# Supplementary material for: Mitochondrial Proteomics of Antimony and Miltefosine Resistant Leishmania infantum
Source: Proteomes. 2015 Oct 21;3(4):328–46. doi: 10.3390/proteomes3040328 (PMC5217391; doi:10.3390/proteomes3040328)
Supplement: Supplementary File 1 [file proteomes-03-00328-s001.zip]

Archive with 635 entries (628 files):
- proteomes-03-00328-supplementary/
- proteomes-03-00328-supplementary/Supplementary File 1.pdf
- proteomes-03-00328-supplementary/Supplementary File 2/
- proteomes-03-00328-supplementary/Supplementary File 2/overview_percentage_of_spectra.xls
- proteomes-03-00328-supplementary/Supplementary File 2/overview_protein_probabilities.xls
- proteomes-03-00328-supplementary/Supplementary File 2/overview_spectrum_counts.xls
- proteomes-03-00328-supplementary/Supplementary File 2/overview_unique_peptide_counts.xls
- proteomes-03-00328-supplementary/Supplementary File 2/overview_unique_spectrum_counts.xls
- proteomes-03-00328-supplementary/Supplementary File 2/proteins/
- proteomes-03-00328-supplementary/Supplementary File 2/proteins/LinJ.01.0490.xls
- proteomes-03-00328-supplementary/Supplementary File 2/proteins/LinJ.01.0510.xls
- proteomes-03-00328-supplementary/Supplementary File 2/proteins/LinJ.01.0540.xls
- proteomes-03-00328-supplementary/Supplementary File 2/proteins/LinJ.01.0590.xls
- proteomes-03-00328-supplementary/Supplementary File 2/proteins/LinJ.02.0420.xls
- proteomes-03-00328-supplementary/Supplementary File 2/proteins/LinJ.02.0430.xls
- proteomes-03-00328-supplementary/Supplementary File 2/proteins/LinJ.02.0620.xls
- proteomes-03-00328-supplementary/Supplementary File 2/proteins/LinJ.02.0640.xls
- proteomes-03-00328-supplementary/Supplementary File 2/proteins/LinJ.03.0040.xls
- proteomes-03-00328-supplementary/Supplementary File 2/proteins/LinJ.03.0190.xls
- proteomes-03-00328-supplementary/Supplementary File 2/proteins/LinJ.03.0260.xls
- proteomes-03-00328-supplementary/Supplementary File 2/proteins/LinJ.03.0940.xls
- proteomes-03-00328-supplementary/Supplementary File 2/proteins/LinJ.04.0060.xls
- proteomes-03-00328-supplementary/Supplementary File 2/proteins/LinJ.04.0750.xls
- proteomes-03-00328-supplementary/Supplementary File 2/proteins/LinJ.04.1170.xls
- proteomes-03-00328-supplementary/Supplementary File 2/proteins/LinJ.05.0050.xls
- proteomes-03-00328-supplementary/Supplementary File 2/proteins/LinJ.05.0370.xls
- proteomes-03-00328-supplementary/Supplementary File 2/proteins/LinJ.05.0380.xls
- proteomes-03-00328-supplementary/Supplementary File 2/proteins/LinJ.05.0500.xls
- proteomes-03-00328-supplementary/Supplementary File 2/proteins/LinJ.05.0680.xls
- proteomes-03-00328-supplementary/Supplementary File 2/proteins/LinJ.05.0850.xls
- proteomes-03-00328-supplementary/Supplementary File 2/proteins/LinJ.05.1030.xls
- proteomes-03-00328-supplementary/Supplementary File 2/proteins/LinJ.05.1040.xls
- proteomes-03-00328-supplementary/Supplementary File 2/proteins/LinJ.05.1080.xls
- proteomes-03-00328-supplementary/Supplementary File 2/proteins/LinJ.06.0270.xls
- proteomes-03-00328-supplementary/Supplementary File 2/proteins/LinJ.06.0510.xls
- proteomes-03-00328-supplementary/Supplementary File 2/proteins/LinJ.07.0150.xls
- proteomes-03-00328-supplementary/Supplementary File 2/proteins/LinJ.07.0210.xls
- proteomes-03-00328-supplementary/Supplementary File 2/proteins/LinJ.07.0380.xls
- proteomes-03-00328-supplementary/Supplementary File 2/proteins/LinJ.07.0450.xls
- proteomes-03-00328-supplementary/Supplementary File 2/proteins/LinJ.07.0660.xls
- proteomes-03-00328-supplementary/Supplementary File 2/proteins/LinJ.07.0910.xls
- proteomes-03-00328-supplementary/Supplementary File 2/proteins/LinJ.07.1080.xls
- proteomes-03-00328-supplementary/Supplementary File 2/proteins/LinJ.07.1290.xls
- proteomes-03-00328-supplementary/Supplementary File 2/proteins/LinJ.08.0900.xls
- proteomes-03-00328-supplementary/Supplementary File 2/proteins/LinJ.08.1010.xls
- proteomes-03-00328-supplementary/Supplementary File 2/proteins/LinJ.08.1280.xls
- proteomes-03-00328-supplementary/Supplementary File 2/proteins/LinJ.08.1290.xls
- proteomes-03-00328-supplementary/Supplementary File 2/proteins/LinJ.09.0230.xls
- proteomes-03-00328-supplementary/Supplementary File 2/proteins/LinJ.09.1070.xls
- proteomes-03-00328-supplementary/Supplementary File 2/proteins/LinJ.09.1110.xls
- proteomes-03-00328-supplementary/Supplementary File 2/proteins/LinJ.09.1180.xls
- proteomes-03-00328-supplementary/Supplementary File 2/proteins/LinJ.09.1410.xls
- proteomes-03-00328-supplementary/Supplementary File 2/proteins/LinJ.10.0310.xls
- proteomes-03-00328-supplementary/Supplementary File 2/proteins/LinJ.10.0490.xls
- proteomes-03-00328-supplementary/Supplementary File 2/proteins/LinJ.10.0550.xls
- proteomes-03-00328-supplementary/Supplementary File 2/proteins/LinJ.10.0670.xls
- proteomes-03-00328-supplementary/Supplementary File 2/proteins/LinJ.10.0680.xls
- proteomes-03-00328-supplementary/Supplementary File 2/proteins/LinJ.10.0960.xls
- proteomes-03-00328-supplementary/Supplementary File 2/proteins/LinJ.10.1020.xls
- proteomes-03-00328-supplementary/Supplementary File 2/proteins/LinJ.10.1240.xls
- proteomes-03-00328-supplementary/Supplementary File 2/proteins/LinJ.10.1370.xls
- proteomes-03-00328-supplementary/Supplementary File 2/proteins/LinJ.11.0600.xls
- proteomes-03-00328-supplementary/Supplementary File 2/proteins/LinJ.11.0800.xls
- proteomes-03-00328-supplementary/Supplementary File 2/proteins/LinJ.11.0810.xls
- proteomes-03-00328-supplementary/Supplementary File 2/proteins/LinJ.11.1030.xls
- proteomes-03-00328-supplementary/Supplementary File 2/proteins/LinJ.11.1320.xls
- proteomes-03-00328-supplementary/Supplementary File 2/proteins/LinJ.12.0008.xls
- proteomes-03-00328-supplementary/Supplementary File 2/proteins/LinJ.12.0350.xls
- proteomes-03-00328-supplementary/Supplementary File 2/proteins/LinJ.12.0620.xls
- proteomes-03-00328-supplementary/Supplementary File 2/proteins/LinJ.12.0720.xls
- proteomes-03-00328-supplementary/Supplementary File 2/proteins/LinJ.13.0330.xls
- proteomes-03-00328-supplementary/Supplementary File 2/proteins/LinJ.13.0760.xls
- proteomes-03-00328-supplementary/Supplementary File 2/proteins/LinJ.13.0950.xls
- proteomes-03-00328-supplementary/Supplementary File 2/proteins/LinJ.13.0960.xls
- proteomes-03-00328-supplementary/Supplementary File 2/proteins/LinJ.13.1010.xls
- proteomes-03-00328-supplementary/Supplementary File 2/proteins/LinJ.13.1090.xls
- proteomes-03-00328-supplementary/Supplementary File 2/proteins/LinJ.13.1120.xls
- proteomes-03-00328-supplementary/Supplementary File 2/proteins/LinJ.13.1340.xls
- proteomes-03-00328-supplementary/Supplementary File 2/proteins/LinJ.13.1350.xls
- proteomes-03-00328-supplementary/Supplementary File 2/proteins/LinJ.13.1390.xls
- proteomes-03-00328-supplementary/Supplementary File 2/proteins/LinJ.14.0120.xls
- proteomes-03-00328-supplementary/Supplementary File 2/proteins/LinJ.14.0260.xls
- proteomes-03-00328-supplementary/Supplementary File 2/proteins/LinJ.14.0450.xls
- proteomes-03-00328-supplementary/Supplementary File 2/proteins/LinJ.14.0700.xls
- proteomes-03-00328-supplementary/Supplementary File 2/proteins/LinJ.14.1050.xls
- proteomes-03-00328-supplementary/Supplementary File 2/proteins/LinJ.14.1180.xls
- proteomes-03-00328-supplementary/Supplementary File 2/proteins/LinJ.14.1190.xls
- proteomes-03-00328-supplementary/Supplementary File 2/proteins/LinJ.14.1490.xls
- proteomes-03-00328-supplementary/Supplementary File 2/proteins/LinJ.14.1540.xls
- proteomes-03-00328-supplementary/Supplementary File 2/proteins/LinJ.14.1580.xls
- proteomes-03-00328-supplementary/Supplementary File 2/proteins/LinJ.15.0010.xls
- proteomes-03-00328-supplementary/Supplementary File 2/proteins/LinJ.15.0050.xls
- proteomes-03-00328-supplementary/Supplementary File 2/proteins/LinJ.15.0320.xls
- proteomes-03-00328-supplementary/Supplementary File 2/proteins/LinJ.15.0330.xls
- proteomes-03-00328-supplementary/Supplementary File 2/proteins/LinJ.15.1050.xls
- proteomes-03-00328-supplementary/Supplementary File 2/proteins/LinJ.15.1100.xls
- proteomes-03-00328-supplementary/Supplementary File 2/proteins/LinJ.16.0530.xls
- proteomes-03-00328-supplementary/Supplementary File 2/proteins/LinJ.16.0560.xls
- proteomes-03-00328-supplementary/Supplementary File 2/proteins/LinJ.16.1380.xls
- proteomes-03-00328-supplementary/Supplementary File 2/proteins/LinJ.16.1510.xls
- proteomes-03-00328-supplementary/Supplementary File 2/proteins/LinJ.16.1550.xls
- proteomes-03-00328-supplementary/Supplementary File 2/proteins/LinJ.16.1650.xls
- proteomes-03-00328-supplementary/Supplementary File 2/proteins/LinJ.16.1710.xls
- proteomes-03-00328-supplementary/Supplementary File 2/proteins/LinJ.17.0090.xls
- proteomes-03-00328-supplementary/Supplementary File 2/proteins/LinJ.17.0230.xls
- proteomes-03-00328-supplementary/Supplementary File 2/proteins/LinJ.17.1380.xls
- proteomes-03-00328-supplementary/Supplementary File 2/proteins/LinJ.18.0620.xls
- proteomes-03-00328-supplementary/Supplementary File 2/proteins/LinJ.18.0690.xls
- proteomes-03-00328-supplementary/Supplementary File 2/proteins/LinJ.18.0740.xls
- proteomes-03-00328-supplementary/Supplementary File 2/proteins/LinJ.18.1280.xls
- proteomes-03-00328-supplementary/Supplementary File 2/proteins/LinJ.18.1360.xls
- proteomes-03-00328-supplementary/Supplementary File 2/proteins/LinJ.18.1500.xls
- proteomes-03-00328-supplementary/Supplementary File 2/proteins/LinJ.19.0080.xls
- proteomes-03-00328-supplementary/Supplementary File 2/proteins/LinJ.19.0130.xls
- proteomes-03-00328-supplementary/Supplementary File 2/proteins/LinJ.19.0190.xls
- proteomes-03-00328-supplementary/Supplementary File 2/proteins/LinJ.19.0680.xls
- proteomes-03-00328-supplementary/Supplementary File 2/proteins/LinJ.19.0700.xls
- proteomes-03-00328-supplementary/Supplementary File 2/proteins/LinJ.19.0710.xls
- proteomes-03-00328-supplementary/Supplementary File 2/proteins/LinJ.19.0920.xls
- proteomes-03-00328-supplementary/Supplementary File 2/proteins/LinJ.19.1030.xls
- proteomes-03-00328-supplementary/Supplementary File 2/proteins/LinJ.19.1150.xls
- proteomes-03-00328-supplementary/Supplementary File 2/proteins/LinJ.19.1280.xls
- proteomes-03-00328-supplementary/Supplementary File 2/proteins/LinJ.19.1590.xls
- proteomes-03-00328-supplementary/Supplementary File 2/proteins/LinJ.19.1620.xls
- proteomes-03-00328-supplementary/Supplementary File 2/proteins/LinJ.20.0110.xls
- proteomes-03-00328-supplementary/Supplementary File 2/proteins/LinJ.20.0260.xls
- proteomes-03-00328-supplementary/Supplementary File 2/proteins/LinJ.20.1320.xls
- proteomes-03-00328-supplementary/Supplementary File 2/proteins/LinJ.20.1350.xls
- proteomes-03-00328-supplementary/Supplementary File 2/proteins/LinJ.20.1450.xls
- proteomes-03-00328-supplementary/Supplementary File 2/proteins/LinJ.21.0300.xls
- proteomes-03-00328-supplementary/Supplementary File 2/proteins/LinJ.21.0400.xls
- proteomes-03-00328-supplementary/Supplementary File 2/proteins/LinJ.21.0440.xls
- proteomes-03-00328-supplementary/Supplementary File 2/proteins/LinJ.21.0590.xls
- proteomes-03-00328-supplementary/Supplementary File 2/proteins/LinJ.21.0610.xls
- proteomes-03-00328-supplementary/Supplementary File 2/proteins/LinJ.21.1160.xls
- proteomes-03-00328-supplementary/Supplementary File 2/proteins/LinJ.21.1490.xls
- proteomes-03-00328-supplementary/Supplementary File 2/proteins/LinJ.21.1830.xls
- proteomes-03-00328-supplementary/Supplementary File 2/proteins/LinJ.21.1840.xls
- proteomes-03-00328-supplementary/Supplementary File 2/proteins/LinJ.21.1860.xls
- proteomes-03-00328-supplementary/Supplementary File 2/proteins/LinJ.21.1900.xls
- proteomes-03-00328-supplementary/Supplementary File 2/proteins/LinJ.21.2080.xls
- proteomes-03-00328-supplementary/Supplementary File 2/proteins/LinJ.21.2140.xls
- proteomes-03-00328-supplementary/Supplementary File 2/proteins/LinJ.21.2150.xls
- proteomes-03-00328-supplementary/Supplementary File 2/proteins/LinJ.21.2240.xls
- proteomes-03-00328-supplementary/Supplementary File 2/proteins/LinJ.22.0060.xls
- proteomes-03-00328-supplementary/Supplementary File 2/proteins/LinJ.22.0590.xls
- proteomes-03-00328-supplementary/Supplementary File 2/proteins/LinJ.22.0600.xls
- proteomes-03-00328-supplementary/Supplementary File 2/proteins/LinJ.22.0820.xls
- proteomes-03-00328-supplementary/Supplementary File 2/proteins/LinJ.22.0900.xls
- proteomes-03-00328-supplementary/Supplementary File 2/proteins/LinJ.22.0980.xls
- proteomes-03-00328-supplementary/Supplementary File 2/proteins/LinJ.22.1310.xls
- proteomes-03-00328-supplementary/Supplementary File 2/proteins/LinJ.23.0050.xls
- proteomes-03-00328-supplementary/Supplementary File 2/proteins/LinJ.23.0060.xls
- proteomes-03-00328-supplementary/Supplementary File 2/proteins/LinJ.23.0090.xls
- proteomes-03-00328-supplementary/Supplementary File 2/proteins/LinJ.23.0370.xls
- proteomes-03-00328-supplementary/Supplementary File 2/proteins/LinJ.23.0420.xls
- proteomes-03-00328-supplementary/Supplementary File 2/proteins/LinJ.23.0720.xls
- proteomes-03-00328-supplementary/Supplementary File 2/proteins/LinJ.23.0810.xls
- proteomes-03-00328-supplementary/Supplementary File 2/proteins/LinJ.23.0930.xls
- proteomes-03-00328-supplementary/Supplementary File 2/proteins/LinJ.23.1120.xls
- proteomes-03-00328-supplementary/Supplementary File 2/proteins/LinJ.23.1430.xls
- proteomes-03-00328-supplementary/Supplementary File 2/proteins/LinJ.23.1580.xls
- proteomes-03-00328-supplementary/Supplementary File 2/proteins/LinJ.23.1680.xls
- proteomes-03-00328-supplementary/Supplementary File 2/proteins/LinJ.23.1730.xls
- proteomes-03-00328-supplementary/Supplementary File 2/proteins/LinJ.23.1850.xls
- proteomes-03-00328-supplementary/Supplementary File 2/proteins/LinJ.24.0650.xls
- proteomes-03-00328-supplementary/Supplementary File 2/proteins/LinJ.24.1700.xls
- proteomes-03-00328-supplementary/Supplementary File 2/proteins/LinJ.24.2060.xls
- proteomes-03-00328-supplementary/Supplementary File 2/proteins/LinJ.25.0540.xls
- proteomes-03-00328-supplementary/Supplementary File 2/proteins/LinJ.25.0600.xls
- proteomes-03-00328-supplementary/Supplementary File 2/proteins/LinJ.25.0730.xls
- proteomes-03-00328-supplementary/Supplementary File 2/proteins/LinJ.25.1010.xls
- proteomes-03-00328-supplementary/Supplementary File 2/proteins/LinJ.25.1100.xls
- proteomes-03-00328-supplementary/Supplementary File 2/proteins/LinJ.25.1170.xls
- proteomes-03-00328-supplementary/Supplementary File 2/proteins/LinJ.25.1210.xls
- proteomes-03-00328-supplementary/Supplementary File 2/proteins/LinJ.25.1680.xls
- proteomes-03-00328-supplementary/Supplementary File 2/proteins/LinJ.25.1790.xls
- proteomes-03-00328-supplementary/Supplementary File 2/proteins/LinJ.25.1850.xls
- proteomes-03-00328-supplementary/Supplementary File 2/proteins/LinJ.25.1900.xls
- proteomes-03-00328-supplementary/Supplementary File 2/proteins/LinJ.25.2220.xls
- proteomes-03-00328-supplementary/Supplementary File 2/proteins/LinJ.25.2300.xls
- proteomes-03-00328-supplementary/Supplementary File 2/proteins/LinJ.25.2520.xls
- proteomes-03-00328-supplementary/Supplementary File 2/proteins/LinJ.26.0430.xls
- proteomes-03-00328-supplementary/Supplementary File 2/proteins/LinJ.26.0650.xls
- proteomes-03-00328-supplementary/Supplementary File 2/proteins/LinJ.26.0840.xls
- proteomes-03-00328-supplementary/Supplementary File 2/proteins/LinJ.26.1080.xls
- proteomes-03-00328-supplementary/Supplementary File 2/proteins/LinJ.26.1520.xls
- proteomes-03-00328-supplementary/Supplementary File 2/proteins/LinJ.26.1530.xls
- proteomes-03-00328-supplementary/Supplementary File 2/proteins/LinJ.26.1590.xls
- proteomes-03-00328-supplementary/Supplementary File 2/proteins/LinJ.26.1690.xls
- proteomes-03-00328-supplementary/Supplementary File 2/proteins/LinJ.26.1950.xls
- proteomes-03-00328-supplementary/Supplementary File 2/proteins/LinJ.26.1960.xls
- proteomes-03-00328-supplementary/Supplementary File 2/proteins/LinJ.26.2000.xls
- proteomes-03-00328-supplementary/Supplementary File 2/proteins/LinJ.26.2620.xls
- proteomes-03-00328-supplementary/Supplementary File 2/proteins/LinJ.27.0230.xls
- proteomes-03-00328-supplementary/Supplementary File 2/proteins/LinJ.27.0500.xls
- proteomes-03-00328-supplementary/Supplementary File 2/proteins/LinJ.27.0720.xls
- proteomes-03-00328-supplementary/Supplementary File 2/proteins/LinJ.27.0880.xls
- proteomes-03-00328-supplementary/Supplementary File 2/proteins/LinJ.27.0970.xls
- proteomes-03-00328-supplementary/Supplementary File 2/proteins/LinJ.27.0980.xls
- proteomes-03-00328-supplementary/Supplementary File 2/proteins/LinJ.27.1100.xls
- proteomes-03-00328-supplementary/Supplementary File 2/proteins/LinJ.27.1430.xls
- proteomes-03-00328-supplementary/Supplementary File 2/proteins/LinJ.27.1710.xls
- proteomes-03-00328-supplementary/Supplementary File 2/proteins/LinJ.27.2460.xls
- proteomes-03-00328-supplementary/Supplementary File 2/proteins/LinJ.27.2530.xls
- proteomes-03-00328-supplementary/Supplementary File 2/proteins/LinJ.27.2660.xls
- proteomes-03-00328-supplementary/Supplementary File 2/proteins/LinJ.28.0240.xls
- proteomes-03-00328-supplementary/Supplementary File 2/proteins/LinJ.28.0650.xls
- proteomes-03-00328-supplementary/Supplementary File 2/proteins/LinJ.28.1020.xls
- proteomes-03-00328-supplementary/Supplementary File 2/proteins/LinJ.28.1050.xls
- proteomes-03-00328-supplementary/Supplementary File 2/proteins/LinJ.28.1210.xls
- proteomes-03-00328-supplementary/Supplementary File 2/proteins/LinJ.28.1310.xls
- proteomes-03-00328-supplementary/Supplementary File 2/proteins/LinJ.28.2430.xls
- proteomes-03-00328-supplementary/Supplementary File 2/proteins/LinJ.28.2600.xls
- proteomes-03-00328-supplementary/Supplementary File 2/proteins/LinJ.28.2610.xls
- proteomes-03-00328-supplementary/Supplementary File 2/proteins/LinJ.28.2700.xls
- proteomes-03-00328-supplementary/Supplementary File 2/proteins/LinJ.28.2950.xls
- proteomes-03-00328-supplementary/Supplementary File 2/proteins/LinJ.28.3110.xls
- proteomes-03-00328-supplementary/Supplementary File 2/proteins/LinJ.29.0940.xls
- proteomes-03-00328-supplementary/Supplementary File 2/proteins/LinJ.29.1090.xls
- proteomes-03-00328-supplementary/Supplementary File 2/proteins/LinJ.29.1160.xls
- proteomes-03-00328-supplementary/Supplementary File 2/proteins/LinJ.29.1600.xls
- proteomes-03-00328-supplementary/Supplementary File 2/proteins/LinJ.29.1880.xls
- proteomes-03-00328-supplementary/Supplementary File 2/proteins/LinJ.29.1940.xls
- proteomes-03-00328-supplementary/Supplementary File 2/proteins/LinJ.29.1960.xls
- proteomes-03-00328-supplementary/Supplementary File 2/proteins/LinJ.29.2570.xls
- proteomes-03-00328-supplementary/Supplementary File 2/proteins/LinJ.29.2620.xls
- proteomes-03-00328-supplementary/Supplementary File 2/proteins/LinJ.30.0350.xls
- proteomes-03-00328-supplementary/Supplementary File 2/proteins/LinJ.30.0470.xls
- proteomes-03-00328-supplementary/Supplementary File 2/proteins/LinJ.30.1100.xls
- proteomes-03-00328-supplementary/Supplementary File 2/proteins/LinJ.30.2480.xls
- proteomes-03-00328-supplementary/Supplementary File 2/proteins/LinJ.30.2860.xls
- proteomes-03-00328-supplementary/Supplementary File 2/proteins/LinJ.30.2990.xls
- proteomes-03-00328-supplementary/Supplementary File 2/proteins/LinJ.30.3010.xls
- proteomes-03-00328-supplementary/Supplementary File 2/proteins/LinJ.30.3190.xls
- proteomes-03-00328-supplementary/Supplementary File 2/proteins/LinJ.30.3210.xls
- proteomes-03-00328-supplementary/Supplementary File 2/proteins/LinJ.30.3230.xls
- proteomes-03-00328-supplementary/Supplementary File 2/proteins/LinJ.30.3660.xls
- proteomes-03-00328-supplementary/Supplementary File 2/proteins/LinJ.30.3740.xls
- proteomes-03-00328-supplementary/Supplementary File 2/proteins/LinJ.31.0450.xls
- proteomes-03-00328-supplementary/Supplementary File 2/proteins/LinJ.31.0580.xls
- proteomes-03-00328-supplementary/Supplementary File 2/proteins/LinJ.31.1050.xls
- proteomes-03-00328-supplementary/Supplementary File 2/proteins/LinJ.31.1150.xls
- proteomes-03-00328-supplementary/Supplementary File 2/proteins/LinJ.31.1240.xls
- proteomes-03-00328-supplementary/Supplementary File 2/proteins/LinJ.31.1660.xls
- proteomes-03-00328-supplementary/Supplementary File 2/proteins/LinJ.31.2380.xls
- proteomes-03-00328-supplementary/Supplementary File 2/proteins/LinJ.31.2650.xls
- proteomes-03-00328-supplementary/Supplementary File 2/proteins/LinJ.31.3160.xls
- proteomes-03-00328-supplementary/Supplementary File 2/proteins/LinJ.32.0360.xls
- proteomes-03-00328-supplementary/Supplementary File 2/proteins/LinJ.32.0370.xls
- proteomes-03-00328-supplementary/Supplementary File 2/proteins/LinJ.32.0410.xls
- proteomes-03-00328-supplementary/Supplementary File 2/proteins/LinJ.32.0710.xls
- proteomes-03-00328-supplementary/Supplementary File 2/proteins/LinJ.32.1570.xls
- proteomes-03-00328-supplementary/Supplementary File 2/proteins/LinJ.32.1920.xls
- proteomes-03-00328-supplementary/Supplementary File 2/proteins/LinJ.32.2050.xls
- proteomes-03-00328-supplementary/Supplementary File 2/proteins/LinJ.32.2540.xls
- proteomes-03-00328-supplementary/Supplementary File 2/proteins/LinJ.32.3200.xls
- proteomes-03-00328-supplementary/Supplementary File 2/proteins/LinJ.32.3510.xls
- proteomes-03-00328-supplementary/Supplementary File 2/proteins/LinJ.32.3770.xls
- proteomes-03-00328-supplementary/Supplementary File 2/proteins/LinJ.32.3920.xls
- proteomes-03-00328-supplementary/Supplementary File 2/proteins/LinJ.32.3930.xls
- proteomes-03-00328-supplementary/Supplementary File 2/proteins/LinJ.33.0110.xls
- proteomes-03-00328-supplementary/Supplementary File 2/proteins/LinJ.33.0460.xls
- proteomes-03-00328-supplementary/Supplementary File 2/proteins/LinJ.33.0930.xls
- proteomes-03-00328-supplementary/Supplementary File 2/proteins/LinJ.33.1130.xls
- proteomes-03-00328-supplementary/Supplementary File 2/proteins/LinJ.33.2400.xls
- proteomes-03-00328-supplementary/Supplementary File 2/proteins/LinJ.33.2470.xls
- proteomes-03-00328-supplementary/Supplementary File 2/proteins/LinJ.33.2570.xls
- proteomes-03-00328-supplementary/Supplementary File 2/proteins/LinJ.33.2630.xls
- proteomes-03-00328-supplementary/Supplementary File 2/proteins/LinJ.33.2770.xls
- proteomes-03-00328-supplementary/Supplementary File 2/proteins/LinJ.33.2940.xls
- proteomes-03-00328-supplementary/Supplementary File 2/proteins/LinJ.33.3000.xls
- proteomes-03-00328-supplementary/Supplementary File 2/proteins/LinJ.34.0010.xls
- proteomes-03-00328-supplementary/Supplementary File 2/proteins/LinJ.34.0120.xls
- proteomes-03-00328-supplementary/Supplementary File 2/proteins/LinJ.34.0150.xls
- proteomes-03-00328-supplementary/Supplementary File 2/proteins/LinJ.34.0500.xls
- proteomes-03-00328-supplementary/Supplementary File 2/proteins/LinJ.34.0700.xls
- proteomes-03-00328-supplementary/Supplementary File 2/proteins/LinJ.34.1060.xls
- proteomes-03-00328-supplementary/Supplementary File 2/proteins/LinJ.34.2010.xls
- proteomes-03-00328-supplementary/Supplementary File 2/proteins/LinJ.34.2370.xls
- proteomes-03-00328-supplementary/Supplementary File 2/proteins/LinJ.34.2680.xls
- proteomes-03-00328-supplementary/Supplementary File 2/proteins/LinJ.34.3460.xls
- proteomes-03-00328-supplementary/Supplementary File 2/proteins/LinJ.34.3690.xls
- proteomes-03-00328-supplementary/Supplementary File 2/proteins/LinJ.34.3840.xls
- proteomes-03-00328-supplementary/Supplementary File 2/proteins/LinJ.34.3930.xls
- proteomes-03-00328-supplementary/Supplementary File 2/proteins/LinJ.34.4310.xls
- proteomes-03-00328-supplementary/Supplementary File 2/proteins/LinJ.35.0070.xls
- proteomes-03-00328-supplementary/Supplementary File 2/proteins/LinJ.35.0140.xls
- proteomes-03-00328-supplementary/Supplementary File 2/proteins/LinJ.35.0910.xls
- proteomes-03-00328-supplementary/Supplementary File 2/proteins/LinJ.35.1190.xls
- proteomes-03-00328-supplementary/Supplementary File 2/proteins/LinJ.35.1390.xls
- proteomes-03-00328-supplementary/Supplementary File 2/proteins/LinJ.35.1470.xls
- proteomes-03-00328-supplementary/Supplementary File 2/proteins/LinJ.35.1540.xls
- proteomes-03-00328-supplementary/Supplementary File 2/proteins/LinJ.35.1570.xls
- proteomes-03-00328-supplementary/Supplementary File 2/proteins/LinJ.35.2080.xls
- proteomes-03-00328-supplementary/Supplementary File 2/proteins/LinJ.35.2090.xls
- proteomes-03-00328-supplementary/Supplementary File 2/proteins/LinJ.35.2360.xls
- proteomes-03-00328-supplementary/Supplementary File 2/proteins/LinJ.35.2610.xls
- proteomes-03-00328-supplementary/Supplementary File 2/proteins/LinJ.35.2620.xls
- proteomes-03-00328-supplementary/Supplementary File 2/proteins/LinJ.35.3030.xls
[truncated: 335 more entries]
