# Supplementary material for: Mitochondrial Proteomics of Antimony and Miltefosine Resistant Leishmania infantum
Source: Proteomes. 2015 Oct 21;3(4):328–46. doi: 10.3390/proteomes3040328 (PMC5217391; doi:10.3390/proteomes3040328)
Supplement: Supplementary File 1 [file proteomes-03-00328-s001.zip › proteomes-03-00328-supplementary/Supplementary File 2/overview_percentage_of_spectra.xls]

18220-18222_ OuelletteM_20131010	Displaying:Percentage of Total Spectra							18220_large	18221_medium	18222_small
							18220_large	18221_medium	18222_small
#	Visible?	Starred?	Identified Proteins (331)	Accession Number	Molecular Weight	Protein Grouping Ambiguity	Taxonomy	Ingel18220_MGFPeaklist (F052591)	Ingel18221_MGFPeaklist (F052589)	Ingel18222_MGFPeaklist (F052590)
1	TRUE	Empty	beta tubulin	LinJ.08.1290 (+1)	50 kDa	TRUE	unknown	1.90%	6.80%	3.10%
2	TRUE	Empty	alpha tubulin	LinJ.13.0330 (+1)	50 kDa		unknown	1.60%	2.50%	2.20%
3	TRUE	Empty	ATPase beta subunit, putative	LinJ.25.1210	56 kDa		unknown	1,00%	1.50%	0.54%
4	TRUE	Empty	mitochondrial processing peptidase, beta subunit, putative,metallo-peptidase, Clan ME, Family M16	LinJ.35.1390	55 kDa		unknown	0.43%	1.40%	0.49%
5	TRUE	Empty	microtubule-associated protein, putative	LinJ.05.0380	165 kDa		unknown	1.20%	0.25%	0.36%
6	TRUE	Empty	ATPase alpha subunit	LinJ.05.0500 (+1)	63 kDa		unknown	0.88%	0.13%	0.63%
7	TRUE	Empty	hypothetical protein, conserved	LinJ.26.1960	89 kDa		unknown	0.57%	0.79%	0.58%
8	TRUE	Empty	cytoskeleton-associated protein CAP5.5, putative,cysteine peptidase, Clan CA, family C2, putative	LinJ.31.0450	80 kDa		unknown	0.79%	0.64%	0.19%
9	TRUE	Empty	ADP,ATP carrier protein 1, mitochondrial precursor, putative,ADP/ATP translocase 1, putative	LinJ.19.0190 (+1)	35 kDa		unknown	0.94%	0.15%	0.45%
10	TRUE	Empty	hypothetical protein, conserved	LinJ.36.6110	58 kDa		unknown	0.03%	0.71%	0.54%
11	TRUE	Empty	hypothetical protein, conserved	LinJ.33.2570	56 kDa		unknown	0	0.51%	0.66%
12	TRUE	Empty	P-type H -ATPase, putative	LinJ.18.1500 (+1)	107 kDa		unknown	1.40%	0	0
13	TRUE	Empty	beta tubulin	LinJ.08.1280	50 kDa	TRUE	unknown	0.29%	0.63%	0.12%
14	TRUE	Empty	hypothetical protein, conserved	LinJ.19.1150	41 kDa		unknown	0.04%	0.84%	0.22%
15	TRUE	Empty	hypothetical protein, conserved,leucine-rich repeat protein, putative	LinJ.32.3200	96 kDa		unknown	0.56%	0.34%	0.07%
16	TRUE	Empty	mitochondrial processing peptidase alpha subunit, putative,metallo-peptidase, Clan ME, Family M16	LinJ.13.0760	58 kDa		unknown	0.04%	0.62%	0.31%
17	TRUE	Empty	hexokinase, putative	LinJ.21.0300 (+1)	52 kDa		unknown	0.35%	0.17%	0.42%
18	TRUE	Empty	hypothetical protein, conserved	LinJ.23.0090	49 kDa		unknown	0.00%	0.75%	0.06%
19	TRUE	Empty	hypothetical protein, conserved	LinJ.14.1540	112 kDa		unknown	0.59%	0.30%	0.06%
20	TRUE	Empty	mitochondrial processing peptidase alpha subunit, putative,metallo-peptidase, Clan ME, Family M16	LinJ.21.0400	51 kDa		unknown	0	0.33%	0.48%
21	TRUE	Empty	hypothetical protein, conserved	LinJ.30.3740	51 kDa		unknown	0.12%	0.53%	0.07%
22	TRUE	Empty	kinesin, putative	LinJ.16.1550	305 kDa		unknown	0.81%	0.01%	0
23	TRUE	Empty	succinate dehydrogenase flavoprotein, putative	LinJ.24.1700	67 kDa		unknown	0.19%	0.45%	0.15%
24	TRUE	Empty	elongation factor 1-alpha	LinJ.17.0090 (+5)	49 kDa		unknown	0.13%	0.34%	0.23%
25	TRUE	Empty	pyruvate dehydrogenase E1 beta subunit, putative	LinJ.25.1790	38 kDa		unknown	0.03%	0.03%	0.59%
26	TRUE	Empty	hypothetical protein, conserved	LinJ.08.1010	42 kDa		unknown	0.02%	0.00%	0.64%
27	TRUE	Empty	hypothetical protein, conserved	LinJ.36.7070	29 kDa		unknown	0.00%	0	0.59%
28	TRUE	Empty	hypothetical protein, conserved	LinJ.27.1100	46 kDa		unknown	0.00%	0.50%	0.07%
29	TRUE	Empty	ATP synthase F1 subunit gamma protein, putative	LinJ.21.2140	34 kDa		unknown	0.06%	0.00%	0.46%
30	TRUE	Empty	GP63, leishmanolysin	LinJ.10.0490 (+1)	64 kDa		unknown	0.10%	0.47%	0.07%
31	TRUE	Empty	hypothetical protein, conserved	LinJ.36.5380	71 kDa		unknown	0.03%	0.13%	0.26%
32	TRUE	Empty	glycerol-3-phosphate dehydrogenase (FAD-dependent), mitochondrial	LinJ.28.0240	67 kDa		unknown	0.28%	0.16%	0.07%
33	TRUE	Empty	hypothetical protein, conserved	LinJ.21.1830	47 kDa		unknown	0.04%	0.01%	0.44%
34	TRUE	Empty	hypothetical protein, conserved	LinJ.02.0430	32 kDa		unknown	0.09%	0.03%	0.40%
35	TRUE	Empty	mitochondrial phosphate transporter, putative	LinJ.35.4500	35 kDa		unknown	0.29%	0.09%	0.20%
36	TRUE	Empty	glycosomal phosphoenolpyruvate carboxykinase, putative	LinJ.27.1710 (+1)	58 kDa		unknown	0.13%	0.23%	0.12%
37	TRUE	Empty	prohibitin;with=GeneDB:LmjF16.1610	LinJ.16.1710	30 kDa		unknown	0.26%	0.01%	0.26%
38	TRUE	Empty	reiske iron-sulfur protein precursor, putative	LinJ.35.1540	34 kDa		unknown	0.09%	0.01%	0.41%
39	TRUE	Empty	pyruvate dehydrogenase E1 component alpha subunit, putative	LinJ.18.1360	43 kDa		unknown	0	0.00%	0.45%
40	TRUE	Empty	hypothetical protein, conserved	LinJ.35.3770	51 kDa		unknown	0	0.31%	0.08%
41	TRUE	Empty	fructose-1,6-bisphosphate aldolase	LinJ.36.1320	41 kDa		unknown	0.03%	0.01%	0.41%
42	TRUE	Empty	ribonucleoprotein p18, mitochondrial precursor, putative	LinJ.15.0330	21 kDa	TRUE	unknown	0	0	0.39%
43	TRUE	Empty	dihydrolipoamide dehydrogenase, putative	LinJ.32.3510	51 kDa		unknown	0.09%	0.34%	0.01%
44	TRUE	Empty	hypothetical protein, conserved	LinJ.28.1020	46 kDa		unknown	0.18%	0.15%	0.03%
45	TRUE	Empty	dihydrolipoamide acetyltransferase precursor, putative	LinJ.36.2790	49 kDa		unknown	0.07%	0.27%	0.11%
46	TRUE	Empty	orotidine-5-phosphate decarboxylase/orotate phosphoribosyltransferase, putative,OMPDCase-OPRTase, putative	LinJ.16.0560	50 kDa		unknown	0.04%	0.11%	0.10%
47	TRUE	Empty	cytochrome c oxidase subunit IV	LinJ.12.0620	40 kDa		unknown	0	0	0.35%
48	TRUE	Empty	cytochrome c, putative	LinJ.16.1380	24 kDa	TRUE	unknown	0.03%	0.06%	0.24%
49	TRUE	Empty	hypothetical protein, conserved	LinJ.36.5140	43 kDa		unknown	0	0.10%	0.16%
50	TRUE	Empty	glyceraldehyde 3-phosphate dehydrogenase, glycosomal	LinJ.30.2990 (+1)	39 kDa		unknown	0.03%	0	0.34%
51	TRUE	Empty	isocitrate dehydrogenase [NADP], mitochondrial precursor, putative	LinJ.10.0310	48 kDa		unknown	0	0.00%	0.29%
52	TRUE	Empty	prohibitin, putative	LinJ.35.0070	32 kDa		unknown	0.16%	0.02%	0.21%
53	TRUE	Empty	hypothetical protein, conserved	LinJ.25.1680	17 kDa		unknown	0	0.01%	0.31%
54	TRUE	Empty	hypothetical protein, conserved	LinJ.04.0060	59 kDa		unknown	0	0.08%	0.22%
55	TRUE	Empty	dihydrolipoamide acetyltransferase precursorlike protein	LinJ.21.0610	40 kDa		unknown	0.03%	0.27%	0.07%
56	TRUE	Empty	ATP-dependent phosphofructokinase	LinJ.29.2620	54 kDa		unknown	0.10%	0.16%	0.02%
57	TRUE	Empty	hypothetical protein, conserved	LinJ.33.2940	17 kDa		unknown	0.09%	0	0.19%
58	TRUE	Empty	ATP synthase, epsilon chain, putative	LinJ.30.3660	20 kDa		unknown	0	0.02%	0.22%
59	TRUE	Empty	peroxidoxin	LinJ.23.0050	25 kDa		unknown	0.02%	0.02%	0.19%
60	TRUE	Empty	cytochrome c oxidase subunit V, putative	LinJ.26.1690	22 kDa		unknown	0	0.00%	0.22%
61	TRUE	Empty	trifunctional enzyme alpha subunit, mitochondrial precursor-like protein	LinJ.26.1530	79 kDa		unknown	0.12%	0.11%	0.01%
62	TRUE	Empty	acyl-CoA dehydrogenase, mitochondrial precursor, putative	LinJ.07.0150	56 kDa		unknown	0.24%	0.13%	0
63	TRUE	Empty	stomatin-like protein	LinJ.05.1040	40 kDa		unknown	0	0	0.27%
64	TRUE	Empty	3-ketoacyl-CoA thiolase-like protein, putative	LinJ.31.1660	47 kDa		unknown	0.03%	0.02%	0.18%
65	TRUE	Empty	kinesin K39, putative	LinJ.14.1190	326 kDa	TRUE	unknown	0.25%	0.03%	0
66	TRUE	Empty	elongation factor Tu, putative	LinJ.18.0740	52 kDa		unknown	0	0.12%	0.14%
67	TRUE	Empty	cytochrome c1, heme protein, mitochondrial precursor, putative	LinJ.07.0210	30 kDa		unknown	0.03%	0.04%	0.12%
68	TRUE	Empty	hypothetical protein, conserved	LinJ.16.0530	37 kDa		unknown	0	0.01%	0.22%
69	TRUE	Empty	hypothetical protein, conserved	LinJ.34.2370	100 kDa		unknown	0	0.16%	0.00%
70	TRUE	Empty	chaperone protein DNAj, putative	LinJ.35.3030	51 kDa		unknown	0	0.19%	0.05%
71	TRUE	Empty	kinesin, putative	LinJ.19.0680	126 kDa		unknown	0.07%	0.03%	0.01%
72	TRUE	Empty	kinesin, putative	LinJ.23.0720	75 kDa		unknown	0	0.05%	0.12%
73	TRUE	Empty	chaperonin HSP60, mitochondrial precursor	LinJ.36.2140	59 kDa		unknown	0	0.13%	0.07%
74	TRUE	Empty	paraflagellar rod protein 1D, putative	LinJ.29.1880 (+1)	69 kDa		unknown	0.07%	0.13%	0
75	TRUE	Empty	hypothetical protein, conserved	LinJ.35.4920	39 kDa		unknown	0.00%	0	0.22%
76	TRUE	Empty	i/6 autoantigen-like protein	LinJ.22.1310	23 kDa		unknown	0	0	0.22%
77	TRUE	Empty	hypothetical protein, conserved	LinJ.23.1680	27 kDa		unknown	0	0	0.23%
78	TRUE	Empty	hypothetical protein, conserved	LinJ.18.1280	33 kDa		unknown	0.19%	0	0.10%
79	TRUE	Empty	dynein heavy chain, putative	LinJ.13.1390	529 kDa		unknown	0.22%	0	0
80	TRUE	Empty	hypothetical protein, conserved	LinJ.11.1030	28 kDa		unknown	0	0	0.19%
81	TRUE	Empty	hypothetical protein, conserved	LinJ.27.2660	20 kDa		unknown	0.09%	0.00%	0.11%
82	TRUE	Empty	paraflagellar rod protein 2C	LinJ.16.1510	69 kDa		unknown	0.10%	0.15%	0
83	TRUE	Empty	malate dehydrogenase	LinJ.34.0150	33 kDa	TRUE	unknown	0	0	0.20%
84	TRUE	Empty	hypothetical protein, conserved	LinJ.28.1210	68 kDa		unknown	0.12%	0.08%	0.01%
85	TRUE	Empty	hypothetical protein, conserved	LinJ.26.2000	39 kDa		unknown	0.04%	0.00%	0.15%
86	TRUE	Empty	glycosomal malate dehydrogenase	LinJ.19.0710	34 kDa		unknown	0.06%	0	0.14%
87	TRUE	Empty	hypothetical protein, conserved	LinJ.32.0370	38 kDa		unknown	0	0	0.19%
88	TRUE	Empty	proline oxidase, mitochondrial precursor-like protein	LinJ.26.1590	64 kDa		unknown	0.07%	0.06%	0.05%
89	TRUE	Empty	dynein heavy chain, putative	LinJ.25.1010	537 kDa	TRUE	unknown	0.24%	0	0
90	TRUE	Empty	hypothetical protein, conserved	LinJ.27.0720	85 kDa		unknown	0.04%	0.16%	0.02%
91	TRUE	Empty	hypothetical protein, conserved	LinJ.29.0940	53 kDa		unknown	0	0.14%	0.06%
92	TRUE	Empty	hypothetical protein, unknown function	LinJ.33.1130	28 kDa		unknown	0.06%	0	0.10%
93	TRUE	Empty	Gim5A protein, putative,glycosomal membrane protein	LinJ.35.3750	25 kDa		unknown	0.13%	0	0.11%
94	TRUE	Empty	citrate synthase, putative	LinJ.18.0690	52 kDa		unknown	0	0.14%	0.03%
95	TRUE	Empty	heat shock 70-related protein 1, mitochondrial precursor, putative	LinJ.30.2480 (+2)	72 kDa		unknown	0	0.16%	0.02%
96	TRUE	Empty	long-chain-fatty-acid-CoA ligase, putative	LinJ.01.0510	77 kDa	TRUE	unknown	0.18%	0.00%	0.00%
97	TRUE	Empty	hypothetical protein, conserved	LinJ.35.0140	14 kDa		unknown	0.00%	0	0.17%
98	TRUE	Empty	delta-1-pyrroline-5-carboxylate dehydrogenase, putative	LinJ.03.0190	62 kDa		unknown	0	0.12%	0.04%
99	TRUE	Empty	kinesin, putative	LinJ.30.0350	68 kDa		unknown	0	0.14%	0.04%
100	TRUE	Empty	acyl-CoA dehydrogenase, putative	LinJ.28.2700	69 kDa		unknown	0.07%	0.13%	0
101	TRUE	Empty	hypothetical protein, conserved	LinJ.10.0550	714 kDa		unknown	0.19%	0	0
102	TRUE	Empty	hypothetical protein, conserved	LinJ.13.1340	128 kDa		unknown	0.25%	0	0
103	TRUE	Empty	calpain-like cysteine peptidase, putative,calpain-like cysteine peptidase, Clan CA, family C2	LinJ.20.1320	17 kDa		unknown	0	0	0.12%
104	TRUE	Empty	glutathione-S-transferase/glutaredoxin, putative	LinJ.14.1580	35 kDa		unknown	0.03%	0	0.14%
105	TRUE	Empty	hypothetical protein, conserved	LinJ.36.4680	17 kDa		unknown	0	0	0.16%
106	TRUE	Empty	hypothetical protein, conserved	LinJ.30.2860	12 kDa		unknown	0.10%	0.01%	0.09%
107	TRUE	Empty	hypothetical protein, conserved	LinJ.34.4310	43 kDa		unknown	0.06%	0.00%	0.09%
108	TRUE	Empty	mitochondrial carrier protein, putative	LinJ.02.0640	34 kDa		unknown	0.03%	0	0.07%
109	TRUE	Empty	3-oxo-5-alpha-steroid 4-dehydrogenase, putative	LinJ.25.1850	34 kDa		unknown	0.19%	0	0
110	TRUE	Empty	regulatory subunit of protein kinase a-like protein	LinJ.34.2680	72 kDa		unknown	0	0	0.10%
111	TRUE	Empty	hypothetical protein, conserved	LinJ.32.0360	51 kDa		unknown	0	0.09%	0.07%
112	TRUE	Empty	mitochondrial RNA binding protein 2,MRP2, gBP25	LinJ.09.1180	27 kDa		unknown	0	0	0.17%
113	TRUE	Empty	hypothetical protein, conserved	LinJ.25.2520	109 kDa		unknown	0.16%	0.02%	0.01%
114	TRUE	Empty	hypothetical protein, conserved	LinJ.35.1470	36 kDa		unknown	0.09%	0.01%	0.08%
115	TRUE	Empty	calpain-like cysteine peptidase, putative,cysteine peptidase, Clan CA, family C2, putative	LinJ.27.0500	687 kDa	TRUE	unknown	0.12%	0.02%	0.00%
116	TRUE	Empty	tricarboxylate carrier, putative	LinJ.01.0590	36 kDa		unknown	0.07%	0	0.07%
117	TRUE	Empty	ADP/ATP mitochondrial carrier-like protein	LinJ.14.1050	40 kDa		unknown	0.16%	0	0.05%
118	TRUE	Empty	hypothetical protein, conserved	LinJ.30.1100	29 kDa		unknown	0.03%	0	0.11%
119	TRUE	Empty	p-glycoprotein	LinJ.34.1060	147 kDa		unknown	0.19%	0	0.00%
120	TRUE	Empty	succinate dehydrogenase, putative	LinJ.15.1050	22 kDa		unknown	0	0	0.12%
121	TRUE	Empty	hypothetical protein, conserved	LinJ.30.3190	23 kDa		unknown	0	0	0.14%
122	TRUE	Empty	membrane-bound acid phosphatase 2, putative	LinJ.36.2720	63 kDa		unknown	0.13%	0.06%	0
123	TRUE	Empty	3'-nucleotidase/nuclease precursor, putative	LinJ.31.2380	42 kDa		unknown	0.07%	0	0.06%
124	TRUE	Empty	40S ribosomal protein SA, putative	LinJ.36.5240 (+1)	28 kDa		unknown	0.02%	0	0.10%
125	TRUE	Empty	hypothetical protein, conserved	LinJ.23.0810	63 kDa		unknown	0.18%	0	0.00%
126	TRUE	Empty	hypothetical protein, conserved	LinJ.36.5360	30 kDa		unknown	0	0	0.13%
127	TRUE	Empty	aspartyl-tRNA synthetase, putative	LinJ.30.0470	63 kDa		unknown	0.03%	0.02%	0.07%
128	TRUE	Empty	axoneme central apparatus protein, putative	LinJ.20.1450	55 kDa		unknown	0.09%	0.00%	0.06%
129	TRUE	Empty	hypothetical protein, conserved	LinJ.12.0720	144 kDa		unknown	0.10%	0.03%	0
130	TRUE	Empty	OSM3-like kinesin, putative	LinJ.32.0710	127 kDa		unknown	0	0.07%	0.00%
131	TRUE	Empty	kinesin K39, putative	LinJ.14.1180	361 kDa		unknown	0.09%	0.00%	0
132	TRUE	Empty	hypothetical protein, conserved	LinJ.34.0700	139 kDa		unknown	0.12%	0.02%	0.02%
133	TRUE	Empty	fatty acyl CoA syntetase 1, putative	LinJ.01.0490	78 kDa	TRUE	unknown	0.06%	0.04%	0.02%
134	TRUE	Empty	adenylosuccinate synthetase, putative	LinJ.13.1090	78 kDa		unknown	0	0	0.07%
135	TRUE	Empty	NADH-cytochrome b5 reductase, putative	LinJ.22.0590	32 kDa		unknown	0	0	0.11%
136	TRUE	Empty	ATP-dependent RNA helicase, putative	LinJ.32.0410	67 kDa		unknown	0.00%	0.09%	0.03%
137	TRUE	Empty	sre-2/carboxylate carrier-like protein	LinJ.05.0680	38 kDa		unknown	0.06%	0	0.04%
138	TRUE	Empty	hypothetical protein, conserved	LinJ.36.4540	177 kDa		unknown	0	0.06%	0.00%
139	TRUE	Empty	mevalonate kinase, putative	LinJ.31.0580	36 kDa		unknown	0.02%	0	0.07%
140	TRUE	Empty	histone H2B	LinJ.09.1410 (+2)	12 kDa		unknown	0.00%	0.00%	0.08%
141	TRUE	Empty	hypothetical protein, conserved	LinJ.07.0380	67 kDa		unknown	0	0.05%	0.00%
142	TRUE	Empty	hypothetical protein, conserved	LinJ.10.1240	57 kDa		unknown	0	0.10%	0
143	TRUE	Empty	mitochondrial RNA binding protein 1,gBP21, MRP1	LinJ.27.0980	27 kDa		unknown	0	0	0.12%
144	TRUE	Empty	ATP-dependent zinc metallopeptidase, putative,metallo-peptidase, Clan MA(E), Family M41	LinJ.32.1570	78 kDa		unknown	0	0.12%	0
145	TRUE	Empty	hypothetical protein, conserved	LinJ.36.0510	26 kDa		unknown	0	0	0.12%
146	TRUE	Empty	hypothetical protein, conserved	LinJ.11.0810	104 kDa		unknown	0.02%	0.03%	0.05%
147	TRUE	Empty	hypothetical protein, conserved	LinJ.25.1100	91 kDa		unknown	0.02%	0.02%	0.05%
148	TRUE	Empty	vacuolar ATP synthase subunit b, putative	LinJ.28.2610	56 kDa		unknown	0.06%	0.04%	0.00%
149	TRUE	Empty	cytosolic leucyl aminopeptidase,metallo-peptidase, Clan MF, Family M17	LinJ.23.1120	60 kDa		unknown	0	0.07%	0.04%
150	TRUE	Empty	MCAK-like kinesin, putative	LinJ.13.1350	81 kDa		unknown	0	0.05%	0.03%
151	TRUE	Empty	ATP-dependent zinc metallopeptidase, putative,metallo-peptidase, Clan MA(E), Family M41	LinJ.18.0620	65 kDa		unknown	0	0.07%	0.02%
152	TRUE	Empty	voltage-dependent anion-selective channel, putative	LinJ.02.0420	30 kDa		unknown	0.02%	0	0.07%
153	TRUE	Empty	hypothetical protein, conserved	LinJ.29.1090	69 kDa		unknown	0	0.01%	0.05%
154	TRUE	Empty	hypothetical protein, conserved	LinJ.25.1900	91 kDa		unknown	0.00%	0	0.09%
155	TRUE	Empty	hypothetical protein, conserved	LinJ.24.2060	30 kDa		unknown	0	0	0.10%
156	TRUE	Empty	hypothetical protein, conserved	LinJ.25.0730	31 kDa		unknown	0	0	0.10%
157	TRUE	Empty	ubiquinone biosynthesis methyltransferase, putative	LinJ.36.5590	32 kDa		unknown	0	0	0.07%
158	TRUE	Empty	hypothetical protein, unknown function	LinJ.31.1050	39 kDa		unknown	0	0.05%	0.06%
159	TRUE	Empty	glycosomal membrane protein, putative	LinJ.28.2430	24 kDa		unknown	0.06%	0	0.05%
160	TRUE	Empty	3-hydroxy-3-methylglutaryl-CoA reductase, putative	LinJ.30.3230	46 kDa		unknown	0.06%	0	0.04%
161	TRUE	Empty	hypothetical protein, conserved	LinJ.27.0880	23 kDa		unknown	0.03%	0	0.03%
162	TRUE	Empty	dynein heavy chain (pseudogene), putative,dynein heavy chain, point mutation	LinJ.27.2460	490 kDa	TRUE	unknown	0.04%	0	0
163	TRUE	Empty	hypothetical protein, conserved	LinJ.10.1020	12 kDa		unknown	0	0	0.08%
164	TRUE	Empty	hypothetical protein, conserved	LinJ.29.1600	74 kDa		unknown	0.15%	0	0
165	TRUE	Empty	kinetoplast-associated protein, putative	LinJ.36.6100	14 kDa		unknown	0	0	0.09%
166	TRUE	Empty	NADH-cytochrome b5 reductase, putative	LinJ.13.0960	35 kDa		unknown	0.07%	0	0
167	TRUE	Empty	kinesin, putative	LinJ.35.2090	77 kDa		unknown	0.07%	0.02%	0.01%
168	TRUE	Empty	phosphoglycerate kinase C, glycosomal	LinJ.20.0110 (+1)	51 kDa		unknown	0.03%	0.02%	0.04%
169	TRUE	Empty	hypothetical protein, conserved	LinJ.31.3160	27 kDa		unknown	0.09%	0	0.01%
170	TRUE	Empty	hypothetical protein, conserved	LinJ.17.0230	36 kDa		unknown	0.03%	0	0.04%
171	TRUE	Empty	small GTP-binding protein Rab11, putative	LinJ.10.0960	23 kDa		unknown	0	0	0.07%
172	TRUE	Empty	histone H4	LinJ.15.0010 (+5)	11 kDa	TRUE	unknown	0	0	0.07%
173	TRUE	Empty	cytochrome c oxidase subunit 10, putative;with=GeneDB:LmjF23.0370	LinJ.23.0420	14 kDa		unknown	0	0	0.07%
174	TRUE	Empty	hypothetical protein, conserved	LinJ.25.2300	34 kDa		unknown	0	0	0.09%
175	TRUE	Empty	hypothetical protein, conserved	LinJ.26.1520	43 kDa		unknown	0	0	0.08%
176	TRUE	Empty	calcium channel protein, putative,ion transporter, putative	LinJ.34.0500	291 kDa		unknown	0.09%	0	0
177	TRUE	Empty	glucose transporter, lmgt2	LinJ.36.6550	61 kDa		unknown	0.15%	0	0
178	TRUE	Empty	40S ribosomal protein S6, putative	LinJ.21.2150 (+1)	28 kDa		unknown	0	0	0.04%
179	TRUE	Empty	calcium motive p-type ATPase, putative	LinJ.35.2080	122 kDa		unknown	0.04%	0	0
180	TRUE	Empty	NADH dehydrogenase, putative	LinJ.36.5620	57 kDa		unknown	0.02%	0.03%	0.01%
181	TRUE	Empty	protein kinase, putative	LinJ.19.0130	68 kDa		unknown	0.09%	0.01%	0.01%
182	TRUE	Empty	hypothetical protein, conserved	LinJ.09.1070	67 kDa		unknown	0.03%	0.04%	0
183	TRUE	Empty	hypothetical protein, conserved	LinJ.05.1030	16 kDa		unknown	0.04%	0	0.04%
184	TRUE	Empty	hypothetical protein, conserved	LinJ.22.0980	53 kDa		unknown	0	0.01%	0.07%
185	TRUE	Empty	electron transfer flavoprotein-ubiquinone oxidoreductase, putative	LinJ.07.0660	63 kDa		unknown	0.00%	0.05%	0
186	TRUE	Empty	flagellar glycoprotein-like protein	LinJ.10.0680	62 kDa		unknown	0.12%	0	0
187	TRUE	Empty	mitotubule-associated protein Gb4, putative	LinJ.26.1950	287 kDa		unknown	0	0	0.07%
188	TRUE	Empty	2-oxoglutarate dehydrogenase, E2 component, dihydrolipoamide succinyltransferase, putative	LinJ.28.2600	42 kDa		unknown	0	0	0.07%
189	TRUE	Empty	dynein heavy chain, putative	LinJ.28.3110	474 kDa	TRUE	unknown	0.04%	0	0
190	TRUE	Empty	vacuolar-type proton translocating pyrophosphatase 1, putative	LinJ.31.1240	83 kDa		unknown	0.12%	0	0
191	TRUE	Empty	hypothetical protein, conserved	LinJ.34.3930	35 kDa		unknown	0	0	0.07%
192	TRUE	Empty	hypothetical protein, conserved	LinJ.33.0460	25 kDa		unknown	0	0	0.07%
193	TRUE	Empty	ribonucleoprotein p18, mitochondrial precursor, putative	LinJ.15.0320	21 kDa	TRUE	unknown	0	0	0.08%
194	TRUE	Empty	glucose-regulated protein 78, putative	LinJ.28.1310	72 kDa		unknown	0.02%	0.03%	0.01%
195	TRUE	Empty	hypothetical protein, conserved	LinJ.05.0050	94 kDa		unknown	0.04%	0.01%	0
196	TRUE	Empty	membrane-bound acid phosphatase 2	LinJ.23.1430	59 kDa		unknown	0.03%	0.03%	0
197	TRUE	Empty	beta tubulin	LinJ.21.2240	50 kDa	TRUE	unknown	0	0.05%	0.01%
198	TRUE	Empty	hypothetical protein, conserved	LinJ.29.1940	53 kDa		unknown	0	0.05%	0.00%
199	TRUE	Empty	vacuolar ATP synthase catalytic subunit A, putative	LinJ.34.3460	68 kDa		unknown	0.00%	0.06%	0
200	TRUE	Empty	kinesin, putative	LinJ.19.0700	248 kDa		unknown	0.09%	0	0.00%
201	TRUE	Empty	ATP-binding cassette protein subfamily B, member 1, putative	LinJ.25.0540	72 kDa		unknown	0.09%	0	0
202	TRUE	Empty	tryparedoxin peroxidase	LinJ.15.1100 (+1)	22 kDa		unknown	0	0	0.05%
203	TRUE	Empty	60S ribosomal protein L10, putative	LinJ.04.0750 (+1)	25 kDa		unknown	0	0	0.06%
204	TRUE	Empty	hypothetical protein, conserved	LinJ.08.0900	63 kDa		unknown	0	0.08%	0
205	TRUE	Empty	cyclophilin 11, putative	LinJ.23.0060	32 kDa		unknown	0	0	0.06%
206	TRUE	Empty	hypothetical protein, conserved	LinJ.26.2620	89 kDa		unknown	0.09%	0	0
207	TRUE	Empty	radial spoke protein 3, putative	LinJ.27.2530	42 kDa		unknown	0	0.07%	0
208	TRUE	Empty	adenylate kinase, putative	LinJ.34.0120	24 kDa		unknown	0	0	0.07%
209	TRUE	Empty	hypothetical protein	LinJ.03.0260	237 kDa		unknown	0.12%	0	0
210	TRUE	Empty	hypothetical protein, conserved	LinJ.33.2400	56 kDa		unknown	0	0.07%	0
211	TRUE	Empty	dynein heavy chain, putative	LinJ.34.3690	529 kDa	TRUE	unknown	0.04%	0	0
212	TRUE	Empty	hypothetical protein, conserved	LinJ.26.1080	15 kDa		unknown	0.06%	0.01%	0.02%
213	TRUE	Empty	hypothetical protein, conserved	LinJ.21.1840	48 kDa		unknown	0.04%	0	0.02%
214	TRUE	Empty	dynein intermediate chain, putative	LinJ.33.2770	115 kDa		unknown	0.02%	0.02%	0
215	TRUE	Empty	succinyl-coA:3-ketoacid-coenzyme A transferase, mitochondrial precursor, putative	LinJ.33.2470	53 kDa		unknown	0	0.04%	0.02%
216	TRUE	Empty	3-methylcrotonoyl-CoA carboxylase beta subunit, putative	LinJ.11.0600	58 kDa		unknown	0	0.02%	0.03%
217	TRUE	Empty	hypothetical protein, conserved	LinJ.34.0010	33 kDa		unknown	0.04%	0	0.02%
218	TRUE	Empty	hypothetical protein, conserved	LinJ.02.0620	34 kDa		unknown	0	0	0.06%
219	TRUE	Empty	hypothetical protein, conserved	LinJ.06.0270	34 kDa		unknown	0	0	0.06%
220	TRUE	Empty	hypothetical protein, conserved	LinJ.07.1080	37 kDa		unknown	0	0	0.06%
221	TRUE	Empty	hypothetical protein, conserved	LinJ.10.0670	81 kDa		unknown	0.09%	0	0
222	TRUE	Empty	fatty acid elongase, putative	LinJ.14.0700	33 kDa		unknown	0.07%	0	0
223	TRUE	Empty	ATP-dependent zinc metallopeptidase, putative,metallo-peptidase, Clan MA(E), Family M41	LinJ.19.1620	65 kDa		unknown	0	0.06%	0
224	TRUE	Empty	hypothetical protein, conserved	LinJ.21.1900	38 kDa		unknown	0	0	0.05%
225	TRUE	Empty	mitochondrial intermediate peptidase, putative,metallo-peptidase, Clan MA(E), Family M3	LinJ.36.4670	76 kDa		unknown	0	0.06%	0
226	TRUE	Empty	small myristoylated protein-1, putative;with=GeneDB:LmjF20.1310;with=GeneDB:LmjF20.1310	LinJ.20.1350	15 kDa		unknown	0	0	0.04%
227	TRUE	Empty	hypothetical protein, conserved	LinJ.23.0370	25 kDa		unknown	0.06%	0	0
228	TRUE	Empty	peptidyl-prolyl cis-trans isomerase, macrophage infectivity potentiator precursor, putative	LinJ.19.0920	23 kDa		unknown	0	0	0.07%
229	TRUE	Empty	cytochrome c oxidase subunit VI, putative	LinJ.21.2080	19 kDa		unknown	0	0	0.06%
230	TRUE	Empty	heat-shock protein hsp70, putative	LinJ.28.2950 (+3)	68 kDa		unknown	0.02%	0.04%	0
231	TRUE	Empty	hypothetical protein, conserved	LinJ.14.0260	75 kDa		unknown	0.02%	0.05%	0
232	TRUE	Empty	D-alanyl-glycyl endopeptidase-like protein,cysteine peptidase, Clan CA, family C51, putative	LinJ.33.3000	44 kDa		unknown	0.03%	0	0.04%
233	TRUE	Empty	hypothetical protein, conserved	LinJ.03.0940	13 kDa		unknown	0.00%	0	0.03%
234	TRUE	Empty	fructose-1,6-bisphosphatase, cytosolic, putative	LinJ.04.1170	39 kDa		unknown	0.00%	0	0.02%
235	TRUE	Empty	hypothetical protein, conserved	LinJ.19.1030	132 kDa		unknown	0	0.05%	0
236	TRUE	Empty	hypothetical protein, conserved	LinJ.22.0820	61 kDa		unknown	0	0.06%	0
237	TRUE	Empty	hypothetical protein, conserved	LinJ.30.3210	49 kDa		unknown	0	0.06%	0
238	TRUE	Empty	hypothetical protein, conserved	LinJ.33.0110	39 kDa		unknown	0	0	0.06%
239	TRUE	Empty	hypothetical protein, conserved	LinJ.35.1570	41 kDa		unknown	0	0	0.06%
240	TRUE	Empty	sterol 24-c-methyltransferase, putative	LinJ.36.2510 (+1)	40 kDa		unknown	0	0	0.05%
241	TRUE	Empty	60S ribosomal protein L13, putative	LinJ.29.2570 (+1)	25 kDa		unknown	0	0	0.05%
242	TRUE	Empty	hypothetical protein, conserved	LinJ.26.0650	26 kDa		unknown	0	0	0.04%
243	TRUE	Empty	hypothetical protein, conserved	LinJ.32.3770	17 kDa		unknown	0	0	0.05%
244	TRUE	Empty	NADH-cytochrome b5 reductase, putative	LinJ.22.0600	32 kDa		unknown	0	0	0.05%
245	TRUE	Empty	ubiquinol-cytochrome-c reductase-like protein	LinJ.31.2650	8 kDa		unknown	0	0	0.04%
246	TRUE	Empty	cytochrome-b5 reductase, putative	LinJ.32.2540	37 kDa		unknown	0	0	0.05%
247	TRUE	Empty	hypothetical protein, conserved	LinJ.33.0930	13 kDa		unknown	0	0	0.05%
248	TRUE	Empty	hypothetical protein, conserved	LinJ.05.0850	69 kDa		unknown	0	0	0.03%
249	TRUE	Empty	glucokinase	LinJ.36.2450	44 kDa		unknown	0	0	0.04%
250	TRUE	Empty	hypothetical protein, unknown function	LinJ.36.4550	61 kDa		unknown	0	0	0.03%
251	TRUE	Empty	hypothetical protein, conserved	LinJ.33.2630	36 kDa		unknown	0	0	0.03%
252	TRUE	Empty	hypothetical protein, conserved	LinJ.35.4340	19 kDa		unknown	0.04%	0	0.02%
253	TRUE	Empty	monoglyceride lipase, putative	LinJ.31.1150	35 kDa		unknown	0.02%	0	0.03%
254	TRUE	Empty	hypothetical protein, conserved	LinJ.34.2010	206 kDa		unknown	0.00%	0.00%	0.02%
255	TRUE	Empty	hypothetical protein, conserved	LinJ.22.0900	27 kDa		unknown	0	0	0.04%
256	TRUE	Empty	cytochrome c oxidase VII, putative	LinJ.25.1170	19 kDa		unknown	0	0	0.05%
257	TRUE	Empty	isopentenyl-diphosphate delta-isomerase, putative,isomerase, putative	LinJ.35.5300	40 kDa		unknown	0	0	0.03%
258	TRUE	Empty	ATP synthase, putative	LinJ.36.3250	25 kDa		unknown	0	0	0.05%
259	TRUE	Empty	glycine synthase, putative	LinJ.36.3990 (+1)	42 kDa		unknown	0	0	0.05%
260	TRUE	Empty	hypothetical protein, conserved	LinJ.13.0950	26 kDa		unknown	0	0	0.05%
261	TRUE	Empty	hypothetical protein, conserved	LinJ.36.1340	22 kDa		unknown	0	0	0.05%
262	TRUE	Empty	hypothetical protein, conserved	LinJ.36.3450	31 kDa		unknown	0	0	0.05%
263	TRUE	Empty	hypothetical protein, conserved	LinJ.35.4870	41 kDa		unknown	0	0	0.04%
264	TRUE	Empty	succinyl-CoA synthetase alpha subunit, putative	LinJ.25.2220 (+1)	31 kDa		unknown	0	0	0.04%
265	TRUE	Empty	hypothetical protein, conserved	LinJ.14.0450	62 kDa		unknown	0	0.05%	0
266	TRUE	Empty	kinetoplast-associated protein p18-2, putative	LinJ.32.3920	15 kDa		unknown	0	0	0.03%
267	TRUE	Empty	long-chain-fatty-acid-CoA ligase, putative	LinJ.01.0540	78 kDa	TRUE	unknown	0.07%	0	0
268	TRUE	Empty	hypothetical protein, conserved	LinJ.07.1290	40 kDa		unknown	0	0	0.04%
269	TRUE	Empty	hypothetical protein, conserved	LinJ.09.1110	27 kDa		unknown	0.04%	0	0
270	TRUE	Empty	hypothetical protein, conserved	LinJ.36.3620	23 kDa		unknown	0	0	0.03%
271	TRUE	Empty	ribosomal protein L1a, putative	LinJ.29.1160 (+2)	41 kDa		unknown	0	0	0.04%
272	TRUE	Empty	3'-nucleotidase/nuclease, putative	LinJ.12.0350	41 kDa		unknown	0	0	0.04%
273	TRUE	Empty	hypothetical protein, conserved	LinJ.35.2620	20 kDa		unknown	0	0	0.05%
274	TRUE	Empty	hypothetical protein, conserved	LinJ.25.0600	11 kDa		unknown	0	0	0.05%
275	TRUE	Empty	hypothetical protein, conserved	LinJ.36.4660	33 kDa		unknown	0	0	0.04%
276	TRUE	Empty	hypothetical protein, conserved	LinJ.19.0080	46 kDa		unknown	0.06%	0	0
277	TRUE	Empty	dynein heavy chain, putative	LinJ.28.0650	477 kDa	TRUE	unknown	0.03%	0	0
278	TRUE	Empty	hypothetical protein, conserved	LinJ.12.0008	71 kDa		unknown	0	0.03%	0
279	TRUE	Empty	choline dehydrogenase, like protein	LinJ.21.1860	58 kDa		unknown	0	0.03%	0.01%
280	TRUE	Empty	hypothetical protein, conserved	LinJ.23.1850	59 kDa		unknown	0	0.03%	0.00%
281	TRUE	Empty	hypothetical protein, conserved	LinJ.27.0970	69 kDa		unknown	0	0.03%	0.00%
282	TRUE	Empty	flavoprotein subunit-like protein	LinJ.07.0910	61 kDa		unknown	0	0.00%	0.02%
283	TRUE	Empty	hypothetical protein, conserved	LinJ.13.1010	60 kDa		unknown	0	0.04%	0
284	TRUE	Empty	hypothetical protein, conserved	LinJ.27.0230	22 kDa		unknown	0	0	0.04%
285	TRUE	Empty	inosine-5'-monophosphate dehydrogenase	LinJ.19.1590	56 kDa		unknown	0	0.03%	0
286	TRUE	Empty	hypothetical protein, conserved	LinJ.35.2610	24 kDa		unknown	0	0	0.04%
287	TRUE	Empty	kinetoplast DNA-associated protein, putative	LinJ.32.3930	16 kDa		unknown	0	0	0.03%
288	TRUE	Empty	mitochondrial RNA binding protein, putative	LinJ.23.0930	40 kDa		unknown	0	0	0.04%
289	TRUE	Empty	hypothetical protein, conserved	LinJ.20.0260	29 kDa		unknown	0	0	0.03%
290	TRUE	Empty	hypothetical protein, conserved	LinJ.21.0590	122 kDa		unknown	0.03%	0	0
291	TRUE	Empty	hypothetical protein, conserved	LinJ.09.0230	33 kDa		unknown	0	0	0.03%
292	TRUE	Empty	hypothetical protein, conserved	LinJ.36.0680	30 kDa		unknown	0	0	0.04%
293	TRUE	Empty	hypothetical protein, conserved	LinJ.05.1080	80 kDa		unknown	0	0.04%	0
294	TRUE	Empty	hypothetical protein, conserved	LinJ.07.0450	27 kDa		unknown	0	0	0.04%
295	TRUE	Empty	hypothetical protein, conserved	LinJ.19.1280	31 kDa		unknown	0.06%	0	0
296	TRUE	Empty	hypothetical protein, conserved	LinJ.23.1580	22 kDa		unknown	0	0	0.04%
297	TRUE	Empty	hypothetical protein	LinJ.23.1730	30 kDa		unknown	0	0	0.04%
298	TRUE	Empty	MCAK-like kinesin, putative	LinJ.24.0650	63 kDa		unknown	0	0	0.03%
299	TRUE	Empty	40S ribosomal protein S14	LinJ.28.1050 (+1)	16 kDa		unknown	0	0	0.02%
300	TRUE	Empty	hypothetical protein, conserved	LinJ.36.0770	28 kDa		unknown	0	0	0.04%
301	TRUE	Empty	hypothetical protein, conserved	LinJ.21.0440	25 kDa		unknown	0	0	0.04%
302	TRUE	Empty	40S ribosomal protein S4, putative	LinJ.13.1120 (+1)	31 kDa		unknown	0	0	0.04%
303	TRUE	Empty	40S ribosomal protein S16, putative	LinJ.26.0840 (+1)	17 kDa		unknown	0	0	0.03%
304	TRUE	Empty	NADH-dependent fumarate reductase, putative	LinJ.35.1190	123 kDa		unknown	0.04%	0	0
305	TRUE	Empty	hypothetical protein, conserved	LinJ.36.3540	15 kDa		unknown	0	0	0.03%
306	TRUE	Empty	hypothetical protein, conserved	LinJ.36.4080	44 kDa		unknown	0	0.03%	0
307	TRUE	Empty	hypothetical protein, conserved	LinJ.14.1490	16 kDa		unknown	0.04%	0	0
308	TRUE	Empty	hypothetical protein, conserved	LinJ.36.2830	39 kDa		unknown	0	0	0.04%
309	TRUE	Empty	hypothetical protein, conserved	LinJ.11.1320	188 kDa		unknown	0.03%	0	0.00%
310	TRUE	Empty	hypothetical protein, conserved	LinJ.05.0370	34 kDa		unknown	0	0	0.03%
311	TRUE	Empty	hypothetical protein, conserved	LinJ.17.1380	8 kDa		unknown	0	0	0.03%
312	TRUE	Empty	adenylate kinase, putative	LinJ.21.1490	30 kDa		unknown	0	0	0.03%
313	TRUE	Empty	hypothetical protein, conserved	LinJ.27.1430	11 kDa		unknown	0	0	0.03%
314	TRUE	Empty	iron superoxide dismutase, putative	LinJ.32.1920	23 kDa		unknown	0	0	0.03%
315	TRUE	Empty	heat shock protein-like protein, putative	LinJ.32.2050	35 kDa		unknown	0	0	0.03%
316	TRUE	Empty	hypothetical protein, conserved	LinJ.22.0060	28 kDa		unknown	0	0	0.03%
317	TRUE	Empty	hypothetical protein, conserved	LinJ.34.3840	12 kDa		unknown	0.04%	0	0
318	TRUE	Empty	hypothetical protein, conserved	LinJ.35.2360	26 kDa		unknown	0	0	0.03%
319	TRUE	Empty	hypothetical protein, conserved	LinJ.10.1370	37 kDa		unknown	0	0	0.03%
320	TRUE	Empty	hypothetical protein, conserved	LinJ.26.0430	35 kDa		unknown	0	0	0.02%
321	TRUE	Empty	hypothetical protein, conserved	LinJ.30.3010	45 kDa		unknown	0.03%	0	0
322	TRUE	Empty	succinyl-CoA ligase [GDP-forming] beta-chain, putative;with=GeneDB:LmjF36.2950	LinJ.36.3100	44 kDa		unknown	0	0	0.02%
323	TRUE	Empty	hypothetical protein, conserved	LinJ.29.1960	38 kDa		unknown	0	0	0.02%
324	TRUE	Empty	hypothetical protein, conserved	LinJ.35.0910	18 kDa		unknown	0	0	0.02%
325	TRUE	Empty	2-aminoethylphosphonate:pyruvateaminotransferas e-like protein	LinJ.03.0040	42 kDa		unknown	0	0	0.02%
326	TRUE	Empty	hypothetical protein, conserved	LinJ.06.0510	54 kDa		unknown	0	0	0.02%
327	TRUE	Empty	hypothetical protein, conserved	LinJ.16.1650	139 kDa		unknown	0.03%	0	0
328	TRUE	Empty	cytochrome-b5 reductase, putative	LinJ.15.0050	32 kDa		unknown	0	0	0.02%
329	TRUE	Empty	hypothetical protein, conserved	LinJ.14.0120	37 kDa		unknown	0	0	0.02%
330	TRUE	Empty	histone H2A	LinJ.21.1160 (+1)	14 kDa		unknown	0	0	0.02%
331	TRUE	Empty	hypothetical protein, conserved	LinJ.11.0800	16 kDa		unknown	0	0	0.02%
