# Supplementary material for: Mitochondrial Proteomics of Antimony and Miltefosine Resistant Leishmania infantum
Source: Proteomes. 2015 Oct 21;3(4):328–46. doi: 10.3390/proteomes3040328 (PMC5217391; doi:10.3390/proteomes3040328)
Supplement: Supplementary File 1 [file proteomes-03-00328-s001.zip › proteomes-03-00328-supplementary/Supplementary File 2/overview_protein_probabilities.xls]

18220-18222_ OuelletteM_20131010	Displaying:Protein Identification Probability							18220_large	18221_medium	18222_small
							18220_large	18221_medium	18222_small
#	Visible?	Starred?	Identified Proteins (331)	Accession Number	Molecular Weight	Protein Grouping Ambiguity	Taxonomy	Ingel18220_MGFPeaklist (F052591)	Ingel18221_MGFPeaklist (F052589)	Ingel18222_MGFPeaklist (F052590)
1	true	Empty	beta tubulin	LinJ.08.1290 (+1)	50 kDa	true	unknown	100 %	100 %	100 %
2	true	Empty	alpha tubulin	LinJ.13.0330 (+1)	50 kDa		unknown	100 %	100 %	100 %
3	true	Empty	ATPase beta subunit, putative	LinJ.25.1210	56 kDa		unknown	100 %	100 %	100 %
4	true	Empty	mitochondrial processing peptidase, beta subunit, putative,metallo-peptidase, Clan ME, Family M16	LinJ.35.1390	55 kDa		unknown	100 %	100 %	100 %
5	true	Empty	microtubule-associated protein, putative	LinJ.05.0380	165 kDa		unknown	100 %	100 %	100 %
6	true	Empty	ATPase alpha subunit	LinJ.05.0500 (+1)	63 kDa		unknown	100 %	100 %	100 %
7	true	Empty	hypothetical protein, conserved	LinJ.26.1960	89 kDa		unknown	100 %	100 %	100 %
8	true	Empty	cytoskeleton-associated protein CAP5.5, putative,cysteine peptidase, Clan CA, family C2, putative	LinJ.31.0450	80 kDa		unknown	100 %	100 %	100 %
9	true	Empty	ADP,ATP carrier protein 1, mitochondrial precursor, putative,ADP/ATP translocase 1, putative	LinJ.19.0190 (+1)	35 kDa		unknown	100 %	100 %	100 %
10	true	Empty	hypothetical protein, conserved	LinJ.36.6110	58 kDa		unknown	98 %	100 %	100 %
11	true	Empty	hypothetical protein, conserved	LinJ.33.2570	56 kDa		unknown	0	100 %	100 %
12	true	Empty	P-type H -ATPase, putative	LinJ.18.1500 (+1)	107 kDa		unknown	100 %	0	0
13	true	Empty	beta tubulin	LinJ.08.1280	50 kDa	true	unknown	100 %	100 %	100 %
14	true	Empty	hypothetical protein, conserved	LinJ.19.1150	41 kDa		unknown	100 %	100 %	100 %
15	true	Empty	hypothetical protein, conserved,leucine-rich repeat protein, putative	LinJ.32.3200	96 kDa		unknown	100 %	100 %	100 %
16	true	Empty	mitochondrial processing peptidase alpha subunit, putative,metallo-peptidase, Clan ME, Family M16	LinJ.13.0760	58 kDa		unknown	100 %	100 %	100 %
17	true	Empty	hexokinase, putative	LinJ.21.0300 (+1)	52 kDa		unknown	100 %	100 %	100 %
18	true	Empty	hypothetical protein, conserved	LinJ.23.0090	49 kDa		unknown	9 %	100 %	100 %
19	true	Empty	hypothetical protein, conserved	LinJ.14.1540	112 kDa		unknown	100 %	100 %	100 %
20	true	Empty	mitochondrial processing peptidase alpha subunit, putative,metallo-peptidase, Clan ME, Family M16	LinJ.21.0400	51 kDa		unknown	0	100 %	100 %
21	true	Empty	hypothetical protein, conserved	LinJ.30.3740	51 kDa		unknown	100 %	100 %	100 %
22	true	Empty	kinesin, putative	LinJ.16.1550	305 kDa		unknown	100 %	100 %	0
23	true	Empty	succinate dehydrogenase flavoprotein, putative	LinJ.24.1700	67 kDa		unknown	100 %	100 %	100 %
24	true	Empty	elongation factor 1-alpha	LinJ.17.0090 (+5)	49 kDa		unknown	100 %	100 %	100 %
25	true	Empty	pyruvate dehydrogenase E1 beta subunit, putative	LinJ.25.1790	38 kDa		unknown	98 %	100 %	100 %
26	true	Empty	hypothetical protein, conserved	LinJ.08.1010	42 kDa		unknown	98 %	38 %	100 %
27	true	Empty	hypothetical protein, conserved	LinJ.36.7070	29 kDa		unknown	61 %	0	100 %
28	true	Empty	hypothetical protein, conserved	LinJ.27.1100	46 kDa		unknown	35 %	100 %	100 %
29	true	Empty	ATP synthase F1 subunit gamma protein, putative	LinJ.21.2140	34 kDa		unknown	100 %	49 %	100 %
30	true	Empty	GP63, leishmanolysin	LinJ.10.0490 (+1)	64 kDa		unknown	100 %	100 %	100 %
31	true	Empty	hypothetical protein, conserved	LinJ.36.5380	71 kDa		unknown	100 %	100 %	100 %
32	true	Empty	glycerol-3-phosphate dehydrogenase (FAD-dependent), mitochondrial	LinJ.28.0240	67 kDa		unknown	100 %	100 %	100 %
33	true	Empty	hypothetical protein, conserved	LinJ.21.1830	47 kDa		unknown	100 %	97 %	100 %
34	true	Empty	hypothetical protein, conserved	LinJ.02.0430	32 kDa		unknown	100 %	100 %	100 %
35	true	Empty	mitochondrial phosphate transporter, putative	LinJ.35.4500	35 kDa		unknown	100 %	100 %	100 %
36	true	Empty	glycosomal phosphoenolpyruvate carboxykinase, putative	LinJ.27.1710 (+1)	58 kDa		unknown	100 %	100 %	100 %
37	true	Empty	prohibitin;with=GeneDB:LmjF16.1610	LinJ.16.1710	30 kDa		unknown	100 %	99 %	100 %
38	true	Empty	reiske iron-sulfur protein precursor, putative	LinJ.35.1540	34 kDa		unknown	100 %	71 %	100 %
39	true	Empty	pyruvate dehydrogenase E1 component alpha subunit, putative	LinJ.18.1360	43 kDa		unknown	0	15 %	100 %
40	true	Empty	hypothetical protein, conserved	LinJ.35.3770	51 kDa		unknown	0	100 %	100 %
41	true	Empty	fructose-1,6-bisphosphate aldolase	LinJ.36.1320	41 kDa		unknown	100 %	100 %	100 %
42	true	Empty	ribonucleoprotein p18, mitochondrial precursor, putative	LinJ.15.0330	21 kDa	true	unknown	0	0	100 %
43	true	Empty	dihydrolipoamide dehydrogenase, putative	LinJ.32.3510	51 kDa		unknown	100 %	100 %	100 %
44	true	Empty	hypothetical protein, conserved	LinJ.28.1020	46 kDa		unknown	100 %	100 %	100 %
45	true	Empty	dihydrolipoamide acetyltransferase precursor, putative	LinJ.36.2790	49 kDa		unknown	100 %	100 %	100 %
46	true	Empty	orotidine-5-phosphate decarboxylase/orotate phosphoribosyltransferase, putative,OMPDCase-OPRTase, putative	LinJ.16.0560	50 kDa		unknown	100 %	100 %	100 %
47	true	Empty	cytochrome c oxidase subunit IV	LinJ.12.0620	40 kDa		unknown	0	0	100 %
48	true	Empty	cytochrome c, putative	LinJ.16.1380	24 kDa	true	unknown	100 %	100 %	100 %
49	true	Empty	hypothetical protein, conserved	LinJ.36.5140	43 kDa		unknown	0	100 %	100 %
50	true	Empty	glyceraldehyde 3-phosphate dehydrogenase, glycosomal	LinJ.30.2990 (+1)	39 kDa		unknown	98 %	0	100 %
51	true	Empty	isocitrate dehydrogenase [NADP], mitochondrial precursor, putative	LinJ.10.0310	48 kDa		unknown	0	33 %	100 %
52	true	Empty	prohibitin, putative	LinJ.35.0070	32 kDa		unknown	100 %	97 %	100 %
53	true	Empty	hypothetical protein, conserved	LinJ.25.1680	17 kDa		unknown	0	91 %	100 %
54	true	Empty	hypothetical protein, conserved	LinJ.04.0060	59 kDa		unknown	0	100 %	100 %
55	true	Empty	dihydrolipoamide acetyltransferase precursorlike protein	LinJ.21.0610	40 kDa		unknown	100 %	100 %	100 %
56	true	Empty	ATP-dependent phosphofructokinase	LinJ.29.2620	54 kDa		unknown	100 %	100 %	100 %
57	true	Empty	hypothetical protein, conserved	LinJ.33.2940	17 kDa		unknown	100 %	0	100 %
58	true	Empty	ATP synthase, epsilon chain, putative	LinJ.30.3660	20 kDa		unknown	0	97 %	100 %
59	true	Empty	peroxidoxin	LinJ.23.0050	25 kDa		unknown	98 %	96 %	100 %
60	true	Empty	cytochrome c oxidase subunit V, putative	LinJ.26.1690	22 kDa		unknown	0	29 %	100 %
61	true	Empty	trifunctional enzyme alpha subunit, mitochondrial precursor-like protein	LinJ.26.1530	79 kDa		unknown	100 %	100 %	100 %
62	true	Empty	acyl-CoA dehydrogenase, mitochondrial precursor, putative	LinJ.07.0150	56 kDa		unknown	100 %	100 %	0
63	true	Empty	stomatin-like protein	LinJ.05.1040	40 kDa		unknown	0	0	100 %
64	true	Empty	3-ketoacyl-CoA thiolase-like protein, putative	LinJ.31.1660	47 kDa		unknown	100 %	100 %	100 %
65	true	Empty	kinesin K39, putative	LinJ.14.1190	326 kDa	true	unknown	100 %	100 %	0
66	true	Empty	elongation factor Tu, putative	LinJ.18.0740	52 kDa		unknown	0	100 %	100 %
67	true	Empty	cytochrome c1, heme protein, mitochondrial precursor, putative	LinJ.07.0210	30 kDa		unknown	100 %	100 %	100 %
68	true	Empty	hypothetical protein, conserved	LinJ.16.0530	37 kDa		unknown	0	94 %	100 %
69	true	Empty	hypothetical protein, conserved	LinJ.34.2370	100 kDa		unknown	0	100 %	100 %
70	true	Empty	chaperone protein DNAj, putative	LinJ.35.3030	51 kDa		unknown	0	100 %	100 %
71	true	Empty	kinesin, putative	LinJ.19.0680	126 kDa		unknown	100 %	100 %	99 %
72	true	Empty	kinesin, putative	LinJ.23.0720	75 kDa		unknown	0	100 %	100 %
73	true	Empty	chaperonin HSP60, mitochondrial precursor	LinJ.36.2140	59 kDa		unknown	0	100 %	100 %
74	true	Empty	paraflagellar rod protein 1D, putative	LinJ.29.1880 (+1)	69 kDa		unknown	100 %	100 %	0
75	true	Empty	hypothetical protein, conserved	LinJ.35.4920	39 kDa		unknown	55 %	0	100 %
76	true	Empty	i/6 autoantigen-like protein	LinJ.22.1310	23 kDa		unknown	0	0	100 %
77	true	Empty	hypothetical protein, conserved	LinJ.23.1680	27 kDa		unknown	0	0	100 %
78	true	Empty	hypothetical protein, conserved	LinJ.18.1280	33 kDa		unknown	100 %	0	100 %
79	true	Empty	dynein heavy chain, putative	LinJ.13.1390	529 kDa		unknown	100 %	0	0
80	true	Empty	hypothetical protein, conserved	LinJ.11.1030	28 kDa		unknown	0	0	100 %
81	true	Empty	hypothetical protein, conserved	LinJ.27.2660	20 kDa		unknown	100 %	57 %	100 %
82	true	Empty	paraflagellar rod protein 2C	LinJ.16.1510	69 kDa		unknown	100 %	100 %	0
83	true	Empty	malate dehydrogenase	LinJ.34.0150	33 kDa	true	unknown	0	0	100 %
84	true	Empty	hypothetical protein, conserved	LinJ.28.1210	68 kDa		unknown	100 %	100 %	100 %
85	true	Empty	hypothetical protein, conserved	LinJ.26.2000	39 kDa		unknown	100 %	49 %	100 %
86	true	Empty	glycosomal malate dehydrogenase	LinJ.19.0710	34 kDa		unknown	100 %	0	100 %
87	true	Empty	hypothetical protein, conserved	LinJ.32.0370	38 kDa		unknown	0	0	100 %
88	true	Empty	proline oxidase, mitochondrial precursor-like protein	LinJ.26.1590	64 kDa		unknown	100 %	100 %	100 %
89	true	Empty	dynein heavy chain, putative	LinJ.25.1010	537 kDa	true	unknown	100 %	0	0
90	true	Empty	hypothetical protein, conserved	LinJ.27.0720	85 kDa		unknown	100 %	100 %	98 %
91	true	Empty	hypothetical protein, conserved	LinJ.29.0940	53 kDa		unknown	0	100 %	100 %
92	true	Empty	hypothetical protein, unknown function	LinJ.33.1130	28 kDa		unknown	100 %	0	100 %
93	true	Empty	Gim5A protein, putative,glycosomal membrane protein	LinJ.35.3750	25 kDa		unknown	100 %	0	100 %
94	true	Empty	citrate synthase, putative	LinJ.18.0690	52 kDa		unknown	0	100 %	100 %
95	true	Empty	heat shock 70-related protein 1, mitochondrial precursor, putative	LinJ.30.2480 (+2)	72 kDa		unknown	0	100 %	98 %
96	true	Empty	long-chain-fatty-acid-CoA ligase, putative	LinJ.01.0510	77 kDa	true	unknown	100 %	53 %	7 %
97	true	Empty	hypothetical protein, conserved	LinJ.35.0140	14 kDa		unknown	29 %	0	100 %
98	true	Empty	delta-1-pyrroline-5-carboxylate dehydrogenase, putative	LinJ.03.0190	62 kDa		unknown	0	100 %	100 %
99	true	Empty	kinesin, putative	LinJ.30.0350	68 kDa		unknown	0	100 %	100 %
100	true	Empty	acyl-CoA dehydrogenase, putative	LinJ.28.2700	69 kDa		unknown	100 %	100 %	0
101	true	Empty	hypothetical protein, conserved	LinJ.10.0550	714 kDa		unknown	100 %	0	0
102	true	Empty	hypothetical protein, conserved	LinJ.13.1340	128 kDa		unknown	100 %	0	0
103	true	Empty	calpain-like cysteine peptidase, putative,calpain-like cysteine peptidase, Clan CA, family C2	LinJ.20.1320	17 kDa		unknown	0	0	100 %
104	true	Empty	glutathione-S-transferase/glutaredoxin, putative	LinJ.14.1580	35 kDa		unknown	100 %	0	100 %
105	true	Empty	hypothetical protein, conserved	LinJ.36.4680	17 kDa		unknown	0	0	100 %
106	true	Empty	hypothetical protein, conserved	LinJ.30.2860	12 kDa		unknown	100 %	95 %	100 %
107	true	Empty	hypothetical protein, conserved	LinJ.34.4310	43 kDa		unknown	100 %	55 %	100 %
108	true	Empty	mitochondrial carrier protein, putative	LinJ.02.0640	34 kDa		unknown	100 %	0	100 %
109	true	Empty	3-oxo-5-alpha-steroid 4-dehydrogenase, putative	LinJ.25.1850	34 kDa		unknown	100 %	0	0
110	true	Empty	regulatory subunit of protein kinase a-like protein	LinJ.34.2680	72 kDa		unknown	0	0	100 %
111	true	Empty	hypothetical protein, conserved	LinJ.32.0360	51 kDa		unknown	0	100 %	100 %
112	true	Empty	mitochondrial RNA binding protein 2,MRP2, gBP25	LinJ.09.1180	27 kDa		unknown	0	0	100 %
113	true	Empty	hypothetical protein, conserved	LinJ.25.2520	109 kDa		unknown	100 %	100 %	97 %
114	true	Empty	hypothetical protein, conserved	LinJ.35.1470	36 kDa		unknown	100 %	85 %	100 %
115	true	Empty	calpain-like cysteine peptidase, putative,cysteine peptidase, Clan CA, family C2, putative	LinJ.27.0500	687 kDa	true	unknown	100 %	100 %	8 %
116	true	Empty	tricarboxylate carrier, putative	LinJ.01.0590	36 kDa		unknown	100 %	0	100 %
117	true	Empty	ADP/ATP mitochondrial carrier-like protein	LinJ.14.1050	40 kDa		unknown	100 %	0	100 %
118	true	Empty	hypothetical protein, conserved	LinJ.30.1100	29 kDa		unknown	98 %	0	100 %
119	true	Empty	p-glycoprotein	LinJ.34.1060	147 kDa		unknown	100 %	0	28 %
120	true	Empty	succinate dehydrogenase, putative	LinJ.15.1050	22 kDa		unknown	0	0	100 %
121	true	Empty	hypothetical protein, conserved	LinJ.30.3190	23 kDa		unknown	0	0	100 %
122	true	Empty	membrane-bound acid phosphatase 2, putative	LinJ.36.2720	63 kDa		unknown	100 %	100 %	0
123	true	Empty	3'-nucleotidase/nuclease precursor, putative	LinJ.31.2380	42 kDa		unknown	100 %	0	100 %
124	true	Empty	40S ribosomal protein SA, putative	LinJ.36.5240 (+1)	28 kDa		unknown	76 %	0	100 %
125	true	Empty	hypothetical protein, conserved	LinJ.23.0810	63 kDa		unknown	100 %	0	23 %
126	true	Empty	hypothetical protein, conserved	LinJ.36.5360	30 kDa		unknown	0	0	100 %
127	true	Empty	aspartyl-tRNA synthetase, putative	LinJ.30.0470	63 kDa		unknown	100 %	97 %	100 %
128	true	Empty	axoneme central apparatus protein, putative	LinJ.20.1450	55 kDa		unknown	100 %	28 %	100 %
129	true	Empty	hypothetical protein, conserved	LinJ.12.0720	144 kDa		unknown	100 %	100 %	0
130	true	Empty	OSM3-like kinesin, putative	LinJ.32.0710	127 kDa		unknown	0	100 %	98 %
131	true	Empty	kinesin K39, putative	LinJ.14.1180	361 kDa		unknown	100 %	63 %	0
132	true	Empty	hypothetical protein, conserved	LinJ.34.0700	139 kDa		unknown	100 %	99 %	98 %
133	true	Empty	fatty acyl CoA syntetase 1, putative	LinJ.01.0490	78 kDa	true	unknown	100 %	100 %	96 %
134	true	Empty	adenylosuccinate synthetase, putative	LinJ.13.1090	78 kDa		unknown	0	0	100 %
135	true	Empty	NADH-cytochrome b5 reductase, putative	LinJ.22.0590	32 kDa		unknown	0	0	100 %
136	true	Empty	ATP-dependent RNA helicase, putative	LinJ.32.0410	67 kDa		unknown	54 %	100 %	100 %
137	true	Empty	sre-2/carboxylate carrier-like protein	LinJ.05.0680	38 kDa		unknown	100 %	0	100 %
138	true	Empty	hypothetical protein, conserved	LinJ.36.4540	177 kDa		unknown	0	100 %	99 %
139	true	Empty	mevalonate kinase, putative	LinJ.31.0580	36 kDa		unknown	86 %	0	100 %
140	true	Empty	histone H2B	LinJ.09.1410 (+2)	12 kDa		unknown	27 %	26 %	100 %
141	true	Empty	hypothetical protein, conserved	LinJ.07.0380	67 kDa		unknown	0	100 %	23 %
142	true	Empty	hypothetical protein, conserved	LinJ.10.1240	57 kDa		unknown	0	100 %	0
143	true	Empty	mitochondrial RNA binding protein 1,gBP21, MRP1	LinJ.27.0980	27 kDa		unknown	0	0	100 %
144	true	Empty	ATP-dependent zinc metallopeptidase, putative,metallo-peptidase, Clan MA(E), Family M41	LinJ.32.1570	78 kDa		unknown	0	100 %	0
145	true	Empty	hypothetical protein, conserved	LinJ.36.0510	26 kDa		unknown	0	0	100 %
146	true	Empty	hypothetical protein, conserved	LinJ.11.0810	104 kDa		unknown	100 %	100 %	100 %
147	true	Empty	hypothetical protein, conserved	LinJ.25.1100	91 kDa		unknown	98 %	97 %	100 %
148	true	Empty	vacuolar ATP synthase subunit b, putative	LinJ.28.2610	56 kDa		unknown	100 %	100 %	39 %
149	true	Empty	cytosolic leucyl aminopeptidase,metallo-peptidase, Clan MF, Family M17	LinJ.23.1120	60 kDa		unknown	0	100 %	100 %
150	true	Empty	MCAK-like kinesin, putative	LinJ.13.1350	81 kDa		unknown	0	100 %	100 %
151	true	Empty	ATP-dependent zinc metallopeptidase, putative,metallo-peptidase, Clan MA(E), Family M41	LinJ.18.0620	65 kDa		unknown	0	100 %	100 %
152	true	Empty	voltage-dependent anion-selective channel, putative	LinJ.02.0420	30 kDa		unknown	100 %	0	100 %
153	true	Empty	hypothetical protein, conserved	LinJ.29.1090	69 kDa		unknown	0	97 %	100 %
154	true	Empty	hypothetical protein, conserved	LinJ.25.1900	91 kDa		unknown	8 %	0	100 %
155	true	Empty	hypothetical protein, conserved	LinJ.24.2060	30 kDa		unknown	0	0	100 %
156	true	Empty	hypothetical protein, conserved	LinJ.25.0730	31 kDa		unknown	0	0	100 %
157	true	Empty	ubiquinone biosynthesis methyltransferase, putative	LinJ.36.5590	32 kDa		unknown	0	0	100 %
158	true	Empty	hypothetical protein, unknown function	LinJ.31.1050	39 kDa		unknown	0	100 %	100 %
159	true	Empty	glycosomal membrane protein, putative	LinJ.28.2430	24 kDa		unknown	100 %	0	100 %
160	true	Empty	3-hydroxy-3-methylglutaryl-CoA reductase, putative	LinJ.30.3230	46 kDa		unknown	100 %	0	100 %
161	true	Empty	hypothetical protein, conserved	LinJ.27.0880	23 kDa		unknown	100 %	0	100 %
162	true	Empty	dynein heavy chain (pseudogene), putative,dynein heavy chain, point mutation	LinJ.27.2460	490 kDa	true	unknown	100 %	0	0
163	true	Empty	hypothetical protein, conserved	LinJ.10.1020	12 kDa		unknown	0	0	100 %
164	true	Empty	hypothetical protein, conserved	LinJ.29.1600	74 kDa		unknown	100 %	0	0
165	true	Empty	kinetoplast-associated protein, putative	LinJ.36.6100	14 kDa		unknown	0	0	100 %
166	true	Empty	NADH-cytochrome b5 reductase, putative	LinJ.13.0960	35 kDa		unknown	100 %	0	0
167	true	Empty	kinesin, putative	LinJ.35.2090	77 kDa		unknown	100 %	100 %	98 %
168	true	Empty	phosphoglycerate kinase C, glycosomal	LinJ.20.0110 (+1)	51 kDa		unknown	87 %	100 %	100 %
169	true	Empty	hypothetical protein, conserved	LinJ.31.3160	27 kDa		unknown	100 %	0	100 %
170	true	Empty	hypothetical protein, conserved	LinJ.17.0230	36 kDa		unknown	94 %	0	100 %
171	true	Empty	small GTP-binding protein Rab11, putative	LinJ.10.0960	23 kDa		unknown	0	0	100 %
172	true	Empty	histone H4	LinJ.15.0010 (+5)	11 kDa	true	unknown	0	0	100 %
173	true	Empty	cytochrome c oxidase subunit 10, putative;with=GeneDB:LmjF23.0370	LinJ.23.0420	14 kDa		unknown	0	0	100 %
174	true	Empty	hypothetical protein, conserved	LinJ.25.2300	34 kDa		unknown	0	0	100 %
175	true	Empty	hypothetical protein, conserved	LinJ.26.1520	43 kDa		unknown	0	0	100 %
176	true	Empty	calcium channel protein, putative,ion transporter, putative	LinJ.34.0500	291 kDa		unknown	100 %	0	0
177	true	Empty	glucose transporter, lmgt2	LinJ.36.6550	61 kDa		unknown	100 %	0	0
178	true	Empty	40S ribosomal protein S6, putative	LinJ.21.2150 (+1)	28 kDa		unknown	0	0	100 %
179	true	Empty	calcium motive p-type ATPase, putative	LinJ.35.2080	122 kDa		unknown	100 %	0	0
180	true	Empty	NADH dehydrogenase, putative	LinJ.36.5620	57 kDa		unknown	100 %	100 %	100 %
181	true	Empty	protein kinase, putative	LinJ.19.0130	68 kDa		unknown	100 %	97 %	75 %
182	true	Empty	hypothetical protein, conserved	LinJ.09.1070	67 kDa		unknown	100 %	100 %	0
183	true	Empty	hypothetical protein, conserved	LinJ.05.1030	16 kDa		unknown	100 %	0	100 %
184	true	Empty	hypothetical protein, conserved	LinJ.22.0980	53 kDa		unknown	0	84 %	100 %
185	true	Empty	electron transfer flavoprotein-ubiquinone oxidoreductase, putative	LinJ.07.0660	63 kDa		unknown	39 %	100 %	0
186	true	Empty	flagellar glycoprotein-like protein	LinJ.10.0680	62 kDa		unknown	100 %	0	0
187	true	Empty	mitotubule-associated protein Gb4, putative	LinJ.26.1950	287 kDa		unknown	0	0	100 %
188	true	Empty	2-oxoglutarate dehydrogenase, E2 component, dihydrolipoamide succinyltransferase, putative	LinJ.28.2600	42 kDa		unknown	0	0	100 %
189	true	Empty	dynein heavy chain, putative	LinJ.28.3110	474 kDa	true	unknown	100 %	0	0
190	true	Empty	vacuolar-type proton translocating pyrophosphatase 1, putative	LinJ.31.1240	83 kDa		unknown	100 %	0	0
191	true	Empty	hypothetical protein, conserved	LinJ.34.3930	35 kDa		unknown	0	0	100 %
192	true	Empty	hypothetical protein, conserved	LinJ.33.0460	25 kDa		unknown	0	0	100 %
193	true	Empty	ribonucleoprotein p18, mitochondrial precursor, putative	LinJ.15.0320	21 kDa	true	unknown	0	0	100 %
194	true	Empty	glucose-regulated protein 78, putative	LinJ.28.1310	72 kDa		unknown	98 %	100 %	100 %
195	true	Empty	hypothetical protein, conserved	LinJ.05.0050	94 kDa		unknown	100 %	100 %	0
196	true	Empty	membrane-bound acid phosphatase 2	LinJ.23.1430	59 kDa		unknown	98 %	100 %	0
197	true	Empty	beta tubulin	LinJ.21.2240	50 kDa	true	unknown	0	100 %	98 %
198	true	Empty	hypothetical protein, conserved	LinJ.29.1940	53 kDa		unknown	0	100 %	97 %
199	true	Empty	vacuolar ATP synthase catalytic subunit A, putative	LinJ.34.3460	68 kDa		unknown	46 %	100 %	0
200	true	Empty	kinesin, putative	LinJ.19.0700	248 kDa		unknown	100 %	0	35 %
201	true	Empty	ATP-binding cassette protein subfamily B, member 1, putative	LinJ.25.0540	72 kDa		unknown	100 %	0	0
202	true	Empty	tryparedoxin peroxidase	LinJ.15.1100 (+1)	22 kDa		unknown	0	0	100 %
203	true	Empty	60S ribosomal protein L10, putative	LinJ.04.0750 (+1)	25 kDa		unknown	0	0	100 %
204	true	Empty	hypothetical protein, conserved	LinJ.08.0900	63 kDa		unknown	0	100 %	0
205	true	Empty	cyclophilin 11, putative	LinJ.23.0060	32 kDa		unknown	0	0	100 %
206	true	Empty	hypothetical protein, conserved	LinJ.26.2620	89 kDa		unknown	100 %	0	0
207	true	Empty	radial spoke protein 3, putative	LinJ.27.2530	42 kDa		unknown	0	100 %	0
208	true	Empty	adenylate kinase, putative	LinJ.34.0120	24 kDa		unknown	0	0	100 %
209	true	Empty	hypothetical protein	LinJ.03.0260	237 kDa		unknown	100 %	0	0
210	true	Empty	hypothetical protein, conserved	LinJ.33.2400	56 kDa		unknown	0	100 %	0
211	true	Empty	dynein heavy chain, putative	LinJ.34.3690	529 kDa	true	unknown	100 %	0	0
212	true	Empty	hypothetical protein, conserved	LinJ.26.1080	15 kDa		unknown	100 %	96 %	98 %
213	true	Empty	hypothetical protein, conserved	LinJ.21.1840	48 kDa		unknown	100 %	0	100 %
214	true	Empty	dynein intermediate chain, putative	LinJ.33.2770	115 kDa		unknown	100 %	100 %	0
215	true	Empty	succinyl-coA:3-ketoacid-coenzyme A transferase, mitochondrial precursor, putative	LinJ.33.2470	53 kDa		unknown	0	100 %	99 %
216	true	Empty	3-methylcrotonoyl-CoA carboxylase beta subunit, putative	LinJ.11.0600	58 kDa		unknown	0	99 %	100 %
217	true	Empty	hypothetical protein, conserved	LinJ.34.0010	33 kDa		unknown	100 %	0	98 %
218	true	Empty	hypothetical protein, conserved	LinJ.02.0620	34 kDa		unknown	0	0	100 %
219	true	Empty	hypothetical protein, conserved	LinJ.06.0270	34 kDa		unknown	0	0	100 %
220	true	Empty	hypothetical protein, conserved	LinJ.07.1080	37 kDa		unknown	0	0	100 %
221	true	Empty	hypothetical protein, conserved	LinJ.10.0670	81 kDa		unknown	100 %	0	0
222	true	Empty	fatty acid elongase, putative	LinJ.14.0700	33 kDa		unknown	100 %	0	0
223	true	Empty	ATP-dependent zinc metallopeptidase, putative,metallo-peptidase, Clan MA(E), Family M41	LinJ.19.1620	65 kDa		unknown	0	100 %	0
224	true	Empty	hypothetical protein, conserved	LinJ.21.1900	38 kDa		unknown	0	0	100 %
225	true	Empty	mitochondrial intermediate peptidase, putative,metallo-peptidase, Clan MA(E), Family M3	LinJ.36.4670	76 kDa		unknown	0	100 %	0
226	true	Empty	small myristoylated protein-1, putative;with=GeneDB:LmjF20.1310;with=GeneDB:LmjF20.1310	LinJ.20.1350	15 kDa		unknown	0	0	100 %
227	true	Empty	hypothetical protein, conserved	LinJ.23.0370	25 kDa		unknown	100 %	0	0
228	true	Empty	peptidyl-prolyl cis-trans isomerase, macrophage infectivity potentiator precursor, putative	LinJ.19.0920	23 kDa		unknown	0	0	100 %
229	true	Empty	cytochrome c oxidase subunit VI, putative	LinJ.21.2080	19 kDa		unknown	0	0	100 %
230	true	Empty	heat-shock protein hsp70, putative	LinJ.28.2950 (+3)	68 kDa		unknown	100 %	100 %	0
231	true	Empty	hypothetical protein, conserved	LinJ.14.0260	75 kDa		unknown	98 %	100 %	0
232	true	Empty	D-alanyl-glycyl endopeptidase-like protein,cysteine peptidase, Clan CA, family C51, putative	LinJ.33.3000	44 kDa		unknown	98 %	0	100 %
233	true	Empty	hypothetical protein, conserved	LinJ.03.0940	13 kDa		unknown	53 %	0	100 %
234	true	Empty	fructose-1,6-bisphosphatase, cytosolic, putative	LinJ.04.1170	39 kDa		unknown	48 %	0	100 %
235	true	Empty	hypothetical protein, conserved	LinJ.19.1030	132 kDa		unknown	0	100 %	0
236	true	Empty	hypothetical protein, conserved	LinJ.22.0820	61 kDa		unknown	0	100 %	0
237	true	Empty	hypothetical protein, conserved	LinJ.30.3210	49 kDa		unknown	0	100 %	0
238	true	Empty	hypothetical protein, conserved	LinJ.33.0110	39 kDa		unknown	0	0	100 %
239	true	Empty	hypothetical protein, conserved	LinJ.35.1570	41 kDa		unknown	0	0	100 %
240	true	Empty	sterol 24-c-methyltransferase, putative	LinJ.36.2510 (+1)	40 kDa		unknown	0	0	100 %
241	true	Empty	60S ribosomal protein L13, putative	LinJ.29.2570 (+1)	25 kDa		unknown	0	0	100 %
242	true	Empty	hypothetical protein, conserved	LinJ.26.0650	26 kDa		unknown	0	0	100 %
243	true	Empty	hypothetical protein, conserved	LinJ.32.3770	17 kDa		unknown	0	0	100 %
244	true	Empty	NADH-cytochrome b5 reductase, putative	LinJ.22.0600	32 kDa		unknown	0	0	100 %
245	true	Empty	ubiquinol-cytochrome-c reductase-like protein	LinJ.31.2650	8 kDa		unknown	0	0	100 %
246	true	Empty	cytochrome-b5 reductase, putative	LinJ.32.2540	37 kDa		unknown	0	0	100 %
247	true	Empty	hypothetical protein, conserved	LinJ.33.0930	13 kDa		unknown	0	0	100 %
248	true	Empty	hypothetical protein, conserved	LinJ.05.0850	69 kDa		unknown	0	0	100 %
249	true	Empty	glucokinase	LinJ.36.2450	44 kDa		unknown	0	0	100 %
250	true	Empty	hypothetical protein, unknown function	LinJ.36.4550	61 kDa		unknown	0	0	100 %
251	true	Empty	hypothetical protein, conserved	LinJ.33.2630	36 kDa		unknown	0	0	100 %
252	true	Empty	hypothetical protein, conserved	LinJ.35.4340	19 kDa		unknown	100 %	0	98 %
253	true	Empty	monoglyceride lipase, putative	LinJ.31.1150	35 kDa		unknown	86 %	0	100 %
254	true	Empty	hypothetical protein, conserved	LinJ.34.2010	206 kDa		unknown	7 %	29 %	100 %
255	true	Empty	hypothetical protein, conserved	LinJ.22.0900	27 kDa		unknown	0	0	100 %
256	true	Empty	cytochrome c oxidase VII, putative	LinJ.25.1170	19 kDa		unknown	0	0	100 %
257	true	Empty	isopentenyl-diphosphate delta-isomerase, putative,isomerase, putative	LinJ.35.5300	40 kDa		unknown	0	0	100 %
258	true	Empty	ATP synthase, putative	LinJ.36.3250	25 kDa		unknown	0	0	100 %
259	true	Empty	glycine synthase, putative	LinJ.36.3990 (+1)	42 kDa		unknown	0	0	100 %
260	true	Empty	hypothetical protein, conserved	LinJ.13.0950	26 kDa		unknown	0	0	100 %
261	true	Empty	hypothetical protein, conserved	LinJ.36.1340	22 kDa		unknown	0	0	100 %
262	true	Empty	hypothetical protein, conserved	LinJ.36.3450	31 kDa		unknown	0	0	100 %
263	true	Empty	hypothetical protein, conserved	LinJ.35.4870	41 kDa		unknown	0	0	100 %
264	true	Empty	succinyl-CoA synthetase alpha subunit, putative	LinJ.25.2220 (+1)	31 kDa		unknown	0	0	100 %
265	true	Empty	hypothetical protein, conserved	LinJ.14.0450	62 kDa		unknown	0	100 %	0
266	true	Empty	kinetoplast-associated protein p18-2, putative	LinJ.32.3920	15 kDa		unknown	0	0	100 %
267	true	Empty	long-chain-fatty-acid-CoA ligase, putative	LinJ.01.0540	78 kDa	true	unknown	100 %	0	0
268	true	Empty	hypothetical protein, conserved	LinJ.07.1290	40 kDa		unknown	0	0	100 %
269	true	Empty	hypothetical protein, conserved	LinJ.09.1110	27 kDa		unknown	100 %	0	0
270	true	Empty	hypothetical protein, conserved	LinJ.36.3620	23 kDa		unknown	0	0	100 %
271	true	Empty	ribosomal protein L1a, putative	LinJ.29.1160 (+2)	41 kDa		unknown	0	0	100 %
272	true	Empty	3'-nucleotidase/nuclease, putative	LinJ.12.0350	41 kDa		unknown	0	0	100 %
273	true	Empty	hypothetical protein, conserved	LinJ.35.2620	20 kDa		unknown	0	0	100 %
274	true	Empty	hypothetical protein, conserved	LinJ.25.0600	11 kDa		unknown	0	0	100 %
275	true	Empty	hypothetical protein, conserved	LinJ.36.4660	33 kDa		unknown	0	0	100 %
276	true	Empty	hypothetical protein, conserved	LinJ.19.0080	46 kDa		unknown	100 %	0	0
277	true	Empty	dynein heavy chain, putative	LinJ.28.0650	477 kDa	true	unknown	100 %	0	0
278	true	Empty	hypothetical protein, conserved	LinJ.12.0008	71 kDa		unknown	0	100 %	0
279	true	Empty	choline dehydrogenase, like protein	LinJ.21.1860	58 kDa		unknown	0	100 %	91 %
280	true	Empty	hypothetical protein, conserved	LinJ.23.1850	59 kDa		unknown	0	100 %	57 %
281	true	Empty	hypothetical protein, conserved	LinJ.27.0970	69 kDa		unknown	0	100 %	16 %
282	true	Empty	flavoprotein subunit-like protein	LinJ.07.0910	61 kDa		unknown	0	9 %	100 %
283	true	Empty	hypothetical protein, conserved	LinJ.13.1010	60 kDa		unknown	0	100 %	0
284	true	Empty	hypothetical protein, conserved	LinJ.27.0230	22 kDa		unknown	0	0	100 %
285	true	Empty	inosine-5'-monophosphate dehydrogenase	LinJ.19.1590	56 kDa		unknown	0	100 %	0
286	true	Empty	hypothetical protein, conserved	LinJ.35.2610	24 kDa		unknown	0	0	100 %
287	true	Empty	kinetoplast DNA-associated protein, putative	LinJ.32.3930	16 kDa		unknown	0	0	100 %
288	true	Empty	mitochondrial RNA binding protein, putative	LinJ.23.0930	40 kDa		unknown	0	0	100 %
289	true	Empty	hypothetical protein, conserved	LinJ.20.0260	29 kDa		unknown	0	0	100 %
290	true	Empty	hypothetical protein, conserved	LinJ.21.0590	122 kDa		unknown	100 %	0	0
291	true	Empty	hypothetical protein, conserved	LinJ.09.0230	33 kDa		unknown	0	0	100 %
292	true	Empty	hypothetical protein, conserved	LinJ.36.0680	30 kDa		unknown	0	0	100 %
293	true	Empty	hypothetical protein, conserved	LinJ.05.1080	80 kDa		unknown	0	100 %	0
294	true	Empty	hypothetical protein, conserved	LinJ.07.0450	27 kDa		unknown	0	0	100 %
295	true	Empty	hypothetical protein, conserved	LinJ.19.1280	31 kDa		unknown	100 %	0	0
296	true	Empty	hypothetical protein, conserved	LinJ.23.1580	22 kDa		unknown	0	0	100 %
297	true	Empty	hypothetical protein	LinJ.23.1730	30 kDa		unknown	0	0	100 %
298	true	Empty	MCAK-like kinesin, putative	LinJ.24.0650	63 kDa		unknown	0	0	100 %
299	true	Empty	40S ribosomal protein S14	LinJ.28.1050 (+1)	16 kDa		unknown	0	0	100 %
300	true	Empty	hypothetical protein, conserved	LinJ.36.0770	28 kDa		unknown	0	0	100 %
301	true	Empty	hypothetical protein, conserved	LinJ.21.0440	25 kDa		unknown	0	0	100 %
302	true	Empty	40S ribosomal protein S4, putative	LinJ.13.1120 (+1)	31 kDa		unknown	0	0	100 %
303	true	Empty	40S ribosomal protein S16, putative	LinJ.26.0840 (+1)	17 kDa		unknown	0	0	100 %
304	true	Empty	NADH-dependent fumarate reductase, putative	LinJ.35.1190	123 kDa		unknown	100 %	0	0
305	true	Empty	hypothetical protein, conserved	LinJ.36.3540	15 kDa		unknown	0	0	100 %
306	true	Empty	hypothetical protein, conserved	LinJ.36.4080	44 kDa		unknown	0	100 %	0
307	true	Empty	hypothetical protein, conserved	LinJ.14.1490	16 kDa		unknown	100 %	0	0
308	true	Empty	hypothetical protein, conserved	LinJ.36.2830	39 kDa		unknown	0	0	100 %
309	true	Empty	hypothetical protein, conserved	LinJ.11.1320	188 kDa		unknown	100 %	0	5 %
310	true	Empty	hypothetical protein, conserved	LinJ.05.0370	34 kDa		unknown	0	0	100 %
311	true	Empty	hypothetical protein, conserved	LinJ.17.1380	8 kDa		unknown	0	0	100 %
312	true	Empty	adenylate kinase, putative	LinJ.21.1490	30 kDa		unknown	0	0	100 %
313	true	Empty	hypothetical protein, conserved	LinJ.27.1430	11 kDa		unknown	0	0	100 %
314	true	Empty	iron superoxide dismutase, putative	LinJ.32.1920	23 kDa		unknown	0	0	100 %
315	true	Empty	heat shock protein-like protein, putative	LinJ.32.2050	35 kDa		unknown	0	0	100 %
316	true	Empty	hypothetical protein, conserved	LinJ.22.0060	28 kDa		unknown	0	0	100 %
317	true	Empty	hypothetical protein, conserved	LinJ.34.3840	12 kDa		unknown	100 %	0	0
318	true	Empty	hypothetical protein, conserved	LinJ.35.2360	26 kDa		unknown	0	0	100 %
319	true	Empty	hypothetical protein, conserved	LinJ.10.1370	37 kDa		unknown	0	0	100 %
320	true	Empty	hypothetical protein, conserved	LinJ.26.0430	35 kDa		unknown	0	0	100 %
321	true	Empty	hypothetical protein, conserved	LinJ.30.3010	45 kDa		unknown	100 %	0	0
322	true	Empty	succinyl-CoA ligase [GDP-forming] beta-chain, putative;with=GeneDB:LmjF36.2950	LinJ.36.3100	44 kDa		unknown	0	0	100 %
323	true	Empty	hypothetical protein, conserved	LinJ.29.1960	38 kDa		unknown	0	0	100 %
324	true	Empty	hypothetical protein, conserved	LinJ.35.0910	18 kDa		unknown	0	0	100 %
325	true	Empty	2-aminoethylphosphonate:pyruvateaminotransferas e-like protein	LinJ.03.0040	42 kDa		unknown	0	0	100 %
326	true	Empty	hypothetical protein, conserved	LinJ.06.0510	54 kDa		unknown	0	0	100 %
327	true	Empty	hypothetical protein, conserved	LinJ.16.1650	139 kDa		unknown	100 %	0	0
328	true	Empty	cytochrome-b5 reductase, putative	LinJ.15.0050	32 kDa		unknown	0	0	100 %
329	true	Empty	hypothetical protein, conserved	LinJ.14.0120	37 kDa		unknown	0	0	100 %
330	true	Empty	histone H2A	LinJ.21.1160 (+1)	14 kDa		unknown	0	0	100 %
331	true	Empty	hypothetical protein, conserved	LinJ.11.0800	16 kDa		unknown	0	0	100 %
