# Supplementary material for: Mitochondrial Proteomics of Antimony and Miltefosine Resistant Leishmania infantum
Source: Proteomes. 2015 Oct 21;3(4):328–46. doi: 10.3390/proteomes3040328 (PMC5217391; doi:10.3390/proteomes3040328)
Supplement: Supplementary File 1 [file proteomes-03-00328-s001.zip › proteomes-03-00328-supplementary/Supplementary File 2/overview_spectrum_counts.xls]

18220-18222_ OuelletteM_20131010	Displaying:Exclusive Spectrum Count							18220_large	18221_medium	18222_small
							18220_large	18221_medium	18222_small
#	Visible?	Starred?	Identified Proteins (331)	Accession Number	Molecular Weight	Protein Grouping Ambiguity	Taxonomy	Ingel18220_MGFPeaklist (F052591)	Ingel18221_MGFPeaklist (F052589)	Ingel18222_MGFPeaklist (F052590)
1	true	Empty	beta tubulin	LinJ.08.1290 (+1)	50 kDa	true	unknown	132	671	338
2	true	Empty	alpha tubulin	LinJ.13.0330 (+1)	50 kDa		unknown	112	247	240
3	true	Empty	ATPase beta subunit, putative	LinJ.25.1210	56 kDa		unknown	71	146	58
4	true	Empty	mitochondrial processing peptidase, beta subunit, putative,metallo-peptidase, Clan ME, Family M16	LinJ.35.1390	55 kDa		unknown	29	137	53
5	true	Empty	microtubule-associated protein, putative	LinJ.05.0380	165 kDa		unknown	80	25	39
6	true	Empty	ATPase alpha subunit	LinJ.05.0500 (+1)	63 kDa		unknown	60	13	68
7	true	Empty	hypothetical protein, conserved	LinJ.26.1960	89 kDa		unknown	39	77	63
8	true	Empty	cytoskeleton-associated protein CAP5.5, putative,cysteine peptidase, Clan CA, family C2, putative	LinJ.31.0450	80 kDa		unknown	54	63	21
9	true	Empty	ADP,ATP carrier protein 1, mitochondrial precursor, putative,ADP/ATP translocase 1, putative	LinJ.19.0190 (+1)	35 kDa		unknown	64	15	49
10	true	Empty	hypothetical protein, conserved	LinJ.36.6110	58 kDa		unknown	2	70	58
11	true	Empty	hypothetical protein, conserved	LinJ.33.2570	56 kDa		unknown	0	50	71
12	true	Empty	P-type H -ATPase, putative	LinJ.18.1500 (+1)	107 kDa		unknown	95	0	0
13	true	Empty	beta tubulin	LinJ.08.1280	50 kDa	true	unknown	20	62	13
14	true	Empty	hypothetical protein, conserved	LinJ.19.1150	41 kDa		unknown	3	82	24
15	true	Empty	hypothetical protein, conserved,leucine-rich repeat protein, putative	LinJ.32.3200	96 kDa		unknown	38	33	7
16	true	Empty	mitochondrial processing peptidase alpha subunit, putative,metallo-peptidase, Clan ME, Family M16	LinJ.13.0760	58 kDa		unknown	3	61	33
17	true	Empty	hexokinase, putative	LinJ.21.0300 (+1)	52 kDa		unknown	24	17	45
18	true	Empty	hypothetical protein, conserved	LinJ.23.0090	49 kDa		unknown	0	74	6
19	true	Empty	hypothetical protein, conserved	LinJ.14.1540	112 kDa		unknown	40	29	6
20	true	Empty	mitochondrial processing peptidase alpha subunit, putative,metallo-peptidase, Clan ME, Family M16	LinJ.21.0400	51 kDa		unknown	0	32	52
21	true	Empty	hypothetical protein, conserved	LinJ.30.3740	51 kDa		unknown	8	52	8
22	true	Empty	kinesin, putative	LinJ.16.1550	305 kDa		unknown	55	1	0
23	true	Empty	succinate dehydrogenase flavoprotein, putative	LinJ.24.1700	67 kDa		unknown	13	44	16
24	true	Empty	elongation factor 1-alpha	LinJ.17.0090 (+5)	49 kDa		unknown	9	33	25
25	true	Empty	pyruvate dehydrogenase E1 beta subunit, putative	LinJ.25.1790	38 kDa		unknown	2	3	64
26	true	Empty	hypothetical protein, conserved	LinJ.08.1010	42 kDa		unknown	1	0	69
27	true	Empty	hypothetical protein, conserved	LinJ.36.7070	29 kDa		unknown	0	0	64
28	true	Empty	hypothetical protein, conserved	LinJ.27.1100	46 kDa		unknown	0	49	8
29	true	Empty	ATP synthase F1 subunit gamma protein, putative	LinJ.21.2140	34 kDa		unknown	4	0	50
30	true	Empty	GP63, leishmanolysin	LinJ.10.0490 (+1)	64 kDa		unknown	7	46	8
31	true	Empty	hypothetical protein, conserved	LinJ.36.5380	71 kDa		unknown	2	13	28
32	true	Empty	glycerol-3-phosphate dehydrogenase (FAD-dependent), mitochondrial	LinJ.28.0240	67 kDa		unknown	19	16	8
33	true	Empty	hypothetical protein, conserved	LinJ.21.1830	47 kDa		unknown	3	1	47
34	true	Empty	hypothetical protein, conserved	LinJ.02.0430	32 kDa		unknown	6	3	43
35	true	Empty	mitochondrial phosphate transporter, putative	LinJ.35.4500	35 kDa		unknown	20	9	22
36	true	Empty	glycosomal phosphoenolpyruvate carboxykinase, putative	LinJ.27.1710 (+1)	58 kDa		unknown	9	23	13
37	true	Empty	prohibitin;with=GeneDB:LmjF16.1610	LinJ.16.1710	30 kDa		unknown	18	1	28
38	true	Empty	reiske iron-sulfur protein precursor, putative	LinJ.35.1540	34 kDa		unknown	6	1	44
39	true	Empty	pyruvate dehydrogenase E1 component alpha subunit, putative	LinJ.18.1360	43 kDa		unknown	0	0	49
40	true	Empty	hypothetical protein, conserved	LinJ.35.3770	51 kDa		unknown	0	30	9
41	true	Empty	fructose-1,6-bisphosphate aldolase	LinJ.36.1320	41 kDa		unknown	2	1	44
42	true	Empty	ribonucleoprotein p18, mitochondrial precursor, putative	LinJ.15.0330	21 kDa	true	unknown	0	0	42
43	true	Empty	dihydrolipoamide dehydrogenase, putative	LinJ.32.3510	51 kDa		unknown	6	33	1
44	true	Empty	hypothetical protein, conserved	LinJ.28.1020	46 kDa		unknown	12	15	3
45	true	Empty	dihydrolipoamide acetyltransferase precursor, putative	LinJ.36.2790	49 kDa		unknown	5	26	12
46	true	Empty	orotidine-5-phosphate decarboxylase/orotate phosphoribosyltransferase, putative,OMPDCase-OPRTase, putative	LinJ.16.0560	50 kDa		unknown	3	11	11
47	true	Empty	cytochrome c oxidase subunit IV	LinJ.12.0620	40 kDa		unknown	0	0	38
48	true	Empty	cytochrome c, putative	LinJ.16.1380	24 kDa	true	unknown	2	6	26
49	true	Empty	hypothetical protein, conserved	LinJ.36.5140	43 kDa		unknown	0	10	17
50	true	Empty	glyceraldehyde 3-phosphate dehydrogenase, glycosomal	LinJ.30.2990 (+1)	39 kDa		unknown	2	0	37
51	true	Empty	isocitrate dehydrogenase [NADP], mitochondrial precursor, putative	LinJ.10.0310	48 kDa		unknown	0	0	31
52	true	Empty	prohibitin, putative	LinJ.35.0070	32 kDa		unknown	11	2	23
53	true	Empty	hypothetical protein, conserved	LinJ.25.1680	17 kDa		unknown	0	1	33
54	true	Empty	hypothetical protein, conserved	LinJ.04.0060	59 kDa		unknown	0	8	24
55	true	Empty	dihydrolipoamide acetyltransferase precursorlike protein	LinJ.21.0610	40 kDa		unknown	2	26	7
56	true	Empty	ATP-dependent phosphofructokinase	LinJ.29.2620	54 kDa		unknown	7	16	2
57	true	Empty	hypothetical protein, conserved	LinJ.33.2940	17 kDa		unknown	6	0	20
58	true	Empty	ATP synthase, epsilon chain, putative	LinJ.30.3660	20 kDa		unknown	0	2	24
59	true	Empty	peroxidoxin	LinJ.23.0050	25 kDa		unknown	1	2	21
60	true	Empty	cytochrome c oxidase subunit V, putative	LinJ.26.1690	22 kDa		unknown	0	0	24
61	true	Empty	trifunctional enzyme alpha subunit, mitochondrial precursor-like protein	LinJ.26.1530	79 kDa		unknown	8	11	1
62	true	Empty	acyl-CoA dehydrogenase, mitochondrial precursor, putative	LinJ.07.0150	56 kDa		unknown	16	13	0
63	true	Empty	stomatin-like protein	LinJ.05.1040	40 kDa		unknown	0	0	29
64	true	Empty	3-ketoacyl-CoA thiolase-like protein, putative	LinJ.31.1660	47 kDa		unknown	2	2	19
65	true	Empty	kinesin K39, putative	LinJ.14.1190	326 kDa	true	unknown	17	3	0
66	true	Empty	elongation factor Tu, putative	LinJ.18.0740	52 kDa		unknown	0	12	15
67	true	Empty	cytochrome c1, heme protein, mitochondrial precursor, putative	LinJ.07.0210	30 kDa		unknown	2	4	13
68	true	Empty	hypothetical protein, conserved	LinJ.16.0530	37 kDa		unknown	0	1	24
69	true	Empty	hypothetical protein, conserved	LinJ.34.2370	100 kDa		unknown	0	16	0
70	true	Empty	chaperone protein DNAj, putative	LinJ.35.3030	51 kDa		unknown	0	19	5
71	true	Empty	kinesin, putative	LinJ.19.0680	126 kDa		unknown	5	3	1
72	true	Empty	kinesin, putative	LinJ.23.0720	75 kDa		unknown	0	5	13
73	true	Empty	chaperonin HSP60, mitochondrial precursor	LinJ.36.2140	59 kDa		unknown	0	13	8
74	true	Empty	paraflagellar rod protein 1D, putative	LinJ.29.1880 (+1)	69 kDa		unknown	5	13	0
75	true	Empty	hypothetical protein, conserved	LinJ.35.4920	39 kDa		unknown	0	0	24
76	true	Empty	i/6 autoantigen-like protein	LinJ.22.1310	23 kDa		unknown	0	0	24
77	true	Empty	hypothetical protein, conserved	LinJ.23.1680	27 kDa		unknown	0	0	25
78	true	Empty	hypothetical protein, conserved	LinJ.18.1280	33 kDa		unknown	13	0	11
79	true	Empty	dynein heavy chain, putative	LinJ.13.1390	529 kDa		unknown	15	0	0
80	true	Empty	hypothetical protein, conserved	LinJ.11.1030	28 kDa		unknown	0	0	21
81	true	Empty	hypothetical protein, conserved	LinJ.27.2660	20 kDa		unknown	6	0	12
82	true	Empty	paraflagellar rod protein 2C	LinJ.16.1510	69 kDa		unknown	7	15	0
83	true	Empty	malate dehydrogenase	LinJ.34.0150	33 kDa	true	unknown	0	0	22
84	true	Empty	hypothetical protein, conserved	LinJ.28.1210	68 kDa		unknown	8	8	1
85	true	Empty	hypothetical protein, conserved	LinJ.26.2000	39 kDa		unknown	3	0	16
86	true	Empty	glycosomal malate dehydrogenase	LinJ.19.0710	34 kDa		unknown	4	0	15
87	true	Empty	hypothetical protein, conserved	LinJ.32.0370	38 kDa		unknown	0	0	21
88	true	Empty	proline oxidase, mitochondrial precursor-like protein	LinJ.26.1590	64 kDa		unknown	5	6	5
89	true	Empty	dynein heavy chain, putative	LinJ.25.1010	537 kDa	true	unknown	16	0	0
90	true	Empty	hypothetical protein, conserved	LinJ.27.0720	85 kDa		unknown	3	16	2
91	true	Empty	hypothetical protein, conserved	LinJ.29.0940	53 kDa		unknown	0	14	6
92	true	Empty	hypothetical protein, unknown function	LinJ.33.1130	28 kDa		unknown	4	0	11
93	true	Empty	Gim5A protein, putative,glycosomal membrane protein	LinJ.35.3750	25 kDa		unknown	9	0	12
94	true	Empty	citrate synthase, putative	LinJ.18.0690	52 kDa		unknown	0	14	3
95	true	Empty	heat shock 70-related protein 1, mitochondrial precursor, putative	LinJ.30.2480 (+2)	72 kDa		unknown	0	16	2
96	true	Empty	long-chain-fatty-acid-CoA ligase, putative	LinJ.01.0510	77 kDa	true	unknown	12	0	0
97	true	Empty	hypothetical protein, conserved	LinJ.35.0140	14 kDa		unknown	0	0	18
98	true	Empty	delta-1-pyrroline-5-carboxylate dehydrogenase, putative	LinJ.03.0190	62 kDa		unknown	0	12	4
99	true	Empty	kinesin, putative	LinJ.30.0350	68 kDa		unknown	0	14	4
100	true	Empty	acyl-CoA dehydrogenase, putative	LinJ.28.2700	69 kDa		unknown	5	13	0
101	true	Empty	hypothetical protein, conserved	LinJ.10.0550	714 kDa		unknown	13	0	0
102	true	Empty	hypothetical protein, conserved	LinJ.13.1340	128 kDa		unknown	17	0	0
103	true	Empty	calpain-like cysteine peptidase, putative,calpain-like cysteine peptidase, Clan CA, family C2	LinJ.20.1320	17 kDa		unknown	0	0	13
104	true	Empty	glutathione-S-transferase/glutaredoxin, putative	LinJ.14.1580	35 kDa		unknown	2	0	15
105	true	Empty	hypothetical protein, conserved	LinJ.36.4680	17 kDa		unknown	0	0	17
106	true	Empty	hypothetical protein, conserved	LinJ.30.2860	12 kDa		unknown	7	1	10
107	true	Empty	hypothetical protein, conserved	LinJ.34.4310	43 kDa		unknown	4	0	10
108	true	Empty	mitochondrial carrier protein, putative	LinJ.02.0640	34 kDa		unknown	2	0	8
109	true	Empty	3-oxo-5-alpha-steroid 4-dehydrogenase, putative	LinJ.25.1850	34 kDa		unknown	13	0	0
110	true	Empty	regulatory subunit of protein kinase a-like protein	LinJ.34.2680	72 kDa		unknown	0	0	11
111	true	Empty	hypothetical protein, conserved	LinJ.32.0360	51 kDa		unknown	0	9	8
112	true	Empty	mitochondrial RNA binding protein 2,MRP2, gBP25	LinJ.09.1180	27 kDa		unknown	0	0	18
113	true	Empty	hypothetical protein, conserved	LinJ.25.2520	109 kDa		unknown	11	2	1
114	true	Empty	hypothetical protein, conserved	LinJ.35.1470	36 kDa		unknown	6	1	9
115	true	Empty	calpain-like cysteine peptidase, putative,cysteine peptidase, Clan CA, family C2, putative	LinJ.27.0500	687 kDa	true	unknown	8	2	0
116	true	Empty	tricarboxylate carrier, putative	LinJ.01.0590	36 kDa		unknown	5	0	8
117	true	Empty	ADP/ATP mitochondrial carrier-like protein	LinJ.14.1050	40 kDa		unknown	11	0	5
118	true	Empty	hypothetical protein, conserved	LinJ.30.1100	29 kDa		unknown	2	0	12
119	true	Empty	p-glycoprotein	LinJ.34.1060	147 kDa		unknown	13	0	0
120	true	Empty	succinate dehydrogenase, putative	LinJ.15.1050	22 kDa		unknown	0	0	13
121	true	Empty	hypothetical protein, conserved	LinJ.30.3190	23 kDa		unknown	0	0	15
122	true	Empty	membrane-bound acid phosphatase 2, putative	LinJ.36.2720	63 kDa		unknown	9	6	0
123	true	Empty	3'-nucleotidase/nuclease precursor, putative	LinJ.31.2380	42 kDa		unknown	5	0	6
124	true	Empty	40S ribosomal protein SA, putative	LinJ.36.5240 (+1)	28 kDa		unknown	1	0	11
125	true	Empty	hypothetical protein, conserved	LinJ.23.0810	63 kDa		unknown	12	0	0
126	true	Empty	hypothetical protein, conserved	LinJ.36.5360	30 kDa		unknown	0	0	14
127	true	Empty	aspartyl-tRNA synthetase, putative	LinJ.30.0470	63 kDa		unknown	2	2	7
128	true	Empty	axoneme central apparatus protein, putative	LinJ.20.1450	55 kDa		unknown	6	0	6
129	true	Empty	hypothetical protein, conserved	LinJ.12.0720	144 kDa		unknown	7	3	0
130	true	Empty	OSM3-like kinesin, putative	LinJ.32.0710	127 kDa		unknown	0	7	0
131	true	Empty	kinesin K39, putative	LinJ.14.1180	361 kDa		unknown	6	0	0
132	true	Empty	hypothetical protein, conserved	LinJ.34.0700	139 kDa		unknown	8	2	2
133	true	Empty	fatty acyl CoA syntetase 1, putative	LinJ.01.0490	78 kDa	true	unknown	4	4	2
134	true	Empty	adenylosuccinate synthetase, putative	LinJ.13.1090	78 kDa		unknown	0	0	7
135	true	Empty	NADH-cytochrome b5 reductase, putative	LinJ.22.0590	32 kDa		unknown	0	0	12
136	true	Empty	ATP-dependent RNA helicase, putative	LinJ.32.0410	67 kDa		unknown	0	9	3
137	true	Empty	sre-2/carboxylate carrier-like protein	LinJ.05.0680	38 kDa		unknown	4	0	4
138	true	Empty	hypothetical protein, conserved	LinJ.36.4540	177 kDa		unknown	0	6	0
139	true	Empty	mevalonate kinase, putative	LinJ.31.0580	36 kDa		unknown	1	0	8
140	true	Empty	histone H2B	LinJ.09.1410 (+2)	12 kDa		unknown	0	0	9
141	true	Empty	hypothetical protein, conserved	LinJ.07.0380	67 kDa		unknown	0	5	0
142	true	Empty	hypothetical protein, conserved	LinJ.10.1240	57 kDa		unknown	0	10	0
143	true	Empty	mitochondrial RNA binding protein 1,gBP21, MRP1	LinJ.27.0980	27 kDa		unknown	0	0	13
144	true	Empty	ATP-dependent zinc metallopeptidase, putative,metallo-peptidase, Clan MA(E), Family M41	LinJ.32.1570	78 kDa		unknown	0	12	0
145	true	Empty	hypothetical protein, conserved	LinJ.36.0510	26 kDa		unknown	0	0	13
146	true	Empty	hypothetical protein, conserved	LinJ.11.0810	104 kDa		unknown	1	3	5
147	true	Empty	hypothetical protein, conserved	LinJ.25.1100	91 kDa		unknown	1	2	5
148	true	Empty	vacuolar ATP synthase subunit b, putative	LinJ.28.2610	56 kDa		unknown	4	4	0
149	true	Empty	cytosolic leucyl aminopeptidase,metallo-peptidase, Clan MF, Family M17	LinJ.23.1120	60 kDa		unknown	0	7	4
150	true	Empty	MCAK-like kinesin, putative	LinJ.13.1350	81 kDa		unknown	0	5	3
151	true	Empty	ATP-dependent zinc metallopeptidase, putative,metallo-peptidase, Clan MA(E), Family M41	LinJ.18.0620	65 kDa		unknown	0	7	2
152	true	Empty	voltage-dependent anion-selective channel, putative	LinJ.02.0420	30 kDa		unknown	1	0	7
153	true	Empty	hypothetical protein, conserved	LinJ.29.1090	69 kDa		unknown	0	1	5
154	true	Empty	hypothetical protein, conserved	LinJ.25.1900	91 kDa		unknown	0	0	10
155	true	Empty	hypothetical protein, conserved	LinJ.24.2060	30 kDa		unknown	0	0	11
156	true	Empty	hypothetical protein, conserved	LinJ.25.0730	31 kDa		unknown	0	0	11
157	true	Empty	ubiquinone biosynthesis methyltransferase, putative	LinJ.36.5590	32 kDa		unknown	0	0	7
158	true	Empty	hypothetical protein, unknown function	LinJ.31.1050	39 kDa		unknown	0	5	6
159	true	Empty	glycosomal membrane protein, putative	LinJ.28.2430	24 kDa		unknown	4	0	5
160	true	Empty	3-hydroxy-3-methylglutaryl-CoA reductase, putative	LinJ.30.3230	46 kDa		unknown	4	0	4
161	true	Empty	hypothetical protein, conserved	LinJ.27.0880	23 kDa		unknown	2	0	3
162	true	Empty	dynein heavy chain (pseudogene), putative,dynein heavy chain, point mutation	LinJ.27.2460	490 kDa	true	unknown	3	0	0
163	true	Empty	hypothetical protein, conserved	LinJ.10.1020	12 kDa		unknown	0	0	9
164	true	Empty	hypothetical protein, conserved	LinJ.29.1600	74 kDa		unknown	10	0	0
165	true	Empty	kinetoplast-associated protein, putative	LinJ.36.6100	14 kDa		unknown	0	0	10
166	true	Empty	NADH-cytochrome b5 reductase, putative	LinJ.13.0960	35 kDa		unknown	5	0	0
167	true	Empty	kinesin, putative	LinJ.35.2090	77 kDa		unknown	5	2	1
168	true	Empty	phosphoglycerate kinase C, glycosomal	LinJ.20.0110 (+1)	51 kDa		unknown	2	2	4
169	true	Empty	hypothetical protein, conserved	LinJ.31.3160	27 kDa		unknown	6	0	1
170	true	Empty	hypothetical protein, conserved	LinJ.17.0230	36 kDa		unknown	2	0	4
171	true	Empty	small GTP-binding protein Rab11, putative	LinJ.10.0960	23 kDa		unknown	0	0	7
172	true	Empty	histone H4	LinJ.15.0010 (+5)	11 kDa	true	unknown	0	0	8
173	true	Empty	cytochrome c oxidase subunit 10, putative;with=GeneDB:LmjF23.0370	LinJ.23.0420	14 kDa		unknown	0	0	8
174	true	Empty	hypothetical protein, conserved	LinJ.25.2300	34 kDa		unknown	0	0	10
175	true	Empty	hypothetical protein, conserved	LinJ.26.1520	43 kDa		unknown	0	0	9
176	true	Empty	calcium channel protein, putative,ion transporter, putative	LinJ.34.0500	291 kDa		unknown	6	0	0
177	true	Empty	glucose transporter, lmgt2	LinJ.36.6550	61 kDa		unknown	10	0	0
178	true	Empty	40S ribosomal protein S6, putative	LinJ.21.2150 (+1)	28 kDa		unknown	0	0	4
179	true	Empty	calcium motive p-type ATPase, putative	LinJ.35.2080	122 kDa		unknown	3	0	0
180	true	Empty	NADH dehydrogenase, putative	LinJ.36.5620	57 kDa		unknown	1	3	1
181	true	Empty	protein kinase, putative	LinJ.19.0130	68 kDa		unknown	6	1	1
182	true	Empty	hypothetical protein, conserved	LinJ.09.1070	67 kDa		unknown	2	4	0
183	true	Empty	hypothetical protein, conserved	LinJ.05.1030	16 kDa		unknown	3	0	4
184	true	Empty	hypothetical protein, conserved	LinJ.22.0980	53 kDa		unknown	0	1	8
185	true	Empty	electron transfer flavoprotein-ubiquinone oxidoreductase, putative	LinJ.07.0660	63 kDa		unknown	0	5	0
186	true	Empty	flagellar glycoprotein-like protein	LinJ.10.0680	62 kDa		unknown	8	0	0
187	true	Empty	mitotubule-associated protein Gb4, putative	LinJ.26.1950	287 kDa		unknown	0	0	8
188	true	Empty	2-oxoglutarate dehydrogenase, E2 component, dihydrolipoamide succinyltransferase, putative	LinJ.28.2600	42 kDa		unknown	0	0	8
189	true	Empty	dynein heavy chain, putative	LinJ.28.3110	474 kDa	true	unknown	3	0	0
190	true	Empty	vacuolar-type proton translocating pyrophosphatase 1, putative	LinJ.31.1240	83 kDa		unknown	8	0	0
191	true	Empty	hypothetical protein, conserved	LinJ.34.3930	35 kDa		unknown	0	0	8
192	true	Empty	hypothetical protein, conserved	LinJ.33.0460	25 kDa		unknown	0	0	7
193	true	Empty	ribonucleoprotein p18, mitochondrial precursor, putative	LinJ.15.0320	21 kDa	true	unknown	0	0	9
194	true	Empty	glucose-regulated protein 78, putative	LinJ.28.1310	72 kDa		unknown	1	3	1
195	true	Empty	hypothetical protein, conserved	LinJ.05.0050	94 kDa		unknown	3	1	0
196	true	Empty	membrane-bound acid phosphatase 2	LinJ.23.1430	59 kDa		unknown	2	3	0
197	true	Empty	beta tubulin	LinJ.21.2240	50 kDa	true	unknown	0	5	1
198	true	Empty	hypothetical protein, conserved	LinJ.29.1940	53 kDa		unknown	0	5	0
199	true	Empty	vacuolar ATP synthase catalytic subunit A, putative	LinJ.34.3460	68 kDa		unknown	0	6	0
200	true	Empty	kinesin, putative	LinJ.19.0700	248 kDa		unknown	6	0	0
201	true	Empty	ATP-binding cassette protein subfamily B, member 1, putative	LinJ.25.0540	72 kDa		unknown	6	0	0
202	true	Empty	tryparedoxin peroxidase	LinJ.15.1100 (+1)	22 kDa		unknown	0	0	5
203	true	Empty	60S ribosomal protein L10, putative	LinJ.04.0750 (+1)	25 kDa		unknown	0	0	6
204	true	Empty	hypothetical protein, conserved	LinJ.08.0900	63 kDa		unknown	0	8	0
205	true	Empty	cyclophilin 11, putative	LinJ.23.0060	32 kDa		unknown	0	0	6
206	true	Empty	hypothetical protein, conserved	LinJ.26.2620	89 kDa		unknown	6	0	0
207	true	Empty	radial spoke protein 3, putative	LinJ.27.2530	42 kDa		unknown	0	7	0
208	true	Empty	adenylate kinase, putative	LinJ.34.0120	24 kDa		unknown	0	0	7
209	true	Empty	hypothetical protein	LinJ.03.0260	237 kDa		unknown	8	0	0
210	true	Empty	hypothetical protein, conserved	LinJ.33.2400	56 kDa		unknown	0	7	0
211	true	Empty	dynein heavy chain, putative	LinJ.34.3690	529 kDa	true	unknown	3	0	0
212	true	Empty	hypothetical protein, conserved	LinJ.26.1080	15 kDa		unknown	4	1	2
213	true	Empty	hypothetical protein, conserved	LinJ.21.1840	48 kDa		unknown	3	0	2
214	true	Empty	dynein intermediate chain, putative	LinJ.33.2770	115 kDa		unknown	1	2	0
215	true	Empty	succinyl-coA:3-ketoacid-coenzyme A transferase, mitochondrial precursor, putative	LinJ.33.2470	53 kDa		unknown	0	4	2
216	true	Empty	3-methylcrotonoyl-CoA carboxylase beta subunit, putative	LinJ.11.0600	58 kDa		unknown	0	2	3
217	true	Empty	hypothetical protein, conserved	LinJ.34.0010	33 kDa		unknown	3	0	2
218	true	Empty	hypothetical protein, conserved	LinJ.02.0620	34 kDa		unknown	0	0	6
219	true	Empty	hypothetical protein, conserved	LinJ.06.0270	34 kDa		unknown	0	0	6
220	true	Empty	hypothetical protein, conserved	LinJ.07.1080	37 kDa		unknown	0	0	6
221	true	Empty	hypothetical protein, conserved	LinJ.10.0670	81 kDa		unknown	6	0	0
222	true	Empty	fatty acid elongase, putative	LinJ.14.0700	33 kDa		unknown	5	0	0
223	true	Empty	ATP-dependent zinc metallopeptidase, putative,metallo-peptidase, Clan MA(E), Family M41	LinJ.19.1620	65 kDa		unknown	0	6	0
224	true	Empty	hypothetical protein, conserved	LinJ.21.1900	38 kDa		unknown	0	0	5
225	true	Empty	mitochondrial intermediate peptidase, putative,metallo-peptidase, Clan MA(E), Family M3	LinJ.36.4670	76 kDa		unknown	0	6	0
226	true	Empty	small myristoylated protein-1, putative;with=GeneDB:LmjF20.1310;with=GeneDB:LmjF20.1310	LinJ.20.1350	15 kDa		unknown	0	0	4
227	true	Empty	hypothetical protein, conserved	LinJ.23.0370	25 kDa		unknown	4	0	0
228	true	Empty	peptidyl-prolyl cis-trans isomerase, macrophage infectivity potentiator precursor, putative	LinJ.19.0920	23 kDa		unknown	0	0	7
229	true	Empty	cytochrome c oxidase subunit VI, putative	LinJ.21.2080	19 kDa		unknown	0	0	6
230	true	Empty	heat-shock protein hsp70, putative	LinJ.28.2950 (+3)	68 kDa		unknown	1	4	0
231	true	Empty	hypothetical protein, conserved	LinJ.14.0260	75 kDa		unknown	1	5	0
232	true	Empty	D-alanyl-glycyl endopeptidase-like protein,cysteine peptidase, Clan CA, family C51, putative	LinJ.33.3000	44 kDa		unknown	2	0	4
233	true	Empty	hypothetical protein, conserved	LinJ.03.0940	13 kDa		unknown	0	0	3
234	true	Empty	fructose-1,6-bisphosphatase, cytosolic, putative	LinJ.04.1170	39 kDa		unknown	0	0	2
235	true	Empty	hypothetical protein, conserved	LinJ.19.1030	132 kDa		unknown	0	5	0
236	true	Empty	hypothetical protein, conserved	LinJ.22.0820	61 kDa		unknown	0	6	0
237	true	Empty	hypothetical protein, conserved	LinJ.30.3210	49 kDa		unknown	0	6	0
238	true	Empty	hypothetical protein, conserved	LinJ.33.0110	39 kDa		unknown	0	0	6
239	true	Empty	hypothetical protein, conserved	LinJ.35.1570	41 kDa		unknown	0	0	6
240	true	Empty	sterol 24-c-methyltransferase, putative	LinJ.36.2510 (+1)	40 kDa		unknown	0	0	5
241	true	Empty	60S ribosomal protein L13, putative	LinJ.29.2570 (+1)	25 kDa		unknown	0	0	5
242	true	Empty	hypothetical protein, conserved	LinJ.26.0650	26 kDa		unknown	0	0	4
243	true	Empty	hypothetical protein, conserved	LinJ.32.3770	17 kDa		unknown	0	0	5
244	true	Empty	NADH-cytochrome b5 reductase, putative	LinJ.22.0600	32 kDa		unknown	0	0	5
245	true	Empty	ubiquinol-cytochrome-c reductase-like protein	LinJ.31.2650	8 kDa		unknown	0	0	4
246	true	Empty	cytochrome-b5 reductase, putative	LinJ.32.2540	37 kDa		unknown	0	0	5
247	true	Empty	hypothetical protein, conserved	LinJ.33.0930	13 kDa		unknown	0	0	5
248	true	Empty	hypothetical protein, conserved	LinJ.05.0850	69 kDa		unknown	0	0	3
249	true	Empty	glucokinase	LinJ.36.2450	44 kDa		unknown	0	0	4
250	true	Empty	hypothetical protein, unknown function	LinJ.36.4550	61 kDa		unknown	0	0	3
251	true	Empty	hypothetical protein, conserved	LinJ.33.2630	36 kDa		unknown	0	0	3
252	true	Empty	hypothetical protein, conserved	LinJ.35.4340	19 kDa		unknown	3	0	2
253	true	Empty	monoglyceride lipase, putative	LinJ.31.1150	35 kDa		unknown	1	0	3
254	true	Empty	hypothetical protein, conserved	LinJ.34.2010	206 kDa		unknown	0	0	2
255	true	Empty	hypothetical protein, conserved	LinJ.22.0900	27 kDa		unknown	0	0	4
256	true	Empty	cytochrome c oxidase VII, putative	LinJ.25.1170	19 kDa		unknown	0	0	5
257	true	Empty	isopentenyl-diphosphate delta-isomerase, putative,isomerase, putative	LinJ.35.5300	40 kDa		unknown	0	0	3
258	true	Empty	ATP synthase, putative	LinJ.36.3250	25 kDa		unknown	0	0	5
259	true	Empty	glycine synthase, putative	LinJ.36.3990 (+1)	42 kDa		unknown	0	0	5
260	true	Empty	hypothetical protein, conserved	LinJ.13.0950	26 kDa		unknown	0	0	5
261	true	Empty	hypothetical protein, conserved	LinJ.36.1340	22 kDa		unknown	0	0	5
262	true	Empty	hypothetical protein, conserved	LinJ.36.3450	31 kDa		unknown	0	0	5
263	true	Empty	hypothetical protein, conserved	LinJ.35.4870	41 kDa		unknown	0	0	4
264	true	Empty	succinyl-CoA synthetase alpha subunit, putative	LinJ.25.2220 (+1)	31 kDa		unknown	0	0	4
265	true	Empty	hypothetical protein, conserved	LinJ.14.0450	62 kDa		unknown	0	5	0
266	true	Empty	kinetoplast-associated protein p18-2, putative	LinJ.32.3920	15 kDa		unknown	0	0	3
267	true	Empty	long-chain-fatty-acid-CoA ligase, putative	LinJ.01.0540	78 kDa	true	unknown	5	0	0
268	true	Empty	hypothetical protein, conserved	LinJ.07.1290	40 kDa		unknown	0	0	4
269	true	Empty	hypothetical protein, conserved	LinJ.09.1110	27 kDa		unknown	3	0	0
270	true	Empty	hypothetical protein, conserved	LinJ.36.3620	23 kDa		unknown	0	0	3
271	true	Empty	ribosomal protein L1a, putative	LinJ.29.1160 (+2)	41 kDa		unknown	0	0	4
272	true	Empty	3'-nucleotidase/nuclease, putative	LinJ.12.0350	41 kDa		unknown	0	0	4
273	true	Empty	hypothetical protein, conserved	LinJ.35.2620	20 kDa		unknown	0	0	5
274	true	Empty	hypothetical protein, conserved	LinJ.25.0600	11 kDa		unknown	0	0	5
275	true	Empty	hypothetical protein, conserved	LinJ.36.4660	33 kDa		unknown	0	0	4
276	true	Empty	hypothetical protein, conserved	LinJ.19.0080	46 kDa		unknown	4	0	0
277	true	Empty	dynein heavy chain, putative	LinJ.28.0650	477 kDa	true	unknown	2	0	0
278	true	Empty	hypothetical protein, conserved	LinJ.12.0008	71 kDa		unknown	0	3	0
279	true	Empty	choline dehydrogenase, like protein	LinJ.21.1860	58 kDa		unknown	0	3	1
280	true	Empty	hypothetical protein, conserved	LinJ.23.1850	59 kDa		unknown	0	3	0
281	true	Empty	hypothetical protein, conserved	LinJ.27.0970	69 kDa		unknown	0	3	0
282	true	Empty	flavoprotein subunit-like protein	LinJ.07.0910	61 kDa		unknown	0	0	2
283	true	Empty	hypothetical protein, conserved	LinJ.13.1010	60 kDa		unknown	0	4	0
284	true	Empty	hypothetical protein, conserved	LinJ.27.0230	22 kDa		unknown	0	0	4
285	true	Empty	inosine-5'-monophosphate dehydrogenase	LinJ.19.1590	56 kDa		unknown	0	3	0
286	true	Empty	hypothetical protein, conserved	LinJ.35.2610	24 kDa		unknown	0	0	4
287	true	Empty	kinetoplast DNA-associated protein, putative	LinJ.32.3930	16 kDa		unknown	0	0	3
288	true	Empty	mitochondrial RNA binding protein, putative	LinJ.23.0930	40 kDa		unknown	0	0	4
289	true	Empty	hypothetical protein, conserved	LinJ.20.0260	29 kDa		unknown	0	0	3
290	true	Empty	hypothetical protein, conserved	LinJ.21.0590	122 kDa		unknown	2	0	0
291	true	Empty	hypothetical protein, conserved	LinJ.09.0230	33 kDa		unknown	0	0	3
292	true	Empty	hypothetical protein, conserved	LinJ.36.0680	30 kDa		unknown	0	0	4
293	true	Empty	hypothetical protein, conserved	LinJ.05.1080	80 kDa		unknown	0	4	0
294	true	Empty	hypothetical protein, conserved	LinJ.07.0450	27 kDa		unknown	0	0	4
295	true	Empty	hypothetical protein, conserved	LinJ.19.1280	31 kDa		unknown	4	0	0
296	true	Empty	hypothetical protein, conserved	LinJ.23.1580	22 kDa		unknown	0	0	4
297	true	Empty	hypothetical protein	LinJ.23.1730	30 kDa		unknown	0	0	4
298	true	Empty	MCAK-like kinesin, putative	LinJ.24.0650	63 kDa		unknown	0	0	3
299	true	Empty	40S ribosomal protein S14	LinJ.28.1050 (+1)	16 kDa		unknown	0	0	2
300	true	Empty	hypothetical protein, conserved	LinJ.36.0770	28 kDa		unknown	0	0	4
301	true	Empty	hypothetical protein, conserved	LinJ.21.0440	25 kDa		unknown	0	0	4
302	true	Empty	40S ribosomal protein S4, putative	LinJ.13.1120 (+1)	31 kDa		unknown	0	0	4
303	true	Empty	40S ribosomal protein S16, putative	LinJ.26.0840 (+1)	17 kDa		unknown	0	0	3
304	true	Empty	NADH-dependent fumarate reductase, putative	LinJ.35.1190	123 kDa		unknown	3	0	0
305	true	Empty	hypothetical protein, conserved	LinJ.36.3540	15 kDa		unknown	0	0	3
306	true	Empty	hypothetical protein, conserved	LinJ.36.4080	44 kDa		unknown	0	3	0
307	true	Empty	hypothetical protein, conserved	LinJ.14.1490	16 kDa		unknown	3	0	0
308	true	Empty	hypothetical protein, conserved	LinJ.36.2830	39 kDa		unknown	0	0	4
309	true	Empty	hypothetical protein, conserved	LinJ.11.1320	188 kDa		unknown	2	0	0
310	true	Empty	hypothetical protein, conserved	LinJ.05.0370	34 kDa		unknown	0	0	3
311	true	Empty	hypothetical protein, conserved	LinJ.17.1380	8 kDa		unknown	0	0	3
312	true	Empty	adenylate kinase, putative	LinJ.21.1490	30 kDa		unknown	0	0	3
313	true	Empty	hypothetical protein, conserved	LinJ.27.1430	11 kDa		unknown	0	0	3
314	true	Empty	iron superoxide dismutase, putative	LinJ.32.1920	23 kDa		unknown	0	0	3
315	true	Empty	heat shock protein-like protein, putative	LinJ.32.2050	35 kDa		unknown	0	0	3
316	true	Empty	hypothetical protein, conserved	LinJ.22.0060	28 kDa		unknown	0	0	3
317	true	Empty	hypothetical protein, conserved	LinJ.34.3840	12 kDa		unknown	3	0	0
318	true	Empty	hypothetical protein, conserved	LinJ.35.2360	26 kDa		unknown	0	0	3
319	true	Empty	hypothetical protein, conserved	LinJ.10.1370	37 kDa		unknown	0	0	3
320	true	Empty	hypothetical protein, conserved	LinJ.26.0430	35 kDa		unknown	0	0	2
321	true	Empty	hypothetical protein, conserved	LinJ.30.3010	45 kDa		unknown	2	0	0
322	true	Empty	succinyl-CoA ligase [GDP-forming] beta-chain, putative;with=GeneDB:LmjF36.2950	LinJ.36.3100	44 kDa		unknown	0	0	2
323	true	Empty	hypothetical protein, conserved	LinJ.29.1960	38 kDa		unknown	0	0	2
324	true	Empty	hypothetical protein, conserved	LinJ.35.0910	18 kDa		unknown	0	0	2
325	true	Empty	2-aminoethylphosphonate:pyruvateaminotransferas e-like protein	LinJ.03.0040	42 kDa		unknown	0	0	2
326	true	Empty	hypothetical protein, conserved	LinJ.06.0510	54 kDa		unknown	0	0	2
327	true	Empty	hypothetical protein, conserved	LinJ.16.1650	139 kDa		unknown	2	0	0
328	true	Empty	cytochrome-b5 reductase, putative	LinJ.15.0050	32 kDa		unknown	0	0	2
329	true	Empty	hypothetical protein, conserved	LinJ.14.0120	37 kDa		unknown	0	0	2
330	true	Empty	histone H2A	LinJ.21.1160 (+1)	14 kDa		unknown	0	0	2
331	true	Empty	hypothetical protein, conserved	LinJ.11.0800	16 kDa		unknown	0	0	2
