# Supplementary material for: Mitochondrial Proteomics of Antimony and Miltefosine Resistant Leishmania infantum
Source: Proteomes. 2015 Oct 21;3(4):328–46. doi: 10.3390/proteomes3040328 (PMC5217391; doi:10.3390/proteomes3040328)
Supplement: Supplementary File 1 [file proteomes-03-00328-s001.zip › proteomes-03-00328-supplementary/Supplementary File 2/proteins/LinJ.05.0380.xls]

Experiment name	Biological sample category	Biological sample name	MS/MS sample name	Protein group	Protein accession number	Protein name	Protein identification probability	Protein percentage of total spectra	Protein molecular weight (AMU)	Number of unique peptides	Number of unique spectra	Number of total spectra	Spectrum name	Peptide sequence	Previous amino acid	Next amino acid	Peptide identification probability	Mascot Ion score	Mascot Identity score	Mascot Delta Ion score	Modifications identified by spectrum	Actual peptide mass (AMU)	Spectrum charge	Actual minus calculated peptide mass (AMU)	Actual minus calculated peptide mass (PPM)	Peptide start index	Peptide stop index
18220-18222_ OuelletteM_20131010	18222_small	18222_small	Ingel18222_MGFPeaklist (F052590)	microtubule-associated protein, putative	LinJ.05.0380	microtubule-associated protein, putative	100,0 %	0,362%	165 147,1	14	16	39	Locus:1.1.1.4539.18 File:"Ingel18222.wiff"	APVDPAMYNTTTK	K	D	99,3 %	35,0	29,0	35,0	Oxidation (+16)	1 423,66	2	-0,0084	-5,9	87	99
18220-18222_ OuelletteM_20131010	18222_small	18222_small	Ingel18222_MGFPeaklist (F052590)	microtubule-associated protein, putative	LinJ.05.0380	microtubule-associated protein, putative	100,0 %	0,362%	165 147,1	14	16	39	Locus:1.1.1.4538.21 File:"Ingel18222.wiff"	APVDPAMYNTTTK	K	D	99,7 %	63,2	29,0	63,2	Oxidation (+16)	1 423,66	2	-0,0084	-5,9	87	99
18220-18222_ OuelletteM_20131010	18222_small	18222_small	Ingel18222_MGFPeaklist (F052590)	microtubule-associated protein, putative	LinJ.05.0380	microtubule-associated protein, putative	100,0 %	0,362%	165 147,1	14	16	39	Locus:1.1.1.4480.21 File:"Ingel18222.wiff"	AQAQVSPSASAEEAPAK	K	K	99,7 %	108	31,1	103		1 640,81	2	0,0081	4,9	1311	1327
18220-18222_ OuelletteM_20131010	18222_small	18222_small	Ingel18222_MGFPeaklist (F052590)	microtubule-associated protein, putative	LinJ.05.0380	microtubule-associated protein, putative	100,0 %	0,362%	165 147,1	14	16	39	Locus:1.1.1.4481.21 File:"Ingel18222.wiff"	AQAQVSPSASAEEAPAK	K	K	99,7 %	93,8	31,1	90,7		1 640,81	2	0,0081	4,9	1311	1327
18220-18222_ OuelletteM_20131010	18222_small	18222_small	Ingel18222_MGFPeaklist (F052590)	microtubule-associated protein, putative	LinJ.05.0380	microtubule-associated protein, putative	100,0 %	0,362%	165 147,1	14	16	39	Locus:1.1.1.4454.11 File:"Ingel18222.wiff"	AQAQVSPSASAEEAPAKK	K	A	99,7 %	76,7	30,1	72,5		1 768,89	3	-0,010	-5,8	1311	1328
18220-18222_ OuelletteM_20131010	18222_small	18222_small	Ingel18222_MGFPeaklist (F052590)	microtubule-associated protein, putative	LinJ.05.0380	microtubule-associated protein, putative	100,0 %	0,362%	165 147,1	14	16	39	Locus:1.1.1.4456.6 File:"Ingel18222.wiff"	AQAQVSPSASAEEAPAKK	K	A	99,7 %	92,9	30,1	84,5		1 768,89	3	-0,010	-5,8	1311	1328
18220-18222_ OuelletteM_20131010	18222_small	18222_small	Ingel18222_MGFPeaklist (F052590)	microtubule-associated protein, putative	LinJ.05.0380	microtubule-associated protein, putative	100,0 %	0,362%	165 147,1	14	16	39	Locus:1.1.1.4455.8 File:"Ingel18222.wiff"	AQAQVSPSASAEEAPAKK	K	A	99,7 %	103	30,1	97,7		1 768,89	3	-0,010	-5,8	1311	1328
18220-18222_ OuelletteM_20131010	18222_small	18222_small	Ingel18222_MGFPeaklist (F052590)	microtubule-associated protein, putative	LinJ.05.0380	microtubule-associated protein, putative	100,0 %	0,362%	165 147,1	14	16	39	Locus:1.1.1.4463.4 File:"Ingel18222.wiff"	AYSSKPTPVETPHR	R	T	99,7 %	60,4	29,9	55,2		1 568,79	3	-0,0044	-2,8	1361	1374
18220-18222_ OuelletteM_20131010	18222_small	18222_small	Ingel18222_MGFPeaklist (F052590)	microtubule-associated protein, putative	LinJ.05.0380	microtubule-associated protein, putative	100,0 %	0,362%	165 147,1	14	16	39	Locus:1.1.1.4464.7 File:"Ingel18222.wiff"	AYSSKPTPVETPHR	R	T	99,7 %	79,4	29,9	71,6		1 568,79	3	-0,0044	-2,8	1361	1374
18220-18222_ OuelletteM_20131010	18222_small	18222_small	Ingel18222_MGFPeaklist (F052590)	microtubule-associated protein, putative	LinJ.05.0380	microtubule-associated protein, putative	100,0 %	0,362%	165 147,1	14	16	39	Locus:1.1.1.4514.19 File:"Ingel18222.wiff"	ELPADDGEGYEK	R	A	99,7 %	48,0	28,7	48,0		1 321,57	2	0,0058	4,4	75	86
18220-18222_ OuelletteM_20131010	18222_small	18222_small	Ingel18222_MGFPeaklist (F052590)	microtubule-associated protein, putative	LinJ.05.0380	microtubule-associated protein, putative	100,0 %	0,362%	165 147,1	14	16	39	Locus:1.1.1.4515.18 File:"Ingel18222.wiff"	ELPADDGEGYEK	R	A	99,7 %	48,7	28,7	48,4		1 321,57	2	0,0058	4,4	75	86
18220-18222_ OuelletteM_20131010	18222_small	18222_small	Ingel18222_MGFPeaklist (F052590)	microtubule-associated protein, putative	LinJ.05.0380	microtubule-associated protein, putative	100,0 %	0,362%	165 147,1	14	16	39	Locus:1.1.1.4492.13 File:"Ingel18222.wiff"	GSYETEYNKNYR	K	A	99,7 %	71,2	28,2	67,0		1 522,67	3	-0,00100	-0,65	1349	1360
18220-18222_ OuelletteM_20131010	18222_small	18222_small	Ingel18222_MGFPeaklist (F052590)	microtubule-associated protein, putative	LinJ.05.0380	microtubule-associated protein, putative	100,0 %	0,362%	165 147,1	14	16	39	Locus:1.1.1.4491.9 File:"Ingel18222.wiff"	GSYETEYNKNYR	K	A	99,7 %	82,6	28,2	76,4		1 522,67	3	-0,00100	-0,65	1349	1360
18220-18222_ OuelletteM_20131010	18222_small	18222_small	Ingel18222_MGFPeaklist (F052590)	microtubule-associated protein, putative	LinJ.05.0380	microtubule-associated protein, putative	100,0 %	0,362%	165 147,1	14	16	39	Locus:1.1.1.4737.21 File:"Ingel18222.wiff"	HVDPAFYTTTCSSAYVAPAAAPVR	R	S	98,9 %	120	29,1	120	Carbamidomethyl (+57)	2 551,20	3	-0,019	-7,5	1416	1439
18220-18222_ OuelletteM_20131010	18222_small	18222_small	Ingel18222_MGFPeaklist (F052590)	microtubule-associated protein, putative	LinJ.05.0380	microtubule-associated protein, putative	100,0 %	0,362%	165 147,1	14	16	39	Locus:1.1.1.4738.20 File:"Ingel18222.wiff"	HVDPAFYTTTCSSAYVAPAAAPVR	R	S	99,2 %	115	29,1	115	Carbamidomethyl (+57)	2 551,20	3	-0,019	-7,5	1416	1439
18220-18222_ OuelletteM_20131010	18222_small	18222_small	Ingel18222_MGFPeaklist (F052590)	microtubule-associated protein, putative	LinJ.05.0380	microtubule-associated protein, putative	100,0 %	0,362%	165 147,1	14	16	39	Locus:1.1.1.4736.20 File:"Ingel18222.wiff"	HVDPAFYTTTCSSAYVAPAAAPVR	R	S	99,6 %	110	29,1	110	Carbamidomethyl (+57)	2 551,20	3	-0,019	-7,5	1416	1439
18220-18222_ OuelletteM_20131010	18222_small	18222_small	Ingel18222_MGFPeaklist (F052590)	microtubule-associated protein, putative	LinJ.05.0380	microtubule-associated protein, putative	100,0 %	0,362%	165 147,1	14	16	39	Locus:1.1.1.4744.21 File:"Ingel18222.wiff"	HVDPAFYTTTCSSAYVAPAAAPVR	R	S	99,7 %	77,5	29,1	77,5	Carbamidomethyl (+57)	2 551,20	3	-0,019	-7,5	1416	1439
18220-18222_ OuelletteM_20131010	18222_small	18222_small	Ingel18222_MGFPeaklist (F052590)	microtubule-associated protein, putative	LinJ.05.0380	microtubule-associated protein, putative	100,0 %	0,362%	165 147,1	14	16	39	Locus:1.1.1.4738.21 File:"Ingel18222.wiff"	HVDPAFYTTTCSSAYVAPAAAPVR	R	S	99,7 %	81,4	29,1	81,4	Carbamidomethyl (+57)	2 551,20	3	-0,019	-7,5	1416	1439
18220-18222_ OuelletteM_20131010	18222_small	18222_small	Ingel18222_MGFPeaklist (F052590)	microtubule-associated protein, putative	LinJ.05.0380	microtubule-associated protein, putative	100,0 %	0,362%	165 147,1	14	16	39	Locus:1.1.1.4555.5 File:"Ingel18222.wiff"	HVDPSMYVSTSR	R	A	99,6 %	32,5	29,1	32,5	Oxidation (+16)	1 393,63	3	0,0043	3,1	1451	1462
18220-18222_ OuelletteM_20131010	18222_small	18222_small	Ingel18222_MGFPeaklist (F052590)	microtubule-associated protein, putative	LinJ.05.0380	microtubule-associated protein, putative	100,0 %	0,362%	165 147,1	14	16	39	Locus:1.1.1.4547.4 File:"Ingel18222.wiff"	HVDPSMYVSTSR	R	A	99,7 %	41,0	29,1	33,9	Oxidation (+16)	1 393,63	3	0,0043	3,1	1451	1462
18220-18222_ OuelletteM_20131010	18222_small	18222_small	Ingel18222_MGFPeaklist (F052590)	microtubule-associated protein, putative	LinJ.05.0380	microtubule-associated protein, putative	100,0 %	0,362%	165 147,1	14	16	39	Locus:1.1.1.4554.4 File:"Ingel18222.wiff"	HVDPSMYVSTSR	R	A	99,7 %	42,6	29,1	40,4	Oxidation (+16)	1 393,63	3	0,0043	3,1	1451	1462
18220-18222_ OuelletteM_20131010	18222_small	18222_small	Ingel18222_MGFPeaklist (F052590)	microtubule-associated protein, putative	LinJ.05.0380	microtubule-associated protein, putative	100,0 %	0,362%	165 147,1	14	16	39	Locus:1.1.1.4546.5 File:"Ingel18222.wiff"	HVDPSMYVSTSR	R	A	99,7 %	45,5	29,1	45,5	Oxidation (+16)	1 393,63	3	0,0043	3,1	1451	1462
18220-18222_ OuelletteM_20131010	18222_small	18222_small	Ingel18222_MGFPeaklist (F052590)	microtubule-associated protein, putative	LinJ.05.0380	microtubule-associated protein, putative	100,0 %	0,362%	165 147,1	14	16	39	Locus:1.1.1.4497.9 File:"Ingel18222.wiff"	HVVVSADGTADAAPSR	R	V	99,7 %	64,5	30,0	63,3		1 551,76	3	-0,0027	-1,7	1164	1179
18220-18222_ OuelletteM_20131010	18222_small	18222_small	Ingel18222_MGFPeaklist (F052590)	microtubule-associated protein, putative	LinJ.05.0380	microtubule-associated protein, putative	100,0 %	0,362%	165 147,1	14	16	39	Locus:1.1.1.4496.8 File:"Ingel18222.wiff"	HVVVSADGTADAAPSR	R	V	99,7 %	84,7	30,0	80,0		1 551,76	3	-0,0027	-1,7	1164	1179
18220-18222_ OuelletteM_20131010	18222_small	18222_small	Ingel18222_MGFPeaklist (F052590)	microtubule-associated protein, putative	LinJ.05.0380	microtubule-associated protein, putative	100,0 %	0,362%	165 147,1	14	16	39	Locus:1.1.1.4577.11 File:"Ingel18222.wiff"	HVVVSADGTADAAPSRVDVAQR	R	V	99,7 %	67,9	29,6	67,0		2 220,12	4	-0,0023	-1,0	1164	1185
18220-18222_ OuelletteM_20131010	18222_small	18222_small	Ingel18222_MGFPeaklist (F052590)	microtubule-associated protein, putative	LinJ.05.0380	microtubule-associated protein, putative	100,0 %	0,362%	165 147,1	14	16	39	Locus:1.1.1.4578.15 File:"Ingel18222.wiff"	HVVVSADGTADAAPSRVDVAQR	R	V	99,7 %	70,4	29,6	66,2		2 220,12	4	-0,0023	-1,0	1164	1185
18220-18222_ OuelletteM_20131010	18222_small	18222_small	Ingel18222_MGFPeaklist (F052590)	microtubule-associated protein, putative	LinJ.05.0380	microtubule-associated protein, putative	100,0 %	0,362%	165 147,1	14	16	39	Locus:1.1.1.4680.8 File:"Ingel18222.wiff"	RAPADLSSYESTYAKDYGR	R	S	99,6 %	32,3	29,7	29,0		2 149,01	4	0,0064	3,0	1238	1256
18220-18222_ OuelletteM_20131010	18222_small	18222_small	Ingel18222_MGFPeaklist (F052590)	microtubule-associated protein, putative	LinJ.05.0380	microtubule-associated protein, putative	100,0 %	0,362%	165 147,1	14	16	39	Locus:1.1.1.4676.19 File:"Ingel18222.wiff"	RAPADLSSYESTYAKDYGR	R	S	99,7 %	61,2	29,3	61,2		2 149,00	3	-0,0080	-3,7	1238	1256
18220-18222_ OuelletteM_20131010	18222_small	18222_small	Ingel18222_MGFPeaklist (F052590)	microtubule-associated protein, putative	LinJ.05.0380	microtubule-associated protein, putative	100,0 %	0,362%	165 147,1	14	16	39	Locus:1.1.1.4587.2 File:"Ingel18222.wiff"	SAFTRPTVSVR	R	H	99,7 %	39,8	29,6	17,3		1 219,67	3	0,0029	2,4	1405	1415
18220-18222_ OuelletteM_20131010	18222_small	18222_small	Ingel18222_MGFPeaklist (F052590)	microtubule-associated protein, putative	LinJ.05.0380	microtubule-associated protein, putative	100,0 %	0,362%	165 147,1	14	16	39	Locus:1.1.1.4588.3 File:"Ingel18222.wiff"	SAFTRPTVSVR	R	H	99,7 %	32,7	29,6	30,7		1 219,67	3	0,0029	2,4	1405	1415
18220-18222_ OuelletteM_20131010	18222_small	18222_small	Ingel18222_MGFPeaklist (F052590)	microtubule-associated protein, putative	LinJ.05.0380	microtubule-associated protein, putative	100,0 %	0,362%	165 147,1	14	16	39	Locus:1.1.1.4595.2 File:"Ingel18222.wiff"	SAFTRPTVSVR	R	H	99,7 %	42,9	29,6	38,5		1 219,67	3	0,0029	2,4	1405	1415
18220-18222_ OuelletteM_20131010	18222_small	18222_small	Ingel18222_MGFPeaklist (F052590)	microtubule-associated protein, putative	LinJ.05.0380	microtubule-associated protein, putative	100,0 %	0,362%	165 147,1	14	16	39	Locus:1.1.1.4596.3 File:"Ingel18222.wiff"	SAFTRPTVSVR	R	H	99,7 %	61,3	29,6	50,5		1 219,67	3	0,0029	2,4	1405	1415
18220-18222_ OuelletteM_20131010	18222_small	18222_small	Ingel18222_MGFPeaklist (F052590)	microtubule-associated protein, putative	LinJ.05.0380	microtubule-associated protein, putative	100,0 %	0,362%	165 147,1	14	16	39	Locus:1.1.1.4772.10 File:"Ingel18222.wiff"	SDGAPASLVEKPVVPPLR	R	I	99,7 %	68,2	27,0	68,2		1 831,03	3	0,0070	3,8	1257	1274
18220-18222_ OuelletteM_20131010	18222_small	18222_small	Ingel18222_MGFPeaklist (F052590)	microtubule-associated protein, putative	LinJ.05.0380	microtubule-associated protein, putative	100,0 %	0,362%	165 147,1	14	16	39	Locus:1.1.1.4776.12 File:"Ingel18222.wiff"	SDGAPASLVEKPVVPPLR	R	I	99,7 %	78,7	27,0	78,7		1 831,03	3	0,0070	3,8	1257	1274
18220-18222_ OuelletteM_20131010	18222_small	18222_small	Ingel18222_MGFPeaklist (F052590)	microtubule-associated protein, putative	LinJ.05.0380	microtubule-associated protein, putative	100,0 %	0,362%	165 147,1	14	16	39	Locus:1.1.1.4775.10 File:"Ingel18222.wiff"	SDGAPASLVEKPVVPPLR	R	I	99,7 %	83,6	27,0	83,6		1 831,03	3	0,0070	3,8	1257	1274
18220-18222_ OuelletteM_20131010	18222_small	18222_small	Ingel18222_MGFPeaklist (F052590)	microtubule-associated protein, putative	LinJ.05.0380	microtubule-associated protein, putative	100,0 %	0,362%	165 147,1	14	16	39	Locus:1.1.1.4732.18 File:"Ingel18222.wiff"	TQACVHHVDPAFYTTTCSSAYVAPAAAPVR	R	S	99,5 %	27,4	28,3	27,4	Deamidated (+1), Carbamidomethyl (+57), Carbamidomethyl (+57)	3 248,51	4	0,012	3,6	1375	1404
18220-18222_ OuelletteM_20131010	18222_small	18222_small	Ingel18222_MGFPeaklist (F052590)	microtubule-associated protein, putative	LinJ.05.0380	microtubule-associated protein, putative	100,0 %	0,362%	165 147,1	14	16	39	Locus:1.1.1.4728.20 File:"Ingel18222.wiff"	TQACVHHVDPAFYTTTCSSAYVAPAAAPVR	R	S	99,7 %	117	28,2	117	Carbamidomethyl (+57), Carbamidomethyl (+57)	3 247,52	4	-0,0014	-0,43	1375	1404
18220-18222_ OuelletteM_20131010	18222_small	18222_small	Ingel18222_MGFPeaklist (F052590)	microtubule-associated protein, putative	LinJ.05.0380	microtubule-associated protein, putative	100,0 %	0,362%	165 147,1	14	16	39	Locus:1.1.1.4726.21 File:"Ingel18222.wiff"	TQACVHHVDPAFYTTTCSSAYVAPAAAPVR	R	S	99,7 %	87,6	28,2	87,6	Carbamidomethyl (+57), Carbamidomethyl (+57)	3 247,52	4	-0,0014	-0,43	1375	1404
18220-18222_ OuelletteM_20131010	18222_small	18222_small	Ingel18222_MGFPeaklist (F052590)	microtubule-associated protein, putative	LinJ.05.0380	microtubule-associated protein, putative	100,0 %	0,362%	165 147,1	14	16	39	Locus:1.1.1.4727.20 File:"Ingel18222.wiff"	TQACVHHVDPAFYTTTCSSAYVAPAAAPVR	R	S	99,7 %	104	28,2	101	Carbamidomethyl (+57), Carbamidomethyl (+57)	3 247,52	4	-0,0014	-0,43	1375	1404
18220-18222_ OuelletteM_20131010	18220_large	18220_large	Ingel18220_MGFPeaklist (F052591)	microtubule-associated protein, putative	LinJ.05.0380	microtubule-associated protein, putative	100,0 %	1,18%	165 147,1	23	33	80	Locus:1.1.1.4907.17 File:"Ingel18220.wiff"	APADLSSYESTYAKDYGR	R	S	99,7 %	59,0	29,0	59,0		1 992,92	3	0,0088	4,4	1239	1256
18220-18222_ OuelletteM_20131010	18220_large	18220_large	Ingel18220_MGFPeaklist (F052591)	microtubule-associated protein, putative	LinJ.05.0380	microtubule-associated protein, putative	100,0 %	1,18%	165 147,1	23	33	80	Locus:1.1.1.4908.16 File:"Ingel18220.wiff"	APADLSSYESTYAKDYGR	R	S	99,7 %	63,3	29,0	63,3		1 992,92	3	0,0088	4,4	1239	1256
18220-18222_ OuelletteM_20131010	18220_large	18220_large	Ingel18220_MGFPeaklist (F052591)	microtubule-associated protein, putative	LinJ.05.0380	microtubule-associated protein, putative	100,0 %	1,18%	165 147,1	23	33	80	Locus:1.1.1.4738.13 File:"Ingel18220.wiff"	APVDPAMYNTTTK	K	D	97,6 %	34,0	29,5	34,0	Oxidation (+16), Deamidated (+1)	1 424,67	2	0,021	15	87	99
18220-18222_ OuelletteM_20131010	18220_large	18220_large	Ingel18220_MGFPeaklist (F052591)	microtubule-associated protein, putative	LinJ.05.0380	microtubule-associated protein, putative	100,0 %	1,18%	165 147,1	23	33	80	Locus:1.1.1.4733.5 File:"Ingel18220.wiff"	APVDPAMYNTTTK	K	D	99,4 %	37,5	29,6	37,5	Oxidation (+16)	1 423,68	3	0,014	9,6	87	99
18220-18222_ OuelletteM_20131010	18220_large	18220_large	Ingel18220_MGFPeaklist (F052591)	microtubule-associated protein, putative	LinJ.05.0380	microtubule-associated protein, putative	100,0 %	1,18%	165 147,1	23	33	80	Locus:1.1.1.4736.7 File:"Ingel18220.wiff"	APVDPAMYNTTTK	K	D	99,7 %	75,7	29,6	75,7	Oxidation (+16)	1 423,68	3	0,014	9,6	87	99
18220-18222_ OuelletteM_20131010	18220_large	18220_large	Ingel18220_MGFPeaklist (F052591)	microtubule-associated protein, putative	LinJ.05.0380	microtubule-associated protein, putative	100,0 %	1,18%	165 147,1	23	33	80	Locus:1.1.1.4739.20 File:"Ingel18220.wiff"	APVDPAMYNTTTK	K	D	99,7 %	81,9	29,2	76,0	Oxidation (+16)	1 423,67	2	0,00056	0,40	87	99
18220-18222_ OuelletteM_20131010	18220_large	18220_large	Ingel18220_MGFPeaklist (F052591)	microtubule-associated protein, putative	LinJ.05.0380	microtubule-associated protein, putative	100,0 %	1,18%	165 147,1	23	33	80	Locus:1.1.1.4731.18 File:"Ingel18220.wiff"	APVDPAMYNTTTK	K	D	99,7 %	86,2	29,2	80,1	Oxidation (+16)	1 423,67	2	0,00056	0,40	87	99
18220-18222_ OuelletteM_20131010	18220_large	18220_large	Ingel18220_MGFPeaklist (F052591)	microtubule-associated protein, putative	LinJ.05.0380	microtubule-associated protein, putative	100,0 %	1,18%	165 147,1	23	33	80	Locus:1.1.1.4740.20 File:"Ingel18220.wiff"	APVDPAMYNTTTK	K	D	99,7 %	99,0	29,2	93,3	Oxidation (+16)	1 423,67	2	0,00056	0,40	87	99
18220-18222_ OuelletteM_20131010	18220_large	18220_large	Ingel18220_MGFPeaklist (F052591)	microtubule-associated protein, putative	LinJ.05.0380	microtubule-associated protein, putative	100,0 %	1,18%	165 147,1	23	33	80	Locus:1.1.1.4732.14 File:"Ingel18220.wiff"	APVDPAMYNTTTK	K	D	99,7 %	100,0	29,2	93,4	Oxidation (+16)	1 423,67	2	0,00056	0,40	87	99
18220-18222_ OuelletteM_20131010	18220_large	18220_large	Ingel18220_MGFPeaklist (F052591)	microtubule-associated protein, putative	LinJ.05.0380	microtubule-associated protein, putative	100,0 %	1,18%	165 147,1	23	33	80	Locus:1.1.1.4769.12 File:"Ingel18220.wiff"	APVDPAMYNTTTKDAYK	K	Q	99,7 %	69,8	29,1	59,6	Oxidation (+16)	1 900,88	3	-0,010	-5,5	87	103
18220-18222_ OuelletteM_20131010	18220_large	18220_large	Ingel18220_MGFPeaklist (F052591)	microtubule-associated protein, putative	LinJ.05.0380	microtubule-associated protein, putative	100,0 %	1,18%	165 147,1	23	33	80	Locus:1.1.1.4770.4 File:"Ingel18220.wiff"	APVDPAMYNTTTKDAYK	K	Q	99,7 %	105	29,1	98,4	Oxidation (+16)	1 900,88	3	-0,010	-5,5	87	103
18220-18222_ OuelletteM_20131010	18220_large	18220_large	Ingel18220_MGFPeaklist (F052591)	microtubule-associated protein, putative	LinJ.05.0380	microtubule-associated protein, putative	100,0 %	1,18%	165 147,1	23	33	80	Locus:1.1.1.4644.2 File:"Ingel18220.wiff"	AQAQVSPSASAEEAPAKK	K	A	96,0 %	144	30,1	137		1 768,88	3	-0,012	-6,8	1311	1328
18220-18222_ OuelletteM_20131010	18220_large	18220_large	Ingel18220_MGFPeaklist (F052591)	microtubule-associated protein, putative	LinJ.05.0380	microtubule-associated protein, putative	100,0 %	1,18%	165 147,1	23	33	80	Locus:1.1.1.4645.4 File:"Ingel18220.wiff"	AQAQVSPSASAEEAPAKK	K	A	99,7 %	91,4	30,1	90,1		1 768,88	3	-0,012	-6,8	1311	1328
18220-18222_ OuelletteM_20131010	18220_large	18220_large	Ingel18220_MGFPeaklist (F052591)	microtubule-associated protein, putative	LinJ.05.0380	microtubule-associated protein, putative	100,0 %	1,18%	165 147,1	23	33	80	Locus:1.1.1.4734.2 File:"Ingel18220.wiff"	DAYKQYDPDAYRR	K	E	96,2 %	20,2	29,6	19,0		1 659,77	4	0,0070	4,2	62	74
18220-18222_ OuelletteM_20131010	18220_large	18220_large	Ingel18220_MGFPeaklist (F052591)	microtubule-associated protein, putative	LinJ.05.0380	microtubule-associated protein, putative	100,0 %	1,18%	165 147,1	23	33	80	Locus:1.1.1.4735.3 File:"Ingel18220.wiff"	DAYKQYDPDAYRR	K	E	99,5 %	39,3	29,6	26,3		1 659,77	4	0,0070	4,2	62	74
18220-18222_ OuelletteM_20131010	18220_large	18220_large	Ingel18220_MGFPeaklist (F052591)	microtubule-associated protein, putative	LinJ.05.0380	microtubule-associated protein, putative	100,0 %	1,18%	165 147,1	23	33	80	Locus:1.1.1.4702.2 File:"Ingel18220.wiff"	DAYKQYDPDAYRR	K	E	99,7 %	53,2	30,3	45,0		1 659,81	4	0,047	28	62	74
18220-18222_ OuelletteM_20131010	18220_large	18220_large	Ingel18220_MGFPeaklist (F052591)	microtubule-associated protein, putative	LinJ.05.0380	microtubule-associated protein, putative	100,0 %	1,18%	165 147,1	23	33	80	Locus:1.1.1.4800.16 File:"Ingel18220.wiff"	ELPADDGEGYEK	R	A	99,7 %	39,8	28,7	36,8	Glu->pyro-Glu (-18)	1 303,57	2	0,013	9,8	75	86
18220-18222_ OuelletteM_20131010	18220_large	18220_large	Ingel18220_MGFPeaklist (F052591)	microtubule-associated protein, putative	LinJ.05.0380	microtubule-associated protein, putative	100,0 %	1,18%	165 147,1	23	33	80	Locus:1.1.1.4713.10 File:"Ingel18220.wiff"	ELPADDGEGYEK	R	A	99,7 %	51,0	28,4	50,9		1 321,57	2	-0,0020	-1,5	75	86
18220-18222_ OuelletteM_20131010	18220_large	18220_large	Ingel18220_MGFPeaklist (F052591)	microtubule-associated protein, putative	LinJ.05.0380	microtubule-associated protein, putative	100,0 %	1,18%	165 147,1	23	33	80	Locus:1.1.1.4730.15 File:"Ingel18220.wiff"	ELPADDGEGYEK	R	A	99,7 %	51,2	28,1	51,2		1 321,56	2	-0,0082	-6,2	75	86
18220-18222_ OuelletteM_20131010	18220_large	18220_large	Ingel18220_MGFPeaklist (F052591)	microtubule-associated protein, putative	LinJ.05.0380	microtubule-associated protein, putative	100,0 %	1,18%	165 147,1	23	33	80	Locus:1.1.1.4733.9 File:"Ingel18220.wiff"	ELPADDGEGYEK	R	A	99,7 %	55,7	28,7	55,7		1 321,57	2	0,0032	2,4	75	86
18220-18222_ OuelletteM_20131010	18220_large	18220_large	Ingel18220_MGFPeaklist (F052591)	microtubule-associated protein, putative	LinJ.05.0380	microtubule-associated protein, putative	100,0 %	1,18%	165 147,1	23	33	80	Locus:1.1.1.4712.3 File:"Ingel18220.wiff"	ELPADDGEGYEK	R	A	99,7 %	55,9	29,0	55,9		1 321,58	3	0,016	12	75	86
18220-18222_ OuelletteM_20131010	18220_large	18220_large	Ingel18220_MGFPeaklist (F052591)	microtubule-associated protein, putative	LinJ.05.0380	microtubule-associated protein, putative	100,0 %	1,18%	165 147,1	23	33	80	Locus:1.1.1.4705.10 File:"Ingel18220.wiff"	ELPADDGEGYEK	R	A	99,7 %	57,4	28,4	57,3		1 321,57	2	-0,0020	-1,5	75	86
18220-18222_ OuelletteM_20131010	18220_large	18220_large	Ingel18220_MGFPeaklist (F052591)	microtubule-associated protein, putative	LinJ.05.0380	microtubule-associated protein, putative	100,0 %	1,18%	165 147,1	23	33	80	Locus:1.1.1.4706.8 File:"Ingel18220.wiff"	ELPADDGEGYEK	R	A	99,7 %	59,0	28,4	54,2		1 321,57	2	-0,0020	-1,5	75	86
18220-18222_ OuelletteM_20131010	18220_large	18220_large	Ingel18220_MGFPeaklist (F052591)	microtubule-associated protein, putative	LinJ.05.0380	microtubule-associated protein, putative	100,0 %	1,18%	165 147,1	23	33	80	Locus:1.1.1.4714.10 File:"Ingel18220.wiff"	ELPADDGEGYEK	R	A	99,7 %	61,3	28,4	58,0		1 321,57	2	-0,0020	-1,5	75	86
18220-18222_ OuelletteM_20131010	18220_large	18220_large	Ingel18220_MGFPeaklist (F052591)	microtubule-associated protein, putative	LinJ.05.0380	microtubule-associated protein, putative	100,0 %	1,18%	165 147,1	23	33	80	Locus:1.1.1.4721.11 File:"Ingel18220.wiff"	ELPADDGEGYEK	R	A	99,7 %	61,7	28,4	60,2		1 321,57	2	-0,0022	-1,7	75	86
18220-18222_ OuelletteM_20131010	18220_large	18220_large	Ingel18220_MGFPeaklist (F052591)	microtubule-associated protein, putative	LinJ.05.0380	microtubule-associated protein, putative	100,0 %	1,18%	165 147,1	23	33	80	Locus:1.1.1.4697.8 File:"Ingel18220.wiff"	ELPADDGEGYEK	R	A	99,7 %	62,9	28,7	62,9		1 321,57	2	0,0054	4,1	75	86
18220-18222_ OuelletteM_20131010	18220_large	18220_large	Ingel18220_MGFPeaklist (F052591)	microtubule-associated protein, putative	LinJ.05.0380	microtubule-associated protein, putative	100,0 %	1,18%	165 147,1	23	33	80	Locus:1.1.1.4722.9 File:"Ingel18220.wiff"	ELPADDGEGYEK	R	A	99,7 %	63,3	28,4	59,7		1 321,57	2	-0,0022	-1,7	75	86
18220-18222_ OuelletteM_20131010	18220_large	18220_large	Ingel18220_MGFPeaklist (F052591)	microtubule-associated protein, putative	LinJ.05.0380	microtubule-associated protein, putative	100,0 %	1,18%	165 147,1	23	33	80	Locus:1.1.1.4698.5 File:"Ingel18220.wiff"	ELPADDGEGYEK	R	A	99,7 %	67,8	28,5	67,8		1 321,57	2	-0,00082	-0,62	75	86
18220-18222_ OuelletteM_20131010	18220_large	18220_large	Ingel18220_MGFPeaklist (F052591)	microtubule-associated protein, putative	LinJ.05.0380	microtubule-associated protein, putative	100,0 %	1,18%	165 147,1	23	33	80	Locus:1.1.1.4801.17 File:"Ingel18220.wiff"	ELPADDGEGYEK	R	A	99,7 %	70,8	28,7	62,5	Glu->pyro-Glu (-18)	1 303,57	2	0,013	9,8	75	86
18220-18222_ OuelletteM_20131010	18220_large	18220_large	Ingel18220_MGFPeaklist (F052591)	microtubule-associated protein, putative	LinJ.05.0380	microtubule-associated protein, putative	100,0 %	1,18%	165 147,1	23	33	80	Locus:1.1.1.4869.16 File:"Ingel18220.wiff"	ELPADDGEGYEKAPVDPAMYNTTTK	R	D	96,0 %	18,0	28,1	18,0	Oxidation (+16)	2 727,23	4	0,0067	2,5	75	99
18220-18222_ OuelletteM_20131010	18220_large	18220_large	Ingel18220_MGFPeaklist (F052591)	microtubule-associated protein, putative	LinJ.05.0380	microtubule-associated protein, putative	100,0 %	1,18%	165 147,1	23	33	80	Locus:1.1.1.4870.21 File:"Ingel18220.wiff"	ELPADDGEGYEKAPVDPAMYNTTTK	R	D	96,0 %	18,8	27,3	17,6	Glu->pyro-Glu (-18), Oxidation (+16)	2 709,22	3	0,0044	1,6	75	99
18220-18222_ OuelletteM_20131010	18220_large	18220_large	Ingel18220_MGFPeaklist (F052591)	microtubule-associated protein, putative	LinJ.05.0380	microtubule-associated protein, putative	100,0 %	1,18%	165 147,1	23	33	80	Locus:1.1.1.4858.21 File:"Ingel18220.wiff"	ELPADDGEGYEKAPVDPAMYNTTTK	R	D	97,3 %	18,4	27,8	18,4	Oxidation (+16)	2 727,22	3	0,0013	0,47	75	99
18220-18222_ OuelletteM_20131010	18220_large	18220_large	Ingel18220_MGFPeaklist (F052591)	microtubule-associated protein, putative	LinJ.05.0380	microtubule-associated protein, putative	100,0 %	1,18%	165 147,1	23	33	80	Locus:1.1.1.4918.20 File:"Ingel18220.wiff"	ELPADDGEGYEKAPVDPAMYNTTTK	R	D	98,4 %	24,1	27,2	23,7	Glu->pyro-Glu (-18), Oxidation (+16)	2 709,21	3	-0,0019	-0,72	75	99
18220-18222_ OuelletteM_20131010	18220_large	18220_large	Ingel18220_MGFPeaklist (F052591)	microtubule-associated protein, putative	LinJ.05.0380	microtubule-associated protein, putative	100,0 %	1,18%	165 147,1	23	33	80	Locus:1.1.1.4923.19 File:"Ingel18220.wiff"	ELPADDGEGYEKAPVDPAMYNTTTK	R	D	98,6 %	26,2	27,2	25,7	Glu->pyro-Glu (-18), Oxidation (+16)	2 709,21	3	-0,0019	-0,72	75	99
18220-18222_ OuelletteM_20131010	18220_large	18220_large	Ingel18220_MGFPeaklist (F052591)	microtubule-associated protein, putative	LinJ.05.0380	microtubule-associated protein, putative	100,0 %	1,18%	165 147,1	23	33	80	Locus:1.1.1.4870.18 File:"Ingel18220.wiff"	ELPADDGEGYEKAPVDPAMYNTTTK	R	D	99,0 %	30,2	28,1	30,2	Oxidation (+16)	2 727,23	4	0,0067	2,5	75	99
18220-18222_ OuelletteM_20131010	18220_large	18220_large	Ingel18220_MGFPeaklist (F052591)	microtubule-associated protein, putative	LinJ.05.0380	microtubule-associated protein, putative	100,0 %	1,18%	165 147,1	23	33	80	Locus:1.1.1.4859.21 File:"Ingel18220.wiff"	ELPADDGEGYEKAPVDPAMYNTTTK	R	D	99,7 %	35,1	27,8	35,1	Oxidation (+16)	2 727,22	3	0,0013	0,47	75	99
18220-18222_ OuelletteM_20131010	18220_large	18220_large	Ingel18220_MGFPeaklist (F052591)	microtubule-associated protein, putative	LinJ.05.0380	microtubule-associated protein, putative	100,0 %	1,18%	165 147,1	23	33	80	Locus:1.1.1.4866.21 File:"Ingel18220.wiff"	ELPADDGEGYEKAPVDPAMYNTTTK	R	D	99,7 %	45,0	27,8	45,0	Oxidation (+16)	2 727,22	3	0,0013	0,47	75	99
18220-18222_ OuelletteM_20131010	18220_large	18220_large	Ingel18220_MGFPeaklist (F052591)	microtubule-associated protein, putative	LinJ.05.0380	microtubule-associated protein, putative	100,0 %	1,18%	165 147,1	23	33	80	Locus:1.1.1.4867.21 File:"Ingel18220.wiff"	ELPADDGEGYEKAPVDPAMYNTTTK	R	D	99,7 %	48,9	27,8	48,9	Oxidation (+16)	2 727,22	3	0,0013	0,47	75	99
18220-18222_ OuelletteM_20131010	18220_large	18220_large	Ingel18220_MGFPeaklist (F052591)	microtubule-associated protein, putative	LinJ.05.0380	microtubule-associated protein, putative	100,0 %	1,18%	165 147,1	23	33	80	Locus:1.1.1.4923.21 File:"Ingel18220.wiff"	ELPADDGEGYEKAPVDPAMYNTTTKDAYK	R	Q	98,9 %	32,4	27,6	32,4	Glu->pyro-Glu (-18), Oxidation (+16)	3 186,45	3	0,015	4,6	75	103
18220-18222_ OuelletteM_20131010	18220_large	18220_large	Ingel18220_MGFPeaklist (F052591)	microtubule-associated protein, putative	LinJ.05.0380	microtubule-associated protein, putative	100,0 %	1,18%	165 147,1	23	33	80	Locus:1.1.1.4866.19 File:"Ingel18220.wiff"	ELPADDGEGYEKAPVDPAMYNTTTKDAYK	R	Q	99,2 %	32,3	27,0	32,3	Oxidation (+16)	3 204,44	4	-0,0049	-1,5	75	103
18220-18222_ OuelletteM_20131010	18220_large	18220_large	Ingel18220_MGFPeaklist (F052591)	microtubule-associated protein, putative	LinJ.05.0380	microtubule-associated protein, putative	100,0 %	1,18%	165 147,1	23	33	80	Locus:1.1.1.4867.20 File:"Ingel18220.wiff"	ELPADDGEGYEKAPVDPAMYNTTTKDAYK	R	Q	99,7 %	34,4	27,0	34,4	Oxidation (+16)	3 204,44	4	-0,0049	-1,5	75	103
18220-18222_ OuelletteM_20131010	18220_large	18220_large	Ingel18220_MGFPeaklist (F052591)	microtubule-associated protein, putative	LinJ.05.0380	microtubule-associated protein, putative	100,0 %	1,18%	165 147,1	23	33	80	Locus:1.1.1.4875.21 File:"Ingel18220.wiff"	ELPADDGEGYEKAPVDPAMYNTTTKDAYK	R	Q	99,7 %	35,2	27,0	35,2	Oxidation (+16)	3 204,44	4	-0,0049	-1,5	75	103
18220-18222_ OuelletteM_20131010	18220_large	18220_large	Ingel18220_MGFPeaklist (F052591)	microtubule-associated protein, putative	LinJ.05.0380	microtubule-associated protein, putative	100,0 %	1,18%	165 147,1	23	33	80	Locus:1.1.1.4874.21 File:"Ingel18220.wiff"	ELPADDGEGYEKAPVDPAMYNTTTKDAYK	R	Q	99,7 %	38,7	27,6	38,7	Oxidation (+16)	3 204,46	3	0,016	5,0	75	103
18220-18222_ OuelletteM_20131010	18220_large	18220_large	Ingel18220_MGFPeaklist (F052591)	microtubule-associated protein, putative	LinJ.05.0380	microtubule-associated protein, putative	100,0 %	1,18%	165 147,1	23	33	80	Locus:1.1.1.4868.18 File:"Ingel18220.wiff"	ELPADDGEGYEKAPVDPAMYNTTTKDAYK	R	Q	99,7 %	38,6	27,0	38,6	Oxidation (+16)	3 204,44	4	-0,0049	-1,5	75	103
18220-18222_ OuelletteM_20131010	18220_large	18220_large	Ingel18220_MGFPeaklist (F052591)	microtubule-associated protein, putative	LinJ.05.0380	microtubule-associated protein, putative	100,0 %	1,18%	165 147,1	23	33	80	Locus:1.1.1.4876.19 File:"Ingel18220.wiff"	ELPADDGEGYEKAPVDPAMYNTTTKDAYK	R	Q	99,7 %	52,7	27,0	52,7	Oxidation (+16)	3 204,44	4	-0,0049	-1,5	75	103
18220-18222_ OuelletteM_20131010	18220_large	18220_large	Ingel18220_MGFPeaklist (F052591)	microtubule-associated protein, putative	LinJ.05.0380	microtubule-associated protein, putative	100,0 %	1,18%	165 147,1	23	33	80	Locus:1.1.1.4910.15 File:"Ingel18220.wiff"	ELPADDGEGYEKVPVDPAMYNTTTK	R	D	98,6 %	20,2	28,0	20,2	Oxidation (+16)	2 755,25	4	0,00061	0,22	341	365
18220-18222_ OuelletteM_20131010	18220_large	18220_large	Ingel18220_MGFPeaklist (F052591)	microtubule-associated protein, putative	LinJ.05.0380	microtubule-associated protein, putative	100,0 %	1,18%	165 147,1	23	33	80	Locus:1.1.1.4905.20 File:"Ingel18220.wiff"	ELPADDGEGYEKVPVDPAMYNTTTK	R	D	99,0 %	28,8	28,0	28,8	Oxidation (+16)	2 755,26	3	0,0017	0,61	341	365
18220-18222_ OuelletteM_20131010	18220_large	18220_large	Ingel18220_MGFPeaklist (F052591)	microtubule-associated protein, putative	LinJ.05.0380	microtubule-associated protein, putative	100,0 %	1,18%	165 147,1	23	33	80	Locus:1.1.1.4906.19 File:"Ingel18220.wiff"	ELPADDGEGYEKVPVDPAMYNTTTK	R	D	99,7 %	34,9	28,0	34,9	Oxidation (+16)	2 755,26	3	0,0017	0,61	341	365
18220-18222_ OuelletteM_20131010	18220_large	18220_large	Ingel18220_MGFPeaklist (F052591)	microtubule-associated protein, putative	LinJ.05.0380	microtubule-associated protein, putative	100,0 %	1,18%	165 147,1	23	33	80	Locus:1.1.1.4912.20 File:"Ingel18220.wiff"	ELPADDGEGYEKVPVDPAMYNTTTKDAYK	R	K	99,7 %	49,6	27,6	49,6	Oxidation (+16)	3 232,48	4	0,0050	1,5	341	369
18220-18222_ OuelletteM_20131010	18220_large	18220_large	Ingel18220_MGFPeaklist (F052591)	microtubule-associated protein, putative	LinJ.05.0380	microtubule-associated protein, putative	100,0 %	1,18%	165 147,1	23	33	80	Locus:1.1.1.4911.19 File:"Ingel18220.wiff"	ELPADDGEGYEKVPVDPAMYNTTTKDAYK	R	K	99,7 %	54,0	27,6	52,4	Oxidation (+16)	3 232,48	4	0,0050	1,5	341	369
18220-18222_ OuelletteM_20131010	18220_large	18220_large	Ingel18220_MGFPeaklist (F052591)	microtubule-associated protein, putative	LinJ.05.0380	microtubule-associated protein, putative	100,0 %	1,18%	165 147,1	23	33	80	Locus:1.1.1.5002.4 File:"Ingel18220.wiff"	GADEVPSEEQLIPLSER	R	A	99,7 %	62,0	29,8	52,7		1 867,92	3	0,0047	2,5	1139	1155
18220-18222_ OuelletteM_20131010	18220_large	18220_large	Ingel18220_MGFPeaklist (F052591)	microtubule-associated protein, putative	LinJ.05.0380	microtubule-associated protein, putative	100,0 %	1,18%	165 147,1	23	33	80	Locus:1.1.1.5001.11 File:"Ingel18220.wiff"	GADEVPSEEQLIPLSER	R	A	99,7 %	65,1	29,8	60,2		1 867,92	2	-0,0015	-0,81	1139	1155
18220-18222_ OuelletteM_20131010	18220_large	18220_large	Ingel18220_MGFPeaklist (F052591)	microtubule-associated protein, putative	LinJ.05.0380	microtubule-associated protein, putative	100,0 %	1,18%	165 147,1	23	33	80	Locus:1.1.1.4945.15 File:"Ingel18220.wiff"	HVDPAFYTTTCSSAYVAPAAAPVR	R	S	99,7 %	47,1	29,6	47,1	Carbamidomethyl (+57)	2 551,22	3	0,0078	3,1	1416	1439
18220-18222_ OuelletteM_20131010	18220_large	18220_large	Ingel18220_MGFPeaklist (F052591)	microtubule-associated protein, putative	LinJ.05.0380	microtubule-associated protein, putative	100,0 %	1,18%	165 147,1	23	33	80	Locus:1.1.1.4691.4 File:"Ingel18220.wiff"	HVVVSADGTADAAPSR	R	V	99,7 %	65,1	30,0	60,1		1 551,76	3	-0,0015	-0,96	1164	1179
18220-18222_ OuelletteM_20131010	18220_large	18220_large	Ingel18220_MGFPeaklist (F052591)	microtubule-associated protein, putative	LinJ.05.0380	microtubule-associated protein, putative	100,0 %	1,18%	165 147,1	23	33	80	Locus:1.1.1.4692.5 File:"Ingel18220.wiff"	HVVVSADGTADAAPSR	R	V	99,7 %	70,2	30,0	61,2		1 551,76	3	-0,0015	-0,96	1164	1179
18220-18222_ OuelletteM_20131010	18220_large	18220_large	Ingel18220_MGFPeaklist (F052591)	microtubule-associated protein, putative	LinJ.05.0380	microtubule-associated protein, putative	100,0 %	1,18%	165 147,1	23	33	80	Locus:1.1.1.4780.11 File:"Ingel18220.wiff"	HVVVSADGTADAAPSRVDVAQR	R	V	99,7 %	37,5	29,4	37,5		2 220,13	4	0,0061	2,8	1164	1185
18220-18222_ OuelletteM_20131010	18220_large	18220_large	Ingel18220_MGFPeaklist (F052591)	microtubule-associated protein, putative	LinJ.05.0380	microtubule-associated protein, putative	100,0 %	1,18%	165 147,1	23	33	80	Locus:1.1.1.4779.11 File:"Ingel18220.wiff"	HVVVSADGTADAAPSRVDVAQR	R	V	99,7 %	57,9	29,4	57,6		2 220,13	4	0,0061	2,8	1164	1185
18220-18222_ OuelletteM_20131010	18220_large	18220_large	Ingel18220_MGFPeaklist (F052591)	microtubule-associated protein, putative	LinJ.05.0380	microtubule-associated protein, putative	100,0 %	1,18%	165 147,1	23	33	80	Locus:1.1.1.4781.17 File:"Ingel18220.wiff"	HVVVSADGTADAAPSRVDVAQR	R	V	99,7 %	59,0	29,4	56,3		2 220,13	4	0,0061	2,8	1164	1185
18220-18222_ OuelletteM_20131010	18220_large	18220_large	Ingel18220_MGFPeaklist (F052591)	microtubule-associated protein, putative	LinJ.05.0380	microtubule-associated protein, putative	100,0 %	1,18%	165 147,1	23	33	80	Locus:1.1.1.5005.10 File:"Ingel18220.wiff"	KYDPDPNIRGADEVPSEEQLIPLSER	K	A	95,4 %	26,3	28,8	26,3		2 966,44	4	-0,021	-7,2	1130	1155
18220-18222_ OuelletteM_20131010	18220_large	18220_large	Ingel18220_MGFPeaklist (F052591)	microtubule-associated protein, putative	LinJ.05.0380	microtubule-associated protein, putative	100,0 %	1,18%	165 147,1	23	33	80	Locus:1.1.1.5004.12 File:"Ingel18220.wiff"	KYDPDPNIRGADEVPSEEQLIPLSER	K	A	98,8 %	33,0	28,8	33,0		2 966,44	4	-0,021	-7,2	1130	1155
18220-18222_ OuelletteM_20131010	18220_large	18220_large	Ingel18220_MGFPeaklist (F052591)	microtubule-associated protein, putative	LinJ.05.0380	microtubule-associated protein, putative	100,0 %	1,18%	165 147,1	23	33	80	Locus:1.1.1.4741.17 File:"Ingel18220.wiff"	QYDPDAYRR	K	E	98,4 %	25,9	28,5	20,8	Gln->pyro-Glu (-17)	1 165,51	2	-0,0021	-1,8	66	74
18220-18222_ OuelletteM_20131010	18220_large	18220_large	Ingel18220_MGFPeaklist (F052591)	microtubule-associated protein, putative	LinJ.05.0380	microtubule-associated protein, putative	100,0 %	1,18%	165 147,1	23	33	80	Locus:1.1.1.4742.17 File:"Ingel18220.wiff"	QYDPDAYRR	K	E	98,4 %	31,6	28,5	19,4	Gln->pyro-Glu (-17)	1 165,51	2	-0,0021	-1,8	66	74
18220-18222_ OuelletteM_20131010	18220_large	18220_large	Ingel18220_MGFPeaklist (F052591)	microtubule-associated protein, putative	LinJ.05.0380	microtubule-associated protein, putative	100,0 %	1,18%	165 147,1	23	33	80	Locus:1.1.1.4833.7 File:"Ingel18220.wiff"	RAPADLSSYESTYAK	R	D	96,2 %	33,0	30,0	30,6		1 657,78	3	-0,013	-7,7	1238	1252
18220-18222_ OuelletteM_20131010	18220_large	18220_large	Ingel18220_MGFPeaklist (F052591)	microtubule-associated protein, putative	LinJ.05.0380	microtubule-associated protein, putative	100,0 %	1,18%	165 147,1	23	33	80	Locus:1.1.1.4883.12 File:"Ingel18220.wiff"	RAPADLSSYESTYAKDYGR	R	S	99,7 %	67,3	29,6	66,4		2 149,01	4	0,0028	1,3	1238	1256
18220-18222_ OuelletteM_20131010	18220_large	18220_large	Ingel18220_MGFPeaklist (F052591)	microtubule-associated protein, putative	LinJ.05.0380	microtubule-associated protein, putative	100,0 %	1,18%	165 147,1	23	33	80	Locus:1.1.1.4881.12 File:"Ingel18220.wiff"	RAPADLSSYESTYAKDYGR	R	S	99,7 %	69,7	29,6	69,7		2 149,01	4	0,0028	1,3	1238	1256
18220-18222_ OuelletteM_20131010	18220_large	18220_large	Ingel18220_MGFPeaklist (F052591)	microtubule-associated protein, putative	LinJ.05.0380	microtubule-associated protein, putative	100,0 %	1,18%	165 147,1	23	33	80	Locus:1.1.1.4882.12 File:"Ingel18220.wiff"	RAPADLSSYESTYAKDYGR	R	S	99,7 %	74,8	29,6	71,4		2 149,01	4	0,0028	1,3	1238	1256
18220-18222_ OuelletteM_20131010	18220_large	18220_large	Ingel18220_MGFPeaklist (F052591)	microtubule-associated protein, putative	LinJ.05.0380	microtubule-associated protein, putative	100,0 %	1,18%	165 147,1	23	33	80	Locus:1.1.1.4804.2 File:"Ingel18220.wiff"	SAFTRPTVSVR	R	H	96,6 %	24,0	29,2	24,0		1 219,67	3	0,0071	5,8	1405	1415
18220-18222_ OuelletteM_20131010	18220_large	18220_large	Ingel18220_MGFPeaklist (F052591)	microtubule-associated protein, putative	LinJ.05.0380	microtubule-associated protein, putative	100,0 %	1,18%	165 147,1	23	33	80	Locus:1.1.1.4796.2 File:"Ingel18220.wiff"	SAFTRPTVSVR	R	H	99,3 %	38,9	29,2	30,3		1 219,67	3	0,0071	5,8	1405	1415
18220-18222_ OuelletteM_20131010	18220_large	18220_large	Ingel18220_MGFPeaklist (F052591)	microtubule-associated protein, putative	LinJ.05.0380	microtubule-associated protein, putative	100,0 %	1,18%	165 147,1	23	33	80	Locus:1.1.1.4797.2 File:"Ingel18220.wiff"	SAFTRPTVSVR	R	H	99,7 %	58,6	29,2	49,0		1 219,67	3	0,0071	5,8	1405	1415
18220-18222_ OuelletteM_20131010	18220_large	18220_large	Ingel18220_MGFPeaklist (F052591)	microtubule-associated protein, putative	LinJ.05.0380	microtubule-associated protein, putative	100,0 %	1,18%	165 147,1	23	33	80	Locus:1.1.1.4981.6 File:"Ingel18220.wiff"	SDGAPASLVEKPVVPPLR	R	I	99,7 %	79,0	27,7	78,7		1 831,02	3	-0,0044	-2,4	1257	1274
18220-18222_ OuelletteM_20131010	18220_large	18220_large	Ingel18220_MGFPeaklist (F052591)	microtubule-associated protein, putative	LinJ.05.0380	microtubule-associated protein, putative	100,0 %	1,18%	165 147,1	23	33	80	Locus:1.1.1.4980.13 File:"Ingel18220.wiff"	SDGAPASLVEKPVVPPLR	R	I	99,7 %	98,0	27,7	98,0		1 831,02	3	-0,0044	-2,4	1257	1274
18220-18222_ OuelletteM_20131010	18220_large	18220_large	Ingel18220_MGFPeaklist (F052591)	microtubule-associated protein, putative	LinJ.05.0380	microtubule-associated protein, putative	100,0 %	1,18%	165 147,1	23	33	80	Locus:1.1.1.4774.15 File:"Ingel18220.wiff"	VPVDPAMYNTTTK	K	D	99,7 %	66,0	29,5	66,0	Oxidation (+16)	1 451,70	2	0,00086	0,59	353	365
18220-18222_ OuelletteM_20131010	18220_large	18220_large	Ingel18220_MGFPeaklist (F052591)	microtubule-associated protein, putative	LinJ.05.0380	microtubule-associated protein, putative	100,0 %	1,18%	165 147,1	23	33	80	Locus:1.1.1.4773.9 File:"Ingel18220.wiff"	VPVDPAMYNTTTK	K	D	99,7 %	75,7	29,5	74,8	Oxidation (+16)	1 451,70	2	0,00086	0,59	353	365
18220-18222_ OuelletteM_20131010	18220_large	18220_large	Ingel18220_MGFPeaklist (F052591)	microtubule-associated protein, putative	LinJ.05.0380	microtubule-associated protein, putative	100,0 %	1,18%	165 147,1	23	33	80	Locus:1.1.1.4635.3 File:"Ingel18220.wiff"	YDPDAYRR	K	E	95,8 %	25,2	28,7	15,5		1 054,48	2	-0,0010	-0,97	181	188
18220-18222_ OuelletteM_20131010	18220_large	18220_large	Ingel18220_MGFPeaklist (F052591)	microtubule-associated protein, putative	LinJ.05.0380	microtubule-associated protein, putative	100,0 %	1,18%	165 147,1	23	33	80	Locus:1.1.1.4665.2 File:"Ingel18220.wiff"	YDPDAYRR	K	E	96,9 %	27,0	28,7	14,5		1 054,48	2	0,0014	1,3	181	188
18220-18222_ OuelletteM_20131010	18220_large	18220_large	Ingel18220_MGFPeaklist (F052591)	microtubule-associated protein, putative	LinJ.05.0380	microtubule-associated protein, putative	100,0 %	1,18%	165 147,1	23	33	80	Locus:1.1.1.4653.3 File:"Ingel18220.wiff"	YDPDAYRR	K	E	96,9 %	30,9	28,6	16,2		1 054,48	2	-0,0038	-3,6	181	188
18220-18222_ OuelletteM_20131010	18220_large	18220_large	Ingel18220_MGFPeaklist (F052591)	microtubule-associated protein, putative	LinJ.05.0380	microtubule-associated protein, putative	100,0 %	1,18%	165 147,1	23	33	80	Locus:1.1.1.4664.4 File:"Ingel18220.wiff"	YDPDAYRR	K	E	98,6 %	32,4	28,7	16,1		1 054,48	2	0,0012	1,1	181	188
18220-18222_ OuelletteM_20131010	18220_large	18220_large	Ingel18220_MGFPeaklist (F052591)	microtubule-associated protein, putative	LinJ.05.0380	microtubule-associated protein, putative	100,0 %	1,18%	165 147,1	23	33	80	Locus:1.1.1.5030.12 File:"Ingel18220.wiff"	YDPDPNIRGADEVPSEEQLIPLSER	K	A	98,3 %	24,3	29,1	22,3		2 838,36	3	-0,0039	-1,4	1131	1155
18220-18222_ OuelletteM_20131010	18220_large	18220_large	Ingel18220_MGFPeaklist (F052591)	microtubule-associated protein, putative	LinJ.05.0380	microtubule-associated protein, putative	100,0 %	1,18%	165 147,1	23	33	80	Locus:1.1.1.5032.13 File:"Ingel18220.wiff"	YDPDPNIRGADEVPSEEQLIPLSER	K	A	98,7 %	28,2	29,1	28,2		2 838,36	3	-0,0039	-1,4	1131	1155
18220-18222_ OuelletteM_20131010	18220_large	18220_large	Ingel18220_MGFPeaklist (F052591)	microtubule-associated protein, putative	LinJ.05.0380	microtubule-associated protein, putative	100,0 %	1,18%	165 147,1	23	33	80	Locus:1.1.1.5031.8 File:"Ingel18220.wiff"	YDPDPNIRGADEVPSEEQLIPLSER	K	A	99,7 %	44,1	29,1	43,6		2 838,36	3	-0,0039	-1,4	1131	1155
18220-18222_ OuelletteM_20131010	18221_medium	18221_medium	Ingel18221_MGFPeaklist (F052589)	microtubule-associated protein, putative	LinJ.05.0380	microtubule-associated protein, putative	100,0 %	0,255%	165 147,1	11	12	25	Locus:1.1.1.4716.20 File:"Ingel18221.wiff"	APVDPAMYNTTTK	K	D	99,7 %	54,3	29,4	54,3	Oxidation (+16)	1 423,67	2	0,0076	5,3	87	99
18220-18222_ OuelletteM_20131010	18221_medium	18221_medium	Ingel18221_MGFPeaklist (F052589)	microtubule-associated protein, putative	LinJ.05.0380	microtubule-associated protein, putative	100,0 %	0,255%	165 147,1	11	12	25	Locus:1.1.1.4707.19 File:"Ingel18221.wiff"	APVDPAMYNTTTK	K	D	99,7 %	65,2	29,4	63,2	Oxidation (+16)	1 423,67	2	0,0076	5,3	87	99
18220-18222_ OuelletteM_20131010	18221_medium	18221_medium	Ingel18221_MGFPeaklist (F052589)	microtubule-associated protein, putative	LinJ.05.0380	microtubule-associated protein, putative	100,0 %	0,255%	165 147,1	11	12	25	Locus:1.1.1.4715.20 File:"Ingel18221.wiff"	APVDPAMYNTTTK	K	D	99,7 %	65,7	29,4	65,7	Oxidation (+16)	1 423,67	2	0,0076	5,3	87	99
18220-18222_ OuelletteM_20131010	18221_medium	18221_medium	Ingel18221_MGFPeaklist (F052589)	microtubule-associated protein, putative	LinJ.05.0380	microtubule-associated protein, putative	100,0 %	0,255%	165 147,1	11	12	25	Locus:1.1.1.4708.21 File:"Ingel18221.wiff"	APVDPAMYNTTTK	K	D	99,7 %	68,7	29,4	68,7	Oxidation (+16)	1 423,67	2	0,0076	5,3	87	99
18220-18222_ OuelletteM_20131010	18221_medium	18221_medium	Ingel18221_MGFPeaklist (F052589)	microtubule-associated protein, putative	LinJ.05.0380	microtubule-associated protein, putative	100,0 %	0,255%	165 147,1	11	12	25	Locus:1.1.1.4804.19 File:"Ingel18221.wiff"	AQADLAGYESTYAK	R	D	99,7 %	43,1	30,1	35,7		1 486,71	2	0,016	10	1193	1206
18220-18222_ OuelletteM_20131010	18221_medium	18221_medium	Ingel18221_MGFPeaklist (F052589)	microtubule-associated protein, putative	LinJ.05.0380	microtubule-associated protein, putative	100,0 %	0,255%	165 147,1	11	12	25	Locus:1.1.1.4623.7 File:"Ingel18221.wiff"	AQAQVSPSASAEEAPAKK	K	A	99,7 %	114	30,0	106		1 768,90	3	0,0035	2,0	1311	1328
18220-18222_ OuelletteM_20131010	18221_medium	18221_medium	Ingel18221_MGFPeaklist (F052589)	microtubule-associated protein, putative	LinJ.05.0380	microtubule-associated protein, putative	100,0 %	0,255%	165 147,1	11	12	25	Locus:1.1.1.4622.6 File:"Ingel18221.wiff"	AQAQVSPSASAEEAPAKK	K	A	99,7 %	102	30,0	96,6		1 768,90	3	0,0035	2,0	1311	1328
18220-18222_ OuelletteM_20131010	18221_medium	18221_medium	Ingel18221_MGFPeaklist (F052589)	microtubule-associated protein, putative	LinJ.05.0380	microtubule-associated protein, putative	100,0 %	0,255%	165 147,1	11	12	25	Locus:1.1.1.4683.18 File:"Ingel18221.wiff"	ELPADDGEGYEK	R	A	99,7 %	56,8	28,6	56,8		1 321,57	2	0,00078	0,59	75	86
18220-18222_ OuelletteM_20131010	18221_medium	18221_medium	Ingel18221_MGFPeaklist (F052589)	microtubule-associated protein, putative	LinJ.05.0380	microtubule-associated protein, putative	100,0 %	0,255%	165 147,1	11	12	25	Locus:1.1.1.4684.20 File:"Ingel18221.wiff"	ELPADDGEGYEK	R	A	99,7 %	62,1	28,6	60,5		1 321,57	2	0,00078	0,59	75	86
18220-18222_ OuelletteM_20131010	18221_medium	18221_medium	Ingel18221_MGFPeaklist (F052589)	microtubule-associated protein, putative	LinJ.05.0380	microtubule-associated protein, putative	100,0 %	0,255%	165 147,1	11	12	25	Locus:1.1.1.4840.21 File:"Ingel18221.wiff"	ELPADDGEGYEKAPVDPAMYNTTTK	R	D	98,7 %	18,7	27,7	18,7	Oxidation (+16)	2 727,22	3	-0,0053	-1,9	75	99
18220-18222_ OuelletteM_20131010	18221_medium	18221_medium	Ingel18221_MGFPeaklist (F052589)	microtubule-associated protein, putative	LinJ.05.0380	microtubule-associated protein, putative	100,0 %	0,255%	165 147,1	11	12	25	Locus:1.1.1.4839.21 File:"Ingel18221.wiff"	ELPADDGEGYEKAPVDPAMYNTTTK	R	D	99,4 %	23,6	27,7	23,6	Oxidation (+16)	2 727,22	3	-0,0053	-1,9	75	99
18220-18222_ OuelletteM_20131010	18221_medium	18221_medium	Ingel18221_MGFPeaklist (F052589)	microtubule-associated protein, putative	LinJ.05.0380	microtubule-associated protein, putative	100,0 %	0,255%	165 147,1	11	12	25	Locus:1.1.1.4832.21 File:"Ingel18221.wiff"	ELPADDGEGYEKAPVDPAMYNTTTK	R	D	99,5 %	29,3	27,7	29,3	Oxidation (+16)	2 727,22	3	-0,0053	-1,9	75	99
18220-18222_ OuelletteM_20131010	18221_medium	18221_medium	Ingel18221_MGFPeaklist (F052589)	microtubule-associated protein, putative	LinJ.05.0380	microtubule-associated protein, putative	100,0 %	0,255%	165 147,1	11	12	25	Locus:1.1.1.4831.21 File:"Ingel18221.wiff"	ELPADDGEGYEKAPVDPAMYNTTTK	R	D	99,7 %	34,2	27,7	34,2	Oxidation (+16)	2 727,22	3	-0,0053	-1,9	75	99
18220-18222_ OuelletteM_20131010	18221_medium	18221_medium	Ingel18221_MGFPeaklist (F052589)	microtubule-associated protein, putative	LinJ.05.0380	microtubule-associated protein, putative	100,0 %	0,255%	165 147,1	11	12	25	Locus:1.1.1.4841.21 File:"Ingel18221.wiff"	ELPADDGEGYEKAPVDPAMYNTTTKDAYK	R	Q	99,1 %	19,4	27,0	19,4	Oxidation (+16)	3 204,44	4	-0,0057	-1,8	75	103
18220-18222_ OuelletteM_20131010	18221_medium	18221_medium	Ingel18221_MGFPeaklist (F052589)	microtubule-associated protein, putative	LinJ.05.0380	microtubule-associated protein, putative	100,0 %	0,255%	165 147,1	11	12	25	Locus:1.1.1.4840.19 File:"Ingel18221.wiff"	ELPADDGEGYEKAPVDPAMYNTTTKDAYK	R	Q	99,7 %	34,4	27,0	34,4	Oxidation (+16)	3 204,44	4	-0,0057	-1,8	75	103
18220-18222_ OuelletteM_20131010	18221_medium	18221_medium	Ingel18221_MGFPeaklist (F052589)	microtubule-associated protein, putative	LinJ.05.0380	microtubule-associated protein, putative	100,0 %	0,255%	165 147,1	11	12	25	Locus:1.1.1.4916.19 File:"Ingel18221.wiff"	HVDPAFYTTTCSSAYVAPAAAPVR	R	S	99,7 %	63,5	29,4	63,5	Carbamidomethyl (+57)	2 551,21	3	-0,0060	-2,3	1416	1439
18220-18222_ OuelletteM_20131010	18221_medium	18221_medium	Ingel18221_MGFPeaklist (F052589)	microtubule-associated protein, putative	LinJ.05.0380	microtubule-associated protein, putative	100,0 %	0,255%	165 147,1	11	12	25	Locus:1.1.1.4912.16 File:"Ingel18221.wiff"	HVDPAFYTTTCSSAYVAPAAAPVR	R	S	99,7 %	94,9	29,4	94,9	Carbamidomethyl (+57)	2 551,21	3	-0,0060	-2,3	1416	1439
18220-18222_ OuelletteM_20131010	18221_medium	18221_medium	Ingel18221_MGFPeaklist (F052589)	microtubule-associated protein, putative	LinJ.05.0380	microtubule-associated protein, putative	100,0 %	0,255%	165 147,1	11	12	25	Locus:1.1.1.4665.7 File:"Ingel18221.wiff"	HVVVSADGTADAAPSR	R	V	99,7 %	49,2	30,0	44,8		1 551,77	3	0,0057	3,7	1164	1179
18220-18222_ OuelletteM_20131010	18221_medium	18221_medium	Ingel18221_MGFPeaklist (F052589)	microtubule-associated protein, putative	LinJ.05.0380	microtubule-associated protein, putative	100,0 %	0,255%	165 147,1	11	12	25	Locus:1.1.1.4666.11 File:"Ingel18221.wiff"	HVVVSADGTADAAPSR	R	V	99,7 %	67,1	30,0	62,8		1 551,77	3	0,0057	3,7	1164	1179
18220-18222_ OuelletteM_20131010	18221_medium	18221_medium	Ingel18221_MGFPeaklist (F052589)	microtubule-associated protein, putative	LinJ.05.0380	microtubule-associated protein, putative	100,0 %	0,255%	165 147,1	11	12	25	Locus:1.1.1.4751.21 File:"Ingel18221.wiff"	HVVVSADGTADAAPSRVDVAQR	R	V	99,7 %	39,3	29,7	39,3		2 220,11	3	-0,012	-5,6	1164	1185
18220-18222_ OuelletteM_20131010	18221_medium	18221_medium	Ingel18221_MGFPeaklist (F052589)	microtubule-associated protein, putative	LinJ.05.0380	microtubule-associated protein, putative	100,0 %	0,255%	165 147,1	11	12	25	Locus:1.1.1.4747.13 File:"Ingel18221.wiff"	HVVVSADGTADAAPSRVDVAQR	R	V	99,7 %	47,9	29,5	47,4		2 220,13	4	0,0017	0,78	1164	1185
18220-18222_ OuelletteM_20131010	18221_medium	18221_medium	Ingel18221_MGFPeaklist (F052589)	microtubule-associated protein, putative	LinJ.05.0380	microtubule-associated protein, putative	100,0 %	0,255%	165 147,1	11	12	25	Locus:1.1.1.4750.12 File:"Ingel18221.wiff"	HVVVSADGTADAAPSRVDVAQR	R	V	99,7 %	63,8	29,5	63,8		2 220,13	4	0,0017	0,78	1164	1185
18220-18222_ OuelletteM_20131010	18221_medium	18221_medium	Ingel18221_MGFPeaklist (F052589)	microtubule-associated protein, putative	LinJ.05.0380	microtubule-associated protein, putative	100,0 %	0,255%	165 147,1	11	12	25	Locus:1.1.1.4751.10 File:"Ingel18221.wiff"	HVVVSADGTADAAPSRVDVAQR	R	V	99,7 %	65,2	29,5	65,2		2 220,13	4	0,0017	0,78	1164	1185
18220-18222_ OuelletteM_20131010	18221_medium	18221_medium	Ingel18221_MGFPeaklist (F052589)	microtubule-associated protein, putative	LinJ.05.0380	microtubule-associated protein, putative	100,0 %	0,255%	165 147,1	11	12	25	Locus:1.1.1.4767.2 File:"Ingel18221.wiff"	SAFTRPTVSVR	R	H	99,7 %	33,8	29,7	26,4		1 219,66	3	-0,0028	-2,3	1405	1415
18220-18222_ OuelletteM_20131010	18221_medium	18221_medium	Ingel18221_MGFPeaklist (F052589)	microtubule-associated protein, putative	LinJ.05.0380	microtubule-associated protein, putative	100,0 %	0,255%	165 147,1	11	12	25	Locus:1.1.1.4611.9 File:"Ingel18221.wiff"	YDPDAYRR	K	E	99,0 %	28,7	28,7	18,0		1 054,49	2	0,0020	1,9	181	188
