# Supplementary material for: Mitochondrial Proteomics of Antimony and Miltefosine Resistant Leishmania infantum
Source: Proteomes. 2015 Oct 21;3(4):328–46. doi: 10.3390/proteomes3040328 (PMC5217391; doi:10.3390/proteomes3040328)
Supplement: Supplementary File 1 [file proteomes-03-00328-s001.zip › proteomes-03-00328-supplementary/Supplementary File 2/proteins/LinJ.05.0500.xls]

Experiment name	Biological sample category	Biological sample name	MS/MS sample name	Protein group	Protein accession number	Protein name	Protein identification probability	Protein percentage of total spectra	Protein molecular weight (AMU)	Number of unique peptides	Number of unique spectra	Number of total spectra	Spectrum name	Peptide sequence	Previous amino acid	Next amino acid	Peptide identification probability	Mascot Ion score	Mascot Identity score	Mascot Delta Ion score	Modifications identified by spectrum	Actual peptide mass (AMU)	Spectrum charge	Actual minus calculated peptide mass (AMU)	Actual minus calculated peptide mass (PPM)	Peptide start index	Peptide stop index
18220-18222_ OuelletteM_20131010	18222_small	18222_small	Ingel18222_MGFPeaklist (F052590)	ATPase alpha subunit	LinJ.05.0500	ATPase alpha subunit	100,0 %	0,631%	62 532,1	17	24	68	Locus:1.1.1.4644.7 File:"Ingel18222.wiff"	AVDTMIPIGR	K	G	99,1 %	19,5	30,7	19,5	Oxidation (+16)	1 087,57	2	-0,0013	-1,2	179	188
18220-18222_ OuelletteM_20131010	18222_small	18222_small	Ingel18222_MGFPeaklist (F052590)	ATPase alpha subunit	LinJ.05.0500	ATPase alpha subunit	100,0 %	0,631%	62 532,1	17	24	68	Locus:1.1.1.4638.8 File:"Ingel18222.wiff"	AVDTMIPIGR	K	G	99,7 %	44,6	30,7	34,5	Oxidation (+16)	1 087,57	2	-0,0013	-1,2	179	188
18220-18222_ OuelletteM_20131010	18222_small	18222_small	Ingel18222_MGFPeaklist (F052590)	ATPase alpha subunit	LinJ.05.0500	ATPase alpha subunit	100,0 %	0,631%	62 532,1	17	24	68	Locus:1.1.1.4643.8 File:"Ingel18222.wiff"	AVDTMIPIGR	K	G	99,7 %	48,6	30,7	32,9	Oxidation (+16)	1 087,57	2	-0,0013	-1,2	179	188
18220-18222_ OuelletteM_20131010	18222_small	18222_small	Ingel18222_MGFPeaklist (F052590)	ATPase alpha subunit	LinJ.05.0500	ATPase alpha subunit	100,0 %	0,631%	62 532,1	17	24	68	Locus:1.1.1.4635.11 File:"Ingel18222.wiff"	AVDTMIPIGR	K	G	99,7 %	65,3	30,7	48,1	Oxidation (+16)	1 087,57	2	-0,0013	-1,2	179	188
18220-18222_ OuelletteM_20131010	18222_small	18222_small	Ingel18222_MGFPeaklist (F052590)	ATPase alpha subunit	LinJ.05.0500	ATPase alpha subunit	100,0 %	0,631%	62 532,1	17	24	68	Locus:1.1.1.4634.10 File:"Ingel18222.wiff"	AVDTMIPIGR	K	G	99,7 %	65,8	30,7	52,4	Oxidation (+16)	1 087,57	2	-0,0013	-1,2	179	188
18220-18222_ OuelletteM_20131010	18222_small	18222_small	Ingel18222_MGFPeaklist (F052590)	ATPase alpha subunit	LinJ.05.0500	ATPase alpha subunit	100,0 %	0,631%	62 532,1	17	24	68	Locus:1.1.1.4642.9 File:"Ingel18222.wiff"	AVDTMIPIGR	K	G	99,7 %	67,9	30,7	50,9	Oxidation (+16)	1 087,57	2	-0,0013	-1,2	179	188
18220-18222_ OuelletteM_20131010	18222_small	18222_small	Ingel18222_MGFPeaklist (F052590)	ATPase alpha subunit	LinJ.05.0500	ATPase alpha subunit	100,0 %	0,631%	62 532,1	17	24	68	Locus:1.1.1.4831.15 File:"Ingel18222.wiff"	EAYPGDVFYLHSR	R	L	99,7 %	31,0	30,4	30,5	Glu->pyro-Glu (-18)	1 534,72	2	0,0041	2,7	319	331
18220-18222_ OuelletteM_20131010	18222_small	18222_small	Ingel18222_MGFPeaklist (F052590)	ATPase alpha subunit	LinJ.05.0500	ATPase alpha subunit	100,0 %	0,631%	62 532,1	17	24	68	Locus:1.1.1.4776.19 File:"Ingel18222.wiff"	EAYPGDVFYLHSR	R	L	99,7 %	30,6	29,5	30,6		1 552,73	2	0,00098	0,63	319	331
18220-18222_ OuelletteM_20131010	18222_small	18222_small	Ingel18222_MGFPeaklist (F052590)	ATPase alpha subunit	LinJ.05.0500	ATPase alpha subunit	100,0 %	0,631%	62 532,1	17	24	68	Locus:1.1.1.4825.14 File:"Ingel18222.wiff"	EAYPGDVFYLHSR	R	L	99,7 %	60,7	30,4	60,7	Glu->pyro-Glu (-18)	1 534,72	2	0,0041	2,7	319	331
18220-18222_ OuelletteM_20131010	18222_small	18222_small	Ingel18222_MGFPeaklist (F052590)	ATPase alpha subunit	LinJ.05.0500	ATPase alpha subunit	100,0 %	0,631%	62 532,1	17	24	68	Locus:1.1.1.4768.5 File:"Ingel18222.wiff"	EAYPGDVFYLHSR	R	L	99,7 %	62,1	29,5	60,7		1 552,73	3	0,00060	0,39	319	331
18220-18222_ OuelletteM_20131010	18222_small	18222_small	Ingel18222_MGFPeaklist (F052590)	ATPase alpha subunit	LinJ.05.0500	ATPase alpha subunit	100,0 %	0,631%	62 532,1	17	24	68	Locus:1.1.1.4767.8 File:"Ingel18222.wiff"	EAYPGDVFYLHSR	R	L	99,7 %	62,5	29,5	62,4		1 552,73	3	0,00060	0,39	319	331
18220-18222_ OuelletteM_20131010	18222_small	18222_small	Ingel18222_MGFPeaklist (F052590)	ATPase alpha subunit	LinJ.05.0500	ATPase alpha subunit	100,0 %	0,631%	62 532,1	17	24	68	Locus:1.1.1.4775.5 File:"Ingel18222.wiff"	EAYPGDVFYLHSR	R	L	99,7 %	62,6	29,5	59,0		1 552,73	3	0,00060	0,39	319	331
18220-18222_ OuelletteM_20131010	18222_small	18222_small	Ingel18222_MGFPeaklist (F052590)	ATPase alpha subunit	LinJ.05.0500	ATPase alpha subunit	100,0 %	0,631%	62 532,1	17	24	68	Locus:1.1.1.4776.5 File:"Ingel18222.wiff"	EAYPGDVFYLHSR	R	L	99,7 %	64,0	29,5	60,5		1 552,73	3	0,00060	0,39	319	331
18220-18222_ OuelletteM_20131010	18222_small	18222_small	Ingel18222_MGFPeaklist (F052590)	ATPase alpha subunit	LinJ.05.0500	ATPase alpha subunit	100,0 %	0,631%	62 532,1	17	24	68	Locus:1.1.1.4823.16 File:"Ingel18222.wiff"	EAYPGDVFYLHSR	R	L	99,7 %	69,8	30,4	68,2	Glu->pyro-Glu (-18)	1 534,72	2	0,0041	2,7	319	331
18220-18222_ OuelletteM_20131010	18222_small	18222_small	Ingel18222_MGFPeaklist (F052590)	ATPase alpha subunit	LinJ.05.0500	ATPase alpha subunit	100,0 %	0,631%	62 532,1	17	24	68	Locus:1.1.1.4520.2 File:"Ingel18222.wiff"	ELIVGDRQTGK	R	T	99,0 %	23,2	29,9	17,3		1 214,66	3	-0,00020	-0,16	192	202
18220-18222_ OuelletteM_20131010	18222_small	18222_small	Ingel18222_MGFPeaklist (F052590)	ATPase alpha subunit	LinJ.05.0500	ATPase alpha subunit	100,0 %	0,631%	62 532,1	17	24	68	Locus:1.1.1.4519.2 File:"Ingel18222.wiff"	ELIVGDRQTGK	R	T	99,7 %	48,8	29,9	40,3		1 214,66	3	-0,00020	-0,16	192	202
18220-18222_ OuelletteM_20131010	18222_small	18222_small	Ingel18222_MGFPeaklist (F052590)	ATPase alpha subunit	LinJ.05.0500	ATPase alpha subunit	100,0 %	0,631%	62 532,1	17	24	68	Locus:1.1.1.4791.2 File:"Ingel18222.wiff"	FVALFNQK	R	N	97,2 %	28,4	28,2	14,9		965,54	2	0,0070	7,2	448	455
18220-18222_ OuelletteM_20131010	18222_small	18222_small	Ingel18222_MGFPeaklist (F052590)	ATPase alpha subunit	LinJ.05.0500	ATPase alpha subunit	100,0 %	0,631%	62 532,1	17	24	68	Locus:1.1.1.4782.3 File:"Ingel18222.wiff"	FVALFNQK	R	N	99,0 %	32,2	28,3	20,3		965,53	2	0,0014	1,4	448	455
18220-18222_ OuelletteM_20131010	18222_small	18222_small	Ingel18222_MGFPeaklist (F052590)	ATPase alpha subunit	LinJ.05.0500	ATPase alpha subunit	100,0 %	0,631%	62 532,1	17	24	68	Locus:1.1.1.4773.3 File:"Ingel18222.wiff"	FVALFNQK	R	N	99,0 %	33,1	28,3	23,1		965,54	2	0,0020	2,0	448	455
18220-18222_ OuelletteM_20131010	18222_small	18222_small	Ingel18222_MGFPeaklist (F052590)	ATPase alpha subunit	LinJ.05.0500	ATPase alpha subunit	100,0 %	0,631%	62 532,1	17	24	68	Locus:1.1.1.4774.3 File:"Ingel18222.wiff"	FVALFNQK	R	N	99,0 %	35,9	28,3	24,7		965,54	2	0,0020	2,0	448	455
18220-18222_ OuelletteM_20131010	18222_small	18222_small	Ingel18222_MGFPeaklist (F052590)	ATPase alpha subunit	LinJ.05.0500	ATPase alpha subunit	100,0 %	0,631%	62 532,1	17	24	68	Locus:1.1.1.4781.2 File:"Ingel18222.wiff"	FVALFNQK	R	N	99,0 %	40,8	28,3	30,6		965,54	2	0,0018	1,8	448	455
18220-18222_ OuelletteM_20131010	18222_small	18222_small	Ingel18222_MGFPeaklist (F052590)	ATPase alpha subunit	LinJ.05.0500	ATPase alpha subunit	100,0 %	0,631%	62 532,1	17	24	68	Locus:1.1.1.4766.5 File:"Ingel18222.wiff"	FVALFNQK	R	N	99,0 %	46,9	28,3	33,6		965,54	2	0,0020	2,0	448	455
18220-18222_ OuelletteM_20131010	18222_small	18222_small	Ingel18222_MGFPeaklist (F052590)	ATPase alpha subunit	LinJ.05.0500	ATPase alpha subunit	100,0 %	0,631%	62 532,1	17	24	68	Locus:1.1.1.4765.2 File:"Ingel18222.wiff"	FVALFNQK	R	N	99,0 %	48,1	28,3	26,8		965,54	2	0,0020	2,0	448	455
18220-18222_ OuelletteM_20131010	18222_small	18222_small	Ingel18222_MGFPeaklist (F052590)	ATPase alpha subunit	LinJ.05.0500	ATPase alpha subunit	100,0 %	0,631%	62 532,1	17	24	68	Locus:1.1.1.4565.8 File:"Ingel18222.wiff"	GILAEYRK	K	L	98,4 %	33,3	29,3	17,4		948,53	2	-0,0053	-5,6	419	426
18220-18222_ OuelletteM_20131010	18222_small	18222_small	Ingel18222_MGFPeaklist (F052590)	ATPase alpha subunit	LinJ.05.0500	ATPase alpha subunit	100,0 %	0,631%	62 532,1	17	24	68	Locus:1.1.1.4647.19 File:"Ingel18222.wiff"	HCLCVYDDLSK	R	Q	99,7 %	48,5	28,3	46,7	Carbamidomethyl (+57), Carbamidomethyl (+57)	1 408,62	2	0,0057	4,1	290	300
18220-18222_ OuelletteM_20131010	18222_small	18222_small	Ingel18222_MGFPeaklist (F052590)	ATPase alpha subunit	LinJ.05.0500	ATPase alpha subunit	100,0 %	0,631%	62 532,1	17	24	68	Locus:1.1.1.4648.17 File:"Ingel18222.wiff"	HCLCVYDDLSK	R	Q	99,7 %	53,0	28,3	50,0	Carbamidomethyl (+57), Carbamidomethyl (+57)	1 408,62	2	0,0057	4,1	290	300
18220-18222_ OuelletteM_20131010	18222_small	18222_small	Ingel18222_MGFPeaklist (F052590)	ATPase alpha subunit	LinJ.05.0500	ATPase alpha subunit	100,0 %	0,631%	62 532,1	17	24	68	Locus:1.1.1.4829.8 File:"Ingel18222.wiff"	IGIILMDNITEVQSGQK	R	V	98,2 %	22,0	29,4	19,6	Oxidation (+16)	1 873,99	3	0,012	6,2	91	107
18220-18222_ OuelletteM_20131010	18222_small	18222_small	Ingel18222_MGFPeaklist (F052590)	ATPase alpha subunit	LinJ.05.0500	ATPase alpha subunit	100,0 %	0,631%	62 532,1	17	24	68	Locus:1.1.1.4937.8 File:"Ingel18222.wiff"	IGIILMDNITEVQSGQK	R	V	99,1 %	19,4	29,2	19,4		1 857,99	3	0,0051	2,7	91	107
18220-18222_ OuelletteM_20131010	18222_small	18222_small	Ingel18222_MGFPeaklist (F052590)	ATPase alpha subunit	LinJ.05.0500	ATPase alpha subunit	100,0 %	0,631%	62 532,1	17	24	68	Locus:1.1.1.4832.20 File:"Ingel18222.wiff"	IGIILMDNITEVQSGQK	R	V	99,7 %	80,8	29,5	80,8	Oxidation (+16)	1 873,99	2	0,0086	4,6	91	107
18220-18222_ OuelletteM_20131010	18222_small	18222_small	Ingel18222_MGFPeaklist (F052590)	ATPase alpha subunit	LinJ.05.0500	ATPase alpha subunit	100,0 %	0,631%	62 532,1	17	24	68	Locus:1.1.1.4822.20 File:"Ingel18222.wiff"	IGIILMDNITEVQSGQK	R	V	99,7 %	89,4	29,5	79,9	Oxidation (+16)	1 873,99	2	0,0086	4,6	91	107
18220-18222_ OuelletteM_20131010	18222_small	18222_small	Ingel18222_MGFPeaklist (F052590)	ATPase alpha subunit	LinJ.05.0500	ATPase alpha subunit	100,0 %	0,631%	62 532,1	17	24	68	Locus:1.1.1.4821.19 File:"Ingel18222.wiff"	IGIILMDNITEVQSGQK	R	V	99,7 %	89,6	29,5	85,7	Oxidation (+16)	1 873,99	2	0,0086	4,6	91	107
18220-18222_ OuelletteM_20131010	18222_small	18222_small	Ingel18222_MGFPeaklist (F052590)	ATPase alpha subunit	LinJ.05.0500	ATPase alpha subunit	100,0 %	0,631%	62 532,1	17	24	68	Locus:1.1.1.4665.17 File:"Ingel18222.wiff"	KLAADSVGGSQVQTVPMIR	R	G	99,7 %	65,2	29,0	59,7	Oxidation (+16)	1 972,04	3	-0,0045	-2,3	426	444
18220-18222_ OuelletteM_20131010	18222_small	18222_small	Ingel18222_MGFPeaklist (F052590)	ATPase alpha subunit	LinJ.05.0500	ATPase alpha subunit	100,0 %	0,631%	62 532,1	17	24	68	Locus:1.1.1.4666.18 File:"Ingel18222.wiff"	KLAADSVGGSQVQTVPMIR	R	G	99,7 %	70,7	29,0	61,5	Oxidation (+16)	1 972,04	3	-0,0045	-2,3	426	444
18220-18222_ OuelletteM_20131010	18222_small	18222_small	Ingel18222_MGFPeaklist (F052590)	ATPase alpha subunit	LinJ.05.0500	ATPase alpha subunit	100,0 %	0,631%	62 532,1	17	24	68	Locus:1.1.1.4683.21 File:"Ingel18222.wiff"	LAADSVGGSQVQTVPMIR	K	G	99,6 %	139	30,0	134	Oxidation (+16)	1 843,95	2	-0,0011	-0,62	427	444
18220-18222_ OuelletteM_20131010	18222_small	18222_small	Ingel18222_MGFPeaklist (F052590)	ATPase alpha subunit	LinJ.05.0500	ATPase alpha subunit	100,0 %	0,631%	62 532,1	17	24	68	Locus:1.1.1.4684.21 File:"Ingel18222.wiff"	LAADSVGGSQVQTVPMIR	K	G	99,7 %	121	30,0	111	Oxidation (+16)	1 843,95	2	-0,0011	-0,62	427	444
18220-18222_ OuelletteM_20131010	18222_small	18222_small	Ingel18222_MGFPeaklist (F052590)	ATPase alpha subunit	LinJ.05.0500	ATPase alpha subunit	100,0 %	0,631%	62 532,1	17	24	68	Locus:1.1.1.4683.12 File:"Ingel18222.wiff"	LAADSVGGSQVQTVPMIR	K	G	99,7 %	44,8	30,1	37,8	Oxidation (+16)	1 843,94	3	-0,0059	-3,2	427	444
18220-18222_ OuelletteM_20131010	18222_small	18222_small	Ingel18222_MGFPeaklist (F052590)	ATPase alpha subunit	LinJ.05.0500	ATPase alpha subunit	100,0 %	0,631%	62 532,1	17	24	68	Locus:1.1.1.4691.11 File:"Ingel18222.wiff"	LAADSVGGSQVQTVPMIR	K	G	99,7 %	50,9	30,1	50,9	Oxidation (+16)	1 843,94	3	-0,0059	-3,2	427	444
18220-18222_ OuelletteM_20131010	18222_small	18222_small	Ingel18222_MGFPeaklist (F052590)	ATPase alpha subunit	LinJ.05.0500	ATPase alpha subunit	100,0 %	0,631%	62 532,1	17	24	68	Locus:1.1.1.4692.13 File:"Ingel18222.wiff"	LAADSVGGSQVQTVPMIR	K	G	99,7 %	59,2	30,1	59,2	Oxidation (+16)	1 843,94	3	-0,0059	-3,2	427	444
18220-18222_ OuelletteM_20131010	18222_small	18222_small	Ingel18222_MGFPeaklist (F052590)	ATPase alpha subunit	LinJ.05.0500	ATPase alpha subunit	100,0 %	0,631%	62 532,1	17	24	68	Locus:1.1.1.4783.9 File:"Ingel18222.wiff"	LFTGGQRPAVNIGLSVSR	K	V	99,7 %	70,3	27,6	70,3		1 871,04	3	-0,00080	-0,43	383	400
18220-18222_ OuelletteM_20131010	18222_small	18222_small	Ingel18222_MGFPeaklist (F052590)	ATPase alpha subunit	LinJ.05.0500	ATPase alpha subunit	100,0 %	0,631%	62 532,1	17	24	68	Locus:1.1.1.4785.11 File:"Ingel18222.wiff"	LFTGGQRPAVNIGLSVSR	K	V	99,7 %	70,6	27,6	70,6		1 871,04	3	-0,00080	-0,43	383	400
18220-18222_ OuelletteM_20131010	18222_small	18222_small	Ingel18222_MGFPeaklist (F052590)	ATPase alpha subunit	LinJ.05.0500	ATPase alpha subunit	100,0 %	0,631%	62 532,1	17	24	68	Locus:1.1.1.4784.9 File:"Ingel18222.wiff"	LFTGGQRPAVNIGLSVSR	K	V	99,7 %	85,3	27,6	85,3		1 871,04	3	-0,00080	-0,43	383	400
18220-18222_ OuelletteM_20131010	18222_small	18222_small	Ingel18222_MGFPeaklist (F052590)	ATPase alpha subunit	LinJ.05.0500	ATPase alpha subunit	100,0 %	0,631%	62 532,1	17	24	68	Locus:1.1.1.4942.6 File:"Ingel18222.wiff"	LLYIPVGAGVLGK	K	V	99,7 %	40,4	26,3	37,6		1 298,79	2	-0,0034	-2,6	114	126
18220-18222_ OuelletteM_20131010	18222_small	18222_small	Ingel18222_MGFPeaklist (F052590)	ATPase alpha subunit	LinJ.05.0500	ATPase alpha subunit	100,0 %	0,631%	62 532,1	17	24	68	Locus:1.1.1.4943.6 File:"Ingel18222.wiff"	LLYIPVGAGVLGK	K	V	99,7 %	47,6	26,3	42,5		1 298,79	2	-0,0034	-2,6	114	126
18220-18222_ OuelletteM_20131010	18222_small	18222_small	Ingel18222_MGFPeaklist (F052590)	ATPase alpha subunit	LinJ.05.0500	ATPase alpha subunit	100,0 %	0,631%	62 532,1	17	24	68	Locus:1.1.1.4951.7 File:"Ingel18222.wiff"	LLYIPVGAGVLGK	K	V	99,7 %	55,3	26,3	44,0		1 298,79	2	-0,0034	-2,6	114	126
18220-18222_ OuelletteM_20131010	18222_small	18222_small	Ingel18222_MGFPeaklist (F052590)	ATPase alpha subunit	LinJ.05.0500	ATPase alpha subunit	100,0 %	0,631%	62 532,1	17	24	68	Locus:1.1.1.4950.4 File:"Ingel18222.wiff"	LLYIPVGAGVLGK	K	V	99,7 %	72,8	26,3	62,2		1 298,79	2	-0,0034	-2,6	114	126
18220-18222_ OuelletteM_20131010	18222_small	18222_small	Ingel18222_MGFPeaklist (F052590)	ATPase alpha subunit	LinJ.05.0500	ATPase alpha subunit	100,0 %	0,631%	62 532,1	17	24	68	Locus:1.1.1.4791.8 File:"Ingel18222.wiff"	LYEYLLVNK	K	D	99,7 %	40,6	29,1	27,6		1 153,64	2	0,0037	3,2	485	493
18220-18222_ OuelletteM_20131010	18222_small	18222_small	Ingel18222_MGFPeaklist (F052590)	ATPase alpha subunit	LinJ.05.0500	ATPase alpha subunit	100,0 %	0,631%	62 532,1	17	24	68	Locus:1.1.1.4790.8 File:"Ingel18222.wiff"	LYEYLLVNK	K	D	99,7 %	44,1	29,1	39,8		1 153,64	2	0,0037	3,2	485	493
18220-18222_ OuelletteM_20131010	18222_small	18222_small	Ingel18222_MGFPeaklist (F052590)	ATPase alpha subunit	LinJ.05.0500	ATPase alpha subunit	100,0 %	0,631%	62 532,1	17	24	68	Locus:1.1.1.4810.9 File:"Ingel18222.wiff"	QTGKTSIAVSTIINQVR	R	S	99,7 %	40,5	27,0	39,5		1 815,02	3	-0,00080	-0,44	199	215
18220-18222_ OuelletteM_20131010	18222_small	18222_small	Ingel18222_MGFPeaklist (F052590)	ATPase alpha subunit	LinJ.05.0500	ATPase alpha subunit	100,0 %	0,631%	62 532,1	17	24	68	Locus:1.1.1.4888.7 File:"Ingel18222.wiff"	SPVNYNLLTGFK	R	A	99,6 %	26,0	29,5	26,0		1 351,71	2	-0,0022	-1,6	167	178
18220-18222_ OuelletteM_20131010	18222_small	18222_small	Ingel18222_MGFPeaklist (F052590)	ATPase alpha subunit	LinJ.05.0500	ATPase alpha subunit	100,0 %	0,631%	62 532,1	17	24	68	Locus:1.1.1.4893.11 File:"Ingel18222.wiff"	SPVNYNLLTGFK	R	A	99,7 %	60,1	29,5	60,1		1 351,71	2	-0,0024	-1,8	167	178
18220-18222_ OuelletteM_20131010	18222_small	18222_small	Ingel18222_MGFPeaklist (F052590)	ATPase alpha subunit	LinJ.05.0500	ATPase alpha subunit	100,0 %	0,631%	62 532,1	17	24	68	Locus:1.1.1.4885.10 File:"Ingel18222.wiff"	SPVNYNLLTGFK	R	A	99,7 %	63,7	29,5	60,8		1 351,71	2	-0,0022	-1,6	167	178
18220-18222_ OuelletteM_20131010	18222_small	18222_small	Ingel18222_MGFPeaklist (F052590)	ATPase alpha subunit	LinJ.05.0500	ATPase alpha subunit	100,0 %	0,631%	62 532,1	17	24	68	Locus:1.1.1.4884.10 File:"Ingel18222.wiff"	SPVNYNLLTGFK	R	A	99,7 %	64,6	29,5	63,6		1 351,71	2	-0,0022	-1,6	167	178
18220-18222_ OuelletteM_20131010	18222_small	18222_small	Ingel18222_MGFPeaklist (F052590)	ATPase alpha subunit	LinJ.05.0500	ATPase alpha subunit	100,0 %	0,631%	62 532,1	17	24	68	Locus:1.1.1.4892.11 File:"Ingel18222.wiff"	SPVNYNLLTGFK	R	A	99,7 %	68,6	29,5	68,6		1 351,71	2	-0,0024	-1,8	167	178
18220-18222_ OuelletteM_20131010	18222_small	18222_small	Ingel18222_MGFPeaklist (F052590)	ATPase alpha subunit	LinJ.05.0500	ATPase alpha subunit	100,0 %	0,631%	62 532,1	17	24	68	Locus:1.1.1.4876.7 File:"Ingel18222.wiff"	SPVNYNLLTGFK	R	A	99,7 %	70,4	29,5	67,8		1 351,71	2	-0,0022	-1,6	167	178
18220-18222_ OuelletteM_20131010	18222_small	18222_small	Ingel18222_MGFPeaklist (F052590)	ATPase alpha subunit	LinJ.05.0500	ATPase alpha subunit	100,0 %	0,631%	62 532,1	17	24	68	Locus:1.1.1.4877.10 File:"Ingel18222.wiff"	SPVNYNLLTGFK	R	A	99,7 %	73,3	29,5	73,0		1 351,71	2	-0,0022	-1,6	167	178
18220-18222_ OuelletteM_20131010	18222_small	18222_small	Ingel18222_MGFPeaklist (F052590)	ATPase alpha subunit	LinJ.05.0500	ATPase alpha subunit	100,0 %	0,631%	62 532,1	17	24	68	Locus:1.1.1.4859.12 File:"Ingel18222.wiff"	TSIAVSTIINQVR	K	S	99,7 %	66,3	28,2	59,3		1 400,80	2	0,0025	1,8	203	215
18220-18222_ OuelletteM_20131010	18222_small	18222_small	Ingel18222_MGFPeaklist (F052590)	ATPase alpha subunit	LinJ.05.0500	ATPase alpha subunit	100,0 %	0,631%	62 532,1	17	24	68	Locus:1.1.1.4853.5 File:"Ingel18222.wiff"	TSIAVSTIINQVR	K	S	99,7 %	72,0	28,2	52,9		1 400,80	3	0,0036	2,6	203	215
18220-18222_ OuelletteM_20131010	18222_small	18222_small	Ingel18222_MGFPeaklist (F052590)	ATPase alpha subunit	LinJ.05.0500	ATPase alpha subunit	100,0 %	0,631%	62 532,1	17	24	68	Locus:1.1.1.4851.14 File:"Ingel18222.wiff"	TSIAVSTIINQVR	K	S	99,7 %	76,8	28,2	64,8		1 400,80	2	0,0025	1,8	203	215
18220-18222_ OuelletteM_20131010	18222_small	18222_small	Ingel18222_MGFPeaklist (F052590)	ATPase alpha subunit	LinJ.05.0500	ATPase alpha subunit	100,0 %	0,631%	62 532,1	17	24	68	Locus:1.1.1.4858.9 File:"Ingel18222.wiff"	TSIAVSTIINQVR	K	S	99,7 %	79,8	28,2	70,4		1 400,80	2	0,0025	1,8	203	215
18220-18222_ OuelletteM_20131010	18222_small	18222_small	Ingel18222_MGFPeaklist (F052590)	ATPase alpha subunit	LinJ.05.0500	ATPase alpha subunit	100,0 %	0,631%	62 532,1	17	24	68	Locus:1.1.1.4850.13 File:"Ingel18222.wiff"	TSIAVSTIINQVR	K	S	99,7 %	87,2	28,2	72,4		1 400,80	2	0,0025	1,8	203	215
18220-18222_ OuelletteM_20131010	18222_small	18222_small	Ingel18222_MGFPeaklist (F052590)	ATPase alpha subunit	LinJ.05.0500	ATPase alpha subunit	100,0 %	0,631%	62 532,1	17	24	68	Locus:1.1.1.4558.11 File:"Ingel18222.wiff"	VDAGAPNIVSR	K	S	99,7 %	76,8	29,6	65,5		1 097,58	2	-0,0027	-2,5	156	166
18220-18222_ OuelletteM_20131010	18222_small	18222_small	Ingel18222_MGFPeaklist (F052590)	ATPase alpha subunit	LinJ.05.0500	ATPase alpha subunit	100,0 %	0,631%	62 532,1	17	24	68	Locus:1.1.1.4559.13 File:"Ingel18222.wiff"	VDAGAPNIVSR	K	S	99,7 %	79,4	29,6	68,1		1 097,58	2	-0,0027	-2,5	156	166
18220-18222_ OuelletteM_20131010	18222_small	18222_small	Ingel18222_MGFPeaklist (F052590)	ATPase alpha subunit	LinJ.05.0500	ATPase alpha subunit	100,0 %	0,631%	62 532,1	17	24	68	Locus:1.1.1.4566.14 File:"Ingel18222.wiff"	VDAGAPNIVSR	K	S	99,7 %	81,4	29,6	70,2		1 097,58	2	-0,0027	-2,5	156	166
18220-18222_ OuelletteM_20131010	18222_small	18222_small	Ingel18222_MGFPeaklist (F052590)	ATPase alpha subunit	LinJ.05.0500	ATPase alpha subunit	100,0 %	0,631%	62 532,1	17	24	68	Locus:1.1.1.4567.15 File:"Ingel18222.wiff"	VDAGAPNIVSR	K	S	99,7 %	84,3	29,6	73,3		1 097,58	2	-0,0027	-2,5	156	166
18220-18222_ OuelletteM_20131010	18222_small	18222_small	Ingel18222_MGFPeaklist (F052590)	ATPase alpha subunit	LinJ.05.0500	ATPase alpha subunit	100,0 %	0,631%	62 532,1	17	24	68	Locus:1.1.1.4939.19 File:"Ingel18222.wiff"	YTTVMAATAAEPAGLQYLAPYSGVTMGEYFMNR	R	G	96,0 %	19,9	25,9	19,9	Oxidation (+16), Oxidation (+16), Oxidation (+16)	3 621,62	4	-0,029	-8,0	255	287
18220-18222_ OuelletteM_20131010	18222_small	18222_small	Ingel18222_MGFPeaklist (F052590)	ATPase alpha subunit	LinJ.05.0500	ATPase alpha subunit	100,0 %	0,631%	62 532,1	17	24	68	Locus:1.1.1.4938.21 File:"Ingel18222.wiff"	YTTVMAATAAEPAGLQYLAPYSGVTMGEYFMNR	R	G	98,3 %	29,7	25,9	29,7	Oxidation (+16), Oxidation (+16), Oxidation (+16)	3 621,62	4	-0,029	-8,0	255	287
18220-18222_ OuelletteM_20131010	18222_small	18222_small	Ingel18222_MGFPeaklist (F052590)	ATPase alpha subunit	LinJ.05.0500	ATPase alpha subunit	100,0 %	0,631%	62 532,1	17	24	68	Locus:1.1.1.4940.21 File:"Ingel18222.wiff"	YTTVMAATAAEPAGLQYLAPYSGVTMGEYFMNR	R	G	99,2 %	28,0	27,3	28,0	Oxidation (+16), Oxidation (+16), Oxidation (+16)	3 621,67	3	0,021	5,9	255	287
18220-18222_ OuelletteM_20131010	18222_small	18222_small	Ingel18222_MGFPeaklist (F052590)	ATPase alpha subunit	LinJ.05.0500	ATPase alpha subunit	100,0 %	0,631%	62 532,1	17	24	68	Locus:1.1.1.4940.18 File:"Ingel18222.wiff"	YTTVMAATAAEPAGLQYLAPYSGVTMGEYFMNR	R	G	99,7 %	50,0	25,9	49,9	Oxidation (+16), Oxidation (+16), Oxidation (+16)	3 621,62	4	-0,029	-8,0	255	287
18220-18222_ OuelletteM_20131010	18222_small	18222_small	Ingel18222_MGFPeaklist (F052590)	ATPase alpha subunit	LinJ.05.0510	ATPase alpha subunit	100,0 %	0,631%	62 532,1	17	24	68	Locus:1.1.1.4644.7 File:"Ingel18222.wiff"	AVDTMIPIGR	K	G	99,1 %	19,5	30,7	19,5	Oxidation (+16)	1 087,57	2	-0,0013	-1,2	179	188
18220-18222_ OuelletteM_20131010	18222_small	18222_small	Ingel18222_MGFPeaklist (F052590)	ATPase alpha subunit	LinJ.05.0510	ATPase alpha subunit	100,0 %	0,631%	62 532,1	17	24	68	Locus:1.1.1.4638.8 File:"Ingel18222.wiff"	AVDTMIPIGR	K	G	99,7 %	44,6	30,7	34,5	Oxidation (+16)	1 087,57	2	-0,0013	-1,2	179	188
18220-18222_ OuelletteM_20131010	18222_small	18222_small	Ingel18222_MGFPeaklist (F052590)	ATPase alpha subunit	LinJ.05.0510	ATPase alpha subunit	100,0 %	0,631%	62 532,1	17	24	68	Locus:1.1.1.4643.8 File:"Ingel18222.wiff"	AVDTMIPIGR	K	G	99,7 %	48,6	30,7	32,9	Oxidation (+16)	1 087,57	2	-0,0013	-1,2	179	188
18220-18222_ OuelletteM_20131010	18222_small	18222_small	Ingel18222_MGFPeaklist (F052590)	ATPase alpha subunit	LinJ.05.0510	ATPase alpha subunit	100,0 %	0,631%	62 532,1	17	24	68	Locus:1.1.1.4635.11 File:"Ingel18222.wiff"	AVDTMIPIGR	K	G	99,7 %	65,3	30,7	48,1	Oxidation (+16)	1 087,57	2	-0,0013	-1,2	179	188
18220-18222_ OuelletteM_20131010	18222_small	18222_small	Ingel18222_MGFPeaklist (F052590)	ATPase alpha subunit	LinJ.05.0510	ATPase alpha subunit	100,0 %	0,631%	62 532,1	17	24	68	Locus:1.1.1.4634.10 File:"Ingel18222.wiff"	AVDTMIPIGR	K	G	99,7 %	65,8	30,7	52,4	Oxidation (+16)	1 087,57	2	-0,0013	-1,2	179	188
18220-18222_ OuelletteM_20131010	18222_small	18222_small	Ingel18222_MGFPeaklist (F052590)	ATPase alpha subunit	LinJ.05.0510	ATPase alpha subunit	100,0 %	0,631%	62 532,1	17	24	68	Locus:1.1.1.4642.9 File:"Ingel18222.wiff"	AVDTMIPIGR	K	G	99,7 %	67,9	30,7	50,9	Oxidation (+16)	1 087,57	2	-0,0013	-1,2	179	188
18220-18222_ OuelletteM_20131010	18222_small	18222_small	Ingel18222_MGFPeaklist (F052590)	ATPase alpha subunit	LinJ.05.0510	ATPase alpha subunit	100,0 %	0,631%	62 532,1	17	24	68	Locus:1.1.1.4831.15 File:"Ingel18222.wiff"	EAYPGDVFYLHSR	R	L	99,7 %	31,0	30,4	30,5	Glu->pyro-Glu (-18)	1 534,72	2	0,0041	2,7	319	331
18220-18222_ OuelletteM_20131010	18222_small	18222_small	Ingel18222_MGFPeaklist (F052590)	ATPase alpha subunit	LinJ.05.0510	ATPase alpha subunit	100,0 %	0,631%	62 532,1	17	24	68	Locus:1.1.1.4776.19 File:"Ingel18222.wiff"	EAYPGDVFYLHSR	R	L	99,7 %	30,6	29,5	30,6		1 552,73	2	0,00098	0,63	319	331
18220-18222_ OuelletteM_20131010	18222_small	18222_small	Ingel18222_MGFPeaklist (F052590)	ATPase alpha subunit	LinJ.05.0510	ATPase alpha subunit	100,0 %	0,631%	62 532,1	17	24	68	Locus:1.1.1.4825.14 File:"Ingel18222.wiff"	EAYPGDVFYLHSR	R	L	99,7 %	60,7	30,4	60,7	Glu->pyro-Glu (-18)	1 534,72	2	0,0041	2,7	319	331
18220-18222_ OuelletteM_20131010	18222_small	18222_small	Ingel18222_MGFPeaklist (F052590)	ATPase alpha subunit	LinJ.05.0510	ATPase alpha subunit	100,0 %	0,631%	62 532,1	17	24	68	Locus:1.1.1.4768.5 File:"Ingel18222.wiff"	EAYPGDVFYLHSR	R	L	99,7 %	62,1	29,5	60,7		1 552,73	3	0,00060	0,39	319	331
18220-18222_ OuelletteM_20131010	18222_small	18222_small	Ingel18222_MGFPeaklist (F052590)	ATPase alpha subunit	LinJ.05.0510	ATPase alpha subunit	100,0 %	0,631%	62 532,1	17	24	68	Locus:1.1.1.4767.8 File:"Ingel18222.wiff"	EAYPGDVFYLHSR	R	L	99,7 %	62,5	29,5	62,4		1 552,73	3	0,00060	0,39	319	331
18220-18222_ OuelletteM_20131010	18222_small	18222_small	Ingel18222_MGFPeaklist (F052590)	ATPase alpha subunit	LinJ.05.0510	ATPase alpha subunit	100,0 %	0,631%	62 532,1	17	24	68	Locus:1.1.1.4775.5 File:"Ingel18222.wiff"	EAYPGDVFYLHSR	R	L	99,7 %	62,6	29,5	59,0		1 552,73	3	0,00060	0,39	319	331
18220-18222_ OuelletteM_20131010	18222_small	18222_small	Ingel18222_MGFPeaklist (F052590)	ATPase alpha subunit	LinJ.05.0510	ATPase alpha subunit	100,0 %	0,631%	62 532,1	17	24	68	Locus:1.1.1.4776.5 File:"Ingel18222.wiff"	EAYPGDVFYLHSR	R	L	99,7 %	64,0	29,5	60,5		1 552,73	3	0,00060	0,39	319	331
18220-18222_ OuelletteM_20131010	18222_small	18222_small	Ingel18222_MGFPeaklist (F052590)	ATPase alpha subunit	LinJ.05.0510	ATPase alpha subunit	100,0 %	0,631%	62 532,1	17	24	68	Locus:1.1.1.4823.16 File:"Ingel18222.wiff"	EAYPGDVFYLHSR	R	L	99,7 %	69,8	30,4	68,2	Glu->pyro-Glu (-18)	1 534,72	2	0,0041	2,7	319	331
18220-18222_ OuelletteM_20131010	18222_small	18222_small	Ingel18222_MGFPeaklist (F052590)	ATPase alpha subunit	LinJ.05.0510	ATPase alpha subunit	100,0 %	0,631%	62 532,1	17	24	68	Locus:1.1.1.4520.2 File:"Ingel18222.wiff"	ELIVGDRQTGK	R	T	99,0 %	23,2	29,9	17,3		1 214,66	3	-0,00020	-0,16	192	202
18220-18222_ OuelletteM_20131010	18222_small	18222_small	Ingel18222_MGFPeaklist (F052590)	ATPase alpha subunit	LinJ.05.0510	ATPase alpha subunit	100,0 %	0,631%	62 532,1	17	24	68	Locus:1.1.1.4519.2 File:"Ingel18222.wiff"	ELIVGDRQTGK	R	T	99,7 %	48,8	29,9	40,3		1 214,66	3	-0,00020	-0,16	192	202
18220-18222_ OuelletteM_20131010	18222_small	18222_small	Ingel18222_MGFPeaklist (F052590)	ATPase alpha subunit	LinJ.05.0510	ATPase alpha subunit	100,0 %	0,631%	62 532,1	17	24	68	Locus:1.1.1.4791.2 File:"Ingel18222.wiff"	FVALFNQK	R	N	97,2 %	28,4	28,2	14,9		965,54	2	0,0070	7,2	448	455
18220-18222_ OuelletteM_20131010	18222_small	18222_small	Ingel18222_MGFPeaklist (F052590)	ATPase alpha subunit	LinJ.05.0510	ATPase alpha subunit	100,0 %	0,631%	62 532,1	17	24	68	Locus:1.1.1.4782.3 File:"Ingel18222.wiff"	FVALFNQK	R	N	99,0 %	32,2	28,3	20,3		965,53	2	0,0014	1,4	448	455
18220-18222_ OuelletteM_20131010	18222_small	18222_small	Ingel18222_MGFPeaklist (F052590)	ATPase alpha subunit	LinJ.05.0510	ATPase alpha subunit	100,0 %	0,631%	62 532,1	17	24	68	Locus:1.1.1.4773.3 File:"Ingel18222.wiff"	FVALFNQK	R	N	99,0 %	33,1	28,3	23,1		965,54	2	0,0020	2,0	448	455
18220-18222_ OuelletteM_20131010	18222_small	18222_small	Ingel18222_MGFPeaklist (F052590)	ATPase alpha subunit	LinJ.05.0510	ATPase alpha subunit	100,0 %	0,631%	62 532,1	17	24	68	Locus:1.1.1.4774.3 File:"Ingel18222.wiff"	FVALFNQK	R	N	99,0 %	35,9	28,3	24,7		965,54	2	0,0020	2,0	448	455
18220-18222_ OuelletteM_20131010	18222_small	18222_small	Ingel18222_MGFPeaklist (F052590)	ATPase alpha subunit	LinJ.05.0510	ATPase alpha subunit	100,0 %	0,631%	62 532,1	17	24	68	Locus:1.1.1.4781.2 File:"Ingel18222.wiff"	FVALFNQK	R	N	99,0 %	40,8	28,3	30,6		965,54	2	0,0018	1,8	448	455
18220-18222_ OuelletteM_20131010	18222_small	18222_small	Ingel18222_MGFPeaklist (F052590)	ATPase alpha subunit	LinJ.05.0510	ATPase alpha subunit	100,0 %	0,631%	62 532,1	17	24	68	Locus:1.1.1.4766.5 File:"Ingel18222.wiff"	FVALFNQK	R	N	99,0 %	46,9	28,3	33,6		965,54	2	0,0020	2,0	448	455
18220-18222_ OuelletteM_20131010	18222_small	18222_small	Ingel18222_MGFPeaklist (F052590)	ATPase alpha subunit	LinJ.05.0510	ATPase alpha subunit	100,0 %	0,631%	62 532,1	17	24	68	Locus:1.1.1.4765.2 File:"Ingel18222.wiff"	FVALFNQK	R	N	99,0 %	48,1	28,3	26,8		965,54	2	0,0020	2,0	448	455
18220-18222_ OuelletteM_20131010	18222_small	18222_small	Ingel18222_MGFPeaklist (F052590)	ATPase alpha subunit	LinJ.05.0510	ATPase alpha subunit	100,0 %	0,631%	62 532,1	17	24	68	Locus:1.1.1.4565.8 File:"Ingel18222.wiff"	GILAEYRK	K	L	98,4 %	33,3	29,3	17,4		948,53	2	-0,0053	-5,6	419	426
18220-18222_ OuelletteM_20131010	18222_small	18222_small	Ingel18222_MGFPeaklist (F052590)	ATPase alpha subunit	LinJ.05.0510	ATPase alpha subunit	100,0 %	0,631%	62 532,1	17	24	68	Locus:1.1.1.4647.19 File:"Ingel18222.wiff"	HCLCVYDDLSK	R	Q	99,7 %	48,5	28,3	46,7	Carbamidomethyl (+57), Carbamidomethyl (+57)	1 408,62	2	0,0057	4,1	290	300
18220-18222_ OuelletteM_20131010	18222_small	18222_small	Ingel18222_MGFPeaklist (F052590)	ATPase alpha subunit	LinJ.05.0510	ATPase alpha subunit	100,0 %	0,631%	62 532,1	17	24	68	Locus:1.1.1.4648.17 File:"Ingel18222.wiff"	HCLCVYDDLSK	R	Q	99,7 %	53,0	28,3	50,0	Carbamidomethyl (+57), Carbamidomethyl (+57)	1 408,62	2	0,0057	4,1	290	300
18220-18222_ OuelletteM_20131010	18222_small	18222_small	Ingel18222_MGFPeaklist (F052590)	ATPase alpha subunit	LinJ.05.0510	ATPase alpha subunit	100,0 %	0,631%	62 532,1	17	24	68	Locus:1.1.1.4829.8 File:"Ingel18222.wiff"	IGIILMDNITEVQSGQK	R	V	98,2 %	22,0	29,4	19,6	Oxidation (+16)	1 873,99	3	0,012	6,2	91	107
18220-18222_ OuelletteM_20131010	18222_small	18222_small	Ingel18222_MGFPeaklist (F052590)	ATPase alpha subunit	LinJ.05.0510	ATPase alpha subunit	100,0 %	0,631%	62 532,1	17	24	68	Locus:1.1.1.4937.8 File:"Ingel18222.wiff"	IGIILMDNITEVQSGQK	R	V	99,1 %	19,4	29,2	19,4		1 857,99	3	0,0051	2,7	91	107
18220-18222_ OuelletteM_20131010	18222_small	18222_small	Ingel18222_MGFPeaklist (F052590)	ATPase alpha subunit	LinJ.05.0510	ATPase alpha subunit	100,0 %	0,631%	62 532,1	17	24	68	Locus:1.1.1.4832.20 File:"Ingel18222.wiff"	IGIILMDNITEVQSGQK	R	V	99,7 %	80,8	29,5	80,8	Oxidation (+16)	1 873,99	2	0,0086	4,6	91	107
18220-18222_ OuelletteM_20131010	18222_small	18222_small	Ingel18222_MGFPeaklist (F052590)	ATPase alpha subunit	LinJ.05.0510	ATPase alpha subunit	100,0 %	0,631%	62 532,1	17	24	68	Locus:1.1.1.4822.20 File:"Ingel18222.wiff"	IGIILMDNITEVQSGQK	R	V	99,7 %	89,4	29,5	79,9	Oxidation (+16)	1 873,99	2	0,0086	4,6	91	107
18220-18222_ OuelletteM_20131010	18222_small	18222_small	Ingel18222_MGFPeaklist (F052590)	ATPase alpha subunit	LinJ.05.0510	ATPase alpha subunit	100,0 %	0,631%	62 532,1	17	24	68	Locus:1.1.1.4821.19 File:"Ingel18222.wiff"	IGIILMDNITEVQSGQK	R	V	99,7 %	89,6	29,5	85,7	Oxidation (+16)	1 873,99	2	0,0086	4,6	91	107
18220-18222_ OuelletteM_20131010	18222_small	18222_small	Ingel18222_MGFPeaklist (F052590)	ATPase alpha subunit	LinJ.05.0510	ATPase alpha subunit	100,0 %	0,631%	62 532,1	17	24	68	Locus:1.1.1.4665.17 File:"Ingel18222.wiff"	KLAADSVGGSQVQTVPMIR	R	G	99,7 %	65,2	29,0	59,7	Oxidation (+16)	1 972,04	3	-0,0045	-2,3	426	444
18220-18222_ OuelletteM_20131010	18222_small	18222_small	Ingel18222_MGFPeaklist (F052590)	ATPase alpha subunit	LinJ.05.0510	ATPase alpha subunit	100,0 %	0,631%	62 532,1	17	24	68	Locus:1.1.1.4666.18 File:"Ingel18222.wiff"	KLAADSVGGSQVQTVPMIR	R	G	99,7 %	70,7	29,0	61,5	Oxidation (+16)	1 972,04	3	-0,0045	-2,3	426	444
18220-18222_ OuelletteM_20131010	18222_small	18222_small	Ingel18222_MGFPeaklist (F052590)	ATPase alpha subunit	LinJ.05.0510	ATPase alpha subunit	100,0 %	0,631%	62 532,1	17	24	68	Locus:1.1.1.4683.21 File:"Ingel18222.wiff"	LAADSVGGSQVQTVPMIR	K	G	99,6 %	139	30,0	134	Oxidation (+16)	1 843,95	2	-0,0011	-0,62	427	444
18220-18222_ OuelletteM_20131010	18222_small	18222_small	Ingel18222_MGFPeaklist (F052590)	ATPase alpha subunit	LinJ.05.0510	ATPase alpha subunit	100,0 %	0,631%	62 532,1	17	24	68	Locus:1.1.1.4684.21 File:"Ingel18222.wiff"	LAADSVGGSQVQTVPMIR	K	G	99,7 %	121	30,0	111	Oxidation (+16)	1 843,95	2	-0,0011	-0,62	427	444
18220-18222_ OuelletteM_20131010	18222_small	18222_small	Ingel18222_MGFPeaklist (F052590)	ATPase alpha subunit	LinJ.05.0510	ATPase alpha subunit	100,0 %	0,631%	62 532,1	17	24	68	Locus:1.1.1.4683.12 File:"Ingel18222.wiff"	LAADSVGGSQVQTVPMIR	K	G	99,7 %	44,8	30,1	37,8	Oxidation (+16)	1 843,94	3	-0,0059	-3,2	427	444
18220-18222_ OuelletteM_20131010	18222_small	18222_small	Ingel18222_MGFPeaklist (F052590)	ATPase alpha subunit	LinJ.05.0510	ATPase alpha subunit	100,0 %	0,631%	62 532,1	17	24	68	Locus:1.1.1.4691.11 File:"Ingel18222.wiff"	LAADSVGGSQVQTVPMIR	K	G	99,7 %	50,9	30,1	50,9	Oxidation (+16)	1 843,94	3	-0,0059	-3,2	427	444
18220-18222_ OuelletteM_20131010	18222_small	18222_small	Ingel18222_MGFPeaklist (F052590)	ATPase alpha subunit	LinJ.05.0510	ATPase alpha subunit	100,0 %	0,631%	62 532,1	17	24	68	Locus:1.1.1.4692.13 File:"Ingel18222.wiff"	LAADSVGGSQVQTVPMIR	K	G	99,7 %	59,2	30,1	59,2	Oxidation (+16)	1 843,94	3	-0,0059	-3,2	427	444
18220-18222_ OuelletteM_20131010	18222_small	18222_small	Ingel18222_MGFPeaklist (F052590)	ATPase alpha subunit	LinJ.05.0510	ATPase alpha subunit	100,0 %	0,631%	62 532,1	17	24	68	Locus:1.1.1.4783.9 File:"Ingel18222.wiff"	LFTGGQRPAVNIGLSVSR	K	V	99,7 %	70,3	27,6	70,3		1 871,04	3	-0,00080	-0,43	383	400
18220-18222_ OuelletteM_20131010	18222_small	18222_small	Ingel18222_MGFPeaklist (F052590)	ATPase alpha subunit	LinJ.05.0510	ATPase alpha subunit	100,0 %	0,631%	62 532,1	17	24	68	Locus:1.1.1.4785.11 File:"Ingel18222.wiff"	LFTGGQRPAVNIGLSVSR	K	V	99,7 %	70,6	27,6	70,6		1 871,04	3	-0,00080	-0,43	383	400
18220-18222_ OuelletteM_20131010	18222_small	18222_small	Ingel18222_MGFPeaklist (F052590)	ATPase alpha subunit	LinJ.05.0510	ATPase alpha subunit	100,0 %	0,631%	62 532,1	17	24	68	Locus:1.1.1.4784.9 File:"Ingel18222.wiff"	LFTGGQRPAVNIGLSVSR	K	V	99,7 %	85,3	27,6	85,3		1 871,04	3	-0,00080	-0,43	383	400
18220-18222_ OuelletteM_20131010	18222_small	18222_small	Ingel18222_MGFPeaklist (F052590)	ATPase alpha subunit	LinJ.05.0510	ATPase alpha subunit	100,0 %	0,631%	62 532,1	17	24	68	Locus:1.1.1.4942.6 File:"Ingel18222.wiff"	LLYIPVGAGVLGK	K	V	99,7 %	40,4	26,3	37,6		1 298,79	2	-0,0034	-2,6	114	126
18220-18222_ OuelletteM_20131010	18222_small	18222_small	Ingel18222_MGFPeaklist (F052590)	ATPase alpha subunit	LinJ.05.0510	ATPase alpha subunit	100,0 %	0,631%	62 532,1	17	24	68	Locus:1.1.1.4943.6 File:"Ingel18222.wiff"	LLYIPVGAGVLGK	K	V	99,7 %	47,6	26,3	42,5		1 298,79	2	-0,0034	-2,6	114	126
18220-18222_ OuelletteM_20131010	18222_small	18222_small	Ingel18222_MGFPeaklist (F052590)	ATPase alpha subunit	LinJ.05.0510	ATPase alpha subunit	100,0 %	0,631%	62 532,1	17	24	68	Locus:1.1.1.4951.7 File:"Ingel18222.wiff"	LLYIPVGAGVLGK	K	V	99,7 %	55,3	26,3	44,0		1 298,79	2	-0,0034	-2,6	114	126
18220-18222_ OuelletteM_20131010	18222_small	18222_small	Ingel18222_MGFPeaklist (F052590)	ATPase alpha subunit	LinJ.05.0510	ATPase alpha subunit	100,0 %	0,631%	62 532,1	17	24	68	Locus:1.1.1.4950.4 File:"Ingel18222.wiff"	LLYIPVGAGVLGK	K	V	99,7 %	72,8	26,3	62,2		1 298,79	2	-0,0034	-2,6	114	126
18220-18222_ OuelletteM_20131010	18222_small	18222_small	Ingel18222_MGFPeaklist (F052590)	ATPase alpha subunit	LinJ.05.0510	ATPase alpha subunit	100,0 %	0,631%	62 532,1	17	24	68	Locus:1.1.1.4791.8 File:"Ingel18222.wiff"	LYEYLLVNK	K	D	99,7 %	40,6	29,1	27,6		1 153,64	2	0,0037	3,2	485	493
18220-18222_ OuelletteM_20131010	18222_small	18222_small	Ingel18222_MGFPeaklist (F052590)	ATPase alpha subunit	LinJ.05.0510	ATPase alpha subunit	100,0 %	0,631%	62 532,1	17	24	68	Locus:1.1.1.4790.8 File:"Ingel18222.wiff"	LYEYLLVNK	K	D	99,7 %	44,1	29,1	39,8		1 153,64	2	0,0037	3,2	485	493
18220-18222_ OuelletteM_20131010	18222_small	18222_small	Ingel18222_MGFPeaklist (F052590)	ATPase alpha subunit	LinJ.05.0510	ATPase alpha subunit	100,0 %	0,631%	62 532,1	17	24	68	Locus:1.1.1.4810.9 File:"Ingel18222.wiff"	QTGKTSIAVSTIINQVR	R	S	99,7 %	40,5	27,0	39,5		1 815,02	3	-0,00080	-0,44	199	215
18220-18222_ OuelletteM_20131010	18222_small	18222_small	Ingel18222_MGFPeaklist (F052590)	ATPase alpha subunit	LinJ.05.0510	ATPase alpha subunit	100,0 %	0,631%	62 532,1	17	24	68	Locus:1.1.1.4888.7 File:"Ingel18222.wiff"	SPVNYNLLTGFK	R	A	99,6 %	26,0	29,5	26,0		1 351,71	2	-0,0022	-1,6	167	178
18220-18222_ OuelletteM_20131010	18222_small	18222_small	Ingel18222_MGFPeaklist (F052590)	ATPase alpha subunit	LinJ.05.0510	ATPase alpha subunit	100,0 %	0,631%	62 532,1	17	24	68	Locus:1.1.1.4893.11 File:"Ingel18222.wiff"	SPVNYNLLTGFK	R	A	99,7 %	60,1	29,5	60,1		1 351,71	2	-0,0024	-1,8	167	178
18220-18222_ OuelletteM_20131010	18222_small	18222_small	Ingel18222_MGFPeaklist (F052590)	ATPase alpha subunit	LinJ.05.0510	ATPase alpha subunit	100,0 %	0,631%	62 532,1	17	24	68	Locus:1.1.1.4885.10 File:"Ingel18222.wiff"	SPVNYNLLTGFK	R	A	99,7 %	63,7	29,5	60,8		1 351,71	2	-0,0022	-1,6	167	178
18220-18222_ OuelletteM_20131010	18222_small	18222_small	Ingel18222_MGFPeaklist (F052590)	ATPase alpha subunit	LinJ.05.0510	ATPase alpha subunit	100,0 %	0,631%	62 532,1	17	24	68	Locus:1.1.1.4884.10 File:"Ingel18222.wiff"	SPVNYNLLTGFK	R	A	99,7 %	64,6	29,5	63,6		1 351,71	2	-0,0022	-1,6	167	178
18220-18222_ OuelletteM_20131010	18222_small	18222_small	Ingel18222_MGFPeaklist (F052590)	ATPase alpha subunit	LinJ.05.0510	ATPase alpha subunit	100,0 %	0,631%	62 532,1	17	24	68	Locus:1.1.1.4892.11 File:"Ingel18222.wiff"	SPVNYNLLTGFK	R	A	99,7 %	68,6	29,5	68,6		1 351,71	2	-0,0024	-1,8	167	178
18220-18222_ OuelletteM_20131010	18222_small	18222_small	Ingel18222_MGFPeaklist (F052590)	ATPase alpha subunit	LinJ.05.0510	ATPase alpha subunit	100,0 %	0,631%	62 532,1	17	24	68	Locus:1.1.1.4876.7 File:"Ingel18222.wiff"	SPVNYNLLTGFK	R	A	99,7 %	70,4	29,5	67,8		1 351,71	2	-0,0022	-1,6	167	178
18220-18222_ OuelletteM_20131010	18222_small	18222_small	Ingel18222_MGFPeaklist (F052590)	ATPase alpha subunit	LinJ.05.0510	ATPase alpha subunit	100,0 %	0,631%	62 532,1	17	24	68	Locus:1.1.1.4877.10 File:"Ingel18222.wiff"	SPVNYNLLTGFK	R	A	99,7 %	73,3	29,5	73,0		1 351,71	2	-0,0022	-1,6	167	178
18220-18222_ OuelletteM_20131010	18222_small	18222_small	Ingel18222_MGFPeaklist (F052590)	ATPase alpha subunit	LinJ.05.0510	ATPase alpha subunit	100,0 %	0,631%	62 532,1	17	24	68	Locus:1.1.1.4859.12 File:"Ingel18222.wiff"	TSIAVSTIINQVR	K	S	99,7 %	66,3	28,2	59,3		1 400,80	2	0,0025	1,8	203	215
18220-18222_ OuelletteM_20131010	18222_small	18222_small	Ingel18222_MGFPeaklist (F052590)	ATPase alpha subunit	LinJ.05.0510	ATPase alpha subunit	100,0 %	0,631%	62 532,1	17	24	68	Locus:1.1.1.4853.5 File:"Ingel18222.wiff"	TSIAVSTIINQVR	K	S	99,7 %	72,0	28,2	52,9		1 400,80	3	0,0036	2,6	203	215
18220-18222_ OuelletteM_20131010	18222_small	18222_small	Ingel18222_MGFPeaklist (F052590)	ATPase alpha subunit	LinJ.05.0510	ATPase alpha subunit	100,0 %	0,631%	62 532,1	17	24	68	Locus:1.1.1.4851.14 File:"Ingel18222.wiff"	TSIAVSTIINQVR	K	S	99,7 %	76,8	28,2	64,8		1 400,80	2	0,0025	1,8	203	215
18220-18222_ OuelletteM_20131010	18222_small	18222_small	Ingel18222_MGFPeaklist (F052590)	ATPase alpha subunit	LinJ.05.0510	ATPase alpha subunit	100,0 %	0,631%	62 532,1	17	24	68	Locus:1.1.1.4858.9 File:"Ingel18222.wiff"	TSIAVSTIINQVR	K	S	99,7 %	79,8	28,2	70,4		1 400,80	2	0,0025	1,8	203	215
18220-18222_ OuelletteM_20131010	18222_small	18222_small	Ingel18222_MGFPeaklist (F052590)	ATPase alpha subunit	LinJ.05.0510	ATPase alpha subunit	100,0 %	0,631%	62 532,1	17	24	68	Locus:1.1.1.4850.13 File:"Ingel18222.wiff"	TSIAVSTIINQVR	K	S	99,7 %	87,2	28,2	72,4		1 400,80	2	0,0025	1,8	203	215
18220-18222_ OuelletteM_20131010	18222_small	18222_small	Ingel18222_MGFPeaklist (F052590)	ATPase alpha subunit	LinJ.05.0510	ATPase alpha subunit	100,0 %	0,631%	62 532,1	17	24	68	Locus:1.1.1.4558.11 File:"Ingel18222.wiff"	VDAGAPNIVSR	K	S	99,7 %	76,8	29,6	65,5		1 097,58	2	-0,0027	-2,5	156	166
18220-18222_ OuelletteM_20131010	18222_small	18222_small	Ingel18222_MGFPeaklist (F052590)	ATPase alpha subunit	LinJ.05.0510	ATPase alpha subunit	100,0 %	0,631%	62 532,1	17	24	68	Locus:1.1.1.4559.13 File:"Ingel18222.wiff"	VDAGAPNIVSR	K	S	99,7 %	79,4	29,6	68,1		1 097,58	2	-0,0027	-2,5	156	166
18220-18222_ OuelletteM_20131010	18222_small	18222_small	Ingel18222_MGFPeaklist (F052590)	ATPase alpha subunit	LinJ.05.0510	ATPase alpha subunit	100,0 %	0,631%	62 532,1	17	24	68	Locus:1.1.1.4566.14 File:"Ingel18222.wiff"	VDAGAPNIVSR	K	S	99,7 %	81,4	29,6	70,2		1 097,58	2	-0,0027	-2,5	156	166
18220-18222_ OuelletteM_20131010	18222_small	18222_small	Ingel18222_MGFPeaklist (F052590)	ATPase alpha subunit	LinJ.05.0510	ATPase alpha subunit	100,0 %	0,631%	62 532,1	17	24	68	Locus:1.1.1.4567.15 File:"Ingel18222.wiff"	VDAGAPNIVSR	K	S	99,7 %	84,3	29,6	73,3		1 097,58	2	-0,0027	-2,5	156	166
18220-18222_ OuelletteM_20131010	18222_small	18222_small	Ingel18222_MGFPeaklist (F052590)	ATPase alpha subunit	LinJ.05.0510	ATPase alpha subunit	100,0 %	0,631%	62 532,1	17	24	68	Locus:1.1.1.4939.19 File:"Ingel18222.wiff"	YTTVMAATAAEPAGLQYLAPYSGVTMGEYFMNR	R	G	96,0 %	19,9	25,9	19,9	Oxidation (+16), Oxidation (+16), Oxidation (+16)	3 621,62	4	-0,029	-8,0	255	287
18220-18222_ OuelletteM_20131010	18222_small	18222_small	Ingel18222_MGFPeaklist (F052590)	ATPase alpha subunit	LinJ.05.0510	ATPase alpha subunit	100,0 %	0,631%	62 532,1	17	24	68	Locus:1.1.1.4938.21 File:"Ingel18222.wiff"	YTTVMAATAAEPAGLQYLAPYSGVTMGEYFMNR	R	G	98,3 %	29,7	25,9	29,7	Oxidation (+16), Oxidation (+16), Oxidation (+16)	3 621,62	4	-0,029	-8,0	255	287
18220-18222_ OuelletteM_20131010	18222_small	18222_small	Ingel18222_MGFPeaklist (F052590)	ATPase alpha subunit	LinJ.05.0510	ATPase alpha subunit	100,0 %	0,631%	62 532,1	17	24	68	Locus:1.1.1.4940.21 File:"Ingel18222.wiff"	YTTVMAATAAEPAGLQYLAPYSGVTMGEYFMNR	R	G	99,2 %	28,0	27,3	28,0	Oxidation (+16), Oxidation (+16), Oxidation (+16)	3 621,67	3	0,021	5,9	255	287
18220-18222_ OuelletteM_20131010	18222_small	18222_small	Ingel18222_MGFPeaklist (F052590)	ATPase alpha subunit	LinJ.05.0510	ATPase alpha subunit	100,0 %	0,631%	62 532,1	17	24	68	Locus:1.1.1.4940.18 File:"Ingel18222.wiff"	YTTVMAATAAEPAGLQYLAPYSGVTMGEYFMNR	R	G	99,7 %	50,0	25,9	49,9	Oxidation (+16), Oxidation (+16), Oxidation (+16)	3 621,62	4	-0,029	-8,0	255	287
18220-18222_ OuelletteM_20131010	18220_large	18220_large	Ingel18220_MGFPeaklist (F052591)	ATPase alpha subunit	LinJ.05.0500	ATPase alpha subunit	100,0 %	0,882%	62 532,1	14	17	60	Locus:1.1.1.4850.4 File:"Ingel18220.wiff"	AVDTMIPIGR	K	G	97,8 %	21,0	30,7	19,9	Oxidation (+16)	1 087,57	2	0,0025	2,3	179	188
18220-18222_ OuelletteM_20131010	18220_large	18220_large	Ingel18220_MGFPeaklist (F052591)	ATPase alpha subunit	LinJ.05.0500	ATPase alpha subunit	100,0 %	0,882%	62 532,1	14	17	60	Locus:1.1.1.4849.12 File:"Ingel18220.wiff"	AVDTMIPIGR	K	G	98,4 %	31,1	30,7	22,0	Oxidation (+16)	1 087,57	2	0,0025	2,3	179	188
18220-18222_ OuelletteM_20131010	18220_large	18220_large	Ingel18220_MGFPeaklist (F052591)	ATPase alpha subunit	LinJ.05.0500	ATPase alpha subunit	100,0 %	0,882%	62 532,1	14	17	60	Locus:1.1.1.4851.11 File:"Ingel18220.wiff"	AVDTMIPIGR	K	G	98,7 %	33,2	30,7	22,2	Oxidation (+16)	1 087,57	2	0,0025	2,3	179	188
18220-18222_ OuelletteM_20131010	18220_large	18220_large	Ingel18220_MGFPeaklist (F052591)	ATPase alpha subunit	LinJ.05.0500	ATPase alpha subunit	100,0 %	0,882%	62 532,1	14	17	60	Locus:1.1.1.4848.5 File:"Ingel18220.wiff"	AVDTMIPIGR	K	G	99,7 %	37,1	30,7	33,8	Oxidation (+16)	1 087,57	2	0,0025	2,3	179	188
18220-18222_ OuelletteM_20131010	18220_large	18220_large	Ingel18220_MGFPeaklist (F052591)	ATPase alpha subunit	LinJ.05.0500	ATPase alpha subunit	100,0 %	0,882%	62 532,1	14	17	60	Locus:1.1.1.4841.11 File:"Ingel18220.wiff"	AVDTMIPIGR	K	G	99,7 %	48,7	30,7	38,8	Oxidation (+16)	1 087,57	2	0,0025	2,3	179	188
18220-18222_ OuelletteM_20131010	18220_large	18220_large	Ingel18220_MGFPeaklist (F052591)	ATPase alpha subunit	LinJ.05.0500	ATPase alpha subunit	100,0 %	0,882%	62 532,1	14	17	60	Locus:1.1.1.4850.5 File:"Ingel18220.wiff"	AVDTMIPIGR	K	G	99,7 %	49,4	30,7	36,6	Oxidation (+16)	1 087,57	2	0,0025	2,3	179	188
18220-18222_ OuelletteM_20131010	18220_large	18220_large	Ingel18220_MGFPeaklist (F052591)	ATPase alpha subunit	LinJ.05.0500	ATPase alpha subunit	100,0 %	0,882%	62 532,1	14	17	60	Locus:1.1.1.4842.9 File:"Ingel18220.wiff"	AVDTMIPIGR	K	G	99,7 %	60,9	30,7	44,9	Oxidation (+16)	1 087,57	2	0,0025	2,3	179	188
18220-18222_ OuelletteM_20131010	18220_large	18220_large	Ingel18220_MGFPeaklist (F052591)	ATPase alpha subunit	LinJ.05.0500	ATPase alpha subunit	100,0 %	0,882%	62 532,1	14	17	60	Locus:1.1.1.5042.11 File:"Ingel18220.wiff"	EAYPGDVFYLHSR	R	L	98,9 %	28,9	30,4	27,6	Glu->pyro-Glu (-18)	1 534,72	2	0,0025	1,7	319	331
18220-18222_ OuelletteM_20131010	18220_large	18220_large	Ingel18220_MGFPeaklist (F052591)	ATPase alpha subunit	LinJ.05.0500	ATPase alpha subunit	100,0 %	0,882%	62 532,1	14	17	60	Locus:1.1.1.4996.5 File:"Ingel18220.wiff"	EAYPGDVFYLHSR	R	L	99,7 %	39,8	29,5	39,8		1 552,73	3	0,00060	0,39	319	331
18220-18222_ OuelletteM_20131010	18220_large	18220_large	Ingel18220_MGFPeaklist (F052591)	ATPase alpha subunit	LinJ.05.0500	ATPase alpha subunit	100,0 %	0,882%	62 532,1	14	17	60	Locus:1.1.1.5007.5 File:"Ingel18220.wiff"	EAYPGDVFYLHSR	R	L	99,7 %	42,7	29,6	34,1		1 552,73	3	0,0039	2,5	319	331
18220-18222_ OuelletteM_20131010	18220_large	18220_large	Ingel18220_MGFPeaklist (F052591)	ATPase alpha subunit	LinJ.05.0500	ATPase alpha subunit	100,0 %	0,882%	62 532,1	14	17	60	Locus:1.1.1.5004.3 File:"Ingel18220.wiff"	EAYPGDVFYLHSR	R	L	99,7 %	42,6	29,6	37,3		1 552,74	3	0,0045	2,9	319	331
18220-18222_ OuelletteM_20131010	18220_large	18220_large	Ingel18220_MGFPeaklist (F052591)	ATPase alpha subunit	LinJ.05.0500	ATPase alpha subunit	100,0 %	0,882%	62 532,1	14	17	60	Locus:1.1.1.5040.7 File:"Ingel18220.wiff"	EAYPGDVFYLHSR	R	L	99,7 %	50,4	30,4	45,7	Glu->pyro-Glu (-18)	1 534,72	2	0,0025	1,7	319	331
18220-18222_ OuelletteM_20131010	18220_large	18220_large	Ingel18220_MGFPeaklist (F052591)	ATPase alpha subunit	LinJ.05.0500	ATPase alpha subunit	100,0 %	0,882%	62 532,1	14	17	60	Locus:1.1.1.4987.6 File:"Ingel18220.wiff"	EAYPGDVFYLHSR	R	L	99,7 %	52,5	29,6	51,4		1 552,73	3	0,0012	0,77	319	331
18220-18222_ OuelletteM_20131010	18220_large	18220_large	Ingel18220_MGFPeaklist (F052591)	ATPase alpha subunit	LinJ.05.0500	ATPase alpha subunit	100,0 %	0,882%	62 532,1	14	17	60	Locus:1.1.1.4980.8 File:"Ingel18220.wiff"	EAYPGDVFYLHSR	R	L	99,7 %	53,8	29,6	49,6		1 552,73	3	0,0012	0,77	319	331
18220-18222_ OuelletteM_20131010	18220_large	18220_large	Ingel18220_MGFPeaklist (F052591)	ATPase alpha subunit	LinJ.05.0500	ATPase alpha subunit	100,0 %	0,882%	62 532,1	14	17	60	Locus:1.1.1.4979.5 File:"Ingel18220.wiff"	EAYPGDVFYLHSR	R	L	99,7 %	56,0	29,6	52,9		1 552,73	3	0,0012	0,77	319	331
18220-18222_ OuelletteM_20131010	18220_large	18220_large	Ingel18220_MGFPeaklist (F052591)	ATPase alpha subunit	LinJ.05.0500	ATPase alpha subunit	100,0 %	0,882%	62 532,1	14	17	60	Locus:1.1.1.4988.4 File:"Ingel18220.wiff"	EAYPGDVFYLHSR	R	L	99,7 %	57,9	29,6	55,9		1 552,73	3	0,0012	0,77	319	331
18220-18222_ OuelletteM_20131010	18220_large	18220_large	Ingel18220_MGFPeaklist (F052591)	ATPase alpha subunit	LinJ.05.0500	ATPase alpha subunit	100,0 %	0,882%	62 532,1	14	17	60	Locus:1.1.1.5033.16 File:"Ingel18220.wiff"	EAYPGDVFYLHSR	R	L	99,7 %	67,2	30,4	62,4	Glu->pyro-Glu (-18)	1 534,72	2	0,0025	1,7	319	331
18220-18222_ OuelletteM_20131010	18220_large	18220_large	Ingel18220_MGFPeaklist (F052591)	ATPase alpha subunit	LinJ.05.0500	ATPase alpha subunit	100,0 %	0,882%	62 532,1	14	17	60	Locus:1.1.1.5032.11 File:"Ingel18220.wiff"	EAYPGDVFYLHSR	R	L	99,7 %	67,8	30,4	63,0	Glu->pyro-Glu (-18)	1 534,72	2	0,0025	1,7	319	331
18220-18222_ OuelletteM_20131010	18220_large	18220_large	Ingel18220_MGFPeaklist (F052591)	ATPase alpha subunit	LinJ.05.0500	ATPase alpha subunit	100,0 %	0,882%	62 532,1	14	17	60	Locus:1.1.1.4995.7 File:"Ingel18220.wiff"	EAYPGDVFYLHSR	R	L	99,7 %	69,3	29,5	69,3		1 552,73	3	0,00060	0,39	319	331
18220-18222_ OuelletteM_20131010	18220_large	18220_large	Ingel18220_MGFPeaklist (F052591)	ATPase alpha subunit	LinJ.05.0500	ATPase alpha subunit	100,0 %	0,882%	62 532,1	14	17	60	Locus:1.1.1.4719.2 File:"Ingel18220.wiff"	ELIVGDRQTGK	R	T	95,8 %	27,2	29,8	22,7		1 214,67	3	0,0085	7,0	192	202
18220-18222_ OuelletteM_20131010	18220_large	18220_large	Ingel18220_MGFPeaklist (F052591)	ATPase alpha subunit	LinJ.05.0500	ATPase alpha subunit	100,0 %	0,882%	62 532,1	14	17	60	Locus:1.1.1.4728.3 File:"Ingel18220.wiff"	ELIVGDRQTGK	R	T	96,1 %	30,0	29,8	22,6		1 214,67	3	0,0085	7,0	192	202
18220-18222_ OuelletteM_20131010	18220_large	18220_large	Ingel18220_MGFPeaklist (F052591)	ATPase alpha subunit	LinJ.05.0500	ATPase alpha subunit	100,0 %	0,882%	62 532,1	14	17	60	Locus:1.1.1.4718.2 File:"Ingel18220.wiff"	ELIVGDRQTGK	R	T	99,5 %	36,7	29,8	34,5		1 214,67	3	0,0085	7,0	192	202
18220-18222_ OuelletteM_20131010	18220_large	18220_large	Ingel18220_MGFPeaklist (F052591)	ATPase alpha subunit	LinJ.05.0500	ATPase alpha subunit	100,0 %	0,882%	62 532,1	14	17	60	Locus:1.1.1.4987.5 File:"Ingel18220.wiff"	FVALFNQK	R	N	96,1 %	27,6	28,3	14,3		965,54	2	0,0020	2,0	448	455
18220-18222_ OuelletteM_20131010	18220_large	18220_large	Ingel18220_MGFPeaklist (F052591)	ATPase alpha subunit	LinJ.05.0500	ATPase alpha subunit	100,0 %	0,882%	62 532,1	14	17	60	Locus:1.1.1.4995.3 File:"Ingel18220.wiff"	FVALFNQK	R	N	97,2 %	28,9	28,2	17,4		965,54	2	0,0040	4,1	448	455
18220-18222_ OuelletteM_20131010	18220_large	18220_large	Ingel18220_MGFPeaklist (F052591)	ATPase alpha subunit	LinJ.05.0500	ATPase alpha subunit	100,0 %	0,882%	62 532,1	14	17	60	Locus:1.1.1.4978.2 File:"Ingel18220.wiff"	FVALFNQK	R	N	97,8 %	30,4	28,3	14,4		965,54	2	0,0020	2,0	448	455
18220-18222_ OuelletteM_20131010	18220_large	18220_large	Ingel18220_MGFPeaklist (F052591)	ATPase alpha subunit	LinJ.05.0500	ATPase alpha subunit	100,0 %	0,882%	62 532,1	14	17	60	Locus:1.1.1.4986.5 File:"Ingel18220.wiff"	FVALFNQK	R	N	98,4 %	31,4	28,3	21,6		965,54	2	0,0020	2,0	448	455
18220-18222_ OuelletteM_20131010	18220_large	18220_large	Ingel18220_MGFPeaklist (F052591)	ATPase alpha subunit	LinJ.05.0500	ATPase alpha subunit	100,0 %	0,882%	62 532,1	14	17	60	Locus:1.1.1.4994.4 File:"Ingel18220.wiff"	FVALFNQK	R	N	99,0 %	41,0	28,3	29,5		965,54	2	0,0018	1,8	448	455
18220-18222_ OuelletteM_20131010	18220_large	18220_large	Ingel18220_MGFPeaklist (F052591)	ATPase alpha subunit	LinJ.05.0500	ATPase alpha subunit	100,0 %	0,882%	62 532,1	14	17	60	Locus:1.1.1.4979.3 File:"Ingel18220.wiff"	FVALFNQK	R	N	99,0 %	51,5	28,3	35,0		965,54	2	0,0020	2,0	448	455
18220-18222_ OuelletteM_20131010	18220_large	18220_large	Ingel18220_MGFPeaklist (F052591)	ATPase alpha subunit	LinJ.05.0500	ATPase alpha subunit	100,0 %	0,882%	62 532,1	14	17	60	Locus:1.1.1.4860.5 File:"Ingel18220.wiff"	HCLCVYDDLSK	R	Q	94,6 %	21,1	28,5	21,1	Carbamidomethyl (+57), Carbamidomethyl (+57)	1 408,62	3	0,012	8,3	290	300
18220-18222_ OuelletteM_20131010	18220_large	18220_large	Ingel18220_MGFPeaklist (F052591)	ATPase alpha subunit	LinJ.05.0500	ATPase alpha subunit	100,0 %	0,882%	62 532,1	14	17	60	Locus:1.1.1.4872.16 File:"Ingel18220.wiff"	KLAADSVGGSQVQTVPMIR	R	G	99,7 %	55,2	28,9	51,9	Oxidation (+16)	1 972,04	3	-0,0012	-0,61	426	444
18220-18222_ OuelletteM_20131010	18220_large	18220_large	Ingel18220_MGFPeaklist (F052591)	ATPase alpha subunit	LinJ.05.0500	ATPase alpha subunit	100,0 %	0,882%	62 532,1	14	17	60	Locus:1.1.1.4871.14 File:"Ingel18220.wiff"	KLAADSVGGSQVQTVPMIR	R	G	99,7 %	72,8	28,9	65,8	Oxidation (+16)	1 972,04	3	-0,0012	-0,61	426	444
18220-18222_ OuelletteM_20131010	18220_large	18220_large	Ingel18220_MGFPeaklist (F052591)	ATPase alpha subunit	LinJ.05.0500	ATPase alpha subunit	100,0 %	0,882%	62 532,1	14	17	60	Locus:1.1.1.4885.16 File:"Ingel18220.wiff"	LAADSVGGSQVQTVPMIR	K	G	99,7 %	43,7	30,1	33,9	Oxidation (+16)	1 843,94	3	-0,0050	-2,7	427	444
18220-18222_ OuelletteM_20131010	18220_large	18220_large	Ingel18220_MGFPeaklist (F052591)	ATPase alpha subunit	LinJ.05.0500	ATPase alpha subunit	100,0 %	0,882%	62 532,1	14	17	60	Locus:1.1.1.4893.13 File:"Ingel18220.wiff"	LAADSVGGSQVQTVPMIR	K	G	99,7 %	56,7	30,1	56,7	Oxidation (+16)	1 843,94	3	-0,0050	-2,7	427	444
18220-18222_ OuelletteM_20131010	18220_large	18220_large	Ingel18220_MGFPeaklist (F052591)	ATPase alpha subunit	LinJ.05.0500	ATPase alpha subunit	100,0 %	0,882%	62 532,1	14	17	60	Locus:1.1.1.4894.15 File:"Ingel18220.wiff"	LAADSVGGSQVQTVPMIR	K	G	99,7 %	72,0	30,1	62,9	Oxidation (+16)	1 843,94	3	-0,0050	-2,7	427	444
18220-18222_ OuelletteM_20131010	18220_large	18220_large	Ingel18220_MGFPeaklist (F052591)	ATPase alpha subunit	LinJ.05.0500	ATPase alpha subunit	100,0 %	0,882%	62 532,1	14	17	60	Locus:1.1.1.4886.21 File:"Ingel18220.wiff"	LAADSVGGSQVQTVPMIR	K	G	99,7 %	93,7	30,0	93,7	Oxidation (+16)	1 843,95	2	0,0049	2,6	427	444
18220-18222_ OuelletteM_20131010	18220_large	18220_large	Ingel18220_MGFPeaklist (F052591)	ATPase alpha subunit	LinJ.05.0500	ATPase alpha subunit	100,0 %	0,882%	62 532,1	14	17	60	Locus:1.1.1.5142.2 File:"Ingel18220.wiff"	LLYIPVGAGVLGK	K	V	99,7 %	47,4	25,8	37,7		1 298,80	2	0,0012	0,91	114	126
18220-18222_ OuelletteM_20131010	18220_large	18220_large	Ingel18220_MGFPeaklist (F052591)	ATPase alpha subunit	LinJ.05.0500	ATPase alpha subunit	100,0 %	0,882%	62 532,1	14	17	60	Locus:1.1.1.5141.6 File:"Ingel18220.wiff"	LLYIPVGAGVLGK	K	V	99,7 %	52,0	25,8	43,4		1 298,80	2	0,0012	0,91	114	126
18220-18222_ OuelletteM_20131010	18220_large	18220_large	Ingel18220_MGFPeaklist (F052591)	ATPase alpha subunit	LinJ.05.0500	ATPase alpha subunit	100,0 %	0,882%	62 532,1	14	17	60	Locus:1.1.1.5017.6 File:"Ingel18220.wiff"	QTGKTSIAVSTIINQVR	R	S	95,5 %	25,6	27,7	23,9		1 815,01	3	-0,0098	-5,4	199	215
18220-18222_ OuelletteM_20131010	18220_large	18220_large	Ingel18220_MGFPeaklist (F052591)	ATPase alpha subunit	LinJ.05.0500	ATPase alpha subunit	100,0 %	0,882%	62 532,1	14	17	60	Locus:1.1.1.5021.8 File:"Ingel18220.wiff"	QTGKTSIAVSTIINQVR	R	S	95,8 %	26,2	27,5	24,5		1 815,01	3	-0,0092	-5,1	199	215
18220-18222_ OuelletteM_20131010	18220_large	18220_large	Ingel18220_MGFPeaklist (F052591)	ATPase alpha subunit	LinJ.05.0500	ATPase alpha subunit	100,0 %	0,882%	62 532,1	14	17	60	Locus:1.1.1.5019.6 File:"Ingel18220.wiff"	QTGKTSIAVSTIINQVR	R	S	99,7 %	51,7	27,7	45,2		1 815,01	3	-0,0098	-5,4	199	215
18220-18222_ OuelletteM_20131010	18220_large	18220_large	Ingel18220_MGFPeaklist (F052591)	ATPase alpha subunit	LinJ.05.0500	ATPase alpha subunit	100,0 %	0,882%	62 532,1	14	17	60	Locus:1.1.1.5099.2 File:"Ingel18220.wiff"	SPVNYNLLTGFK	R	A	99,7 %	64,1	29,6	64,1		1 351,71	2	-0,0032	-2,4	167	178
18220-18222_ OuelletteM_20131010	18220_large	18220_large	Ingel18220_MGFPeaklist (F052591)	ATPase alpha subunit	LinJ.05.0500	ATPase alpha subunit	100,0 %	0,882%	62 532,1	14	17	60	Locus:1.1.1.5083.6 File:"Ingel18220.wiff"	SPVNYNLLTGFK	R	A	99,7 %	64,6	29,6	63,2		1 351,71	2	-0,0032	-2,4	167	178
18220-18222_ OuelletteM_20131010	18220_large	18220_large	Ingel18220_MGFPeaklist (F052591)	ATPase alpha subunit	LinJ.05.0500	ATPase alpha subunit	100,0 %	0,882%	62 532,1	14	17	60	Locus:1.1.1.5090.5 File:"Ingel18220.wiff"	SPVNYNLLTGFK	R	A	99,7 %	65,3	29,6	65,1		1 351,71	2	-0,0032	-2,4	167	178
18220-18222_ OuelletteM_20131010	18220_large	18220_large	Ingel18220_MGFPeaklist (F052591)	ATPase alpha subunit	LinJ.05.0500	ATPase alpha subunit	100,0 %	0,882%	62 532,1	14	17	60	Locus:1.1.1.5098.3 File:"Ingel18220.wiff"	SPVNYNLLTGFK	R	A	99,7 %	66,1	29,6	66,1		1 351,71	2	-0,0032	-2,4	167	178
18220-18222_ OuelletteM_20131010	18220_large	18220_large	Ingel18220_MGFPeaklist (F052591)	ATPase alpha subunit	LinJ.05.0500	ATPase alpha subunit	100,0 %	0,882%	62 532,1	14	17	60	Locus:1.1.1.5091.4 File:"Ingel18220.wiff"	SPVNYNLLTGFK	R	A	99,7 %	68,9	29,6	68,7		1 351,71	2	-0,0032	-2,4	167	178
18220-18222_ OuelletteM_20131010	18220_large	18220_large	Ingel18220_MGFPeaklist (F052591)	ATPase alpha subunit	LinJ.05.0500	ATPase alpha subunit	100,0 %	0,882%	62 532,1	14	17	60	Locus:1.1.1.5082.6 File:"Ingel18220.wiff"	SPVNYNLLTGFK	R	A	99,7 %	72,3	29,6	70,6		1 351,71	2	-0,0032	-2,4	167	178
18220-18222_ OuelletteM_20131010	18220_large	18220_large	Ingel18220_MGFPeaklist (F052591)	ATPase alpha subunit	LinJ.05.0500	ATPase alpha subunit	100,0 %	0,882%	62 532,1	14	17	60	Locus:1.1.1.5152.14 File:"Ingel18220.wiff"	SPVNYNLLTGFKAVDTMIPIGR	R	G	98,8 %	35,5	28,8	34,0	Oxidation (+16)	2 421,25	3	-0,021	-8,7	167	188
18220-18222_ OuelletteM_20131010	18220_large	18220_large	Ingel18220_MGFPeaklist (F052591)	ATPase alpha subunit	LinJ.05.0500	ATPase alpha subunit	100,0 %	0,882%	62 532,1	14	17	60	Locus:1.1.1.5061.2 File:"Ingel18220.wiff"	TSIAVSTIINQVR	K	S	99,7 %	61,5	28,0	51,3		1 400,81	3	0,0069	4,9	203	215
18220-18222_ OuelletteM_20131010	18220_large	18220_large	Ingel18220_MGFPeaklist (F052591)	ATPase alpha subunit	LinJ.05.0500	ATPase alpha subunit	100,0 %	0,882%	62 532,1	14	17	60	Locus:1.1.1.5065.4 File:"Ingel18220.wiff"	TSIAVSTIINQVR	K	S	99,7 %	73,5	28,6	64,0		1 400,80	2	-0,0037	-2,7	203	215
18220-18222_ OuelletteM_20131010	18220_large	18220_large	Ingel18220_MGFPeaklist (F052591)	ATPase alpha subunit	LinJ.05.0500	ATPase alpha subunit	100,0 %	0,882%	62 532,1	14	17	60	Locus:1.1.1.5056.7 File:"Ingel18220.wiff"	TSIAVSTIINQVR	K	S	99,7 %	83,6	28,6	69,8		1 400,80	2	-0,0037	-2,7	203	215
18220-18222_ OuelletteM_20131010	18220_large	18220_large	Ingel18220_MGFPeaklist (F052591)	ATPase alpha subunit	LinJ.05.0500	ATPase alpha subunit	100,0 %	0,882%	62 532,1	14	17	60	Locus:1.1.1.5064.4 File:"Ingel18220.wiff"	TSIAVSTIINQVR	K	S	99,7 %	90,7	28,6	76,3		1 400,80	2	-0,0037	-2,7	203	215
18220-18222_ OuelletteM_20131010	18220_large	18220_large	Ingel18220_MGFPeaklist (F052591)	ATPase alpha subunit	LinJ.05.0500	ATPase alpha subunit	100,0 %	0,882%	62 532,1	14	17	60	Locus:1.1.1.5057.4 File:"Ingel18220.wiff"	TSIAVSTIINQVR	K	S	99,7 %	99,8	28,6	87,4		1 400,80	2	-0,0037	-2,7	203	215
18220-18222_ OuelletteM_20131010	18220_large	18220_large	Ingel18220_MGFPeaklist (F052591)	ATPase alpha subunit	LinJ.05.0500	ATPase alpha subunit	100,0 %	0,882%	62 532,1	14	17	60	Locus:1.1.1.4750.13 File:"Ingel18220.wiff"	VDAGAPNIVSR	K	S	97,8 %	23,6	29,5	18,7		1 097,59	2	0,0021	1,9	156	166
18220-18222_ OuelletteM_20131010	18220_large	18220_large	Ingel18220_MGFPeaklist (F052591)	ATPase alpha subunit	LinJ.05.0500	ATPase alpha subunit	100,0 %	0,882%	62 532,1	14	17	60	Locus:1.1.1.4767.16 File:"Ingel18220.wiff"	VDAGAPNIVSR	K	S	99,7 %	81,2	29,5	66,6		1 097,58	2	-0,0017	-1,6	156	166
18220-18222_ OuelletteM_20131010	18220_large	18220_large	Ingel18220_MGFPeaklist (F052591)	ATPase alpha subunit	LinJ.05.0500	ATPase alpha subunit	100,0 %	0,882%	62 532,1	14	17	60	Locus:1.1.1.4757.9 File:"Ingel18220.wiff"	VDAGAPNIVSR	K	S	99,7 %	81,5	29,5	69,8		1 097,58	2	-0,0017	-1,6	156	166
18220-18222_ OuelletteM_20131010	18220_large	18220_large	Ingel18220_MGFPeaklist (F052591)	ATPase alpha subunit	LinJ.05.0500	ATPase alpha subunit	100,0 %	0,882%	62 532,1	14	17	60	Locus:1.1.1.4759.14 File:"Ingel18220.wiff"	VDAGAPNIVSR	K	S	99,7 %	85,5	29,5	74,1		1 097,58	2	-0,0017	-1,6	156	166
18220-18222_ OuelletteM_20131010	18220_large	18220_large	Ingel18220_MGFPeaklist (F052591)	ATPase alpha subunit	LinJ.05.0500	ATPase alpha subunit	100,0 %	0,882%	62 532,1	14	17	60	Locus:1.1.1.4758.9 File:"Ingel18220.wiff"	VDAGAPNIVSR	K	S	99,7 %	88,9	29,5	74,7		1 097,58	2	-0,0017	-1,6	156	166
18220-18222_ OuelletteM_20131010	18220_large	18220_large	Ingel18220_MGFPeaklist (F052591)	ATPase alpha subunit	LinJ.05.0500	ATPase alpha subunit	100,0 %	0,882%	62 532,1	14	17	60	Locus:1.1.1.4766.13 File:"Ingel18220.wiff"	VDAGAPNIVSR	K	S	99,7 %	91,0	29,5	80,8		1 097,58	2	-0,0017	-1,6	156	166
18220-18222_ OuelletteM_20131010	18220_large	18220_large	Ingel18220_MGFPeaklist (F052591)	ATPase alpha subunit	LinJ.05.0500	ATPase alpha subunit	100,0 %	0,882%	62 532,1	14	17	60	Locus:1.1.1.4727.5 File:"Ingel18220.wiff"	VGSSAQNVAMKAVAGK	R	L	99,7 %	53,8	29,9	53,0	Oxidation (+16)	1 532,80	3	0,0064	4,2	401	416
18220-18222_ OuelletteM_20131010	18220_large	18220_large	Ingel18220_MGFPeaklist (F052591)	ATPase alpha subunit	LinJ.05.0500	ATPase alpha subunit	100,0 %	0,882%	62 532,1	14	17	60	Locus:1.1.1.4728.10 File:"Ingel18220.wiff"	VGSSAQNVAMKAVAGK	R	L	99,7 %	61,8	29,9	59,4	Oxidation (+16)	1 532,80	3	0,0064	4,2	401	416
18220-18222_ OuelletteM_20131010	18220_large	18220_large	Ingel18220_MGFPeaklist (F052591)	ATPase alpha subunit	LinJ.05.0510	ATPase alpha subunit	100,0 %	0,882%	62 532,1	14	17	60	Locus:1.1.1.4850.4 File:"Ingel18220.wiff"	AVDTMIPIGR	K	G	97,8 %	21,0	30,7	19,9	Oxidation (+16)	1 087,57	2	0,0025	2,3	179	188
18220-18222_ OuelletteM_20131010	18220_large	18220_large	Ingel18220_MGFPeaklist (F052591)	ATPase alpha subunit	LinJ.05.0510	ATPase alpha subunit	100,0 %	0,882%	62 532,1	14	17	60	Locus:1.1.1.4849.12 File:"Ingel18220.wiff"	AVDTMIPIGR	K	G	98,4 %	31,1	30,7	22,0	Oxidation (+16)	1 087,57	2	0,0025	2,3	179	188
18220-18222_ OuelletteM_20131010	18220_large	18220_large	Ingel18220_MGFPeaklist (F052591)	ATPase alpha subunit	LinJ.05.0510	ATPase alpha subunit	100,0 %	0,882%	62 532,1	14	17	60	Locus:1.1.1.4851.11 File:"Ingel18220.wiff"	AVDTMIPIGR	K	G	98,7 %	33,2	30,7	22,2	Oxidation (+16)	1 087,57	2	0,0025	2,3	179	188
18220-18222_ OuelletteM_20131010	18220_large	18220_large	Ingel18220_MGFPeaklist (F052591)	ATPase alpha subunit	LinJ.05.0510	ATPase alpha subunit	100,0 %	0,882%	62 532,1	14	17	60	Locus:1.1.1.4848.5 File:"Ingel18220.wiff"	AVDTMIPIGR	K	G	99,7 %	37,1	30,7	33,8	Oxidation (+16)	1 087,57	2	0,0025	2,3	179	188
18220-18222_ OuelletteM_20131010	18220_large	18220_large	Ingel18220_MGFPeaklist (F052591)	ATPase alpha subunit	LinJ.05.0510	ATPase alpha subunit	100,0 %	0,882%	62 532,1	14	17	60	Locus:1.1.1.4841.11 File:"Ingel18220.wiff"	AVDTMIPIGR	K	G	99,7 %	48,7	30,7	38,8	Oxidation (+16)	1 087,57	2	0,0025	2,3	179	188
18220-18222_ OuelletteM_20131010	18220_large	18220_large	Ingel18220_MGFPeaklist (F052591)	ATPase alpha subunit	LinJ.05.0510	ATPase alpha subunit	100,0 %	0,882%	62 532,1	14	17	60	Locus:1.1.1.4850.5 File:"Ingel18220.wiff"	AVDTMIPIGR	K	G	99,7 %	49,4	30,7	36,6	Oxidation (+16)	1 087,57	2	0,0025	2,3	179	188
18220-18222_ OuelletteM_20131010	18220_large	18220_large	Ingel18220_MGFPeaklist (F052591)	ATPase alpha subunit	LinJ.05.0510	ATPase alpha subunit	100,0 %	0,882%	62 532,1	14	17	60	Locus:1.1.1.4842.9 File:"Ingel18220.wiff"	AVDTMIPIGR	K	G	99,7 %	60,9	30,7	44,9	Oxidation (+16)	1 087,57	2	0,0025	2,3	179	188
18220-18222_ OuelletteM_20131010	18220_large	18220_large	Ingel18220_MGFPeaklist (F052591)	ATPase alpha subunit	LinJ.05.0510	ATPase alpha subunit	100,0 %	0,882%	62 532,1	14	17	60	Locus:1.1.1.5042.11 File:"Ingel18220.wiff"	EAYPGDVFYLHSR	R	L	98,9 %	28,9	30,4	27,6	Glu->pyro-Glu (-18)	1 534,72	2	0,0025	1,7	319	331
18220-18222_ OuelletteM_20131010	18220_large	18220_large	Ingel18220_MGFPeaklist (F052591)	ATPase alpha subunit	LinJ.05.0510	ATPase alpha subunit	100,0 %	0,882%	62 532,1	14	17	60	Locus:1.1.1.4996.5 File:"Ingel18220.wiff"	EAYPGDVFYLHSR	R	L	99,7 %	39,8	29,5	39,8		1 552,73	3	0,00060	0,39	319	331
18220-18222_ OuelletteM_20131010	18220_large	18220_large	Ingel18220_MGFPeaklist (F052591)	ATPase alpha subunit	LinJ.05.0510	ATPase alpha subunit	100,0 %	0,882%	62 532,1	14	17	60	Locus:1.1.1.5007.5 File:"Ingel18220.wiff"	EAYPGDVFYLHSR	R	L	99,7 %	42,7	29,6	34,1		1 552,73	3	0,0039	2,5	319	331
18220-18222_ OuelletteM_20131010	18220_large	18220_large	Ingel18220_MGFPeaklist (F052591)	ATPase alpha subunit	LinJ.05.0510	ATPase alpha subunit	100,0 %	0,882%	62 532,1	14	17	60	Locus:1.1.1.5004.3 File:"Ingel18220.wiff"	EAYPGDVFYLHSR	R	L	99,7 %	42,6	29,6	37,3		1 552,74	3	0,0045	2,9	319	331
18220-18222_ OuelletteM_20131010	18220_large	18220_large	Ingel18220_MGFPeaklist (F052591)	ATPase alpha subunit	LinJ.05.0510	ATPase alpha subunit	100,0 %	0,882%	62 532,1	14	17	60	Locus:1.1.1.5040.7 File:"Ingel18220.wiff"	EAYPGDVFYLHSR	R	L	99,7 %	50,4	30,4	45,7	Glu->pyro-Glu (-18)	1 534,72	2	0,0025	1,7	319	331
18220-18222_ OuelletteM_20131010	18220_large	18220_large	Ingel18220_MGFPeaklist (F052591)	ATPase alpha subunit	LinJ.05.0510	ATPase alpha subunit	100,0 %	0,882%	62 532,1	14	17	60	Locus:1.1.1.4987.6 File:"Ingel18220.wiff"	EAYPGDVFYLHSR	R	L	99,7 %	52,5	29,6	51,4		1 552,73	3	0,0012	0,77	319	331
18220-18222_ OuelletteM_20131010	18220_large	18220_large	Ingel18220_MGFPeaklist (F052591)	ATPase alpha subunit	LinJ.05.0510	ATPase alpha subunit	100,0 %	0,882%	62 532,1	14	17	60	Locus:1.1.1.4980.8 File:"Ingel18220.wiff"	EAYPGDVFYLHSR	R	L	99,7 %	53,8	29,6	49,6		1 552,73	3	0,0012	0,77	319	331
18220-18222_ OuelletteM_20131010	18220_large	18220_large	Ingel18220_MGFPeaklist (F052591)	ATPase alpha subunit	LinJ.05.0510	ATPase alpha subunit	100,0 %	0,882%	62 532,1	14	17	60	Locus:1.1.1.4979.5 File:"Ingel18220.wiff"	EAYPGDVFYLHSR	R	L	99,7 %	56,0	29,6	52,9		1 552,73	3	0,0012	0,77	319	331
18220-18222_ OuelletteM_20131010	18220_large	18220_large	Ingel18220_MGFPeaklist (F052591)	ATPase alpha subunit	LinJ.05.0510	ATPase alpha subunit	100,0 %	0,882%	62 532,1	14	17	60	Locus:1.1.1.4988.4 File:"Ingel18220.wiff"	EAYPGDVFYLHSR	R	L	99,7 %	57,9	29,6	55,9		1 552,73	3	0,0012	0,77	319	331
18220-18222_ OuelletteM_20131010	18220_large	18220_large	Ingel18220_MGFPeaklist (F052591)	ATPase alpha subunit	LinJ.05.0510	ATPase alpha subunit	100,0 %	0,882%	62 532,1	14	17	60	Locus:1.1.1.5033.16 File:"Ingel18220.wiff"	EAYPGDVFYLHSR	R	L	99,7 %	67,2	30,4	62,4	Glu->pyro-Glu (-18)	1 534,72	2	0,0025	1,7	319	331
18220-18222_ OuelletteM_20131010	18220_large	18220_large	Ingel18220_MGFPeaklist (F052591)	ATPase alpha subunit	LinJ.05.0510	ATPase alpha subunit	100,0 %	0,882%	62 532,1	14	17	60	Locus:1.1.1.5032.11 File:"Ingel18220.wiff"	EAYPGDVFYLHSR	R	L	99,7 %	67,8	30,4	63,0	Glu->pyro-Glu (-18)	1 534,72	2	0,0025	1,7	319	331
18220-18222_ OuelletteM_20131010	18220_large	18220_large	Ingel18220_MGFPeaklist (F052591)	ATPase alpha subunit	LinJ.05.0510	ATPase alpha subunit	100,0 %	0,882%	62 532,1	14	17	60	Locus:1.1.1.4995.7 File:"Ingel18220.wiff"	EAYPGDVFYLHSR	R	L	99,7 %	69,3	29,5	69,3		1 552,73	3	0,00060	0,39	319	331
18220-18222_ OuelletteM_20131010	18220_large	18220_large	Ingel18220_MGFPeaklist (F052591)	ATPase alpha subunit	LinJ.05.0510	ATPase alpha subunit	100,0 %	0,882%	62 532,1	14	17	60	Locus:1.1.1.4719.2 File:"Ingel18220.wiff"	ELIVGDRQTGK	R	T	95,8 %	27,2	29,8	22,7		1 214,67	3	0,0085	7,0	192	202
18220-18222_ OuelletteM_20131010	18220_large	18220_large	Ingel18220_MGFPeaklist (F052591)	ATPase alpha subunit	LinJ.05.0510	ATPase alpha subunit	100,0 %	0,882%	62 532,1	14	17	60	Locus:1.1.1.4728.3 File:"Ingel18220.wiff"	ELIVGDRQTGK	R	T	96,1 %	30,0	29,8	22,6		1 214,67	3	0,0085	7,0	192	202
18220-18222_ OuelletteM_20131010	18220_large	18220_large	Ingel18220_MGFPeaklist (F052591)	ATPase alpha subunit	LinJ.05.0510	ATPase alpha subunit	100,0 %	0,882%	62 532,1	14	17	60	Locus:1.1.1.4718.2 File:"Ingel18220.wiff"	ELIVGDRQTGK	R	T	99,5 %	36,7	29,8	34,5		1 214,67	3	0,0085	7,0	192	202
18220-18222_ OuelletteM_20131010	18220_large	18220_large	Ingel18220_MGFPeaklist (F052591)	ATPase alpha subunit	LinJ.05.0510	ATPase alpha subunit	100,0 %	0,882%	62 532,1	14	17	60	Locus:1.1.1.4987.5 File:"Ingel18220.wiff"	FVALFNQK	R	N	96,1 %	27,6	28,3	14,3		965,54	2	0,0020	2,0	448	455
18220-18222_ OuelletteM_20131010	18220_large	18220_large	Ingel18220_MGFPeaklist (F052591)	ATPase alpha subunit	LinJ.05.0510	ATPase alpha subunit	100,0 %	0,882%	62 532,1	14	17	60	Locus:1.1.1.4995.3 File:"Ingel18220.wiff"	FVALFNQK	R	N	97,2 %	28,9	28,2	17,4		965,54	2	0,0040	4,1	448	455
18220-18222_ OuelletteM_20131010	18220_large	18220_large	Ingel18220_MGFPeaklist (F052591)	ATPase alpha subunit	LinJ.05.0510	ATPase alpha subunit	100,0 %	0,882%	62 532,1	14	17	60	Locus:1.1.1.4978.2 File:"Ingel18220.wiff"	FVALFNQK	R	N	97,8 %	30,4	28,3	14,4		965,54	2	0,0020	2,0	448	455
18220-18222_ OuelletteM_20131010	18220_large	18220_large	Ingel18220_MGFPeaklist (F052591)	ATPase alpha subunit	LinJ.05.0510	ATPase alpha subunit	100,0 %	0,882%	62 532,1	14	17	60	Locus:1.1.1.4986.5 File:"Ingel18220.wiff"	FVALFNQK	R	N	98,4 %	31,4	28,3	21,6		965,54	2	0,0020	2,0	448	455
18220-18222_ OuelletteM_20131010	18220_large	18220_large	Ingel18220_MGFPeaklist (F052591)	ATPase alpha subunit	LinJ.05.0510	ATPase alpha subunit	100,0 %	0,882%	62 532,1	14	17	60	Locus:1.1.1.4994.4 File:"Ingel18220.wiff"	FVALFNQK	R	N	99,0 %	41,0	28,3	29,5		965,54	2	0,0018	1,8	448	455
18220-18222_ OuelletteM_20131010	18220_large	18220_large	Ingel18220_MGFPeaklist (F052591)	ATPase alpha subunit	LinJ.05.0510	ATPase alpha subunit	100,0 %	0,882%	62 532,1	14	17	60	Locus:1.1.1.4979.3 File:"Ingel18220.wiff"	FVALFNQK	R	N	99,0 %	51,5	28,3	35,0		965,54	2	0,0020	2,0	448	455
18220-18222_ OuelletteM_20131010	18220_large	18220_large	Ingel18220_MGFPeaklist (F052591)	ATPase alpha subunit	LinJ.05.0510	ATPase alpha subunit	100,0 %	0,882%	62 532,1	14	17	60	Locus:1.1.1.4860.5 File:"Ingel18220.wiff"	HCLCVYDDLSK	R	Q	94,6 %	21,1	28,5	21,1	Carbamidomethyl (+57), Carbamidomethyl (+57)	1 408,62	3	0,012	8,3	290	300
18220-18222_ OuelletteM_20131010	18220_large	18220_large	Ingel18220_MGFPeaklist (F052591)	ATPase alpha subunit	LinJ.05.0510	ATPase alpha subunit	100,0 %	0,882%	62 532,1	14	17	60	Locus:1.1.1.4872.16 File:"Ingel18220.wiff"	KLAADSVGGSQVQTVPMIR	R	G	99,7 %	55,2	28,9	51,9	Oxidation (+16)	1 972,04	3	-0,0012	-0,61	426	444
18220-18222_ OuelletteM_20131010	18220_large	18220_large	Ingel18220_MGFPeaklist (F052591)	ATPase alpha subunit	LinJ.05.0510	ATPase alpha subunit	100,0 %	0,882%	62 532,1	14	17	60	Locus:1.1.1.4871.14 File:"Ingel18220.wiff"	KLAADSVGGSQVQTVPMIR	R	G	99,7 %	72,8	28,9	65,8	Oxidation (+16)	1 972,04	3	-0,0012	-0,61	426	444
18220-18222_ OuelletteM_20131010	18220_large	18220_large	Ingel18220_MGFPeaklist (F052591)	ATPase alpha subunit	LinJ.05.0510	ATPase alpha subunit	100,0 %	0,882%	62 532,1	14	17	60	Locus:1.1.1.4885.16 File:"Ingel18220.wiff"	LAADSVGGSQVQTVPMIR	K	G	99,7 %	43,7	30,1	33,9	Oxidation (+16)	1 843,94	3	-0,0050	-2,7	427	444
18220-18222_ OuelletteM_20131010	18220_large	18220_large	Ingel18220_MGFPeaklist (F052591)	ATPase alpha subunit	LinJ.05.0510	ATPase alpha subunit	100,0 %	0,882%	62 532,1	14	17	60	Locus:1.1.1.4893.13 File:"Ingel18220.wiff"	LAADSVGGSQVQTVPMIR	K	G	99,7 %	56,7	30,1	56,7	Oxidation (+16)	1 843,94	3	-0,0050	-2,7	427	444
18220-18222_ OuelletteM_20131010	18220_large	18220_large	Ingel18220_MGFPeaklist (F052591)	ATPase alpha subunit	LinJ.05.0510	ATPase alpha subunit	100,0 %	0,882%	62 532,1	14	17	60	Locus:1.1.1.4894.15 File:"Ingel18220.wiff"	LAADSVGGSQVQTVPMIR	K	G	99,7 %	72,0	30,1	62,9	Oxidation (+16)	1 843,94	3	-0,0050	-2,7	427	444
18220-18222_ OuelletteM_20131010	18220_large	18220_large	Ingel18220_MGFPeaklist (F052591)	ATPase alpha subunit	LinJ.05.0510	ATPase alpha subunit	100,0 %	0,882%	62 532,1	14	17	60	Locus:1.1.1.4886.21 File:"Ingel18220.wiff"	LAADSVGGSQVQTVPMIR	K	G	99,7 %	93,7	30,0	93,7	Oxidation (+16)	1 843,95	2	0,0049	2,6	427	444
18220-18222_ OuelletteM_20131010	18220_large	18220_large	Ingel18220_MGFPeaklist (F052591)	ATPase alpha subunit	LinJ.05.0510	ATPase alpha subunit	100,0 %	0,882%	62 532,1	14	17	60	Locus:1.1.1.5142.2 File:"Ingel18220.wiff"	LLYIPVGAGVLGK	K	V	99,7 %	47,4	25,8	37,7		1 298,80	2	0,0012	0,91	114	126
18220-18222_ OuelletteM_20131010	18220_large	18220_large	Ingel18220_MGFPeaklist (F052591)	ATPase alpha subunit	LinJ.05.0510	ATPase alpha subunit	100,0 %	0,882%	62 532,1	14	17	60	Locus:1.1.1.5141.6 File:"Ingel18220.wiff"	LLYIPVGAGVLGK	K	V	99,7 %	52,0	25,8	43,4		1 298,80	2	0,0012	0,91	114	126
18220-18222_ OuelletteM_20131010	18220_large	18220_large	Ingel18220_MGFPeaklist (F052591)	ATPase alpha subunit	LinJ.05.0510	ATPase alpha subunit	100,0 %	0,882%	62 532,1	14	17	60	Locus:1.1.1.5017.6 File:"Ingel18220.wiff"	QTGKTSIAVSTIINQVR	R	S	95,5 %	25,6	27,7	23,9		1 815,01	3	-0,0098	-5,4	199	215
18220-18222_ OuelletteM_20131010	18220_large	18220_large	Ingel18220_MGFPeaklist (F052591)	ATPase alpha subunit	LinJ.05.0510	ATPase alpha subunit	100,0 %	0,882%	62 532,1	14	17	60	Locus:1.1.1.5021.8 File:"Ingel18220.wiff"	QTGKTSIAVSTIINQVR	R	S	95,8 %	26,2	27,5	24,5		1 815,01	3	-0,0092	-5,1	199	215
18220-18222_ OuelletteM_20131010	18220_large	18220_large	Ingel18220_MGFPeaklist (F052591)	ATPase alpha subunit	LinJ.05.0510	ATPase alpha subunit	100,0 %	0,882%	62 532,1	14	17	60	Locus:1.1.1.5019.6 File:"Ingel18220.wiff"	QTGKTSIAVSTIINQVR	R	S	99,7 %	51,7	27,7	45,2		1 815,01	3	-0,0098	-5,4	199	215
18220-18222_ OuelletteM_20131010	18220_large	18220_large	Ingel18220_MGFPeaklist (F052591)	ATPase alpha subunit	LinJ.05.0510	ATPase alpha subunit	100,0 %	0,882%	62 532,1	14	17	60	Locus:1.1.1.5099.2 File:"Ingel18220.wiff"	SPVNYNLLTGFK	R	A	99,7 %	64,1	29,6	64,1		1 351,71	2	-0,0032	-2,4	167	178
18220-18222_ OuelletteM_20131010	18220_large	18220_large	Ingel18220_MGFPeaklist (F052591)	ATPase alpha subunit	LinJ.05.0510	ATPase alpha subunit	100,0 %	0,882%	62 532,1	14	17	60	Locus:1.1.1.5083.6 File:"Ingel18220.wiff"	SPVNYNLLTGFK	R	A	99,7 %	64,6	29,6	63,2		1 351,71	2	-0,0032	-2,4	167	178
18220-18222_ OuelletteM_20131010	18220_large	18220_large	Ingel18220_MGFPeaklist (F052591)	ATPase alpha subunit	LinJ.05.0510	ATPase alpha subunit	100,0 %	0,882%	62 532,1	14	17	60	Locus:1.1.1.5090.5 File:"Ingel18220.wiff"	SPVNYNLLTGFK	R	A	99,7 %	65,3	29,6	65,1		1 351,71	2	-0,0032	-2,4	167	178
18220-18222_ OuelletteM_20131010	18220_large	18220_large	Ingel18220_MGFPeaklist (F052591)	ATPase alpha subunit	LinJ.05.0510	ATPase alpha subunit	100,0 %	0,882%	62 532,1	14	17	60	Locus:1.1.1.5098.3 File:"Ingel18220.wiff"	SPVNYNLLTGFK	R	A	99,7 %	66,1	29,6	66,1		1 351,71	2	-0,0032	-2,4	167	178
18220-18222_ OuelletteM_20131010	18220_large	18220_large	Ingel18220_MGFPeaklist (F052591)	ATPase alpha subunit	LinJ.05.0510	ATPase alpha subunit	100,0 %	0,882%	62 532,1	14	17	60	Locus:1.1.1.5091.4 File:"Ingel18220.wiff"	SPVNYNLLTGFK	R	A	99,7 %	68,9	29,6	68,7		1 351,71	2	-0,0032	-2,4	167	178
18220-18222_ OuelletteM_20131010	18220_large	18220_large	Ingel18220_MGFPeaklist (F052591)	ATPase alpha subunit	LinJ.05.0510	ATPase alpha subunit	100,0 %	0,882%	62 532,1	14	17	60	Locus:1.1.1.5082.6 File:"Ingel18220.wiff"	SPVNYNLLTGFK	R	A	99,7 %	72,3	29,6	70,6		1 351,71	2	-0,0032	-2,4	167	178
18220-18222_ OuelletteM_20131010	18220_large	18220_large	Ingel18220_MGFPeaklist (F052591)	ATPase alpha subunit	LinJ.05.0510	ATPase alpha subunit	100,0 %	0,882%	62 532,1	14	17	60	Locus:1.1.1.5152.14 File:"Ingel18220.wiff"	SPVNYNLLTGFKAVDTMIPIGR	R	G	98,8 %	35,5	28,8	34,0	Oxidation (+16)	2 421,25	3	-0,021	-8,7	167	188
18220-18222_ OuelletteM_20131010	18220_large	18220_large	Ingel18220_MGFPeaklist (F052591)	ATPase alpha subunit	LinJ.05.0510	ATPase alpha subunit	100,0 %	0,882%	62 532,1	14	17	60	Locus:1.1.1.5061.2 File:"Ingel18220.wiff"	TSIAVSTIINQVR	K	S	99,7 %	61,5	28,0	51,3		1 400,81	3	0,0069	4,9	203	215
18220-18222_ OuelletteM_20131010	18220_large	18220_large	Ingel18220_MGFPeaklist (F052591)	ATPase alpha subunit	LinJ.05.0510	ATPase alpha subunit	100,0 %	0,882%	62 532,1	14	17	60	Locus:1.1.1.5065.4 File:"Ingel18220.wiff"	TSIAVSTIINQVR	K	S	99,7 %	73,5	28,6	64,0		1 400,80	2	-0,0037	-2,7	203	215
18220-18222_ OuelletteM_20131010	18220_large	18220_large	Ingel18220_MGFPeaklist (F052591)	ATPase alpha subunit	LinJ.05.0510	ATPase alpha subunit	100,0 %	0,882%	62 532,1	14	17	60	Locus:1.1.1.5056.7 File:"Ingel18220.wiff"	TSIAVSTIINQVR	K	S	99,7 %	83,6	28,6	69,8		1 400,80	2	-0,0037	-2,7	203	215
18220-18222_ OuelletteM_20131010	18220_large	18220_large	Ingel18220_MGFPeaklist (F052591)	ATPase alpha subunit	LinJ.05.0510	ATPase alpha subunit	100,0 %	0,882%	62 532,1	14	17	60	Locus:1.1.1.5064.4 File:"Ingel18220.wiff"	TSIAVSTIINQVR	K	S	99,7 %	90,7	28,6	76,3		1 400,80	2	-0,0037	-2,7	203	215
18220-18222_ OuelletteM_20131010	18220_large	18220_large	Ingel18220_MGFPeaklist (F052591)	ATPase alpha subunit	LinJ.05.0510	ATPase alpha subunit	100,0 %	0,882%	62 532,1	14	17	60	Locus:1.1.1.5057.4 File:"Ingel18220.wiff"	TSIAVSTIINQVR	K	S	99,7 %	99,8	28,6	87,4		1 400,80	2	-0,0037	-2,7	203	215
18220-18222_ OuelletteM_20131010	18220_large	18220_large	Ingel18220_MGFPeaklist (F052591)	ATPase alpha subunit	LinJ.05.0510	ATPase alpha subunit	100,0 %	0,882%	62 532,1	14	17	60	Locus:1.1.1.4750.13 File:"Ingel18220.wiff"	VDAGAPNIVSR	K	S	97,8 %	23,6	29,5	18,7		1 097,59	2	0,0021	1,9	156	166
18220-18222_ OuelletteM_20131010	18220_large	18220_large	Ingel18220_MGFPeaklist (F052591)	ATPase alpha subunit	LinJ.05.0510	ATPase alpha subunit	100,0 %	0,882%	62 532,1	14	17	60	Locus:1.1.1.4767.16 File:"Ingel18220.wiff"	VDAGAPNIVSR	K	S	99,7 %	81,2	29,5	66,6		1 097,58	2	-0,0017	-1,6	156	166
18220-18222_ OuelletteM_20131010	18220_large	18220_large	Ingel18220_MGFPeaklist (F052591)	ATPase alpha subunit	LinJ.05.0510	ATPase alpha subunit	100,0 %	0,882%	62 532,1	14	17	60	Locus:1.1.1.4757.9 File:"Ingel18220.wiff"	VDAGAPNIVSR	K	S	99,7 %	81,5	29,5	69,8		1 097,58	2	-0,0017	-1,6	156	166
18220-18222_ OuelletteM_20131010	18220_large	18220_large	Ingel18220_MGFPeaklist (F052591)	ATPase alpha subunit	LinJ.05.0510	ATPase alpha subunit	100,0 %	0,882%	62 532,1	14	17	60	Locus:1.1.1.4759.14 File:"Ingel18220.wiff"	VDAGAPNIVSR	K	S	99,7 %	85,5	29,5	74,1		1 097,58	2	-0,0017	-1,6	156	166
18220-18222_ OuelletteM_20131010	18220_large	18220_large	Ingel18220_MGFPeaklist (F052591)	ATPase alpha subunit	LinJ.05.0510	ATPase alpha subunit	100,0 %	0,882%	62 532,1	14	17	60	Locus:1.1.1.4758.9 File:"Ingel18220.wiff"	VDAGAPNIVSR	K	S	99,7 %	88,9	29,5	74,7		1 097,58	2	-0,0017	-1,6	156	166
18220-18222_ OuelletteM_20131010	18220_large	18220_large	Ingel18220_MGFPeaklist (F052591)	ATPase alpha subunit	LinJ.05.0510	ATPase alpha subunit	100,0 %	0,882%	62 532,1	14	17	60	Locus:1.1.1.4766.13 File:"Ingel18220.wiff"	VDAGAPNIVSR	K	S	99,7 %	91,0	29,5	80,8		1 097,58	2	-0,0017	-1,6	156	166
18220-18222_ OuelletteM_20131010	18220_large	18220_large	Ingel18220_MGFPeaklist (F052591)	ATPase alpha subunit	LinJ.05.0510	ATPase alpha subunit	100,0 %	0,882%	62 532,1	14	17	60	Locus:1.1.1.4727.5 File:"Ingel18220.wiff"	VGSSAQNVAMKAVAGK	R	L	99,7 %	53,8	29,9	53,0	Oxidation (+16)	1 532,80	3	0,0064	4,2	401	416
18220-18222_ OuelletteM_20131010	18220_large	18220_large	Ingel18220_MGFPeaklist (F052591)	ATPase alpha subunit	LinJ.05.0510	ATPase alpha subunit	100,0 %	0,882%	62 532,1	14	17	60	Locus:1.1.1.4728.10 File:"Ingel18220.wiff"	VGSSAQNVAMKAVAGK	R	L	99,7 %	61,8	29,9	59,4	Oxidation (+16)	1 532,80	3	0,0064	4,2	401	416
18220-18222_ OuelletteM_20131010	18221_medium	18221_medium	Ingel18221_MGFPeaklist (F052589)	ATPase alpha subunit	LinJ.05.0500	ATPase alpha subunit	100,0 %	0,133%	62 532,1	6	7	13	Locus:1.1.1.4817.7 File:"Ingel18221.wiff"	AVDTMIPIGR	K	G	99,7 %	55,5	30,7	40,7	Oxidation (+16)	1 087,57	2	0,0011	0,98	179	188
18220-18222_ OuelletteM_20131010	18221_medium	18221_medium	Ingel18221_MGFPeaklist (F052589)	ATPase alpha subunit	LinJ.05.0500	ATPase alpha subunit	100,0 %	0,133%	62 532,1	6	7	13	Locus:1.1.1.4944.3 File:"Ingel18221.wiff"	EAYPGDVFYLHSR	R	L	99,7 %	55,0	29,6	54,8		1 552,73	3	0,0030	1,9	319	331
18220-18222_ OuelletteM_20131010	18221_medium	18221_medium	Ingel18221_MGFPeaklist (F052589)	ATPase alpha subunit	LinJ.05.0500	ATPase alpha subunit	100,0 %	0,133%	62 532,1	6	7	13	Locus:1.1.1.4945.3 File:"Ingel18221.wiff"	EAYPGDVFYLHSR	R	L	99,7 %	57,9	29,6	56,3		1 552,73	3	0,0030	1,9	319	331
18220-18222_ OuelletteM_20131010	18221_medium	18221_medium	Ingel18221_MGFPeaklist (F052589)	ATPase alpha subunit	LinJ.05.0500	ATPase alpha subunit	100,0 %	0,133%	62 532,1	6	7	13	Locus:1.1.1.4946.4 File:"Ingel18221.wiff"	FVALFNQK	R	N	99,0 %	35,4	28,3	20,4		965,53	2	-0,00062	-0,64	448	455
18220-18222_ OuelletteM_20131010	18221_medium	18221_medium	Ingel18221_MGFPeaklist (F052589)	ATPase alpha subunit	LinJ.05.0500	ATPase alpha subunit	100,0 %	0,133%	62 532,1	6	7	13	Locus:1.1.1.4860.11 File:"Ingel18221.wiff"	LAADSVGGSQVQTVPMIR	K	G	99,6 %	34,8	30,0	30,1	Oxidation (+16)	1 843,95	3	0,0061	3,3	427	444
18220-18222_ OuelletteM_20131010	18221_medium	18221_medium	Ingel18221_MGFPeaklist (F052589)	ATPase alpha subunit	LinJ.05.0500	ATPase alpha subunit	100,0 %	0,133%	62 532,1	6	7	13	Locus:1.1.1.4859.21 File:"Ingel18221.wiff"	LAADSVGGSQVQTVPMIR	K	G	99,7 %	119	30,0	116	Oxidation (+16)	1 843,95	2	0,0073	3,9	427	444
18220-18222_ OuelletteM_20131010	18221_medium	18221_medium	Ingel18221_MGFPeaklist (F052589)	ATPase alpha subunit	LinJ.05.0500	ATPase alpha subunit	100,0 %	0,133%	62 532,1	6	7	13	Locus:1.1.1.4860.21 File:"Ingel18221.wiff"	LAADSVGGSQVQTVPMIR	K	G	99,7 %	118	30,0	118	Oxidation (+16)	1 843,95	2	0,0073	3,9	427	444
18220-18222_ OuelletteM_20131010	18221_medium	18221_medium	Ingel18221_MGFPeaklist (F052589)	ATPase alpha subunit	LinJ.05.0500	ATPase alpha subunit	100,0 %	0,133%	62 532,1	6	7	13	Locus:1.1.1.5046.9 File:"Ingel18221.wiff"	SPVNYNLLTGFK	R	A	99,7 %	41,7	29,4	41,7		1 351,72	2	0,0016	1,2	167	178
18220-18222_ OuelletteM_20131010	18221_medium	18221_medium	Ingel18221_MGFPeaklist (F052589)	ATPase alpha subunit	LinJ.05.0500	ATPase alpha subunit	100,0 %	0,133%	62 532,1	6	7	13	Locus:1.1.1.5054.7 File:"Ingel18221.wiff"	SPVNYNLLTGFK	R	A	99,7 %	51,2	29,4	51,2		1 351,72	2	0,0016	1,2	167	178
18220-18222_ OuelletteM_20131010	18221_medium	18221_medium	Ingel18221_MGFPeaklist (F052589)	ATPase alpha subunit	LinJ.05.0500	ATPase alpha subunit	100,0 %	0,133%	62 532,1	6	7	13	Locus:1.1.1.5048.6 File:"Ingel18221.wiff"	SPVNYNLLTGFK	R	A	99,7 %	68,1	29,4	65,5		1 351,72	2	0,0016	1,2	167	178
18220-18222_ OuelletteM_20131010	18221_medium	18221_medium	Ingel18221_MGFPeaklist (F052589)	ATPase alpha subunit	LinJ.05.0500	ATPase alpha subunit	100,0 %	0,133%	62 532,1	6	7	13	Locus:1.1.1.5055.2 File:"Ingel18221.wiff"	SPVNYNLLTGFK	R	A	99,7 %	68,4	29,4	68,4		1 351,72	2	0,0016	1,2	167	178
18220-18222_ OuelletteM_20131010	18221_medium	18221_medium	Ingel18221_MGFPeaklist (F052589)	ATPase alpha subunit	LinJ.05.0500	ATPase alpha subunit	100,0 %	0,133%	62 532,1	6	7	13	Locus:1.1.1.5026.13 File:"Ingel18221.wiff"	TSIAVSTIINQVR	K	S	99,7 %	73,9	28,0	62,9		1 400,81	2	0,0079	5,6	203	215
18220-18222_ OuelletteM_20131010	18221_medium	18221_medium	Ingel18221_MGFPeaklist (F052589)	ATPase alpha subunit	LinJ.05.0500	ATPase alpha subunit	100,0 %	0,133%	62 532,1	6	7	13	Locus:1.1.1.5027.9 File:"Ingel18221.wiff"	TSIAVSTIINQVR	K	S	99,7 %	74,5	28,0	65,8		1 400,81	2	0,0079	5,6	203	215
18220-18222_ OuelletteM_20131010	18221_medium	18221_medium	Ingel18221_MGFPeaklist (F052589)	ATPase alpha subunit	LinJ.05.0510	ATPase alpha subunit	100,0 %	0,133%	62 532,1	6	7	13	Locus:1.1.1.4817.7 File:"Ingel18221.wiff"	AVDTMIPIGR	K	G	99,7 %	55,5	30,7	40,7	Oxidation (+16)	1 087,57	2	0,0011	0,98	179	188
18220-18222_ OuelletteM_20131010	18221_medium	18221_medium	Ingel18221_MGFPeaklist (F052589)	ATPase alpha subunit	LinJ.05.0510	ATPase alpha subunit	100,0 %	0,133%	62 532,1	6	7	13	Locus:1.1.1.4944.3 File:"Ingel18221.wiff"	EAYPGDVFYLHSR	R	L	99,7 %	55,0	29,6	54,8		1 552,73	3	0,0030	1,9	319	331
18220-18222_ OuelletteM_20131010	18221_medium	18221_medium	Ingel18221_MGFPeaklist (F052589)	ATPase alpha subunit	LinJ.05.0510	ATPase alpha subunit	100,0 %	0,133%	62 532,1	6	7	13	Locus:1.1.1.4945.3 File:"Ingel18221.wiff"	EAYPGDVFYLHSR	R	L	99,7 %	57,9	29,6	56,3		1 552,73	3	0,0030	1,9	319	331
18220-18222_ OuelletteM_20131010	18221_medium	18221_medium	Ingel18221_MGFPeaklist (F052589)	ATPase alpha subunit	LinJ.05.0510	ATPase alpha subunit	100,0 %	0,133%	62 532,1	6	7	13	Locus:1.1.1.4946.4 File:"Ingel18221.wiff"	FVALFNQK	R	N	99,0 %	35,4	28,3	20,4		965,53	2	-0,00062	-0,64	448	455
18220-18222_ OuelletteM_20131010	18221_medium	18221_medium	Ingel18221_MGFPeaklist (F052589)	ATPase alpha subunit	LinJ.05.0510	ATPase alpha subunit	100,0 %	0,133%	62 532,1	6	7	13	Locus:1.1.1.4860.11 File:"Ingel18221.wiff"	LAADSVGGSQVQTVPMIR	K	G	99,6 %	34,8	30,0	30,1	Oxidation (+16)	1 843,95	3	0,0061	3,3	427	444
18220-18222_ OuelletteM_20131010	18221_medium	18221_medium	Ingel18221_MGFPeaklist (F052589)	ATPase alpha subunit	LinJ.05.0510	ATPase alpha subunit	100,0 %	0,133%	62 532,1	6	7	13	Locus:1.1.1.4859.21 File:"Ingel18221.wiff"	LAADSVGGSQVQTVPMIR	K	G	99,7 %	119	30,0	116	Oxidation (+16)	1 843,95	2	0,0073	3,9	427	444
18220-18222_ OuelletteM_20131010	18221_medium	18221_medium	Ingel18221_MGFPeaklist (F052589)	ATPase alpha subunit	LinJ.05.0510	ATPase alpha subunit	100,0 %	0,133%	62 532,1	6	7	13	Locus:1.1.1.4860.21 File:"Ingel18221.wiff"	LAADSVGGSQVQTVPMIR	K	G	99,7 %	118	30,0	118	Oxidation (+16)	1 843,95	2	0,0073	3,9	427	444
18220-18222_ OuelletteM_20131010	18221_medium	18221_medium	Ingel18221_MGFPeaklist (F052589)	ATPase alpha subunit	LinJ.05.0510	ATPase alpha subunit	100,0 %	0,133%	62 532,1	6	7	13	Locus:1.1.1.5046.9 File:"Ingel18221.wiff"	SPVNYNLLTGFK	R	A	99,7 %	41,7	29,4	41,7		1 351,72	2	0,0016	1,2	167	178
18220-18222_ OuelletteM_20131010	18221_medium	18221_medium	Ingel18221_MGFPeaklist (F052589)	ATPase alpha subunit	LinJ.05.0510	ATPase alpha subunit	100,0 %	0,133%	62 532,1	6	7	13	Locus:1.1.1.5054.7 File:"Ingel18221.wiff"	SPVNYNLLTGFK	R	A	99,7 %	51,2	29,4	51,2		1 351,72	2	0,0016	1,2	167	178
18220-18222_ OuelletteM_20131010	18221_medium	18221_medium	Ingel18221_MGFPeaklist (F052589)	ATPase alpha subunit	LinJ.05.0510	ATPase alpha subunit	100,0 %	0,133%	62 532,1	6	7	13	Locus:1.1.1.5048.6 File:"Ingel18221.wiff"	SPVNYNLLTGFK	R	A	99,7 %	68,1	29,4	65,5		1 351,72	2	0,0016	1,2	167	178
18220-18222_ OuelletteM_20131010	18221_medium	18221_medium	Ingel18221_MGFPeaklist (F052589)	ATPase alpha subunit	LinJ.05.0510	ATPase alpha subunit	100,0 %	0,133%	62 532,1	6	7	13	Locus:1.1.1.5055.2 File:"Ingel18221.wiff"	SPVNYNLLTGFK	R	A	99,7 %	68,4	29,4	68,4		1 351,72	2	0,0016	1,2	167	178
18220-18222_ OuelletteM_20131010	18221_medium	18221_medium	Ingel18221_MGFPeaklist (F052589)	ATPase alpha subunit	LinJ.05.0510	ATPase alpha subunit	100,0 %	0,133%	62 532,1	6	7	13	Locus:1.1.1.5026.13 File:"Ingel18221.wiff"	TSIAVSTIINQVR	K	S	99,7 %	73,9	28,0	62,9		1 400,81	2	0,0079	5,6	203	215
18220-18222_ OuelletteM_20131010	18221_medium	18221_medium	Ingel18221_MGFPeaklist (F052589)	ATPase alpha subunit	LinJ.05.0510	ATPase alpha subunit	100,0 %	0,133%	62 532,1	6	7	13	Locus:1.1.1.5027.9 File:"Ingel18221.wiff"	TSIAVSTIINQVR	K	S	99,7 %	74,5	28,0	65,8		1 400,81	2	0,0079	5,6	203	215
