# Supplementary material for: Mitochondrial Proteomics of Antimony and Miltefosine Resistant Leishmania infantum
Source: Proteomes. 2015 Oct 21;3(4):328–46. doi: 10.3390/proteomes3040328 (PMC5217391; doi:10.3390/proteomes3040328)
Supplement: Supplementary File 1 [file proteomes-03-00328-s001.zip › proteomes-03-00328-supplementary/Supplementary File 2/proteins/LinJ.05.1030.xls]

Experiment name	Biological sample category	Biological sample name	MS/MS sample name	Protein group	Protein accession number	Protein name	Protein identification probability	Protein percentage of total spectra	Protein molecular weight (AMU)	Number of unique peptides	Number of unique spectra	Number of total spectra	Spectrum name	Peptide sequence	Previous amino acid	Next amino acid	Peptide identification probability	Mascot Ion score	Mascot Identity score	Mascot Delta Ion score	Modifications identified by spectrum	Actual peptide mass (AMU)	Spectrum charge	Actual minus calculated peptide mass (AMU)	Actual minus calculated peptide mass (PPM)	Peptide start index	Peptide stop index
18220-18222_ OuelletteM_20131010	18222_small	18222_small	Ingel18222_MGFPeaklist (F052590)	hypothetical protein, conserved	LinJ.05.1030	hypothetical protein, conserved	100,0 %	0,0371%	16 271,2	2	3	4	Locus:1.1.1.4691.6 File:"Ingel18222.wiff"	AADAAQRIEVEEFAK	R	S	97,1 %	25,3	30,1	12,0		1 646,83	3	0,0056	3,4	31	45
18220-18222_ OuelletteM_20131010	18222_small	18222_small	Ingel18222_MGFPeaklist (F052590)	hypothetical protein, conserved	LinJ.05.1030	hypothetical protein, conserved	100,0 %	0,0371%	16 271,2	2	3	4	Locus:1.1.1.4692.6 File:"Ingel18222.wiff"	AADAAQRIEVEEFAK	R	S	99,6 %	33,0	30,1	20,9		1 646,83	3	0,0056	3,4	31	45
18220-18222_ OuelletteM_20131010	18222_small	18222_small	Ingel18222_MGFPeaklist (F052590)	hypothetical protein, conserved	LinJ.05.1030	hypothetical protein, conserved	100,0 %	0,0371%	16 271,2	2	3	4	Locus:1.1.1.4814.10 File:"Ingel18222.wiff"	NEAAFMNYETFTPQTLSGR	R	L	99,7 %	38,5	28,1	32,7	Oxidation (+16)	2 191,98	3	-0,0071	-3,2	75	93
18220-18222_ OuelletteM_20131010	18222_small	18222_small	Ingel18222_MGFPeaklist (F052590)	hypothetical protein, conserved	LinJ.05.1030	hypothetical protein, conserved	100,0 %	0,0371%	16 271,2	2	3	4	Locus:1.1.1.4815.20 File:"Ingel18222.wiff"	NEAAFMNYETFTPQTLSGR	R	L	99,7 %	102	28,9	102	Oxidation (+16)	2 192,00	2	0,013	5,9	75	93
18220-18222_ OuelletteM_20131010	18220_large	18220_large	Ingel18220_MGFPeaklist (F052591)	hypothetical protein, conserved	LinJ.05.1030	hypothetical protein, conserved	100,0 %	0,0441%	16 271,2	2	2	3	Locus:1.1.1.4902.13 File:"Ingel18220.wiff"	AADAAQRIEVEEFAK	R	S	96,6 %	21,9	30,1	21,9		1 646,83	3	0,0080	4,9	31	45
18220-18222_ OuelletteM_20131010	18220_large	18220_large	Ingel18220_MGFPeaklist (F052591)	hypothetical protein, conserved	LinJ.05.1030	hypothetical protein, conserved	100,0 %	0,0441%	16 271,2	2	2	3	Locus:1.1.1.5019.11 File:"Ingel18220.wiff"	NEAAFMNYETFTPQTLSGR	R	L	99,7 %	60,1	28,7	60,1	Oxidation (+16)	2 191,99	3	0,0070	3,2	75	93
18220-18222_ OuelletteM_20131010	18220_large	18220_large	Ingel18220_MGFPeaklist (F052591)	hypothetical protein, conserved	LinJ.05.1030	hypothetical protein, conserved	100,0 %	0,0441%	16 271,2	2	2	3	Locus:1.1.1.5021.13 File:"Ingel18220.wiff"	NEAAFMNYETFTPQTLSGR	R	L	99,7 %	69,1	28,7	67,1	Oxidation (+16)	2 191,99	3	0,0070	3,2	75	93
