# Supplementary material for: Mitochondrial Proteomics of Antimony and Miltefosine Resistant Leishmania infantum
Source: Proteomes. 2015 Oct 21;3(4):328–46. doi: 10.3390/proteomes3040328 (PMC5217391; doi:10.3390/proteomes3040328)
Supplement: Supplementary File 1 [file proteomes-03-00328-s001.zip › proteomes-03-00328-supplementary/Supplementary File 2/proteins/LinJ.05.1040.xls]

Experiment name	Biological sample category	Biological sample name	MS/MS sample name	Protein group	Protein accession number	Protein name	Protein identification probability	Protein percentage of total spectra	Protein molecular weight (AMU)	Number of unique peptides	Number of unique spectra	Number of total spectra	Spectrum name	Peptide sequence	Previous amino acid	Next amino acid	Peptide identification probability	Mascot Ion score	Mascot Identity score	Mascot Delta Ion score	Modifications identified by spectrum	Actual peptide mass (AMU)	Spectrum charge	Actual minus calculated peptide mass (AMU)	Actual minus calculated peptide mass (PPM)	Peptide start index	Peptide stop index
18220-18222_ OuelletteM_20131010	18222_small	18222_small	Ingel18222_MGFPeaklist (F052590)	stomatin-like protein	LinJ.05.1040	stomatin-like protein	100,0 %	0,269%	39 670,3	14	15	29	Locus:1.1.1.4693.17 File:"Ingel18222.wiff"	ASLNQSTVEVLR	R	R	99,7 %	83,6	30,1	72,1		1 315,71	2	-0,0023	-1,8	175	186
18220-18222_ OuelletteM_20131010	18222_small	18222_small	Ingel18222_MGFPeaklist (F052590)	stomatin-like protein	LinJ.05.1040	stomatin-like protein	100,0 %	0,269%	39 670,3	14	15	29	Locus:1.1.1.4652.7 File:"Ingel18222.wiff"	ASLNQSTVEVLRR	R	E	99,7 %	40,9	29,6	26,7		1 471,81	3	-0,0052	-3,5	175	187
18220-18222_ OuelletteM_20131010	18222_small	18222_small	Ingel18222_MGFPeaklist (F052590)	stomatin-like protein	LinJ.05.1040	stomatin-like protein	100,0 %	0,269%	39 670,3	14	15	29	Locus:1.1.1.4653.6 File:"Ingel18222.wiff"	ASLNQSTVEVLRR	R	E	99,7 %	66,9	29,6	43,6		1 471,81	3	-0,0052	-3,5	175	187
18220-18222_ OuelletteM_20131010	18222_small	18222_small	Ingel18222_MGFPeaklist (F052590)	stomatin-like protein	LinJ.05.1040	stomatin-like protein	100,0 %	0,269%	39 670,3	14	15	29	Locus:1.1.1.4981.19 File:"Ingel18222.wiff"	ASYNIENPVFNLINLAQTTMR	K	S	99,7 %	30,2	29,9	29,4	Oxidation (+16)	2 424,21	3	0,0017	0,70	139	159
18220-18222_ OuelletteM_20131010	18222_small	18222_small	Ingel18222_MGFPeaklist (F052590)	stomatin-like protein	LinJ.05.1040	stomatin-like protein	100,0 %	0,269%	39 670,3	14	15	29	Locus:1.1.1.4980.21 File:"Ingel18222.wiff"	ASYNIENPVFNLINLAQTTMR	K	S	99,7 %	46,4	29,7	46,4	Oxidation (+16)	2 424,22	2	0,013	5,2	139	159
18220-18222_ OuelletteM_20131010	18222_small	18222_small	Ingel18222_MGFPeaklist (F052590)	stomatin-like protein	LinJ.05.1040	stomatin-like protein	100,0 %	0,269%	39 670,3	14	15	29	Locus:1.1.1.4790.5 File:"Ingel18222.wiff"	DIVVSELVR	R	R	97,2 %	22,6	29,9	18,0		1 028,59	2	0,0068	6,6	203	211
18220-18222_ OuelletteM_20131010	18222_small	18222_small	Ingel18222_MGFPeaklist (F052590)	stomatin-like protein	LinJ.05.1040	stomatin-like protein	100,0 %	0,269%	39 670,3	14	15	29	Locus:1.1.1.4460.12 File:"Ingel18222.wiff"	IAQQCVADAEK	K	Y	99,7 %	49,3	30,2	44,5	Carbamidomethyl (+57)	1 231,60	2	0,0092	7,5	247	257
18220-18222_ OuelletteM_20131010	18222_small	18222_small	Ingel18222_MGFPeaklist (F052590)	stomatin-like protein	LinJ.05.1040	stomatin-like protein	100,0 %	0,269%	39 670,3	14	15	29	Locus:1.1.1.4461.8 File:"Ingel18222.wiff"	IAQQCVADAEK	K	Y	99,7 %	61,5	30,2	56,3	Carbamidomethyl (+57)	1 231,60	2	0,0092	7,5	247	257
18220-18222_ OuelletteM_20131010	18222_small	18222_small	Ingel18222_MGFPeaklist (F052590)	stomatin-like protein	LinJ.05.1040	stomatin-like protein	100,0 %	0,269%	39 670,3	14	15	29	Locus:1.1.1.4610.18 File:"Ingel18222.wiff"	IAQQCVADAEKYTAER	K	Q	99,7 %	87,8	29,3	73,0	Carbamidomethyl (+57)	1 851,88	3	-0,00016	-0,088	247	262
18220-18222_ OuelletteM_20131010	18222_small	18222_small	Ingel18222_MGFPeaklist (F052590)	stomatin-like protein	LinJ.05.1040	stomatin-like protein	100,0 %	0,269%	39 670,3	14	15	29	Locus:1.1.1.4611.18 File:"Ingel18222.wiff"	IAQQCVADAEKYTAER	K	Q	99,7 %	87,9	29,3	77,7	Carbamidomethyl (+57)	1 851,88	3	-0,00016	-0,088	247	262
18220-18222_ OuelletteM_20131010	18222_small	18222_small	Ingel18222_MGFPeaklist (F052590)	stomatin-like protein	LinJ.05.1040	stomatin-like protein	100,0 %	0,269%	39 670,3	14	15	29	Locus:1.1.1.4893.3 File:"Ingel18222.wiff"	MLLDPASFIERPPR	K	N	99,6 %	27,5	29,9	22,7	Oxidation (+16)	1 656,87	3	0,0020	1,2	45	58
18220-18222_ OuelletteM_20131010	18222_small	18222_small	Ingel18222_MGFPeaklist (F052590)	stomatin-like protein	LinJ.05.1040	stomatin-like protein	100,0 %	0,269%	39 670,3	14	15	29	Locus:1.1.1.4895.3 File:"Ingel18222.wiff"	MLLDPASFIERPPR	K	N	99,7 %	33,7	29,9	27,7	Oxidation (+16)	1 656,87	3	0,0020	1,2	45	58
18220-18222_ OuelletteM_20131010	18222_small	18222_small	Ingel18222_MGFPeaklist (F052590)	stomatin-like protein	LinJ.05.1040	stomatin-like protein	100,0 %	0,269%	39 670,3	14	15	29	Locus:1.1.1.4896.5 File:"Ingel18222.wiff"	MLLDPASFIERPPR	K	N	99,7 %	45,9	29,9	42,1	Oxidation (+16)	1 656,87	3	0,0020	1,2	45	58
18220-18222_ OuelletteM_20131010	18222_small	18222_small	Ingel18222_MGFPeaklist (F052590)	stomatin-like protein	LinJ.05.1040	stomatin-like protein	100,0 %	0,269%	39 670,3	14	15	29	Locus:1.1.1.4897.3 File:"Ingel18222.wiff"	MLLDPASFIERPPR	K	N	99,7 %	66,9	29,9	63,0	Oxidation (+16)	1 656,87	3	0,0020	1,2	45	58
18220-18222_ OuelletteM_20131010	18222_small	18222_small	Ingel18222_MGFPeaklist (F052590)	stomatin-like protein	LinJ.05.1040	stomatin-like protein	100,0 %	0,269%	39 670,3	14	15	29	Locus:1.1.1.4806.2 File:"Ingel18222.wiff"	MSLDSLFR	R	E	99,0 %	57,6	29,0	24,0	Oxidation (+16)	983,48	2	0,0054	5,4	165	172
18220-18222_ OuelletteM_20131010	18222_small	18222_small	Ingel18222_MGFPeaklist (F052590)	stomatin-like protein	LinJ.05.1040	stomatin-like protein	100,0 %	0,269%	39 670,3	14	15	29	Locus:1.1.1.4815.2 File:"Ingel18222.wiff"	MSLDSLFR	R	E	99,0 %	66,2	29,0	20,2	Oxidation (+16)	983,48	2	0,0054	5,4	165	172
18220-18222_ OuelletteM_20131010	18222_small	18222_small	Ingel18222_MGFPeaklist (F052590)	stomatin-like protein	LinJ.05.1040	stomatin-like protein	100,0 %	0,269%	39 670,3	14	15	29	Locus:1.1.1.4807.3 File:"Ingel18222.wiff"	MSLDSLFR	R	E	99,0 %	80,0	29,0	26,5	Oxidation (+16)	983,48	2	0,0054	5,4	165	172
18220-18222_ OuelletteM_20131010	18222_small	18222_small	Ingel18222_MGFPeaklist (F052590)	stomatin-like protein	LinJ.05.1040	stomatin-like protein	100,0 %	0,269%	39 670,3	14	15	29	Locus:1.1.1.4814.2 File:"Ingel18222.wiff"	MSLDSLFR	R	E	99,0 %	80,8	29,0	22,0	Oxidation (+16)	983,48	2	0,0054	5,4	165	172
18220-18222_ OuelletteM_20131010	18222_small	18222_small	Ingel18222_MGFPeaklist (F052590)	stomatin-like protein	LinJ.05.1040	stomatin-like protein	100,0 %	0,269%	39 670,3	14	15	29	Locus:1.1.1.4873.6 File:"Ingel18222.wiff"	NTFFNIVPQGHEYVVER	R	L	99,7 %	33,1	29,8	33,1		2 048,01	3	0,0030	1,5	59	75
18220-18222_ OuelletteM_20131010	18222_small	18222_small	Ingel18222_MGFPeaklist (F052590)	stomatin-like protein	LinJ.05.1040	stomatin-like protein	100,0 %	0,269%	39 670,3	14	15	29	Locus:1.1.1.4872.8 File:"Ingel18222.wiff"	NTFFNIVPQGHEYVVER	R	L	99,7 %	55,4	29,8	55,4		2 048,01	3	0,0030	1,5	59	75
18220-18222_ OuelletteM_20131010	18222_small	18222_small	Ingel18222_MGFPeaklist (F052590)	stomatin-like protein	LinJ.05.1040	stomatin-like protein	100,0 %	0,269%	39 670,3	14	15	29	Locus:1.1.1.4453.3 File:"Ingel18222.wiff"	RSMDLQAEAER	R	K	98,1 %	35,8	30,0	25,6	Oxidation (+16)	1 320,63	3	0,019	14	212	222
18220-18222_ OuelletteM_20131010	18222_small	18222_small	Ingel18222_MGFPeaklist (F052590)	stomatin-like protein	LinJ.05.1040	stomatin-like protein	100,0 %	0,269%	39 670,3	14	15	29	Locus:1.1.1.4476.18 File:"Ingel18222.wiff"	SMDLQAEAER	R	K	99,7 %	36,5	28,4	27,6	Oxidation (+16)	1 164,51	2	0,0029	2,5	213	222
18220-18222_ OuelletteM_20131010	18222_small	18222_small	Ingel18222_MGFPeaklist (F052590)	stomatin-like protein	LinJ.05.1040	stomatin-like protein	100,0 %	0,269%	39 670,3	14	15	29	Locus:1.1.1.4477.19 File:"Ingel18222.wiff"	SMDLQAEAER	R	K	99,7 %	53,4	28,4	42,7	Oxidation (+16)	1 164,51	2	0,0029	2,5	213	222
18220-18222_ OuelletteM_20131010	18222_small	18222_small	Ingel18222_MGFPeaklist (F052590)	stomatin-like protein	LinJ.05.1040	stomatin-like protein	100,0 %	0,269%	39 670,3	14	15	29	Locus:1.1.1.4484.12 File:"Ingel18222.wiff"	SMDLQAEAER	R	K	99,7 %	55,5	28,4	47,7	Oxidation (+16)	1 164,51	2	0,0029	2,5	213	222
18220-18222_ OuelletteM_20131010	18222_small	18222_small	Ingel18222_MGFPeaklist (F052590)	stomatin-like protein	LinJ.05.1040	stomatin-like protein	100,0 %	0,269%	39 670,3	14	15	29	Locus:1.1.1.4485.17 File:"Ingel18222.wiff"	SMDLQAEAER	R	K	99,7 %	63,7	28,4	53,2	Oxidation (+16)	1 164,51	2	0,0029	2,5	213	222
18220-18222_ OuelletteM_20131010	18222_small	18222_small	Ingel18222_MGFPeaklist (F052590)	stomatin-like protein	LinJ.05.1040	stomatin-like protein	100,0 %	0,269%	39 670,3	14	15	29	Locus:1.1.1.4507.6 File:"Ingel18222.wiff"	VAESYIEK	R	F	99,0 %	36,7	28,9	26,2		937,48	2	0,0058	6,2	303	310
18220-18222_ OuelletteM_20131010	18222_small	18222_small	Ingel18222_MGFPeaklist (F052590)	stomatin-like protein	LinJ.05.1040	stomatin-like protein	100,0 %	0,269%	39 670,3	14	15	29	Locus:1.1.1.4508.6 File:"Ingel18222.wiff"	VAESYIEK	R	F	99,0 %	52,5	28,9	43,2		937,48	2	0,0058	6,2	303	310
18220-18222_ OuelletteM_20131010	18222_small	18222_small	Ingel18222_MGFPeaklist (F052590)	stomatin-like protein	LinJ.05.1040	stomatin-like protein	100,0 %	0,269%	39 670,3	14	15	29	Locus:1.1.1.4803.10 File:"Ingel18222.wiff"	VKAAAVSDNISIVSDAIEK	R	A	99,7 %	44,7	28,5	35,3		1 929,04	3	-0,0041	-2,1	273	291
18220-18222_ OuelletteM_20131010	18222_small	18222_small	Ingel18222_MGFPeaklist (F052590)	stomatin-like protein	LinJ.05.1040	stomatin-like protein	100,0 %	0,269%	39 670,3	14	15	29	Locus:1.1.1.4902.15 File:"Ingel18222.wiff"	YEIRDIVVSELVR	R	R	99,7 %	53,0	28,6	43,5		1 589,88	2	-0,00052	-0,33	199	211
