# Supplementary material for: Mitochondrial Proteomics of Antimony and Miltefosine Resistant Leishmania infantum
Source: Proteomes. 2015 Oct 21;3(4):328–46. doi: 10.3390/proteomes3040328 (PMC5217391; doi:10.3390/proteomes3040328)
Supplement: Supplementary File 1 [file proteomes-03-00328-s001.zip › proteomes-03-00328-supplementary/Supplementary File 2/proteins/LinJ.07.0150.xls]

Experiment name	Biological sample category	Biological sample name	MS/MS sample name	Protein group	Protein accession number	Protein name	Protein identification probability	Protein percentage of total spectra	Protein molecular weight (AMU)	Number of unique peptides	Number of unique spectra	Number of total spectra	Spectrum name	Peptide sequence	Previous amino acid	Next amino acid	Peptide identification probability	Mascot Ion score	Mascot Identity score	Mascot Delta Ion score	Modifications identified by spectrum	Actual peptide mass (AMU)	Spectrum charge	Actual minus calculated peptide mass (AMU)	Actual minus calculated peptide mass (PPM)	Peptide start index	Peptide stop index
18220-18222_ OuelletteM_20131010	18220_large	18220_large	Ingel18220_MGFPeaklist (F052591)	acyl-CoA dehydrogenase, mitochondrial precursor, putative	LinJ.07.0150	acyl-CoA dehydrogenase, mitochondrial precursor, putative	100,0 %	0,235%	56 247,4	6	6	16	Locus:1.1.1.4935.19 File:"Ingel18220.wiff"	AIQLSEESYNIGMTADDSYKR	R	I	99,7 %	52,4	29,3	49,8	Oxidation (+16)	2 406,12	3	0,022	9,0	487	507
18220-18222_ OuelletteM_20131010	18220_large	18220_large	Ingel18220_MGFPeaklist (F052591)	acyl-CoA dehydrogenase, mitochondrial precursor, putative	LinJ.07.0150	acyl-CoA dehydrogenase, mitochondrial precursor, putative	100,0 %	0,235%	56 247,4	6	6	16	Locus:1.1.1.4933.18 File:"Ingel18220.wiff"	AIQLSEESYNIGMTADDSYKR	R	I	99,7 %	59,3	29,3	58,0	Oxidation (+16)	2 406,12	3	0,022	9,0	487	507
18220-18222_ OuelletteM_20131010	18220_large	18220_large	Ingel18220_MGFPeaklist (F052591)	acyl-CoA dehydrogenase, mitochondrial precursor, putative	LinJ.07.0150	acyl-CoA dehydrogenase, mitochondrial precursor, putative	100,0 %	0,235%	56 247,4	6	6	16	Locus:1.1.1.4747.15 File:"Ingel18220.wiff"	ALTQTATEAGPMEVSR	K	N	99,7 %	39,4	29,9	35,4	Oxidation (+16)	1 676,81	3	0,00099	0,59	185	200
18220-18222_ OuelletteM_20131010	18220_large	18220_large	Ingel18220_MGFPeaklist (F052591)	acyl-CoA dehydrogenase, mitochondrial precursor, putative	LinJ.07.0150	acyl-CoA dehydrogenase, mitochondrial precursor, putative	100,0 %	0,235%	56 247,4	6	6	16	Locus:1.1.1.4746.11 File:"Ingel18220.wiff"	ALTQTATEAGPMEVSR	K	N	99,7 %	87,2	29,9	78,5	Oxidation (+16)	1 676,81	3	0,00099	0,59	185	200
18220-18222_ OuelletteM_20131010	18220_large	18220_large	Ingel18220_MGFPeaklist (F052591)	acyl-CoA dehydrogenase, mitochondrial precursor, putative	LinJ.07.0150	acyl-CoA dehydrogenase, mitochondrial precursor, putative	100,0 %	0,235%	56 247,4	6	6	16	Locus:1.1.1.4795.21 File:"Ingel18220.wiff"	IAVEMCDEALRS	R	-	99,7 %	67,8	29,1	67,8	Oxidation (+16), Carbamidomethyl (+57)	1 408,64	2	0,0077	5,5	508	519
18220-18222_ OuelletteM_20131010	18220_large	18220_large	Ingel18220_MGFPeaklist (F052591)	acyl-CoA dehydrogenase, mitochondrial precursor, putative	LinJ.07.0150	acyl-CoA dehydrogenase, mitochondrial precursor, putative	100,0 %	0,235%	56 247,4	6	6	16	Locus:1.1.1.4796.20 File:"Ingel18220.wiff"	IAVEMCDEALRS	R	-	99,7 %	81,0	29,1	73,7	Oxidation (+16), Carbamidomethyl (+57)	1 408,64	2	0,0077	5,5	508	519
18220-18222_ OuelletteM_20131010	18220_large	18220_large	Ingel18220_MGFPeaklist (F052591)	acyl-CoA dehydrogenase, mitochondrial precursor, putative	LinJ.07.0150	acyl-CoA dehydrogenase, mitochondrial precursor, putative	100,0 %	0,235%	56 247,4	6	6	16	Locus:1.1.1.4857.21 File:"Ingel18220.wiff"	NGSQVPQQQLIINR	R	L	99,7 %	68,4	28,9	68,3		1 593,86	2	0,00098	0,61	427	440
18220-18222_ OuelletteM_20131010	18220_large	18220_large	Ingel18220_MGFPeaklist (F052591)	acyl-CoA dehydrogenase, mitochondrial precursor, putative	LinJ.07.0150	acyl-CoA dehydrogenase, mitochondrial precursor, putative	100,0 %	0,235%	56 247,4	6	6	16	Locus:1.1.1.4856.21 File:"Ingel18220.wiff"	NGSQVPQQQLIINR	R	L	99,7 %	75,3	28,9	74,3		1 593,86	2	0,00098	0,61	427	440
18220-18222_ OuelletteM_20131010	18220_large	18220_large	Ingel18220_MGFPeaklist (F052591)	acyl-CoA dehydrogenase, mitochondrial precursor, putative	LinJ.07.0150	acyl-CoA dehydrogenase, mitochondrial precursor, putative	100,0 %	0,235%	56 247,4	6	6	16	Locus:1.1.1.5073.2 File:"Ingel18220.wiff"	NTFFILEK	R	N	98,4 %	27,1	28,8	21,0		1 010,55	2	0,0031	3,0	201	208
18220-18222_ OuelletteM_20131010	18220_large	18220_large	Ingel18220_MGFPeaklist (F052591)	acyl-CoA dehydrogenase, mitochondrial precursor, putative	LinJ.07.0150	acyl-CoA dehydrogenase, mitochondrial precursor, putative	100,0 %	0,235%	56 247,4	6	6	16	Locus:1.1.1.5072.2 File:"Ingel18220.wiff"	NTFFILEK	R	N	98,4 %	23,3	28,8	23,3		1 010,55	2	0,0031	3,0	201	208
18220-18222_ OuelletteM_20131010	18220_large	18220_large	Ingel18220_MGFPeaklist (F052591)	acyl-CoA dehydrogenase, mitochondrial precursor, putative	LinJ.07.0150	acyl-CoA dehydrogenase, mitochondrial precursor, putative	100,0 %	0,235%	56 247,4	6	6	16	Locus:1.1.1.5080.2 File:"Ingel18220.wiff"	NTFFILEK	R	N	99,0 %	33,7	28,8	26,7		1 010,55	2	0,0031	3,0	201	208
18220-18222_ OuelletteM_20131010	18220_large	18220_large	Ingel18220_MGFPeaklist (F052591)	acyl-CoA dehydrogenase, mitochondrial precursor, putative	LinJ.07.0150	acyl-CoA dehydrogenase, mitochondrial precursor, putative	100,0 %	0,235%	56 247,4	6	6	16	Locus:1.1.1.5081.2 File:"Ingel18220.wiff"	NTFFILEK	R	N	99,0 %	34,3	28,8	28,4		1 010,55	2	0,0031	3,0	201	208
18220-18222_ OuelletteM_20131010	18220_large	18220_large	Ingel18220_MGFPeaklist (F052591)	acyl-CoA dehydrogenase, mitochondrial precursor, putative	LinJ.07.0150	acyl-CoA dehydrogenase, mitochondrial precursor, putative	100,0 %	0,235%	56 247,4	6	6	16	Locus:1.1.1.5057.5 File:"Ingel18220.wiff"	VVPEELFPYPSR	R	K	99,7 %	57,9	30,3	53,5		1 431,74	2	0,0030	2,1	27	38
18220-18222_ OuelletteM_20131010	18220_large	18220_large	Ingel18220_MGFPeaklist (F052591)	acyl-CoA dehydrogenase, mitochondrial precursor, putative	LinJ.07.0150	acyl-CoA dehydrogenase, mitochondrial precursor, putative	100,0 %	0,235%	56 247,4	6	6	16	Locus:1.1.1.5066.3 File:"Ingel18220.wiff"	VVPEELFPYPSR	R	K	99,7 %	58,2	30,3	54,3		1 431,74	2	0,0030	2,1	27	38
18220-18222_ OuelletteM_20131010	18220_large	18220_large	Ingel18220_MGFPeaklist (F052591)	acyl-CoA dehydrogenase, mitochondrial precursor, putative	LinJ.07.0150	acyl-CoA dehydrogenase, mitochondrial precursor, putative	100,0 %	0,235%	56 247,4	6	6	16	Locus:1.1.1.5065.5 File:"Ingel18220.wiff"	VVPEELFPYPSR	R	K	99,7 %	61,9	30,3	58,4		1 431,74	2	0,0030	2,1	27	38
18220-18222_ OuelletteM_20131010	18220_large	18220_large	Ingel18220_MGFPeaklist (F052591)	acyl-CoA dehydrogenase, mitochondrial precursor, putative	LinJ.07.0150	acyl-CoA dehydrogenase, mitochondrial precursor, putative	100,0 %	0,235%	56 247,4	6	6	16	Locus:1.1.1.5058.6 File:"Ingel18220.wiff"	VVPEELFPYPSR	R	K	99,7 %	63,3	30,3	58,4		1 431,74	2	0,0030	2,1	27	38
18220-18222_ OuelletteM_20131010	18221_medium	18221_medium	Ingel18221_MGFPeaklist (F052589)	acyl-CoA dehydrogenase, mitochondrial precursor, putative	LinJ.07.0150	acyl-CoA dehydrogenase, mitochondrial precursor, putative	100,0 %	0,133%	56 247,4	7	8	13	Locus:1.1.1.4721.15 File:"Ingel18221.wiff"	ALTQTATEAGPMEVSR	K	N	99,7 %	33,2	29,9	28,8	Oxidation (+16)	1 676,81	3	0,0028	1,7	185	200
18220-18222_ OuelletteM_20131010	18221_medium	18221_medium	Ingel18221_MGFPeaklist (F052589)	acyl-CoA dehydrogenase, mitochondrial precursor, putative	LinJ.07.0150	acyl-CoA dehydrogenase, mitochondrial precursor, putative	100,0 %	0,133%	56 247,4	7	8	13	Locus:1.1.1.4769.19 File:"Ingel18221.wiff"	IAVEMCDEALRS	R	-	99,7 %	74,3	28,9	64,7	Oxidation (+16), Carbamidomethyl (+57)	1 408,64	2	0,0055	3,9	508	519
18220-18222_ OuelletteM_20131010	18221_medium	18221_medium	Ingel18221_MGFPeaklist (F052589)	acyl-CoA dehydrogenase, mitochondrial precursor, putative	LinJ.07.0150	acyl-CoA dehydrogenase, mitochondrial precursor, putative	100,0 %	0,133%	56 247,4	7	8	13	Locus:1.1.1.4766.20 File:"Ingel18221.wiff"	IAVEMCDEALRS	R	-	99,7 %	94,1	28,9	84,3	Oxidation (+16), Carbamidomethyl (+57)	1 408,64	2	0,0055	3,9	508	519
18220-18222_ OuelletteM_20131010	18221_medium	18221_medium	Ingel18221_MGFPeaklist (F052589)	acyl-CoA dehydrogenase, mitochondrial precursor, putative	LinJ.07.0150	acyl-CoA dehydrogenase, mitochondrial precursor, putative	100,0 %	0,133%	56 247,4	7	8	13	Locus:1.1.1.5027.3 File:"Ingel18221.wiff"	LGEAASLLYAASASASR	R	A	99,7 %	58,3	29,6	45,9		1 636,85	3	0,0031	1,9	441	457
18220-18222_ OuelletteM_20131010	18221_medium	18221_medium	Ingel18221_MGFPeaklist (F052589)	acyl-CoA dehydrogenase, mitochondrial precursor, putative	LinJ.07.0150	acyl-CoA dehydrogenase, mitochondrial precursor, putative	100,0 %	0,133%	56 247,4	7	8	13	Locus:1.1.1.5026.18 File:"Ingel18221.wiff"	LGEAASLLYAASASASR	R	A	99,7 %	97,0	29,6	84,6		1 636,84	2	0,0029	1,8	441	457
18220-18222_ OuelletteM_20131010	18221_medium	18221_medium	Ingel18221_MGFPeaklist (F052589)	acyl-CoA dehydrogenase, mitochondrial precursor, putative	LinJ.07.0150	acyl-CoA dehydrogenase, mitochondrial precursor, putative	100,0 %	0,133%	56 247,4	7	8	13	Locus:1.1.1.4826.21 File:"Ingel18221.wiff"	NGSQVPQQQLIINR	R	L	99,7 %	53,0	28,7	52,6		1 593,86	2	0,0052	3,2	427	440
18220-18222_ OuelletteM_20131010	18221_medium	18221_medium	Ingel18221_MGFPeaklist (F052589)	acyl-CoA dehydrogenase, mitochondrial precursor, putative	LinJ.07.0150	acyl-CoA dehydrogenase, mitochondrial precursor, putative	100,0 %	0,133%	56 247,4	7	8	13	Locus:1.1.1.4708.3 File:"Ingel18221.wiff"	SSDKDLNLAGAR	R	I	95,6 %	26,5	30,5	8,18		1 245,63	3	0,00010	0,082	57	68
18220-18222_ OuelletteM_20131010	18221_medium	18221_medium	Ingel18221_MGFPeaklist (F052589)	acyl-CoA dehydrogenase, mitochondrial precursor, putative	LinJ.07.0150	acyl-CoA dehydrogenase, mitochondrial precursor, putative	100,0 %	0,133%	56 247,4	7	8	13	Locus:1.1.1.4707.3 File:"Ingel18221.wiff"	SSDKDLNLAGAR	R	I	99,7 %	40,4	30,5	23,5		1 245,63	3	0,0013	1,0	57	68
18220-18222_ OuelletteM_20131010	18221_medium	18221_medium	Ingel18221_MGFPeaklist (F052589)	acyl-CoA dehydrogenase, mitochondrial precursor, putative	LinJ.07.0150	acyl-CoA dehydrogenase, mitochondrial precursor, putative	100,0 %	0,133%	56 247,4	7	8	13	Locus:1.1.1.4812.12 File:"Ingel18221.wiff"	TSTLQMVQLR	R	T	99,7 %	50,8	29,7	29,6	Oxidation (+16)	1 191,62	2	-0,0042	-3,6	379	388
18220-18222_ OuelletteM_20131010	18221_medium	18221_medium	Ingel18221_MGFPeaklist (F052589)	acyl-CoA dehydrogenase, mitochondrial precursor, putative	LinJ.07.0150	acyl-CoA dehydrogenase, mitochondrial precursor, putative	100,0 %	0,133%	56 247,4	7	8	13	Locus:1.1.1.4811.16 File:"Ingel18221.wiff"	TSTLQMVQLR	R	T	99,7 %	51,5	29,7	33,6	Oxidation (+16)	1 191,62	2	-0,0042	-3,6	379	388
18220-18222_ OuelletteM_20131010	18221_medium	18221_medium	Ingel18221_MGFPeaklist (F052589)	acyl-CoA dehydrogenase, mitochondrial precursor, putative	LinJ.07.0150	acyl-CoA dehydrogenase, mitochondrial precursor, putative	100,0 %	0,133%	56 247,4	7	8	13	Locus:1.1.1.5028.9 File:"Ingel18221.wiff"	VVPEELFPYPSR	R	K	99,5 %	30,4	30,4	30,4		1 431,74	2	-0,0042	-2,9	27	38
18220-18222_ OuelletteM_20131010	18221_medium	18221_medium	Ingel18221_MGFPeaklist (F052589)	acyl-CoA dehydrogenase, mitochondrial precursor, putative	LinJ.07.0150	acyl-CoA dehydrogenase, mitochondrial precursor, putative	100,0 %	0,133%	56 247,4	7	8	13	Locus:1.1.1.5025.12 File:"Ingel18221.wiff"	VVPEELFPYPSR	R	K	99,7 %	52,6	30,4	46,9		1 431,74	2	-0,0042	-2,9	27	38
18220-18222_ OuelletteM_20131010	18221_medium	18221_medium	Ingel18221_MGFPeaklist (F052589)	acyl-CoA dehydrogenase, mitochondrial precursor, putative	LinJ.07.0150	acyl-CoA dehydrogenase, mitochondrial precursor, putative	100,0 %	0,133%	56 247,4	7	8	13	Locus:1.1.1.5026.14 File:"Ingel18221.wiff"	VVPEELFPYPSR	R	K	99,7 %	54,0	30,4	49,2		1 431,74	2	-0,0042	-2,9	27	38
