# Supplementary material for: Mitochondrial Proteomics of Antimony and Miltefosine Resistant Leishmania infantum
Source: Proteomes. 2015 Oct 21;3(4):328–46. doi: 10.3390/proteomes3040328 (PMC5217391; doi:10.3390/proteomes3040328)
Supplement: Supplementary File 1 [file proteomes-03-00328-s001.zip › proteomes-03-00328-supplementary/Supplementary File 2/proteins/LinJ.08.1010.xls]

Experiment name	Biological sample category	Biological sample name	MS/MS sample name	Protein group	Protein accession number	Protein name	Protein identification probability	Protein percentage of total spectra	Protein molecular weight (AMU)	Number of unique peptides	Number of unique spectra	Number of total spectra	Spectrum name	Peptide sequence	Previous amino acid	Next amino acid	Peptide identification probability	Mascot Ion score	Mascot Identity score	Mascot Delta Ion score	Modifications identified by spectrum	Actual peptide mass (AMU)	Spectrum charge	Actual minus calculated peptide mass (AMU)	Actual minus calculated peptide mass (PPM)	Peptide start index	Peptide stop index
18220-18222_ OuelletteM_20131010	18222_small	18222_small	Ingel18222_MGFPeaklist (F052590)	hypothetical protein, conserved	LinJ.08.1010	hypothetical protein, conserved	100,0 %	0,640%	42 028,4	19	23	69	Locus:1.1.1.4243.2 File:"Ingel18222.wiff"	AAEASAHSPQASQSAGDGDR	K	E	99,7 %	85,2	27,2	83,6		1 911,83	3	0,0018	0,94	317	336
18220-18222_ OuelletteM_20131010	18222_small	18222_small	Ingel18222_MGFPeaklist (F052590)	hypothetical protein, conserved	LinJ.08.1010	hypothetical protein, conserved	100,0 %	0,640%	42 028,4	19	23	69	Locus:1.1.1.4242.2 File:"Ingel18222.wiff"	AAEASAHSPQASQSAGDGDR	K	E	99,7 %	91,4	27,2	85,1		1 911,83	3	0,0018	0,94	317	336
18220-18222_ OuelletteM_20131010	18222_small	18222_small	Ingel18222_MGFPeaklist (F052590)	hypothetical protein, conserved	LinJ.08.1010	hypothetical protein, conserved	100,0 %	0,640%	42 028,4	19	23	69	Locus:1.1.1.4225.2 File:"Ingel18222.wiff"	AAEASAHSPQASQSAGDGDR	K	E	99,7 %	102	27,0	98,6		1 911,83	3	-0,0036	-1,9	317	336
18220-18222_ OuelletteM_20131010	18222_small	18222_small	Ingel18222_MGFPeaklist (F052590)	hypothetical protein, conserved	LinJ.08.1010	hypothetical protein, conserved	100,0 %	0,640%	42 028,4	19	23	69	Locus:1.1.1.4224.2 File:"Ingel18222.wiff"	AAEASAHSPQASQSAGDGDR	K	E	99,7 %	105	26,8	101		1 911,82	3	-0,0084	-4,4	317	336
18220-18222_ OuelletteM_20131010	18222_small	18222_small	Ingel18222_MGFPeaklist (F052590)	hypothetical protein, conserved	LinJ.08.1010	hypothetical protein, conserved	100,0 %	0,640%	42 028,4	19	23	69	Locus:1.1.1.4304.2 File:"Ingel18222.wiff"	AAEASAHSPQASQSAGDGDRER	K	L	99,3 %	120	26,6	114		2 196,95	4	-0,024	-11	317	338
18220-18222_ OuelletteM_20131010	18222_small	18222_small	Ingel18222_MGFPeaklist (F052590)	hypothetical protein, conserved	LinJ.08.1010	hypothetical protein, conserved	100,0 %	0,640%	42 028,4	19	23	69	Locus:1.1.1.4238.2 File:"Ingel18222.wiff"	AAEASAHSPQASQSAGDGDRER	K	L	99,5 %	126	27,3	126		2 196,97	4	-0,0088	-4,0	317	338
18220-18222_ OuelletteM_20131010	18222_small	18222_small	Ingel18222_MGFPeaklist (F052590)	hypothetical protein, conserved	LinJ.08.1010	hypothetical protein, conserved	100,0 %	0,640%	42 028,4	19	23	69	Locus:1.1.1.4258.2 File:"Ingel18222.wiff"	AAEASAHSPQASQSAGDGDRER	K	L	99,7 %	125	27,6	123		2 196,97	4	-0,0036	-1,6	317	338
18220-18222_ OuelletteM_20131010	18222_small	18222_small	Ingel18222_MGFPeaklist (F052590)	hypothetical protein, conserved	LinJ.08.1010	hypothetical protein, conserved	100,0 %	0,640%	42 028,4	19	23	69	Locus:1.1.1.4259.2 File:"Ingel18222.wiff"	AAEASAHSPQASQSAGDGDRER	K	L	99,7 %	119	27,6	117		2 196,97	4	-0,0032	-1,4	317	338
18220-18222_ OuelletteM_20131010	18222_small	18222_small	Ingel18222_MGFPeaklist (F052590)	hypothetical protein, conserved	LinJ.08.1010	hypothetical protein, conserved	100,0 %	0,640%	42 028,4	19	23	69	Locus:1.1.1.4244.2 File:"Ingel18222.wiff"	AAEASAHSPQASQSAGDGDRER	K	L	99,7 %	42,5	27,4	42,5		2 196,97	3	-0,0078	-3,5	317	338
18220-18222_ OuelletteM_20131010	18222_small	18222_small	Ingel18222_MGFPeaklist (F052590)	hypothetical protein, conserved	LinJ.08.1010	hypothetical protein, conserved	100,0 %	0,640%	42 028,4	19	23	69	Locus:1.1.1.4234.2 File:"Ingel18222.wiff"	AAEASAHSPQASQSAGDGDRER	K	L	99,7 %	55,5	27,4	51,6		2 196,97	3	-0,0078	-3,5	317	338
18220-18222_ OuelletteM_20131010	18222_small	18222_small	Ingel18222_MGFPeaklist (F052590)	hypothetical protein, conserved	LinJ.08.1010	hypothetical protein, conserved	100,0 %	0,640%	42 028,4	19	23	69	Locus:1.1.1.4220.2 File:"Ingel18222.wiff"	AAEASAHSPQASQSAGDGDRER	K	L	99,7 %	88,1	27,6	87,3		2 196,97	4	-0,0044	-2,0	317	338
18220-18222_ OuelletteM_20131010	18222_small	18222_small	Ingel18222_MGFPeaklist (F052590)	hypothetical protein, conserved	LinJ.08.1010	hypothetical protein, conserved	100,0 %	0,640%	42 028,4	19	23	69	Locus:1.1.1.4236.3 File:"Ingel18222.wiff"	AAEASAHSPQASQSAGDGDRER	K	L	99,7 %	89,8	27,4	84,3		2 196,97	3	-0,0078	-3,5	317	338
18220-18222_ OuelletteM_20131010	18222_small	18222_small	Ingel18222_MGFPeaklist (F052590)	hypothetical protein, conserved	LinJ.08.1010	hypothetical protein, conserved	100,0 %	0,640%	42 028,4	19	23	69	Locus:1.1.1.4219.2 File:"Ingel18222.wiff"	AAEASAHSPQASQSAGDGDRER	K	L	99,7 %	93,3	27,6	90,7		2 196,97	4	-0,0048	-2,2	317	338
18220-18222_ OuelletteM_20131010	18222_small	18222_small	Ingel18222_MGFPeaklist (F052590)	hypothetical protein, conserved	LinJ.08.1010	hypothetical protein, conserved	100,0 %	0,640%	42 028,4	19	23	69	Locus:1.1.1.4305.2 File:"Ingel18222.wiff"	AAEASAHSPQASQSAGDGDRER	K	L	99,7 %	96,4	27,4	96,4		2 196,97	4	-0,0064	-2,9	317	338
18220-18222_ OuelletteM_20131010	18222_small	18222_small	Ingel18222_MGFPeaklist (F052590)	hypothetical protein, conserved	LinJ.08.1010	hypothetical protein, conserved	100,0 %	0,640%	42 028,4	19	23	69	Locus:1.1.1.4306.2 File:"Ingel18222.wiff"	AAEASAHSPQASQSAGDGDRER	K	L	99,7 %	101	26,6	101		2 196,95	4	-0,024	-11	317	338
18220-18222_ OuelletteM_20131010	18222_small	18222_small	Ingel18222_MGFPeaklist (F052590)	hypothetical protein, conserved	LinJ.08.1010	hypothetical protein, conserved	100,0 %	0,640%	42 028,4	19	23	69	Locus:1.1.1.4239.2 File:"Ingel18222.wiff"	AAEASAHSPQASQSAGDGDRER	K	L	99,7 %	104	27,3	102		2 196,97	4	-0,0088	-4,0	317	338
18220-18222_ OuelletteM_20131010	18222_small	18222_small	Ingel18222_MGFPeaklist (F052590)	hypothetical protein, conserved	LinJ.08.1010	hypothetical protein, conserved	100,0 %	0,640%	42 028,4	19	23	69	Locus:1.1.1.4904.10 File:"Ingel18222.wiff"	AEQGLPEAPVPQINWGEEYNNVTDR	R	E	99,7 %	47,3	28,7	46,5		2 825,33	3	0,0028	0,99	161	185
18220-18222_ OuelletteM_20131010	18222_small	18222_small	Ingel18222_MGFPeaklist (F052590)	hypothetical protein, conserved	LinJ.08.1010	hypothetical protein, conserved	100,0 %	0,640%	42 028,4	19	23	69	Locus:1.1.1.4906.9 File:"Ingel18222.wiff"	AEQGLPEAPVPQINWGEEYNNVTDR	R	E	99,7 %	59,5	28,9	59,5		2 825,35	3	0,027	9,7	161	185
18220-18222_ OuelletteM_20131010	18222_small	18222_small	Ingel18222_MGFPeaklist (F052590)	hypothetical protein, conserved	LinJ.08.1010	hypothetical protein, conserved	100,0 %	0,640%	42 028,4	19	23	69	Locus:1.1.1.4895.20 File:"Ingel18222.wiff"	AEQGLPEAPVPQINWGEEYNNVTDRELVNEKR	R	I	99,7 %	37,2	28,2	37,2		3 693,79	4	-0,0085	-2,3	161	192
18220-18222_ OuelletteM_20131010	18222_small	18222_small	Ingel18222_MGFPeaklist (F052590)	hypothetical protein, conserved	LinJ.08.1010	hypothetical protein, conserved	100,0 %	0,640%	42 028,4	19	23	69	Locus:1.1.1.4894.19 File:"Ingel18222.wiff"	AEQGLPEAPVPQINWGEEYNNVTDRELVNEKR	R	I	99,7 %	36,6	28,1	36,6		3 693,81	4	0,0079	2,1	161	192
18220-18222_ OuelletteM_20131010	18222_small	18222_small	Ingel18222_MGFPeaklist (F052590)	hypothetical protein, conserved	LinJ.08.1010	hypothetical protein, conserved	100,0 %	0,640%	42 028,4	19	23	69	Locus:1.1.1.4575.18 File:"Ingel18222.wiff"	ATTDDQPMDKLALMER	K	C	99,7 %	53,6	28,8	53,6	Oxidation (+16), Oxidation (+16)	1 865,85	3	-0,0020	-1,1	90	105
18220-18222_ OuelletteM_20131010	18222_small	18222_small	Ingel18222_MGFPeaklist (F052590)	hypothetical protein, conserved	LinJ.08.1010	hypothetical protein, conserved	100,0 %	0,640%	42 028,4	19	23	69	Locus:1.1.1.4574.18 File:"Ingel18222.wiff"	ATTDDQPMDKLALMER	K	C	99,7 %	54,1	28,8	54,1	Oxidation (+16), Oxidation (+16)	1 865,85	3	-0,0020	-1,1	90	105
18220-18222_ OuelletteM_20131010	18222_small	18222_small	Ingel18222_MGFPeaklist (F052590)	hypothetical protein, conserved	LinJ.08.1010	hypothetical protein, conserved	100,0 %	0,640%	42 028,4	19	23	69	Locus:1.1.1.4867.15 File:"Ingel18222.wiff"	DEAQIEAVLQQYR	R	K	97,6 %	17,5	30,6	17,5		1 561,78	2	0,0047	3,0	206	218
18220-18222_ OuelletteM_20131010	18222_small	18222_small	Ingel18222_MGFPeaklist (F052590)	hypothetical protein, conserved	LinJ.08.1010	hypothetical protein, conserved	100,0 %	0,640%	42 028,4	19	23	69	Locus:1.1.1.4863.13 File:"Ingel18222.wiff"	DEAQIEAVLQQYR	R	K	99,7 %	115	30,6	103		1 561,78	2	0,0047	3,0	206	218
18220-18222_ OuelletteM_20131010	18222_small	18222_small	Ingel18222_MGFPeaklist (F052590)	hypothetical protein, conserved	LinJ.08.1010	hypothetical protein, conserved	100,0 %	0,640%	42 028,4	19	23	69	Locus:1.1.1.4862.18 File:"Ingel18222.wiff"	DEAQIEAVLQQYR	R	K	99,7 %	62,0	30,6	61,5		1 561,78	2	0,0047	3,0	206	218
18220-18222_ OuelletteM_20131010	18222_small	18222_small	Ingel18222_MGFPeaklist (F052590)	hypothetical protein, conserved	LinJ.08.1010	hypothetical protein, conserved	100,0 %	0,640%	42 028,4	19	23	69	Locus:1.1.1.4861.16 File:"Ingel18222.wiff"	DEAQIEAVLQQYR	R	K	99,7 %	96,2	30,6	86,1		1 561,78	2	0,0047	3,0	206	218
18220-18222_ OuelletteM_20131010	18222_small	18222_small	Ingel18222_MGFPeaklist (F052590)	hypothetical protein, conserved	LinJ.08.1010	hypothetical protein, conserved	100,0 %	0,640%	42 028,4	19	23	69	Locus:1.1.1.4617.5 File:"Ingel18222.wiff"	EVLALQAR	K	I	94,9 %	24,9	29,2	7,61		898,52	2	0,00058	0,64	342	349
18220-18222_ OuelletteM_20131010	18222_small	18222_small	Ingel18222_MGFPeaklist (F052590)	hypothetical protein, conserved	LinJ.08.1010	hypothetical protein, conserved	100,0 %	0,640%	42 028,4	19	23	69	Locus:1.1.1.4634.4 File:"Ingel18222.wiff"	EVLALQAR	K	I	96,4 %	33,1	29,0	9,32		898,53	2	0,0054	6,0	342	349
18220-18222_ OuelletteM_20131010	18222_small	18222_small	Ingel18222_MGFPeaklist (F052590)	hypothetical protein, conserved	LinJ.08.1010	hypothetical protein, conserved	100,0 %	0,640%	42 028,4	19	23	69	Locus:1.1.1.4639.3 File:"Ingel18222.wiff"	EVLALQAR	K	I	96,9 %	30,1	28,9	15,5		898,53	2	0,0080	8,9	342	349
18220-18222_ OuelletteM_20131010	18222_small	18222_small	Ingel18222_MGFPeaklist (F052590)	hypothetical protein, conserved	LinJ.08.1010	hypothetical protein, conserved	100,0 %	0,640%	42 028,4	19	23	69	Locus:1.1.1.4625.7 File:"Ingel18222.wiff"	EVLALQAR	K	I	99,0 %	36,0	29,2	15,3		898,52	2	0,00058	0,64	342	349
18220-18222_ OuelletteM_20131010	18222_small	18222_small	Ingel18222_MGFPeaklist (F052590)	hypothetical protein, conserved	LinJ.08.1010	hypothetical protein, conserved	100,0 %	0,640%	42 028,4	19	23	69	Locus:1.1.1.4626.8 File:"Ingel18222.wiff"	EVLALQAR	K	I	99,0 %	37,3	29,2	21,1		898,52	2	0,00058	0,64	342	349
18220-18222_ OuelletteM_20131010	18222_small	18222_small	Ingel18222_MGFPeaklist (F052590)	hypothetical protein, conserved	LinJ.08.1010	hypothetical protein, conserved	100,0 %	0,640%	42 028,4	19	23	69	Locus:1.1.1.4618.4 File:"Ingel18222.wiff"	EVLALQAR	K	I	99,0 %	37,5	29,2	12,9		898,52	2	0,00058	0,64	342	349
18220-18222_ OuelletteM_20131010	18222_small	18222_small	Ingel18222_MGFPeaklist (F052590)	hypothetical protein, conserved	LinJ.08.1010	hypothetical protein, conserved	100,0 %	0,640%	42 028,4	19	23	69	Locus:1.1.1.4731.14 File:"Ingel18222.wiff"	HALWSYHKDDGKYDFDEIAR	R	W	99,7 %	59,5	28,8	57,6		2 465,13	4	-0,0062	-2,5	109	128
18220-18222_ OuelletteM_20131010	18222_small	18222_small	Ingel18222_MGFPeaklist (F052590)	hypothetical protein, conserved	LinJ.08.1010	hypothetical protein, conserved	100,0 %	0,640%	42 028,4	19	23	69	Locus:1.1.1.4730.15 File:"Ingel18222.wiff"	HALWSYHKDDGKYDFDEIAR	R	W	99,7 %	69,6	28,8	69,6		2 465,13	4	-0,0062	-2,5	109	128
18220-18222_ OuelletteM_20131010	18222_small	18222_small	Ingel18222_MGFPeaklist (F052590)	hypothetical protein, conserved	LinJ.08.1010	hypothetical protein, conserved	100,0 %	0,640%	42 028,4	19	23	69	Locus:1.1.1.4701.11 File:"Ingel18222.wiff"	HLEGQLGVWR	K	Y	99,7 %	37,1	29,4	22,9		1 193,63	2	-0,0010	-0,86	253	262
18220-18222_ OuelletteM_20131010	18222_small	18222_small	Ingel18222_MGFPeaklist (F052590)	hypothetical protein, conserved	LinJ.08.1010	hypothetical protein, conserved	100,0 %	0,640%	42 028,4	19	23	69	Locus:1.1.1.4700.11 File:"Ingel18222.wiff"	HLEGQLGVWR	K	Y	99,7 %	53,8	29,4	37,9		1 193,63	2	-0,0010	-0,86	253	262
18220-18222_ OuelletteM_20131010	18222_small	18222_small	Ingel18222_MGFPeaklist (F052590)	hypothetical protein, conserved	LinJ.08.1010	hypothetical protein, conserved	100,0 %	0,640%	42 028,4	19	23	69	Locus:1.1.1.4576.21 File:"Ingel18222.wiff"	IRYDTIAANTMER	R	D	99,7 %	38,2	29,8	30,0	Oxidation (+16)	1 568,77	2	0,0087	5,5	193	205
18220-18222_ OuelletteM_20131010	18222_small	18222_small	Ingel18222_MGFPeaklist (F052590)	hypothetical protein, conserved	LinJ.08.1010	hypothetical protein, conserved	100,0 %	0,640%	42 028,4	19	23	69	Locus:1.1.1.4577.8 File:"Ingel18222.wiff"	IRYDTIAANTMER	R	D	99,7 %	45,0	29,9	38,7	Oxidation (+16)	1 568,77	3	0,0076	4,8	193	205
18220-18222_ OuelletteM_20131010	18222_small	18222_small	Ingel18222_MGFPeaklist (F052590)	hypothetical protein, conserved	LinJ.08.1010	hypothetical protein, conserved	100,0 %	0,640%	42 028,4	19	23	69	Locus:1.1.1.4947.16 File:"Ingel18222.wiff"	IRYDTIAANTMERDEAQIEAVLQQYR	R	K	99,7 %	36,8	29,1	34,8	Oxidation (+16)	3 112,53	4	0,0023	0,74	193	218
18220-18222_ OuelletteM_20131010	18222_small	18222_small	Ingel18222_MGFPeaklist (F052590)	hypothetical protein, conserved	LinJ.08.1010	hypothetical protein, conserved	100,0 %	0,640%	42 028,4	19	23	69	Locus:1.1.1.4929.16 File:"Ingel18222.wiff"	IRYDTIAANTMERDEAQIEAVLQQYR	R	K	99,7 %	49,1	29,0	49,1	Oxidation (+16)	3 112,53	4	0,0011	0,36	193	218
18220-18222_ OuelletteM_20131010	18222_small	18222_small	Ingel18222_MGFPeaklist (F052590)	hypothetical protein, conserved	LinJ.08.1010	hypothetical protein, conserved	100,0 %	0,640%	42 028,4	19	23	69	Locus:1.1.1.4939.12 File:"Ingel18222.wiff"	IRYDTIAANTMERDEAQIEAVLQQYR	R	K	99,7 %	79,1	29,1	79,1	Oxidation (+16)	3 112,53	4	0,0023	0,74	193	218
18220-18222_ OuelletteM_20131010	18222_small	18222_small	Ingel18222_MGFPeaklist (F052590)	hypothetical protein, conserved	LinJ.08.1010	hypothetical protein, conserved	100,0 %	0,640%	42 028,4	19	23	69	Locus:1.1.1.4940.12 File:"Ingel18222.wiff"	IRYDTIAANTMERDEAQIEAVLQQYR	R	K	99,7 %	80,2	29,1	79,5	Oxidation (+16)	3 112,53	4	0,0023	0,74	193	218
18220-18222_ OuelletteM_20131010	18222_small	18222_small	Ingel18222_MGFPeaklist (F052590)	hypothetical protein, conserved	LinJ.08.1010	hypothetical protein, conserved	100,0 %	0,640%	42 028,4	19	23	69	Locus:1.1.1.4932.16 File:"Ingel18222.wiff"	IRYDTIAANTMERDEAQIEAVLQQYR	R	K	99,7 %	84,0	29,0	84,0	Oxidation (+16)	3 112,53	4	0,0011	0,36	193	218
18220-18222_ OuelletteM_20131010	18222_small	18222_small	Ingel18222_MGFPeaklist (F052590)	hypothetical protein, conserved	LinJ.08.1010	hypothetical protein, conserved	100,0 %	0,640%	42 028,4	19	23	69	Locus:1.1.1.4931.14 File:"Ingel18222.wiff"	IRYDTIAANTMERDEAQIEAVLQQYR	R	K	99,7 %	89,2	29,0	89,2	Oxidation (+16)	3 112,53	4	0,0011	0,36	193	218
18220-18222_ OuelletteM_20131010	18222_small	18222_small	Ingel18222_MGFPeaklist (F052590)	hypothetical protein, conserved	LinJ.08.1010	hypothetical protein, conserved	100,0 %	0,640%	42 028,4	19	23	69	Locus:1.1.1.4552.8 File:"Ingel18222.wiff"	KATTDDQPMDKLALMER	R	C	99,7 %	40,7	29,8	40,7	Oxidation (+16), Oxidation (+16)	1 993,95	4	0,00040	0,20	89	105
18220-18222_ OuelletteM_20131010	18222_small	18222_small	Ingel18222_MGFPeaklist (F052590)	hypothetical protein, conserved	LinJ.08.1010	hypothetical protein, conserved	100,0 %	0,640%	42 028,4	19	23	69	Locus:1.1.1.4554.10 File:"Ingel18222.wiff"	KATTDDQPMDKLALMER	R	C	99,7 %	51,2	29,8	48,2	Oxidation (+16), Oxidation (+16)	1 993,95	4	0,00040	0,20	89	105
18220-18222_ OuelletteM_20131010	18222_small	18222_small	Ingel18222_MGFPeaklist (F052590)	hypothetical protein, conserved	LinJ.08.1010	hypothetical protein, conserved	100,0 %	0,640%	42 028,4	19	23	69	Locus:1.1.1.4553.12 File:"Ingel18222.wiff"	KATTDDQPMDKLALMER	R	C	99,7 %	52,0	29,8	46,2	Oxidation (+16), Oxidation (+16)	1 993,95	4	0,00040	0,20	89	105
18220-18222_ OuelletteM_20131010	18222_small	18222_small	Ingel18222_MGFPeaklist (F052590)	hypothetical protein, conserved	LinJ.08.1010	hypothetical protein, conserved	100,0 %	0,640%	42 028,4	19	23	69	Locus:1.1.1.4960.3 File:"Ingel18222.wiff"	LDDLVDLLER	R	F	99,7 %	69,1	30,3	47,7		1 199,64	2	0,0032	2,6	226	235
18220-18222_ OuelletteM_20131010	18222_small	18222_small	Ingel18222_MGFPeaklist (F052590)	hypothetical protein, conserved	LinJ.08.1010	hypothetical protein, conserved	100,0 %	0,640%	42 028,4	19	23	69	Locus:1.1.1.4959.6 File:"Ingel18222.wiff"	LDDLVDLLER	R	F	99,7 %	73,7	30,3	50,2		1 199,64	2	0,0032	2,6	226	235
18220-18222_ OuelletteM_20131010	18222_small	18222_small	Ingel18222_MGFPeaklist (F052590)	hypothetical protein, conserved	LinJ.08.1010	hypothetical protein, conserved	100,0 %	0,640%	42 028,4	19	23	69	Locus:1.1.1.4766.10 File:"Ingel18222.wiff"	LLKEVLALQAR	R	I	99,7 %	65,6	25,0	43,3		1 252,79	2	0,0020	1,6	339	349
18220-18222_ OuelletteM_20131010	18222_small	18222_small	Ingel18222_MGFPeaklist (F052590)	hypothetical protein, conserved	LinJ.08.1010	hypothetical protein, conserved	100,0 %	0,640%	42 028,4	19	23	69	Locus:1.1.1.4764.9 File:"Ingel18222.wiff"	LLKEVLALQAR	R	I	99,7 %	76,2	25,0	49,9		1 252,79	2	0,0020	1,6	339	349
18220-18222_ OuelletteM_20131010	18222_small	18222_small	Ingel18222_MGFPeaklist (F052590)	hypothetical protein, conserved	LinJ.08.1010	hypothetical protein, conserved	100,0 %	0,640%	42 028,4	19	23	69	Locus:1.1.1.4767.2 File:"Ingel18222.wiff"	LLKEVLALQAR	R	I	99,7 %	87,5	25,0	54,4		1 252,79	3	0,0054	4,3	339	349
18220-18222_ OuelletteM_20131010	18222_small	18222_small	Ingel18222_MGFPeaklist (F052590)	hypothetical protein, conserved	LinJ.08.1010	hypothetical protein, conserved	100,0 %	0,640%	42 028,4	19	23	69	Locus:1.1.1.4584.15 File:"Ingel18222.wiff"	SVNEVREIMAQTQSSK	R	A	99,6 %	29,6	30,0	25,5	Oxidation (+16)	1 821,89	3	-0,0019	-1,0	301	316
18220-18222_ OuelletteM_20131010	18222_small	18222_small	Ingel18222_MGFPeaklist (F052590)	hypothetical protein, conserved	LinJ.08.1010	hypothetical protein, conserved	100,0 %	0,640%	42 028,4	19	23	69	Locus:1.1.1.4585.19 File:"Ingel18222.wiff"	SVNEVREIMAQTQSSK	R	A	99,7 %	39,5	30,0	31,0	Oxidation (+16)	1 821,89	3	-0,0019	-1,0	301	316
18220-18222_ OuelletteM_20131010	18222_small	18222_small	Ingel18222_MGFPeaklist (F052590)	hypothetical protein, conserved	LinJ.08.1010	hypothetical protein, conserved	100,0 %	0,640%	42 028,4	19	23	69	Locus:1.1.1.4575.17 File:"Ingel18222.wiff"	SVNEVREIMAQTQSSK	R	A	99,7 %	46,1	30,0	43,0	Oxidation (+16)	1 821,90	3	0,0071	3,9	301	316
18220-18222_ OuelletteM_20131010	18222_small	18222_small	Ingel18222_MGFPeaklist (F052590)	hypothetical protein, conserved	LinJ.08.1010	hypothetical protein, conserved	100,0 %	0,640%	42 028,4	19	23	69	Locus:1.1.1.4574.17 File:"Ingel18222.wiff"	SVNEVREIMAQTQSSK	R	A	99,7 %	46,4	30,0	45,9	Oxidation (+16)	1 821,90	3	0,0071	3,9	301	316
18220-18222_ OuelletteM_20131010	18222_small	18222_small	Ingel18222_MGFPeaklist (F052590)	hypothetical protein, conserved	LinJ.08.1010	hypothetical protein, conserved	100,0 %	0,640%	42 028,4	19	23	69	Locus:1.1.1.4755.13 File:"Ingel18222.wiff"	WVVYTPEDEVK	R	L	99,7 %	36,9	30,0	32,3		1 363,66	2	-0,0012	-0,90	129	139
18220-18222_ OuelletteM_20131010	18222_small	18222_small	Ingel18222_MGFPeaklist (F052590)	hypothetical protein, conserved	LinJ.08.1010	hypothetical protein, conserved	100,0 %	0,640%	42 028,4	19	23	69	Locus:1.1.1.4756.12 File:"Ingel18222.wiff"	WVVYTPEDEVK	R	L	99,7 %	43,7	30,0	38,5		1 363,66	2	-0,0012	-0,90	129	139
18220-18222_ OuelletteM_20131010	18222_small	18222_small	Ingel18222_MGFPeaklist (F052590)	hypothetical protein, conserved	LinJ.08.1010	hypothetical protein, conserved	100,0 %	0,640%	42 028,4	19	23	69	Locus:1.1.1.4777.6 File:"Ingel18222.wiff"	WVVYTPEDEVKLAQMKR	R	Q	99,7 %	51,8	29,7	51,8	Oxidation (+16)	2 107,07	4	-0,0033	-1,6	129	145
18220-18222_ OuelletteM_20131010	18222_small	18222_small	Ingel18222_MGFPeaklist (F052590)	hypothetical protein, conserved	LinJ.08.1010	hypothetical protein, conserved	100,0 %	0,640%	42 028,4	19	23	69	Locus:1.1.1.4779.5 File:"Ingel18222.wiff"	WVVYTPEDEVKLAQMKR	R	Q	99,7 %	52,1	29,7	52,1	Oxidation (+16)	2 107,07	4	-0,0033	-1,6	129	145
18220-18222_ OuelletteM_20131010	18222_small	18222_small	Ingel18222_MGFPeaklist (F052590)	hypothetical protein, conserved	LinJ.08.1010	hypothetical protein, conserved	100,0 %	0,640%	42 028,4	19	23	69	Locus:1.1.1.4779.17 File:"Ingel18222.wiff"	WVVYTPEDEVKLAQMKR	R	Q	99,7 %	54,2	29,5	47,9	Oxidation (+16)	2 107,09	3	0,0093	4,4	129	145
18220-18222_ OuelletteM_20131010	18222_small	18222_small	Ingel18222_MGFPeaklist (F052590)	hypothetical protein, conserved	LinJ.08.1010	hypothetical protein, conserved	100,0 %	0,640%	42 028,4	19	23	69	Locus:1.1.1.4457.2 File:"Ingel18222.wiff"	YKGEAPASYTR	R	K	99,7 %	27,6	30,2	27,6		1 241,61	3	0,0015	1,2	54	64
18220-18222_ OuelletteM_20131010	18222_small	18222_small	Ingel18222_MGFPeaklist (F052590)	hypothetical protein, conserved	LinJ.08.1010	hypothetical protein, conserved	100,0 %	0,640%	42 028,4	19	23	69	Locus:1.1.1.4456.3 File:"Ingel18222.wiff"	YKGEAPASYTR	R	K	99,7 %	31,6	30,2	28,9		1 241,61	3	0,0015	1,2	54	64
18220-18222_ OuelletteM_20131010	18222_small	18222_small	Ingel18222_MGFPeaklist (F052590)	hypothetical protein, conserved	LinJ.08.1010	hypothetical protein, conserved	100,0 %	0,640%	42 028,4	19	23	69	Locus:1.1.1.4449.2 File:"Ingel18222.wiff"	YKGEAPASYTR	R	K	99,7 %	34,3	30,2	30,0		1 241,61	3	0,0015	1,2	54	64
18220-18222_ OuelletteM_20131010	18222_small	18222_small	Ingel18222_MGFPeaklist (F052590)	hypothetical protein, conserved	LinJ.08.1010	hypothetical protein, conserved	100,0 %	0,640%	42 028,4	19	23	69	Locus:1.1.1.4448.2 File:"Ingel18222.wiff"	YKGEAPASYTR	R	K	99,7 %	38,7	30,2	32,3		1 241,61	3	0,0015	1,2	54	64
18220-18222_ OuelletteM_20131010	18222_small	18222_small	Ingel18222_MGFPeaklist (F052590)	hypothetical protein, conserved	LinJ.08.1010	hypothetical protein, conserved	100,0 %	0,640%	42 028,4	19	23	69	Locus:1.1.1.4658.16 File:"Ingel18222.wiff"	YMDWCPEVR	R	D	99,7 %	32,5	25,7	21,5	Oxidation (+16), Carbamidomethyl (+57)	1 270,52	2	0,0049	3,9	263	271
18220-18222_ OuelletteM_20131010	18222_small	18222_small	Ingel18222_MGFPeaklist (F052590)	hypothetical protein, conserved	LinJ.08.1010	hypothetical protein, conserved	100,0 %	0,640%	42 028,4	19	23	69	Locus:1.1.1.4667.16 File:"Ingel18222.wiff"	YMDWCPEVR	R	D	99,7 %	42,8	25,7	31,4	Oxidation (+16), Carbamidomethyl (+57)	1 270,52	2	0,0049	3,9	263	271
18220-18222_ OuelletteM_20131010	18222_small	18222_small	Ingel18222_MGFPeaklist (F052590)	hypothetical protein, conserved	LinJ.08.1010	hypothetical protein, conserved	100,0 %	0,640%	42 028,4	19	23	69	Locus:1.1.1.4666.15 File:"Ingel18222.wiff"	YMDWCPEVR	R	D	99,7 %	44,6	25,7	30,7	Oxidation (+16), Carbamidomethyl (+57)	1 270,52	2	0,0049	3,9	263	271
18220-18222_ OuelletteM_20131010	18222_small	18222_small	Ingel18222_MGFPeaklist (F052590)	hypothetical protein, conserved	LinJ.08.1010	hypothetical protein, conserved	100,0 %	0,640%	42 028,4	19	23	69	Locus:1.1.1.4660.16 File:"Ingel18222.wiff"	YMDWCPEVR	R	D	99,7 %	53,5	25,7	39,5	Oxidation (+16), Carbamidomethyl (+57)	1 270,52	2	0,0049	3,9	263	271
18220-18222_ OuelletteM_20131010	18220_large	18220_large	Ingel18220_MGFPeaklist (F052591)	hypothetical protein, conserved	LinJ.08.1010	hypothetical protein, conserved	98,4 %	0,0147%	42 028,4	1	1	1	Locus:1.1.1.5153.6 File:"Ingel18220.wiff"	LDDLVDLLER	R	F	99,7 %	58,0	30,3	46,9		1 199,64	2	0,0040	3,3	226	235
