# Supplementary material for: Mitochondrial Proteomics of Antimony and Miltefosine Resistant Leishmania infantum
Source: Proteomes. 2015 Oct 21;3(4):328–46. doi: 10.3390/proteomes3040328 (PMC5217391; doi:10.3390/proteomes3040328)
Supplement: Supplementary File 1 [file proteomes-03-00328-s001.zip › proteomes-03-00328-supplementary/Supplementary File 2/proteins/LinJ.08.1290.xls]

Experiment name	Biological sample category	Biological sample name	MS/MS sample name	Protein group	Protein accession number	Protein name	Protein identification probability	Protein percentage of total spectra	Protein molecular weight (AMU)	Number of unique peptides	Number of unique spectra	Number of total spectra	Spectrum name	Peptide sequence	Previous amino acid	Next amino acid	Peptide identification probability	Mascot Ion score	Mascot Identity score	Mascot Delta Ion score	Modifications identified by spectrum	Actual peptide mass (AMU)	Spectrum charge	Actual minus calculated peptide mass (AMU)	Actual minus calculated peptide mass (PPM)	Peptide start index	Peptide stop index
18220-18222_ OuelletteM_20131010	18222_small	18222_small	Ingel18222_MGFPeaklist (F052590)	beta tubulin	LinJ.33.0860	beta-tubulin	100,0 %	3,14%	49 722,2	35	66	338	Locus:1.1.1.4962.7 File:"Ingel18222.wiff"	AGPYGQLFRPDNFIFGQSGAGNNWAK	R	G	99,7 %	32,0	29,3	32,0		2 811,35	4	-0,0015	-0,52	78	103
18220-18222_ OuelletteM_20131010	18222_small	18222_small	Ingel18222_MGFPeaklist (F052590)	beta tubulin	LinJ.33.0860	beta-tubulin	100,0 %	3,14%	49 722,2	35	66	338	Locus:1.1.1.4961.16 File:"Ingel18222.wiff"	AGPYGQLFRPDNFIFGQSGAGNNWAK	R	G	99,7 %	44,6	29,3	44,6		2 811,35	3	0,0024	0,85	78	103
18220-18222_ OuelletteM_20131010	18222_small	18222_small	Ingel18222_MGFPeaklist (F052590)	beta tubulin	LinJ.33.0860	beta-tubulin	100,0 %	3,14%	49 722,2	35	66	338	Locus:1.1.1.4960.19 File:"Ingel18222.wiff"	AGPYGQLFRPDNFIFGQSGAGNNWAK	R	G	99,7 %	48,9	29,3	48,9		2 811,35	3	0,0024	0,85	78	103
18220-18222_ OuelletteM_20131010	18222_small	18222_small	Ingel18222_MGFPeaklist (F052590)	beta tubulin	LinJ.33.0860	beta-tubulin	100,0 %	3,14%	49 722,2	35	66	338	Locus:1.1.1.4688.11 File:"Ingel18222.wiff"	AVLMDLEPGTMDSVR	R	A	95,9 %	34,9	29,8	31,4	Oxidation (+16), Oxidation (+16)	1 664,81	3	0,034	20	63	77
18220-18222_ OuelletteM_20131010	18222_small	18222_small	Ingel18222_MGFPeaklist (F052590)	beta tubulin	LinJ.33.0860	beta-tubulin	100,0 %	3,14%	49 722,2	35	66	338	Locus:1.1.1.4695.21 File:"Ingel18222.wiff"	AVLMDLEPGTMDSVR	R	A	99,5 %	31,9	29,4	31,9	Oxidation (+16), Oxidation (+16)	1 664,77	2	-0,0046	-2,7	63	77
18220-18222_ OuelletteM_20131010	18222_small	18222_small	Ingel18222_MGFPeaklist (F052590)	beta tubulin	LinJ.33.0860	beta-tubulin	100,0 %	3,14%	49 722,2	35	66	338	Locus:1.1.1.4696.5 File:"Ingel18222.wiff"	AVLMDLEPGTMDSVR	R	A	99,7 %	37,7	29,4	29,1	Oxidation (+16), Oxidation (+16)	1 664,77	3	-0,0013	-0,80	63	77
18220-18222_ OuelletteM_20131010	18222_small	18222_small	Ingel18222_MGFPeaklist (F052590)	beta tubulin	LinJ.33.0860	beta-tubulin	100,0 %	3,14%	49 722,2	35	66	338	Locus:1.1.1.4778.21 File:"Ingel18222.wiff"	AVLMDLEPGTMDSVR	R	A	99,7 %	54,2	29,8	35,6	Oxidation (+16)	1 648,78	2	-0,0036	-2,2	63	77
18220-18222_ OuelletteM_20131010	18222_small	18222_small	Ingel18222_MGFPeaklist (F052590)	beta tubulin	LinJ.33.0860	beta-tubulin	100,0 %	3,14%	49 722,2	35	66	338	Locus:1.1.1.4707.10 File:"Ingel18222.wiff"	AVLMDLEPGTMDSVR	R	A	99,7 %	54,8	29,4	52,5	Oxidation (+16), Oxidation (+16)	1 664,77	3	-0,0013	-0,80	63	77
18220-18222_ OuelletteM_20131010	18222_small	18222_small	Ingel18222_MGFPeaklist (F052590)	beta tubulin	LinJ.33.0860	beta-tubulin	100,0 %	3,14%	49 722,2	35	66	338	Locus:1.1.1.4701.21 File:"Ingel18222.wiff"	AVLMDLEPGTMDSVR	R	A	99,7 %	55,8	29,4	55,8	Oxidation (+16), Oxidation (+16)	1 664,77	2	-0,0046	-2,7	63	77
18220-18222_ OuelletteM_20131010	18222_small	18222_small	Ingel18222_MGFPeaklist (F052590)	beta tubulin	LinJ.33.0860	beta-tubulin	100,0 %	3,14%	49 722,2	35	66	338	Locus:1.1.1.4777.19 File:"Ingel18222.wiff"	AVLMDLEPGTMDSVR	R	A	99,7 %	56,0	29,8	35,2	Oxidation (+16)	1 648,78	2	-0,0036	-2,2	63	77
18220-18222_ OuelletteM_20131010	18222_small	18222_small	Ingel18222_MGFPeaklist (F052590)	beta tubulin	LinJ.33.0860	beta-tubulin	100,0 %	3,14%	49 722,2	35	66	338	Locus:1.1.1.4706.8 File:"Ingel18222.wiff"	AVLMDLEPGTMDSVR	R	A	99,7 %	56,8	29,4	54,1	Oxidation (+16), Oxidation (+16)	1 664,77	3	-0,0013	-0,80	63	77
18220-18222_ OuelletteM_20131010	18222_small	18222_small	Ingel18222_MGFPeaklist (F052590)	beta tubulin	LinJ.33.0860	beta-tubulin	100,0 %	3,14%	49 722,2	35	66	338	Locus:1.1.1.4717.9 File:"Ingel18222.wiff"	AVLMDLEPGTMDSVR	R	A	99,7 %	61,0	29,4	53,8	Oxidation (+16), Oxidation (+16)	1 664,77	3	-0,0013	-0,80	63	77
18220-18222_ OuelletteM_20131010	18222_small	18222_small	Ingel18222_MGFPeaklist (F052590)	beta tubulin	LinJ.33.0860	beta-tubulin	100,0 %	3,14%	49 722,2	35	66	338	Locus:1.1.1.4715.10 File:"Ingel18222.wiff"	AVLMDLEPGTMDSVR	R	A	99,7 %	61,2	29,4	59,5	Oxidation (+16), Oxidation (+16)	1 664,77	3	-0,0013	-0,80	63	77
18220-18222_ OuelletteM_20131010	18222_small	18222_small	Ingel18222_MGFPeaklist (F052590)	beta tubulin	LinJ.33.0860	beta-tubulin	100,0 %	3,14%	49 722,2	35	66	338	Locus:1.1.1.4714.9 File:"Ingel18222.wiff"	AVLMDLEPGTMDSVR	R	A	99,7 %	67,1	29,4	67,1	Oxidation (+16), Oxidation (+16)	1 664,77	3	-0,0013	-0,80	63	77
18220-18222_ OuelletteM_20131010	18222_small	18222_small	Ingel18222_MGFPeaklist (F052590)	beta tubulin	LinJ.33.0860	beta-tubulin	100,0 %	3,14%	49 722,2	35	66	338	Locus:1.1.1.4705.19 File:"Ingel18222.wiff"	AVLMDLEPGTMDSVR	R	A	99,7 %	70,0	29,4	69,5	Oxidation (+16), Oxidation (+16)	1 664,77	2	-0,0046	-2,7	63	77
18220-18222_ OuelletteM_20131010	18222_small	18222_small	Ingel18222_MGFPeaklist (F052590)	beta tubulin	LinJ.33.0860	beta-tubulin	100,0 %	3,14%	49 722,2	35	66	338	Locus:1.1.1.4712.20 File:"Ingel18222.wiff"	AVLMDLEPGTMDSVR	R	A	99,7 %	70,8	29,4	68,1	Oxidation (+16), Oxidation (+16)	1 664,77	2	-0,0046	-2,7	63	77
18220-18222_ OuelletteM_20131010	18222_small	18222_small	Ingel18222_MGFPeaklist (F052590)	beta tubulin	LinJ.33.0860	beta-tubulin	100,0 %	3,14%	49 722,2	35	66	338	Locus:1.1.1.4687.20 File:"Ingel18222.wiff"	AVLMDLEPGTMDSVR	R	A	99,7 %	71,8	29,7	71,8	Oxidation (+16), Oxidation (+16)	1 664,79	2	0,014	8,2	63	77
18220-18222_ OuelletteM_20131010	18222_small	18222_small	Ingel18222_MGFPeaklist (F052590)	beta tubulin	LinJ.33.0860	beta-tubulin	100,0 %	3,14%	49 722,2	35	66	338	Locus:1.1.1.4704.19 File:"Ingel18222.wiff"	AVLMDLEPGTMDSVR	R	A	99,7 %	73,1	29,4	68,8	Oxidation (+16), Oxidation (+16)	1 664,77	2	-0,0046	-2,7	63	77
18220-18222_ OuelletteM_20131010	18222_small	18222_small	Ingel18222_MGFPeaklist (F052590)	beta tubulin	LinJ.33.0860	beta-tubulin	100,0 %	3,14%	49 722,2	35	66	338	Locus:1.1.1.4721.19 File:"Ingel18222.wiff"	AVLMDLEPGTMDSVR	R	A	99,7 %	76,8	29,4	76,8	Oxidation (+16), Oxidation (+16)	1 664,77	2	-0,00075	-0,45	63	77
18220-18222_ OuelletteM_20131010	18222_small	18222_small	Ingel18222_MGFPeaklist (F052590)	beta tubulin	LinJ.33.0860	beta-tubulin	100,0 %	3,14%	49 722,2	35	66	338	Locus:1.1.1.4713.20 File:"Ingel18222.wiff"	AVLMDLEPGTMDSVR	R	A	99,7 %	81,2	29,4	81,2	Oxidation (+16), Oxidation (+16)	1 664,77	2	-0,0046	-2,7	63	77
18220-18222_ OuelletteM_20131010	18222_small	18222_small	Ingel18222_MGFPeaklist (F052590)	beta tubulin	LinJ.33.0860	beta-tubulin	100,0 %	3,14%	49 722,2	35	66	338	Locus:1.1.1.4720.20 File:"Ingel18222.wiff"	AVLMDLEPGTMDSVR	R	A	99,7 %	83,1	29,4	80,4	Oxidation (+16), Oxidation (+16)	1 664,77	2	-0,0046	-2,7	63	77
18220-18222_ OuelletteM_20131010	18222_small	18222_small	Ingel18222_MGFPeaklist (F052590)	beta tubulin	LinJ.33.0860	beta-tubulin	100,0 %	3,14%	49 722,2	35	66	338	Locus:1.1.1.4699.20 File:"Ingel18222.wiff"	AVLMDLEPGTMDSVR	R	A	99,7 %	84,5	29,4	82,5	Oxidation (+16), Oxidation (+16)	1 664,77	2	-0,0046	-2,7	63	77
18220-18222_ OuelletteM_20131010	18222_small	18222_small	Ingel18222_MGFPeaklist (F052590)	beta tubulin	LinJ.33.0860	beta-tubulin	100,0 %	3,14%	49 722,2	35	66	338	Locus:1.1.1.4874.20 File:"Ingel18222.wiff"	EAESCDCLQGFQLSHSLGGGTGSGMGTLLISK	K	L	95,9 %	14,6	27,2	14,6	Carbamidomethyl (+57), Carbamidomethyl (+57), Oxidation (+16)	3 312,52	3	0,0086	2,6	123	154
18220-18222_ OuelletteM_20131010	18222_small	18222_small	Ingel18222_MGFPeaklist (F052590)	beta tubulin	LinJ.33.0860	beta-tubulin	100,0 %	3,14%	49 722,2	35	66	338	Locus:1.1.1.4868.15 File:"Ingel18222.wiff"	EAESCDCLQGFQLSHSLGGGTGSGMGTLLISK	K	L	96,9 %	14,8	27,1	14,8	Carbamidomethyl (+57), Carbamidomethyl (+57), Oxidation (+16)	3 312,51	4	0,0047	1,4	123	154
18220-18222_ OuelletteM_20131010	18222_small	18222_small	Ingel18222_MGFPeaklist (F052590)	beta tubulin	LinJ.33.0860	beta-tubulin	100,0 %	3,14%	49 722,2	35	66	338	Locus:1.1.1.4867.17 File:"Ingel18222.wiff"	EAESCDCLQGFQLSHSLGGGTGSGMGTLLISK	K	L	99,3 %	19,8	27,1	19,8	Carbamidomethyl (+57), Carbamidomethyl (+57), Oxidation (+16)	3 312,51	4	0,0047	1,4	123	154
18220-18222_ OuelletteM_20131010	18222_small	18222_small	Ingel18222_MGFPeaklist (F052590)	beta tubulin	LinJ.33.0860	beta-tubulin	100,0 %	3,14%	49 722,2	35	66	338	Locus:1.1.1.4869.21 File:"Ingel18222.wiff"	EAESCDCLQGFQLSHSLGGGTGSGMGTLLISK	K	L	99,3 %	21,1	27,2	21,1	Carbamidomethyl (+57), Carbamidomethyl (+57), Oxidation (+16)	3 312,52	3	0,0086	2,6	123	154
18220-18222_ OuelletteM_20131010	18222_small	18222_small	Ingel18222_MGFPeaklist (F052590)	beta tubulin	LinJ.33.0860	beta-tubulin	100,0 %	3,14%	49 722,2	35	66	338	Locus:1.1.1.4869.17 File:"Ingel18222.wiff"	EAESCDCLQGFQLSHSLGGGTGSGMGTLLISK	K	L	99,4 %	20,9	27,1	20,9	Carbamidomethyl (+57), Carbamidomethyl (+57), Oxidation (+16)	3 312,51	4	0,0047	1,4	123	154
18220-18222_ OuelletteM_20131010	18222_small	18222_small	Ingel18222_MGFPeaklist (F052590)	beta tubulin	LinJ.33.0860	beta-tubulin	100,0 %	3,14%	49 722,2	35	66	338	Locus:1.1.1.4831.13 File:"Ingel18222.wiff"	EEYPDRIMMTFSVIPSPR	R	V	99,4 %	27,0	29,7	23,4	Oxidation (+16), Oxidation (+16)	2 199,04	3	0,0070	3,2	157	174
18220-18222_ OuelletteM_20131010	18222_small	18222_small	Ingel18222_MGFPeaklist (F052590)	beta tubulin	LinJ.33.0860	beta-tubulin	100,0 %	3,14%	49 722,2	35	66	338	Locus:1.1.1.4870.7 File:"Ingel18222.wiff"	EEYPDRIMMTFSVIPSPR	R	V	99,7 %	43,9	29,2	43,9	Glu->pyro-Glu (-18), Oxidation (+16), Oxidation (+16)	2 181,03	3	0,0073	3,4	157	174
18220-18222_ OuelletteM_20131010	18222_small	18222_small	Ingel18222_MGFPeaklist (F052590)	beta tubulin	LinJ.33.0860	beta-tubulin	100,0 %	3,14%	49 722,2	35	66	338	Locus:1.1.1.4869.13 File:"Ingel18222.wiff"	EEYPDRIMMTFSVIPSPR	R	V	99,7 %	47,2	29,2	47,2	Glu->pyro-Glu (-18), Oxidation (+16), Oxidation (+16)	2 181,03	3	0,0073	3,4	157	174
18220-18222_ OuelletteM_20131010	18222_small	18222_small	Ingel18222_MGFPeaklist (F052590)	beta tubulin	LinJ.33.0860	beta-tubulin	100,0 %	3,14%	49 722,2	35	66	338	Locus:1.1.1.4822.13 File:"Ingel18222.wiff"	EEYPDRIMMTFSVIPSPR	R	V	99,7 %	47,7	29,7	47,7	Oxidation (+16), Oxidation (+16)	2 199,04	3	0,0070	3,2	157	174
18220-18222_ OuelletteM_20131010	18222_small	18222_small	Ingel18222_MGFPeaklist (F052590)	beta tubulin	LinJ.33.0860	beta-tubulin	100,0 %	3,14%	49 722,2	35	66	338	Locus:1.1.1.4824.12 File:"Ingel18222.wiff"	EEYPDRIMMTFSVIPSPR	R	V	99,7 %	50,0	29,7	50,0	Oxidation (+16), Oxidation (+16)	2 199,04	3	0,0070	3,2	157	174
18220-18222_ OuelletteM_20131010	18222_small	18222_small	Ingel18222_MGFPeaklist (F052590)	beta tubulin	LinJ.33.0860	beta-tubulin	100,0 %	3,14%	49 722,2	35	66	338	Locus:1.1.1.4524.19 File:"Ingel18222.wiff"	EIVSCQAGQCGNQIGSK	R	F	99,3 %	63,3	28,3	2,57	Carbamidomethyl (+57), Deamidated (+1), Carbamidomethyl (+57)	1 835,82	3	0,010	5,5	3	19
18220-18222_ OuelletteM_20131010	18222_small	18222_small	Ingel18222_MGFPeaklist (F052590)	beta tubulin	LinJ.33.0860	beta-tubulin	100,0 %	3,14%	49 722,2	35	66	338	Locus:1.1.1.4525.20 File:"Ingel18222.wiff"	EIVSCQAGQCGNQIGSK	R	F	99,7 %	34,6	28,5	29,9	Carbamidomethyl (+57), Carbamidomethyl (+57)	1 834,83	2	0,000047	0,026	3	19
18220-18222_ OuelletteM_20131010	18222_small	18222_small	Ingel18222_MGFPeaklist (F052590)	beta tubulin	LinJ.33.0860	beta-tubulin	100,0 %	3,14%	49 722,2	35	66	338	Locus:1.1.1.4530.21 File:"Ingel18222.wiff"	EIVSCQAGQCGNQIGSK	R	F	99,7 %	37,0	28,5	34,7	Carbamidomethyl (+57), Carbamidomethyl (+57)	1 834,83	2	0,000047	0,026	3	19
18220-18222_ OuelletteM_20131010	18222_small	18222_small	Ingel18222_MGFPeaklist (F052590)	beta tubulin	LinJ.33.0860	beta-tubulin	100,0 %	3,14%	49 722,2	35	66	338	Locus:1.1.1.4521.21 File:"Ingel18222.wiff"	EIVSCQAGQCGNQIGSK	R	F	99,7 %	116	28,5	111	Carbamidomethyl (+57), Carbamidomethyl (+57)	1 834,83	2	0,000047	0,026	3	19
18220-18222_ OuelletteM_20131010	18222_small	18222_small	Ingel18222_MGFPeaklist (F052590)	beta tubulin	LinJ.33.0860	beta-tubulin	100,0 %	3,14%	49 722,2	35	66	338	Locus:1.1.1.4529.21 File:"Ingel18222.wiff"	EIVSCQAGQCGNQIGSK	R	F	99,7 %	114	28,5	104	Carbamidomethyl (+57), Carbamidomethyl (+57)	1 834,83	2	0,000047	0,026	3	19
18220-18222_ OuelletteM_20131010	18222_small	18222_small	Ingel18222_MGFPeaklist (F052590)	beta tubulin	LinJ.33.0860	beta-tubulin	100,0 %	3,14%	49 722,2	35	66	338	Locus:1.1.1.4594.21 File:"Ingel18222.wiff"	EIVSCQAGQCGNQIGSK	R	F	99,7 %	59,0	28,7	59,0	Glu->pyro-Glu (-18), Carbamidomethyl (+57), Carbamidomethyl (+57)	1 816,82	2	0,0020	1,1	3	19
18220-18222_ OuelletteM_20131010	18222_small	18222_small	Ingel18222_MGFPeaklist (F052590)	beta tubulin	LinJ.33.0860	beta-tubulin	100,0 %	3,14%	49 722,2	35	66	338	Locus:1.1.1.4525.16 File:"Ingel18222.wiff"	EIVSCQAGQCGNQIGSK	R	F	99,7 %	80,4	28,6	71,7	Carbamidomethyl (+57), Carbamidomethyl (+57)	1 834,83	3	0,0033	1,8	3	19
18220-18222_ OuelletteM_20131010	18222_small	18222_small	Ingel18222_MGFPeaklist (F052590)	beta tubulin	LinJ.33.0860	beta-tubulin	100,0 %	3,14%	49 722,2	35	66	338	Locus:1.1.1.4526.18 File:"Ingel18222.wiff"	EIVSCQAGQCGNQIGSK	R	F	99,7 %	83,1	28,6	73,8	Carbamidomethyl (+57), Carbamidomethyl (+57)	1 834,83	3	0,0033	1,8	3	19
18220-18222_ OuelletteM_20131010	18222_small	18222_small	Ingel18222_MGFPeaklist (F052590)	beta tubulin	LinJ.33.0860	beta-tubulin	100,0 %	3,14%	49 722,2	35	66	338	Locus:1.1.1.4523.16 File:"Ingel18222.wiff"	EIVSCQAGQCGNQIGSK	R	F	99,7 %	84,3	28,6	70,0	Carbamidomethyl (+57), Carbamidomethyl (+57)	1 834,83	3	0,0033	1,8	3	19
18220-18222_ OuelletteM_20131010	18222_small	18222_small	Ingel18222_MGFPeaklist (F052590)	beta tubulin	LinJ.33.0860	beta-tubulin	100,0 %	3,14%	49 722,2	35	66	338	Locus:1.1.1.4527.17 File:"Ingel18222.wiff"	EIVSCQAGQCGNQIGSK	R	F	99,7 %	90,6	28,6	77,5	Carbamidomethyl (+57), Carbamidomethyl (+57)	1 834,83	3	0,0033	1,8	3	19
18220-18222_ OuelletteM_20131010	18222_small	18222_small	Ingel18222_MGFPeaklist (F052590)	beta tubulin	LinJ.33.0860	beta-tubulin	100,0 %	3,14%	49 722,2	35	66	338	Locus:1.1.1.4524.18 File:"Ingel18222.wiff"	EIVSCQAGQCGNQIGSK	R	F	99,7 %	97,9	28,6	80,1	Carbamidomethyl (+57), Carbamidomethyl (+57)	1 834,83	3	0,0033	1,8	3	19
18220-18222_ OuelletteM_20131010	18222_small	18222_small	Ingel18222_MGFPeaklist (F052590)	beta tubulin	LinJ.33.0860	beta-tubulin	100,0 %	3,14%	49 722,2	35	66	338	Locus:1.1.1.4522.21 File:"Ingel18222.wiff"	EIVSCQAGQCGNQIGSK	R	F	99,7 %	107	28,5	91,6	Carbamidomethyl (+57), Carbamidomethyl (+57)	1 834,83	2	0,000047	0,026	3	19
18220-18222_ OuelletteM_20131010	18222_small	18222_small	Ingel18222_MGFPeaklist (F052590)	beta tubulin	LinJ.33.0860	beta-tubulin	100,0 %	3,14%	49 722,2	35	66	338	Locus:1.1.1.4534.8 File:"Ingel18222.wiff"	EVDEQMLNVQNK	K	N	96,0 %	20,8	30,1	11,3	Oxidation (+16)	1 461,68	3	0,0025	1,7	325	336
18220-18222_ OuelletteM_20131010	18222_small	18222_small	Ingel18222_MGFPeaklist (F052590)	beta tubulin	LinJ.33.0860	beta-tubulin	100,0 %	3,14%	49 722,2	35	66	338	Locus:1.1.1.4598.20 File:"Ingel18222.wiff"	EVDEQMLNVQNK	K	N	99,7 %	39,4	29,9	35,2	Glu->pyro-Glu (-18), Oxidation (+16)	1 443,68	2	0,0089	6,2	325	336
18220-18222_ OuelletteM_20131010	18222_small	18222_small	Ingel18222_MGFPeaklist (F052590)	beta tubulin	LinJ.33.0860	beta-tubulin	100,0 %	3,14%	49 722,2	35	66	338	Locus:1.1.1.4542.20 File:"Ingel18222.wiff"	EVDEQMLNVQNK	K	N	99,7 %	42,6	30,0	37,2	Oxidation (+16)	1 461,68	2	-0,0012	-0,85	325	336
18220-18222_ OuelletteM_20131010	18222_small	18222_small	Ingel18222_MGFPeaklist (F052590)	beta tubulin	LinJ.33.0860	beta-tubulin	100,0 %	3,14%	49 722,2	35	66	338	Locus:1.1.1.4597.17 File:"Ingel18222.wiff"	EVDEQMLNVQNK	K	N	99,7 %	44,8	29,9	36,4	Glu->pyro-Glu (-18), Oxidation (+16)	1 443,68	2	0,0089	6,2	325	336
18220-18222_ OuelletteM_20131010	18222_small	18222_small	Ingel18222_MGFPeaklist (F052590)	beta tubulin	LinJ.33.0860	beta-tubulin	100,0 %	3,14%	49 722,2	35	66	338	Locus:1.1.1.4528.20 File:"Ingel18222.wiff"	EVDEQMLNVQNK	K	N	99,7 %	58,3	30,0	53,0	Oxidation (+16)	1 461,68	2	-0,0016	-1,1	325	336
18220-18222_ OuelletteM_20131010	18222_small	18222_small	Ingel18222_MGFPeaklist (F052590)	beta tubulin	LinJ.33.0860	beta-tubulin	100,0 %	3,14%	49 722,2	35	66	338	Locus:1.1.1.4529.19 File:"Ingel18222.wiff"	EVDEQMLNVQNK	K	N	99,7 %	67,7	30,0	58,6	Oxidation (+16)	1 461,68	2	-0,0016	-1,1	325	336
18220-18222_ OuelletteM_20131010	18222_small	18222_small	Ingel18222_MGFPeaklist (F052590)	beta tubulin	LinJ.33.0860	beta-tubulin	100,0 %	3,14%	49 722,2	35	66	338	Locus:1.1.1.4526.21 File:"Ingel18222.wiff"	EVDEQMLNVQNK	K	N	99,7 %	68,3	30,0	61,0	Oxidation (+16)	1 461,68	2	-0,0016	-1,1	325	336
18220-18222_ OuelletteM_20131010	18222_small	18222_small	Ingel18222_MGFPeaklist (F052590)	beta tubulin	LinJ.33.0860	beta-tubulin	100,0 %	3,14%	49 722,2	35	66	338	Locus:1.1.1.4541.20 File:"Ingel18222.wiff"	EVDEQMLNVQNK	K	N	99,7 %	70,2	30,0	59,8	Oxidation (+16)	1 461,68	2	-0,0016	-1,1	325	336
18220-18222_ OuelletteM_20131010	18222_small	18222_small	Ingel18222_MGFPeaklist (F052590)	beta tubulin	LinJ.33.0860	beta-tubulin	100,0 %	3,14%	49 722,2	35	66	338	Locus:1.1.1.4703.8 File:"Ingel18222.wiff"	FPGQLNSDLR	R	K	95,8 %	33,8	30,4	25,3	Deamidated (+1), Deamidated (+1)	1 147,57	2	0,022	19	242	251
18220-18222_ OuelletteM_20131010	18222_small	18222_small	Ingel18222_MGFPeaklist (F052590)	beta tubulin	LinJ.33.0860	beta-tubulin	100,0 %	3,14%	49 722,2	35	66	338	Locus:1.1.1.4726.10 File:"Ingel18222.wiff"	FPGQLNSDLR	R	K	96,3 %	34,8	30,4	13,0	Deamidated (+1)	1 146,58	2	0,011	9,6	242	251
18220-18222_ OuelletteM_20131010	18222_small	18222_small	Ingel18222_MGFPeaklist (F052590)	beta tubulin	LinJ.33.0860	beta-tubulin	100,0 %	3,14%	49 722,2	35	66	338	Locus:1.1.1.4691.8 File:"Ingel18222.wiff"	FPGQLNSDLR	R	K	99,7 %	55,8	30,4	43,4		1 145,58	2	-0,0040	-3,5	242	251
18220-18222_ OuelletteM_20131010	18222_small	18222_small	Ingel18222_MGFPeaklist (F052590)	beta tubulin	LinJ.33.0860	beta-tubulin	100,0 %	3,14%	49 722,2	35	66	338	Locus:1.1.1.4692.8 File:"Ingel18222.wiff"	FPGQLNSDLR	R	K	99,7 %	57,7	30,4	46,6		1 145,58	2	-0,0016	-1,4	242	251
18220-18222_ OuelletteM_20131010	18222_small	18222_small	Ingel18222_MGFPeaklist (F052590)	beta tubulin	LinJ.33.0860	beta-tubulin	100,0 %	3,14%	49 722,2	35	66	338	Locus:1.1.1.4675.10 File:"Ingel18222.wiff"	FPGQLNSDLR	R	K	99,7 %	58,5	30,4	47,8		1 145,58	2	-0,0038	-3,3	242	251
18220-18222_ OuelletteM_20131010	18222_small	18222_small	Ingel18222_MGFPeaklist (F052590)	beta tubulin	LinJ.33.0860	beta-tubulin	100,0 %	3,14%	49 722,2	35	66	338	Locus:1.1.1.4716.11 File:"Ingel18222.wiff"	FPGQLNSDLR	R	K	99,7 %	59,1	30,4	36,5		1 145,57	2	-0,011	-9,6	242	251
18220-18222_ OuelletteM_20131010	18222_small	18222_small	Ingel18222_MGFPeaklist (F052590)	beta tubulin	LinJ.33.0860	beta-tubulin	100,0 %	3,14%	49 722,2	35	66	338	Locus:1.1.1.4707.12 File:"Ingel18222.wiff"	FPGQLNSDLR	R	K	99,7 %	60,5	30,4	48,0		1 145,58	2	0,00098	0,85	242	251
18220-18222_ OuelletteM_20131010	18222_small	18222_small	Ingel18222_MGFPeaklist (F052590)	beta tubulin	LinJ.33.0860	beta-tubulin	100,0 %	3,14%	49 722,2	35	66	338	Locus:1.1.1.4676.12 File:"Ingel18222.wiff"	FPGQLNSDLR	R	K	99,7 %	61,0	30,4	50,4		1 145,58	2	-0,0038	-3,3	242	251
18220-18222_ OuelletteM_20131010	18222_small	18222_small	Ingel18222_MGFPeaklist (F052590)	beta tubulin	LinJ.33.0860	beta-tubulin	100,0 %	3,14%	49 722,2	35	66	338	Locus:1.1.1.4683.10 File:"Ingel18222.wiff"	FPGQLNSDLR	R	K	99,7 %	61,1	30,4	49,1		1 145,58	2	-0,0038	-3,3	242	251
18220-18222_ OuelletteM_20131010	18222_small	18222_small	Ingel18222_MGFPeaklist (F052590)	beta tubulin	LinJ.33.0860	beta-tubulin	100,0 %	3,14%	49 722,2	35	66	338	Locus:1.1.1.4684.9 File:"Ingel18222.wiff"	FPGQLNSDLR	R	K	99,7 %	63,6	30,4	52,9		1 145,58	2	-0,0038	-3,3	242	251
18220-18222_ OuelletteM_20131010	18222_small	18222_small	Ingel18222_MGFPeaklist (F052590)	beta tubulin	LinJ.33.0860	beta-tubulin	100,0 %	3,14%	49 722,2	35	66	338	Locus:1.1.1.4700.9 File:"Ingel18222.wiff"	FPGQLNSDLR	R	K	99,7 %	64,6	30,4	52,2		1 145,58	2	-0,0012	-1,1	242	251
18220-18222_ OuelletteM_20131010	18222_small	18222_small	Ingel18222_MGFPeaklist (F052590)	beta tubulin	LinJ.33.0860	beta-tubulin	100,0 %	3,14%	49 722,2	35	66	338	Locus:1.1.1.4668.11 File:"Ingel18222.wiff"	FPGQLNSDLR	R	K	99,7 %	64,7	30,4	52,2		1 145,58	2	-0,0038	-3,3	242	251
18220-18222_ OuelletteM_20131010	18222_small	18222_small	Ingel18222_MGFPeaklist (F052590)	beta tubulin	LinJ.33.0860	beta-tubulin	100,0 %	3,14%	49 722,2	35	66	338	Locus:1.1.1.4710.10 File:"Ingel18222.wiff"	FPGQLNSDLR	R	K	99,7 %	65,0	30,4	52,3		1 145,58	2	0,00058	0,50	242	251
18220-18222_ OuelletteM_20131010	18222_small	18222_small	Ingel18222_MGFPeaklist (F052590)	beta tubulin	LinJ.33.0860	beta-tubulin	100,0 %	3,14%	49 722,2	35	66	338	Locus:1.1.1.4699.11 File:"Ingel18222.wiff"	FPGQLNSDLR	R	K	99,7 %	65,0	30,4	53,5		1 145,58	2	-0,0012	-1,1	242	251
18220-18222_ OuelletteM_20131010	18222_small	18222_small	Ingel18222_MGFPeaklist (F052590)	beta tubulin	LinJ.33.0860	beta-tubulin	100,0 %	3,14%	49 722,2	35	66	338	Locus:1.1.1.4667.11 File:"Ingel18222.wiff"	FPGQLNSDLR	R	K	99,7 %	66,7	30,4	54,0		1 145,58	2	-0,0040	-3,5	242	251
18220-18222_ OuelletteM_20131010	18222_small	18222_small	Ingel18222_MGFPeaklist (F052590)	beta tubulin	LinJ.33.0860	beta-tubulin	100,0 %	3,14%	49 722,2	35	66	338	Locus:1.1.1.4717.11 File:"Ingel18222.wiff"	FPGQLNSDLR	R	K	99,7 %	69,1	30,4	49,9		1 145,58	2	-0,0054	-4,7	242	251
18220-18222_ OuelletteM_20131010	18222_small	18222_small	Ingel18222_MGFPeaklist (F052590)	beta tubulin	LinJ.33.0860	beta-tubulin	100,0 %	3,14%	49 722,2	35	66	338	Locus:1.1.1.4604.2 File:"Ingel18222.wiff"	FPGQLNSDLRK	R	L	99,0 %	38,8	30,0	11,6		1 273,68	3	-0,0022	-1,7	242	252
18220-18222_ OuelletteM_20131010	18222_small	18222_small	Ingel18222_MGFPeaklist (F052590)	beta tubulin	LinJ.33.0860	beta-tubulin	100,0 %	3,14%	49 722,2	35	66	338	Locus:1.1.1.4623.14 File:"Ingel18222.wiff"	FPGQLNSDLRK	R	L	99,7 %	38,8	29,9	25,0		1 273,69	2	0,0072	5,6	242	252
18220-18222_ OuelletteM_20131010	18222_small	18222_small	Ingel18222_MGFPeaklist (F052590)	beta tubulin	LinJ.33.0860	beta-tubulin	100,0 %	3,14%	49 722,2	35	66	338	Locus:1.1.1.4624.14 File:"Ingel18222.wiff"	FPGQLNSDLRK	R	L	99,7 %	38,2	29,9	25,7		1 273,68	2	0,0040	3,1	242	252
18220-18222_ OuelletteM_20131010	18222_small	18222_small	Ingel18222_MGFPeaklist (F052590)	beta tubulin	LinJ.33.0860	beta-tubulin	100,0 %	3,14%	49 722,2	35	66	338	Locus:1.1.1.4640.3 File:"Ingel18222.wiff"	FPGQLNSDLRK	R	L	99,7 %	41,3	30,0	30,8		1 273,68	3	-0,0028	-2,2	242	252
18220-18222_ OuelletteM_20131010	18222_small	18222_small	Ingel18222_MGFPeaklist (F052590)	beta tubulin	LinJ.33.0860	beta-tubulin	100,0 %	3,14%	49 722,2	35	66	338	Locus:1.1.1.4623.2 File:"Ingel18222.wiff"	FPGQLNSDLRK	R	L	99,7 %	40,8	30,0	25,1		1 273,68	3	0,00080	0,63	242	252
18220-18222_ OuelletteM_20131010	18222_small	18222_small	Ingel18222_MGFPeaklist (F052590)	beta tubulin	LinJ.33.0860	beta-tubulin	100,0 %	3,14%	49 722,2	35	66	338	Locus:1.1.1.4615.3 File:"Ingel18222.wiff"	FPGQLNSDLRK	R	L	99,7 %	42,5	30,0	30,4		1 273,68	3	-0,0022	-1,7	242	252
18220-18222_ OuelletteM_20131010	18222_small	18222_small	Ingel18222_MGFPeaklist (F052590)	beta tubulin	LinJ.33.0860	beta-tubulin	100,0 %	3,14%	49 722,2	35	66	338	Locus:1.1.1.4643.2 File:"Ingel18222.wiff"	FPGQLNSDLRK	R	L	99,7 %	47,8	30,1	33,0		1 273,67	3	-0,0070	-5,5	242	252
18220-18222_ OuelletteM_20131010	18222_small	18222_small	Ingel18222_MGFPeaklist (F052590)	beta tubulin	LinJ.33.0860	beta-tubulin	100,0 %	3,14%	49 722,2	35	66	338	Locus:1.1.1.4605.4 File:"Ingel18222.wiff"	FPGQLNSDLRK	R	L	99,7 %	48,7	30,0	34,4		1 273,68	3	-0,0022	-1,7	242	252
18220-18222_ OuelletteM_20131010	18222_small	18222_small	Ingel18222_MGFPeaklist (F052590)	beta tubulin	LinJ.33.0860	beta-tubulin	100,0 %	3,14%	49 722,2	35	66	338	Locus:1.1.1.4613.6 File:"Ingel18222.wiff"	FPGQLNSDLRK	R	L	99,7 %	52,2	30,0	36,5		1 273,68	3	-0,0022	-1,7	242	252
18220-18222_ OuelletteM_20131010	18222_small	18222_small	Ingel18222_MGFPeaklist (F052590)	beta tubulin	LinJ.33.0860	beta-tubulin	100,0 %	3,14%	49 722,2	35	66	338	Locus:1.1.1.4606.20 File:"Ingel18222.wiff"	FPGQLNSDLRK	R	L	99,7 %	54,2	30,1	41,6		1 273,67	2	-0,011	-8,5	242	252
18220-18222_ OuelletteM_20131010	18222_small	18222_small	Ingel18222_MGFPeaklist (F052590)	beta tubulin	LinJ.33.0860	beta-tubulin	100,0 %	3,14%	49 722,2	35	66	338	Locus:1.1.1.4639.2 File:"Ingel18222.wiff"	FPGQLNSDLRK	R	L	99,7 %	55,5	30,0	42,9		1 273,68	3	0,00050	0,39	242	252
18220-18222_ OuelletteM_20131010	18222_small	18222_small	Ingel18222_MGFPeaklist (F052590)	beta tubulin	LinJ.33.0860	beta-tubulin	100,0 %	3,14%	49 722,2	35	66	338	Locus:1.1.1.4631.3 File:"Ingel18222.wiff"	FPGQLNSDLRK	R	L	99,7 %	58,7	30,0	43,0		1 273,68	3	0,00080	0,63	242	252
18220-18222_ OuelletteM_20131010	18222_small	18222_small	Ingel18222_MGFPeaklist (F052590)	beta tubulin	LinJ.33.0860	beta-tubulin	100,0 %	3,14%	49 722,2	35	66	338	Locus:1.1.1.4622.3 File:"Ingel18222.wiff"	FPGQLNSDLRK	R	L	99,7 %	61,6	30,0	45,7		1 273,68	3	-0,0025	-2,0	242	252
18220-18222_ OuelletteM_20131010	18222_small	18222_small	Ingel18222_MGFPeaklist (F052590)	beta tubulin	LinJ.33.0860	beta-tubulin	100,0 %	3,14%	49 722,2	35	66	338	Locus:1.1.1.4632.4 File:"Ingel18222.wiff"	FPGQLNSDLRK	R	L	99,7 %	87,2	30,0	71,3		1 273,68	3	0,00080	0,63	242	252
18220-18222_ OuelletteM_20131010	18222_small	18222_small	Ingel18222_MGFPeaklist (F052590)	beta tubulin	LinJ.33.0860	beta-tubulin	100,0 %	3,14%	49 722,2	35	66	338	Locus:1.1.1.4878.21 File:"Ingel18222.wiff"	FWEVIADEHGVDPTGSYQGDSDLQLER	K	I	99,7 %	57,1	27,5	57,1		3 062,40	3	0,0064	2,1	20	46
18220-18222_ OuelletteM_20131010	18222_small	18222_small	Ingel18222_MGFPeaklist (F052590)	beta tubulin	LinJ.33.0860	beta-tubulin	100,0 %	3,14%	49 722,2	35	66	338	Locus:1.1.1.4881.21 File:"Ingel18222.wiff"	FWEVIADEHGVDPTGSYQGDSDLQLER	K	I	99,7 %	89,5	27,5	89,4		3 062,40	3	0,0064	2,1	20	46
18220-18222_ OuelletteM_20131010	18222_small	18222_small	Ingel18222_MGFPeaklist (F052590)	beta tubulin	LinJ.33.0860	beta-tubulin	100,0 %	3,14%	49 722,2	35	66	338	Locus:1.1.1.4882.21 File:"Ingel18222.wiff"	FWEVIADEHGVDPTGSYQGDSDLQLER	K	I	99,7 %	91,9	27,5	91,3		3 062,40	3	0,0064	2,1	20	46
18220-18222_ OuelletteM_20131010	18222_small	18222_small	Ingel18222_MGFPeaklist (F052590)	beta tubulin	LinJ.33.0860	beta-tubulin	100,0 %	3,14%	49 722,2	35	66	338	Locus:1.1.1.4957.4 File:"Ingel18222.wiff"	GHYTEGAELIDSVLDVCR	K	K	97,3 %	24,4	29,7	14,1	Carbamidomethyl (+57)	2 032,96	3	0,0064	3,2	104	121
18220-18222_ OuelletteM_20131010	18222_small	18222_small	Ingel18222_MGFPeaklist (F052590)	beta tubulin	LinJ.33.0860	beta-tubulin	100,0 %	3,14%	49 722,2	35	66	338	Locus:1.1.1.4958.19 File:"Ingel18222.wiff"	GHYTEGAELIDSVLDVCR	K	K	99,7 %	132	29,7	122	Carbamidomethyl (+57)	2 032,96	2	0,0068	3,3	104	121
18220-18222_ OuelletteM_20131010	18222_small	18222_small	Ingel18222_MGFPeaklist (F052590)	beta tubulin	LinJ.33.0860	beta-tubulin	100,0 %	3,14%	49 722,2	35	66	338	Locus:1.1.1.4959.21 File:"Ingel18222.wiff"	GHYTEGAELIDSVLDVCR	K	K	99,7 %	107	29,7	102	Carbamidomethyl (+57)	2 032,96	2	0,0068	3,3	104	121
18220-18222_ OuelletteM_20131010	18222_small	18222_small	Ingel18222_MGFPeaklist (F052590)	beta tubulin	LinJ.33.0860	beta-tubulin	100,0 %	3,14%	49 722,2	35	66	338	Locus:1.1.1.4958.6 File:"Ingel18222.wiff"	GHYTEGAELIDSVLDVCR	K	K	99,7 %	80,1	29,7	65,3	Carbamidomethyl (+57)	2 032,96	3	0,0064	3,2	104	121
18220-18222_ OuelletteM_20131010	18222_small	18222_small	Ingel18222_MGFPeaklist (F052590)	beta tubulin	LinJ.33.0860	beta-tubulin	100,0 %	3,14%	49 722,2	35	66	338	Locus:1.1.1.4936.3 File:"Ingel18222.wiff"	GHYTEGAELIDSVLDVCRK	K	E	99,7 %	46,8	29,7	46,8	Carbamidomethyl (+57)	2 161,05	4	0,0017	0,77	104	122
18220-18222_ OuelletteM_20131010	18222_small	18222_small	Ingel18222_MGFPeaklist (F052590)	beta tubulin	LinJ.33.0860	beta-tubulin	100,0 %	3,14%	49 722,2	35	66	338	Locus:1.1.1.4948.10 File:"Ingel18222.wiff"	GHYTEGAELIDSVLDVCRK	K	E	99,7 %	60,2	29,6	60,2	Carbamidomethyl (+57)	2 161,05	3	-0,00056	-0,26	104	122
18220-18222_ OuelletteM_20131010	18222_small	18222_small	Ingel18222_MGFPeaklist (F052590)	beta tubulin	LinJ.33.0860	beta-tubulin	100,0 %	3,14%	49 722,2	35	66	338	Locus:1.1.1.4949.8 File:"Ingel18222.wiff"	GHYTEGAELIDSVLDVCRK	K	E	99,7 %	63,0	29,6	63,0	Carbamidomethyl (+57)	2 161,05	3	-0,00056	-0,26	104	122
18220-18222_ OuelletteM_20131010	18222_small	18222_small	Ingel18222_MGFPeaklist (F052590)	beta tubulin	LinJ.33.0860	beta-tubulin	100,0 %	3,14%	49 722,2	35	66	338	Locus:1.1.1.4945.4 File:"Ingel18222.wiff"	GHYTEGAELIDSVLDVCRK	K	E	99,7 %	65,2	29,7	63,6	Carbamidomethyl (+57)	2 161,05	4	0,0017	0,77	104	122
18220-18222_ OuelletteM_20131010	18222_small	18222_small	Ingel18222_MGFPeaklist (F052590)	beta tubulin	LinJ.33.0860	beta-tubulin	100,0 %	3,14%	49 722,2	35	66	338	Locus:1.1.1.4947.3 File:"Ingel18222.wiff"	GHYTEGAELIDSVLDVCRK	K	E	99,7 %	65,8	29,7	64,2	Carbamidomethyl (+57)	2 161,05	4	0,0017	0,77	104	122
18220-18222_ OuelletteM_20131010	18222_small	18222_small	Ingel18222_MGFPeaklist (F052590)	beta tubulin	LinJ.33.0860	beta-tubulin	100,0 %	3,14%	49 722,2	35	66	338	Locus:1.1.1.4949.2 File:"Ingel18222.wiff"	GHYTEGAELIDSVLDVCRK	K	E	99,7 %	67,8	29,7	67,1	Carbamidomethyl (+57)	2 161,05	4	0,0017	0,77	104	122
18220-18222_ OuelletteM_20131010	18222_small	18222_small	Ingel18222_MGFPeaklist (F052590)	beta tubulin	LinJ.33.0860	beta-tubulin	100,0 %	3,14%	49 722,2	35	66	338	Locus:1.1.1.4941.2 File:"Ingel18222.wiff"	GHYTEGAELIDSVLDVCRK	K	E	99,7 %	70,8	29,7	68,4	Carbamidomethyl (+57)	2 161,05	4	0,0017	0,77	104	122
18220-18222_ OuelletteM_20131010	18222_small	18222_small	Ingel18222_MGFPeaklist (F052590)	beta tubulin	LinJ.33.0860	beta-tubulin	100,0 %	3,14%	49 722,2	35	66	338	Locus:1.1.1.4942.2 File:"Ingel18222.wiff"	GHYTEGAELIDSVLDVCRK	K	E	99,7 %	74,6	29,7	71,2	Carbamidomethyl (+57)	2 161,05	4	0,0017	0,77	104	122
18220-18222_ OuelletteM_20131010	18222_small	18222_small	Ingel18222_MGFPeaklist (F052590)	beta tubulin	LinJ.33.0860	beta-tubulin	100,0 %	3,14%	49 722,2	35	66	338	Locus:1.1.1.4940.8 File:"Ingel18222.wiff"	GHYTEGAELIDSVLDVCRK	K	E	99,7 %	98,1	29,6	94,0	Carbamidomethyl (+57)	2 161,05	3	-0,00056	-0,26	104	122
18220-18222_ OuelletteM_20131010	18222_small	18222_small	Ingel18222_MGFPeaklist (F052590)	beta tubulin	LinJ.33.0860	beta-tubulin	100,0 %	3,14%	49 722,2	35	66	338	Locus:1.1.1.4808.16 File:"Ingel18222.wiff"	GLSVAELTQQMFDAK	R	N	95,0 %	22,2	30,0	22,2	Oxidation (+16)	1 652,83	2	0,022	13	283	297
18220-18222_ OuelletteM_20131010	18222_small	18222_small	Ingel18222_MGFPeaklist (F052590)	beta tubulin	LinJ.33.0860	beta-tubulin	100,0 %	3,14%	49 722,2	35	66	338	Locus:1.1.1.4832.19 File:"Ingel18222.wiff"	GLSVAELTQQMFDAK	R	N	96,3 %	45,9	29,9	5,62	Deamidated (+1), Oxidation (+16)	1 653,81	2	0,022	13	283	297
18220-18222_ OuelletteM_20131010	18222_small	18222_small	Ingel18222_MGFPeaklist (F052590)	beta tubulin	LinJ.33.0860	beta-tubulin	100,0 %	3,14%	49 722,2	35	66	338	Locus:1.1.1.4842.20 File:"Ingel18222.wiff"	GLSVAELTQQMFDAK	R	N	98,8 %	35,7	29,9	35,7	Oxidation (+16)	1 652,79	2	-0,016	-9,6	283	297
18220-18222_ OuelletteM_20131010	18222_small	18222_small	Ingel18222_MGFPeaklist (F052590)	beta tubulin	LinJ.33.0860	beta-tubulin	100,0 %	3,14%	49 722,2	35	66	338	Locus:1.1.1.4836.14 File:"Ingel18222.wiff"	GLSVAELTQQMFDAK	R	N	99,4 %	27,9	29,9	27,9	Oxidation (+16)	1 652,80	2	-0,0033	-2,0	283	297
18220-18222_ OuelletteM_20131010	18222_small	18222_small	Ingel18222_MGFPeaklist (F052590)	beta tubulin	LinJ.33.0860	beta-tubulin	100,0 %	3,14%	49 722,2	35	66	338	Locus:1.1.1.4834.17 File:"Ingel18222.wiff"	GLSVAELTQQMFDAK	R	N	99,7 %	33,8	29,9	33,6	Oxidation (+16)	1 652,80	2	-0,0057	-3,5	283	297
18220-18222_ OuelletteM_20131010	18222_small	18222_small	Ingel18222_MGFPeaklist (F052590)	beta tubulin	LinJ.33.0860	beta-tubulin	100,0 %	3,14%	49 722,2	35	66	338	Locus:1.1.1.4817.18 File:"Ingel18222.wiff"	GLSVAELTQQMFDAK	R	N	99,7 %	41,8	29,9	41,8	Oxidation (+16)	1 652,81	2	0,0011	0,64	283	297
18220-18222_ OuelletteM_20131010	18222_small	18222_small	Ingel18222_MGFPeaklist (F052590)	beta tubulin	LinJ.33.0860	beta-tubulin	100,0 %	3,14%	49 722,2	35	66	338	Locus:1.1.1.4824.5 File:"Ingel18222.wiff"	GLSVAELTQQMFDAK	R	N	99,7 %	50,6	29,9	42,4	Oxidation (+16)	1 652,81	3	0,00079	0,48	283	297
18220-18222_ OuelletteM_20131010	18222_small	18222_small	Ingel18222_MGFPeaklist (F052590)	beta tubulin	LinJ.33.0860	beta-tubulin	100,0 %	3,14%	49 722,2	35	66	338	Locus:1.1.1.4820.6 File:"Ingel18222.wiff"	GLSVAELTQQMFDAK	R	N	99,7 %	73,5	29,9	70,9	Oxidation (+16)	1 652,81	3	0,00079	0,48	283	297
18220-18222_ OuelletteM_20131010	18222_small	18222_small	Ingel18222_MGFPeaklist (F052590)	beta tubulin	LinJ.33.0860	beta-tubulin	100,0 %	3,14%	49 722,2	35	66	338	Locus:1.1.1.4825.20 File:"Ingel18222.wiff"	GLSVAELTQQMFDAK	R	N	99,7 %	85,3	29,9	78,3	Oxidation (+16)	1 652,81	2	0,0011	0,64	283	297
18220-18222_ OuelletteM_20131010	18222_small	18222_small	Ingel18222_MGFPeaklist (F052590)	beta tubulin	LinJ.33.0860	beta-tubulin	100,0 %	3,14%	49 722,2	35	66	338	Locus:1.1.1.4817.17 File:"Ingel18222.wiff"	GLSVAELTQQMFDAK	R	N	99,7 %	92,3	29,9	89,1	Oxidation (+16)	1 652,81	2	0,0011	0,64	283	297
18220-18222_ OuelletteM_20131010	18222_small	18222_small	Ingel18222_MGFPeaklist (F052590)	beta tubulin	LinJ.33.0860	beta-tubulin	100,0 %	3,14%	49 722,2	35	66	338	Locus:1.1.1.4812.17 File:"Ingel18222.wiff"	GLSVAELTQQMFDAK	R	N	99,7 %	99,6	29,9	99,6	Oxidation (+16)	1 652,81	2	0,0011	0,64	283	297
18220-18222_ OuelletteM_20131010	18222_small	18222_small	Ingel18222_MGFPeaklist (F052590)	beta tubulin	LinJ.33.0860	beta-tubulin	100,0 %	3,14%	49 722,2	35	66	338	Locus:1.1.1.4968.15 File:"Ingel18222.wiff"	GLSVAELTQQMFDAK	R	N	99,7 %	99,6	29,9	99,6		1 636,81	2	-0,0030	-1,8	283	297
18220-18222_ OuelletteM_20131010	18222_small	18222_small	Ingel18222_MGFPeaklist (F052590)	beta tubulin	LinJ.33.0860	beta-tubulin	100,0 %	3,14%	49 722,2	35	66	338	Locus:1.1.1.4816.19 File:"Ingel18222.wiff"	GLSVAELTQQMFDAK	R	N	99,7 %	101	29,9	99,1	Oxidation (+16)	1 652,81	2	0,0011	0,64	283	297
18220-18222_ OuelletteM_20131010	18222_small	18222_small	Ingel18222_MGFPeaklist (F052590)	beta tubulin	LinJ.33.0860	beta-tubulin	100,0 %	3,14%	49 722,2	35	66	338	Locus:1.1.1.4967.12 File:"Ingel18222.wiff"	GLSVAELTQQMFDAK	R	N	99,7 %	105	29,9	97,5		1 636,81	2	-0,0030	-1,8	283	297
18220-18222_ OuelletteM_20131010	18222_small	18222_small	Ingel18222_MGFPeaklist (F052590)	beta tubulin	LinJ.33.0860	beta-tubulin	100,0 %	3,14%	49 722,2	35	66	338	Locus:1.1.1.4772.12 File:"Ingel18222.wiff"	GLSVAELTQQMFDAKNMMQAADPR	R	H	97,5 %	26,9	27,5	20,6	Oxidation (+16), Oxidation (+16), Oxidation (+16)	2 699,21	4	-0,021	-7,7	283	306
18220-18222_ OuelletteM_20131010	18222_small	18222_small	Ingel18222_MGFPeaklist (F052590)	beta tubulin	LinJ.33.0860	beta-tubulin	100,0 %	3,14%	49 722,2	35	66	338	Locus:1.1.1.4775.13 File:"Ingel18222.wiff"	GLSVAELTQQMFDAKNMMQAADPR	R	H	97,7 %	27,4	27,5	24,5	Oxidation (+16), Oxidation (+16), Oxidation (+16)	2 699,21	4	-0,021	-7,7	283	306
18220-18222_ OuelletteM_20131010	18222_small	18222_small	Ingel18222_MGFPeaklist (F052590)	beta tubulin	LinJ.33.0860	beta-tubulin	100,0 %	3,14%	49 722,2	35	66	338	Locus:1.1.1.4769.20 File:"Ingel18222.wiff"	GLSVAELTQQMFDAKNMMQAADPR	R	H	99,7 %	35,1	28,2	29,4	Oxidation (+16), Oxidation (+16), Oxidation (+16)	2 699,24	3	0,0019	0,69	283	306
18220-18222_ OuelletteM_20131010	18222_small	18222_small	Ingel18222_MGFPeaklist (F052590)	beta tubulin	LinJ.33.0860	beta-tubulin	100,0 %	3,14%	49 722,2	35	66	338	Locus:1.1.1.4770.20 File:"Ingel18222.wiff"	GLSVAELTQQMFDAKNMMQAADPR	R	H	99,7 %	55,1	28,2	48,8	Oxidation (+16), Oxidation (+16), Oxidation (+16)	2 699,24	3	0,0019	0,69	283	306
18220-18222_ OuelletteM_20131010	18222_small	18222_small	Ingel18222_MGFPeaklist (F052590)	beta tubulin	LinJ.33.0860	beta-tubulin	100,0 %	3,14%	49 722,2	35	66	338	Locus:1.1.1.4771.20 File:"Ingel18222.wiff"	GLSVAELTQQMFDAKNMMQAADPR	R	H	99,7 %	57,2	28,2	53,5	Oxidation (+16), Oxidation (+16), Oxidation (+16)	2 699,24	3	0,0019	0,69	283	306
18220-18222_ OuelletteM_20131010	18222_small	18222_small	Ingel18222_MGFPeaklist (F052590)	beta tubulin	LinJ.33.0860	beta-tubulin	100,0 %	3,14%	49 722,2	35	66	338	Locus:1.1.1.4503.14 File:"Ingel18222.wiff"	GRMSTKEVDEQMLNVQNK	R	N	99,6 %	27,0	29,6	24,8	Oxidation (+16), Oxidation (+16)	2 138,01	4	-0,00050	-0,24	319	336
18220-18222_ OuelletteM_20131010	18222_small	18222_small	Ingel18222_MGFPeaklist (F052590)	beta tubulin	LinJ.33.0860	beta-tubulin	100,0 %	3,14%	49 722,2	35	66	338	Locus:1.1.1.4730.4 File:"Ingel18222.wiff"	HGRYLTASALFR	R	G	99,7 %	42,1	29,6	37,6		1 390,75	3	-0,00090	-0,65	307	318
18220-18222_ OuelletteM_20131010	18222_small	18222_small	Ingel18222_MGFPeaklist (F052590)	beta tubulin	LinJ.33.0860	beta-tubulin	100,0 %	3,14%	49 722,2	35	66	338	Locus:1.1.1.4732.3 File:"Ingel18222.wiff"	HGRYLTASALFR	R	G	99,7 %	45,9	29,6	45,9		1 390,75	3	-0,00090	-0,65	307	318
18220-18222_ OuelletteM_20131010	18222_small	18222_small	Ingel18222_MGFPeaklist (F052590)	beta tubulin	LinJ.33.0860	beta-tubulin	100,0 %	3,14%	49 722,2	35	66	338	Locus:1.1.1.4930.10 File:"Ingel18222.wiff"	IMMTFSVIPSPR	R	V	98,4 %	21,6	30,3	21,6		1 377,71	2	-0,0051	-3,7	163	174
18220-18222_ OuelletteM_20131010	18222_small	18222_small	Ingel18222_MGFPeaklist (F052590)	beta tubulin	LinJ.33.0860	beta-tubulin	100,0 %	3,14%	49 722,2	35	66	338	Locus:1.1.1.4825.12 File:"Ingel18222.wiff"	IMMTFSVIPSPR	R	V	99,7 %	61,0	29,9	19,2	Oxidation (+16)	1 393,71	2	-0,0014	-1,0	163	174
18220-18222_ OuelletteM_20131010	18222_small	18222_small	Ingel18222_MGFPeaklist (F052590)	beta tubulin	LinJ.33.0860	beta-tubulin	100,0 %	3,14%	49 722,2	35	66	338	Locus:1.1.1.4880.10 File:"Ingel18222.wiff"	IMMTFSVIPSPR	R	V	99,7 %	80,7	29,8	19,8	Oxidation (+16)	1 393,71	2	0,0024	1,7	163	174
18220-18222_ OuelletteM_20131010	18222_small	18222_small	Ingel18222_MGFPeaklist (F052590)	beta tubulin	LinJ.33.0860	beta-tubulin	100,0 %	3,14%	49 722,2	35	66	338	Locus:1.1.1.4888.10 File:"Ingel18222.wiff"	IMMTFSVIPSPR	R	V	99,7 %	64,2	29,8	21,9	Oxidation (+16)	1 393,71	2	0,0024	1,7	163	174
18220-18222_ OuelletteM_20131010	18222_small	18222_small	Ingel18222_MGFPeaklist (F052590)	beta tubulin	LinJ.33.0860	beta-tubulin	100,0 %	3,14%	49 722,2	35	66	338	Locus:1.1.1.4887.10 File:"Ingel18222.wiff"	IMMTFSVIPSPR	R	V	99,7 %	78,5	29,8	22,8	Oxidation (+16)	1 393,71	2	0,0024	1,7	163	174
18220-18222_ OuelletteM_20131010	18222_small	18222_small	Ingel18222_MGFPeaklist (F052590)	beta tubulin	LinJ.33.0860	beta-tubulin	100,0 %	3,14%	49 722,2	35	66	338	Locus:1.1.1.4929.12 File:"Ingel18222.wiff"	IMMTFSVIPSPR	R	V	99,7 %	42,5	30,3	37,4		1 377,71	2	-0,0051	-3,7	163	174
18220-18222_ OuelletteM_20131010	18222_small	18222_small	Ingel18222_MGFPeaklist (F052590)	beta tubulin	LinJ.33.0860	beta-tubulin	100,0 %	3,14%	49 722,2	35	66	338	Locus:1.1.1.4931.9 File:"Ingel18222.wiff"	IMMTFSVIPSPR	R	V	99,7 %	52,4	30,3	50,2		1 377,71	2	-0,0051	-3,7	163	174
18220-18222_ OuelletteM_20131010	18222_small	18222_small	Ingel18222_MGFPeaklist (F052590)	beta tubulin	LinJ.33.0860	beta-tubulin	100,0 %	3,14%	49 722,2	35	66	338	Locus:1.1.1.4932.10 File:"Ingel18222.wiff"	IMMTFSVIPSPR	R	V	99,7 %	55,7	30,3	51,4		1 377,71	2	-0,0051	-3,7	163	174
18220-18222_ OuelletteM_20131010	18222_small	18222_small	Ingel18222_MGFPeaklist (F052590)	beta tubulin	LinJ.33.0860	beta-tubulin	100,0 %	3,14%	49 722,2	35	66	338	Locus:1.1.1.4772.15 File:"Ingel18222.wiff"	IMMTFSVIPSPR	R	V	99,7 %	62,9	29,8	54,6	Oxidation (+16), Oxidation (+16)	1 409,70	2	-0,00055	-0,39	163	174
18220-18222_ OuelletteM_20131010	18222_small	18222_small	Ingel18222_MGFPeaklist (F052590)	beta tubulin	LinJ.33.0860	beta-tubulin	100,0 %	3,14%	49 722,2	35	66	338	Locus:1.1.1.4879.8 File:"Ingel18222.wiff"	IMMTFSVIPSPR	R	V	99,7 %	74,6	29,8	25,4	Oxidation (+16)	1 393,71	2	0,0024	1,7	163	174
18220-18222_ OuelletteM_20131010	18222_small	18222_small	Ingel18222_MGFPeaklist (F052590)	beta tubulin	LinJ.33.0860	beta-tubulin	100,0 %	3,14%	49 722,2	35	66	338	Locus:1.1.1.4765.11 File:"Ingel18222.wiff"	IMMTFSVIPSPR	R	V	99,7 %	74,6	29,8	71,1	Oxidation (+16), Oxidation (+16)	1 409,70	2	-0,00055	-0,39	163	174
18220-18222_ OuelletteM_20131010	18222_small	18222_small	Ingel18222_MGFPeaklist (F052590)	beta tubulin	LinJ.33.0860	beta-tubulin	100,0 %	3,14%	49 722,2	35	66	338	Locus:1.1.1.4773.15 File:"Ingel18222.wiff"	IMMTFSVIPSPR	R	V	99,7 %	78,4	29,8	72,6	Oxidation (+16), Oxidation (+16)	1 409,70	2	-0,00055	-0,39	163	174
18220-18222_ OuelletteM_20131010	18222_small	18222_small	Ingel18222_MGFPeaklist (F052590)	beta tubulin	LinJ.33.0860	beta-tubulin	100,0 %	3,14%	49 722,2	35	66	338	Locus:1.1.1.4764.13 File:"Ingel18222.wiff"	IMMTFSVIPSPR	R	V	99,7 %	86,0	29,8	80,2	Oxidation (+16), Oxidation (+16)	1 409,70	2	-0,00055	-0,39	163	174
18220-18222_ OuelletteM_20131010	18222_small	18222_small	Ingel18222_MGFPeaklist (F052590)	beta tubulin	LinJ.33.0860	beta-tubulin	100,0 %	3,14%	49 722,2	35	66	338	Locus:1.1.1.4740.15 File:"Ingel18222.wiff"	INVYFDESAGGR	R	Y	99,7 %	41,8	28,9	38,5		1 326,60	2	-0,020	-15	47	58
18220-18222_ OuelletteM_20131010	18222_small	18222_small	Ingel18222_MGFPeaklist (F052590)	beta tubulin	LinJ.33.0860	beta-tubulin	100,0 %	3,14%	49 722,2	35	66	338	Locus:1.1.1.4712.14 File:"Ingel18222.wiff"	INVYFDESAGGR	R	Y	99,7 %	55,3	29,3	55,0		1 326,61	2	-0,0062	-4,7	47	58
18220-18222_ OuelletteM_20131010	18222_small	18222_small	Ingel18222_MGFPeaklist (F052590)	beta tubulin	LinJ.33.0860	beta-tubulin	100,0 %	3,14%	49 722,2	35	66	338	Locus:1.1.1.4744.13 File:"Ingel18222.wiff"	INVYFDESAGGR	R	Y	99,7 %	55,7	28,6	47,2		1 326,59	2	-0,029	-22	47	58
18220-18222_ OuelletteM_20131010	18222_small	18222_small	Ingel18222_MGFPeaklist (F052590)	beta tubulin	LinJ.33.0860	beta-tubulin	100,0 %	3,14%	49 722,2	35	66	338	Locus:1.1.1.4791.13 File:"Ingel18222.wiff"	INVYFDESAGGR	R	Y	99,7 %	57,8	30,0	52,5		1 326,65	2	0,027	20	47	58
18220-18222_ OuelletteM_20131010	18222_small	18222_small	Ingel18222_MGFPeaklist (F052590)	beta tubulin	LinJ.33.0860	beta-tubulin	100,0 %	3,14%	49 722,2	35	66	338	Locus:1.1.1.4769.11 File:"Ingel18222.wiff"	INVYFDESAGGR	R	Y	99,7 %	58,5	29,7	54,8		1 326,63	2	0,0066	5,0	47	58
18220-18222_ OuelletteM_20131010	18222_small	18222_small	Ingel18222_MGFPeaklist (F052590)	beta tubulin	LinJ.33.0860	beta-tubulin	100,0 %	3,14%	49 722,2	35	66	338	Locus:1.1.1.4711.12 File:"Ingel18222.wiff"	INVYFDESAGGR	R	Y	99,7 %	59,4	29,4	51,0		1 326,61	2	-0,0060	-4,5	47	58
18220-18222_ OuelletteM_20131010	18222_small	18222_small	Ingel18222_MGFPeaklist (F052590)	beta tubulin	LinJ.33.0860	beta-tubulin	100,0 %	3,14%	49 722,2	35	66	338	Locus:1.1.1.4728.17 File:"Ingel18222.wiff"	INVYFDESAGGR	R	Y	99,7 %	62,9	29,7	56,8		1 326,63	2	0,0084	6,3	47	58
18220-18222_ OuelletteM_20131010	18222_small	18222_small	Ingel18222_MGFPeaklist (F052590)	beta tubulin	LinJ.33.0860	beta-tubulin	100,0 %	3,14%	49 722,2	35	66	338	Locus:1.1.1.4719.14 File:"Ingel18222.wiff"	INVYFDESAGGR	R	Y	99,7 %	63,6	29,4	55,4		1 326,62	2	-0,0046	-3,5	47	58
18220-18222_ OuelletteM_20131010	18222_small	18222_small	Ingel18222_MGFPeaklist (F052590)	beta tubulin	LinJ.33.0860	beta-tubulin	100,0 %	3,14%	49 722,2	35	66	338	Locus:1.1.1.4695.14 File:"Ingel18222.wiff"	INVYFDESAGGR	R	Y	99,7 %	64,4	29,4	57,1		1 326,61	2	-0,0056	-4,2	47	58
18220-18222_ OuelletteM_20131010	18222_small	18222_small	Ingel18222_MGFPeaklist (F052590)	beta tubulin	LinJ.33.0860	beta-tubulin	100,0 %	3,14%	49 722,2	35	66	338	Locus:1.1.1.4704.15 File:"Ingel18222.wiff"	INVYFDESAGGR	R	Y	99,7 %	64,5	29,4	56,7		1 326,61	2	-0,0056	-4,2	47	58
18220-18222_ OuelletteM_20131010	18222_small	18222_small	Ingel18222_MGFPeaklist (F052590)	beta tubulin	LinJ.33.0860	beta-tubulin	100,0 %	3,14%	49 722,2	35	66	338	Locus:1.1.1.4703.13 File:"Ingel18222.wiff"	INVYFDESAGGR	R	Y	99,7 %	64,7	29,4	56,9		1 326,61	2	-0,0056	-4,2	47	58
18220-18222_ OuelletteM_20131010	18222_small	18222_small	Ingel18222_MGFPeaklist (F052590)	beta tubulin	LinJ.33.0860	beta-tubulin	100,0 %	3,14%	49 722,2	35	66	338	Locus:1.1.1.4697.14 File:"Ingel18222.wiff"	INVYFDESAGGR	R	Y	99,7 %	64,8	29,4	56,7		1 326,61	2	-0,0056	-4,2	47	58
18220-18222_ OuelletteM_20131010	18222_small	18222_small	Ingel18222_MGFPeaklist (F052590)	beta tubulin	LinJ.33.0860	beta-tubulin	100,0 %	3,14%	49 722,2	35	66	338	Locus:1.1.1.4720.13 File:"Ingel18222.wiff"	INVYFDESAGGR	R	Y	99,7 %	65,2	29,5	54,8		1 326,62	2	-0,00082	-0,62	47	58
18220-18222_ OuelletteM_20131010	18222_small	18222_small	Ingel18222_MGFPeaklist (F052590)	beta tubulin	LinJ.33.0860	beta-tubulin	100,0 %	3,14%	49 722,2	35	66	338	Locus:1.1.1.4736.11 File:"Ingel18222.wiff"	INVYFDESAGGR	R	Y	99,7 %	67,4	28,9	61,6		1 326,60	2	-0,020	-15	47	58
18220-18222_ OuelletteM_20131010	18222_small	18222_small	Ingel18222_MGFPeaklist (F052590)	beta tubulin	LinJ.33.0860	beta-tubulin	100,0 %	3,14%	49 722,2	35	66	338	Locus:1.1.1.4727.13 File:"Ingel18222.wiff"	INVYFDESAGGR	R	Y	99,7 %	67,7	29,9	60,1		1 326,64	2	0,018	13	47	58
18220-18222_ OuelletteM_20131010	18222_small	18222_small	Ingel18222_MGFPeaklist (F052590)	beta tubulin	LinJ.33.0860	beta-tubulin	100,0 %	3,14%	49 722,2	35	66	338	Locus:1.1.1.4766.14 File:"Ingel18222.wiff"	INVYFDESAGGR	R	Y	99,7 %	76,4	29,7	61,9		1 326,63	2	0,0052	3,9	47	58
18220-18222_ OuelletteM_20131010	18222_small	18222_small	Ingel18222_MGFPeaklist (F052590)	beta tubulin	LinJ.33.0860	beta-tubulin	100,0 %	3,14%	49 722,2	35	66	338	Locus:1.1.1.4751.12 File:"Ingel18222.wiff"	INVYFDESAGGRYVPR	R	A	99,7 %	33,0	30,2	33,0		1 841,90	3	-0,0017	-0,92	47	62
18220-18222_ OuelletteM_20131010	18222_small	18222_small	Ingel18222_MGFPeaklist (F052590)	beta tubulin	LinJ.33.0860	beta-tubulin	100,0 %	3,14%	49 722,2	35	66	338	Locus:1.1.1.4743.12 File:"Ingel18222.wiff"	INVYFDESAGGRYVPR	R	A	99,7 %	67,8	30,2	67,8		1 841,90	3	-0,0017	-0,92	47	62
18220-18222_ OuelletteM_20131010	18222_small	18222_small	Ingel18222_MGFPeaklist (F052590)	beta tubulin	LinJ.33.0860	beta-tubulin	100,0 %	3,14%	49 722,2	35	66	338	Locus:1.1.1.4744.7 File:"Ingel18222.wiff"	INVYFDESAGGRYVPR	R	A	99,7 %	71,9	30,2	71,9		1 841,90	3	-0,0017	-0,92	47	62
18220-18222_ OuelletteM_20131010	18222_small	18222_small	Ingel18222_MGFPeaklist (F052590)	beta tubulin	LinJ.33.0860	beta-tubulin	100,0 %	3,14%	49 722,2	35	66	338	Locus:1.1.1.4849.17 File:"Ingel18222.wiff"	KEAESCDCLQGFQLSHSLGGGTGSGMGTLLISK	R	L	99,7 %	30,1	27,8	30,1	Carbamidomethyl (+57), Carbamidomethyl (+57), Oxidation (+16)	3 440,61	4	0,0041	1,2	122	154
18220-18222_ OuelletteM_20131010	18222_small	18222_small	Ingel18222_MGFPeaklist (F052590)	beta tubulin	LinJ.33.0860	beta-tubulin	100,0 %	3,14%	49 722,2	35	66	338	Locus:1.1.1.4848.20 File:"Ingel18222.wiff"	KEAESCDCLQGFQLSHSLGGGTGSGMGTLLISK	R	L	99,7 %	47,2	27,8	47,2	Carbamidomethyl (+57), Carbamidomethyl (+57), Oxidation (+16)	3 440,61	4	0,0041	1,2	122	154
18220-18222_ OuelletteM_20131010	18222_small	18222_small	Ingel18222_MGFPeaklist (F052590)	beta tubulin	LinJ.33.0860	beta-tubulin	100,0 %	3,14%	49 722,2	35	66	338	Locus:1.1.1.4846.18 File:"Ingel18222.wiff"	KEAESCDCLQGFQLSHSLGGGTGSGMGTLLISK	R	L	99,7 %	64,5	27,8	64,5	Carbamidomethyl (+57), Carbamidomethyl (+57), Oxidation (+16)	3 440,61	4	0,0041	1,2	122	154
18220-18222_ OuelletteM_20131010	18222_small	18222_small	Ingel18222_MGFPeaklist (F052590)	beta tubulin	LinJ.33.0860	beta-tubulin	100,0 %	3,14%	49 722,2	35	66	338	Locus:1.1.1.4845.2 File:"Ingel18222.wiff"	KLAVNLVPFPR	R	L	99,7 %	33,8	25,0	24,1		1 252,76	3	-0,00100	-0,80	252	262
18220-18222_ OuelletteM_20131010	18222_small	18222_small	Ingel18222_MGFPeaklist (F052590)	beta tubulin	LinJ.33.0860	beta-tubulin	100,0 %	3,14%	49 722,2	35	66	338	Locus:1.1.1.4852.2 File:"Ingel18222.wiff"	KLAVNLVPFPR	R	L	99,7 %	52,0	25,0	48,3		1 252,76	3	-0,00100	-0,80	252	262
18220-18222_ OuelletteM_20131010	18222_small	18222_small	Ingel18222_MGFPeaklist (F052590)	beta tubulin	LinJ.33.0860	beta-tubulin	100,0 %	3,14%	49 722,2	35	66	338	Locus:1.1.1.4853.2 File:"Ingel18222.wiff"	KLAVNLVPFPR	R	L	99,7 %	52,5	25,0	46,0		1 252,76	3	-0,00100	-0,80	252	262
18220-18222_ OuelletteM_20131010	18222_small	18222_small	Ingel18222_MGFPeaklist (F052590)	beta tubulin	LinJ.33.0860	beta-tubulin	100,0 %	3,14%	49 722,2	35	66	338	Locus:1.1.1.4860.8 File:"Ingel18222.wiff"	KLAVNLVPFPR	R	L	99,7 %	63,3	25,0	63,3		1 252,77	2	0,0026	2,1	252	262
18220-18222_ OuelletteM_20131010	18222_small	18222_small	Ingel18222_MGFPeaklist (F052590)	beta tubulin	LinJ.33.0860	beta-tubulin	100,0 %	3,14%	49 722,2	35	66	338	Locus:1.1.1.4862.9 File:"Ingel18222.wiff"	KLAVNLVPFPR	R	L	99,7 %	68,1	25,0	68,1		1 252,77	2	0,0022	1,7	252	262
18220-18222_ OuelletteM_20131010	18222_small	18222_small	Ingel18222_MGFPeaklist (F052590)	beta tubulin	LinJ.33.0860	beta-tubulin	100,0 %	3,14%	49 722,2	35	66	338	Locus:1.1.1.4844.9 File:"Ingel18222.wiff"	KLAVNLVPFPR	R	L	99,7 %	78,4	25,0	76,6		1 252,77	2	-0,00062	-0,50	252	262
18220-18222_ OuelletteM_20131010	18222_small	18222_small	Ingel18222_MGFPeaklist (F052590)	beta tubulin	LinJ.33.0860	beta-tubulin	100,0 %	3,14%	49 722,2	35	66	338	Locus:1.1.1.4901.3 File:"Ingel18222.wiff"	LAVNLVPFPR	K	L	99,2 %	41,4	27,2	30,0	Deamidated (+1)	1 125,67	2	0,017	15	253	262
18220-18222_ OuelletteM_20131010	18222_small	18222_small	Ingel18222_MGFPeaklist (F052590)	beta tubulin	LinJ.33.0860	beta-tubulin	100,0 %	3,14%	49 722,2	35	66	338	Locus:1.1.1.4976.3 File:"Ingel18222.wiff"	LAVNLVPFPR	K	L	99,4 %	39,8	28,1	39,8		1 124,65	2	-0,025	-22	253	262
18220-18222_ OuelletteM_20131010	18222_small	18222_small	Ingel18222_MGFPeaklist (F052590)	beta tubulin	LinJ.33.0860	beta-tubulin	100,0 %	3,14%	49 722,2	35	66	338	Locus:1.1.1.4898.3 File:"Ingel18222.wiff"	LAVNLVPFPR	K	L	99,7 %	37,2	26,7	35,0		1 124,67	2	-0,00062	-0,55	253	262
18220-18222_ OuelletteM_20131010	18222_small	18222_small	Ingel18222_MGFPeaklist (F052590)	beta tubulin	LinJ.33.0860	beta-tubulin	100,0 %	3,14%	49 722,2	35	66	338	Locus:1.1.1.4985.2 File:"Ingel18222.wiff"	LAVNLVPFPR	K	L	99,7 %	39,0	26,7	33,7		1 124,67	2	0,0014	1,2	253	262
18220-18222_ OuelletteM_20131010	18222_small	18222_small	Ingel18222_MGFPeaklist (F052590)	beta tubulin	LinJ.33.0860	beta-tubulin	100,0 %	3,14%	49 722,2	35	66	338	Locus:1.1.1.4998.3 File:"Ingel18222.wiff"	LAVNLVPFPR	K	L	99,7 %	41,2	27,8	41,2		1 124,65	2	-0,022	-19	253	262
18220-18222_ OuelletteM_20131010	18222_small	18222_small	Ingel18222_MGFPeaklist (F052590)	beta tubulin	LinJ.33.0860	beta-tubulin	100,0 %	3,14%	49 722,2	35	66	338	Locus:1.1.1.4952.3 File:"Ingel18222.wiff"	LAVNLVPFPR	K	L	99,7 %	41,4	26,3	34,8		1 124,68	2	0,0078	6,9	253	262
18220-18222_ OuelletteM_20131010	18222_small	18222_small	Ingel18222_MGFPeaklist (F052590)	beta tubulin	LinJ.33.0860	beta-tubulin	100,0 %	3,14%	49 722,2	35	66	338	Locus:1.1.1.4943.4 File:"Ingel18222.wiff"	LAVNLVPFPR	K	L	99,7 %	46,2	27,1	42,5		1 124,66	2	-0,0082	-7,3	253	262
18220-18222_ OuelletteM_20131010	18222_small	18222_small	Ingel18222_MGFPeaklist (F052590)	beta tubulin	LinJ.33.0860	beta-tubulin	100,0 %	3,14%	49 722,2	35	66	338	Locus:1.1.1.4955.2 File:"Ingel18222.wiff"	LAVNLVPFPR	K	L	99,7 %	46,5	26,3	43,1		1 124,68	2	0,0078	6,9	253	262
18220-18222_ OuelletteM_20131010	18222_small	18222_small	Ingel18222_MGFPeaklist (F052590)	beta tubulin	LinJ.33.0860	beta-tubulin	100,0 %	3,14%	49 722,2	35	66	338	Locus:1.1.1.5009.2 File:"Ingel18222.wiff"	LAVNLVPFPR	K	L	99,7 %	49,0	27,1	49,0		1 124,66	2	-0,0080	-7,1	253	262
18220-18222_ OuelletteM_20131010	18222_small	18222_small	Ingel18222_MGFPeaklist (F052590)	beta tubulin	LinJ.33.0860	beta-tubulin	100,0 %	3,14%	49 722,2	35	66	338	Locus:1.1.1.5079.3 File:"Ingel18222.wiff"	LAVNLVPFPR	K	L	99,7 %	50,4	26,6	38,8		1 124,67	2	0,0026	2,3	253	262
18220-18222_ OuelletteM_20131010	18222_small	18222_small	Ingel18222_MGFPeaklist (F052590)	beta tubulin	LinJ.33.0860	beta-tubulin	100,0 %	3,14%	49 722,2	35	66	338	Locus:1.1.1.4932.3 File:"Ingel18222.wiff"	LAVNLVPFPR	K	L	99,7 %	52,1	26,4	46,2		1 124,68	2	0,0054	4,8	253	262
18220-18222_ OuelletteM_20131010	18222_small	18222_small	Ingel18222_MGFPeaklist (F052590)	beta tubulin	LinJ.33.0860	beta-tubulin	100,0 %	3,14%	49 722,2	35	66	338	Locus:1.1.1.4924.4 File:"Ingel18222.wiff"	LAVNLVPFPR	K	L	99,7 %	52,8	26,4	47,7		1 124,68	2	0,0054	4,8	253	262
18220-18222_ OuelletteM_20131010	18222_small	18222_small	Ingel18222_MGFPeaklist (F052590)	beta tubulin	LinJ.33.0860	beta-tubulin	100,0 %	3,14%	49 722,2	35	66	338	Locus:1.1.1.4933.5 File:"Ingel18222.wiff"	LAVNLVPFPR	K	L	99,7 %	54,8	26,5	50,0		1 124,68	2	0,0052	4,6	253	262
18220-18222_ OuelletteM_20131010	18222_small	18222_small	Ingel18222_MGFPeaklist (F052590)	beta tubulin	LinJ.33.0860	beta-tubulin	100,0 %	3,14%	49 722,2	35	66	338	Locus:1.1.1.4915.3 File:"Ingel18222.wiff"	LAVNLVPFPR	K	L	99,7 %	56,0	26,7	52,2		1 124,67	2	-0,00062	-0,55	253	262
18220-18222_ OuelletteM_20131010	18222_small	18222_small	Ingel18222_MGFPeaklist (F052590)	beta tubulin	LinJ.33.0860	beta-tubulin	100,0 %	3,14%	49 722,2	35	66	338	Locus:1.1.1.4916.4 File:"Ingel18222.wiff"	LAVNLVPFPR	K	L	99,7 %	56,5	26,7	46,6		1 124,67	2	-0,00042	-0,37	253	262
18220-18222_ OuelletteM_20131010	18222_small	18222_small	Ingel18222_MGFPeaklist (F052590)	beta tubulin	LinJ.33.0860	beta-tubulin	100,0 %	3,14%	49 722,2	35	66	338	Locus:1.1.1.4899.4 File:"Ingel18222.wiff"	LAVNLVPFPR	K	L	99,7 %	57,4	26,7	52,2		1 124,67	2	-0,00062	-0,55	253	262
18220-18222_ OuelletteM_20131010	18222_small	18222_small	Ingel18222_MGFPeaklist (F052590)	beta tubulin	LinJ.33.0860	beta-tubulin	100,0 %	3,14%	49 722,2	35	66	338	Locus:1.1.1.4908.4 File:"Ingel18222.wiff"	LAVNLVPFPR	K	L	99,7 %	57,8	26,7	51,4		1 124,67	2	-0,00062	-0,55	253	262
18220-18222_ OuelletteM_20131010	18222_small	18222_small	Ingel18222_MGFPeaklist (F052590)	beta tubulin	LinJ.33.0860	beta-tubulin	100,0 %	3,14%	49 722,2	35	66	338	Locus:1.1.1.4923.2 File:"Ingel18222.wiff"	LAVNLVPFPR	K	L	99,7 %	58,3	26,4	52,8		1 124,68	2	0,0054	4,8	253	262
18220-18222_ OuelletteM_20131010	18222_small	18222_small	Ingel18222_MGFPeaklist (F052590)	beta tubulin	LinJ.33.0860	beta-tubulin	100,0 %	3,14%	49 722,2	35	66	338	Locus:1.1.1.4907.3 File:"Ingel18222.wiff"	LAVNLVPFPR	K	L	99,7 %	62,5	26,7	56,9		1 124,67	2	-0,00062	-0,55	253	262
18220-18222_ OuelletteM_20131010	18222_small	18222_small	Ingel18222_MGFPeaklist (F052590)	beta tubulin	LinJ.33.0860	beta-tubulin	100,0 %	3,14%	49 722,2	35	66	338	Locus:1.1.1.4900.4 File:"Ingel18222.wiff"	LAVNLVPFPR	K	L	99,7 %	63,1	26,7	55,9		1 124,67	2	-0,00062	-0,55	253	262
18220-18222_ OuelletteM_20131010	18222_small	18222_small	Ingel18222_MGFPeaklist (F052590)	beta tubulin	LinJ.33.0860	beta-tubulin	100,0 %	3,14%	49 722,2	35	66	338	Locus:1.1.1.4890.18 File:"Ingel18222.wiff"	LHFFMMGFAPLTSR	R	G	99,6 %	26,2	29,8	26,2	Oxidation (+16), Oxidation (+16)	1 685,81	2	0,0011	0,68	263	276
18220-18222_ OuelletteM_20131010	18222_small	18222_small	Ingel18222_MGFPeaklist (F052590)	beta tubulin	LinJ.33.0860	beta-tubulin	100,0 %	3,14%	49 722,2	35	66	338	Locus:1.1.1.4959.4 File:"Ingel18222.wiff"	LHFFMMGFAPLTSR	R	G	99,7 %	58,8	30,1	10,4	Oxidation (+16)	1 669,81	3	-0,0016	-0,97	263	276
18220-18222_ OuelletteM_20131010	18222_small	18222_small	Ingel18222_MGFPeaklist (F052590)	beta tubulin	LinJ.33.0860	beta-tubulin	100,0 %	3,14%	49 722,2	35	66	338	Locus:1.1.1.4963.2 File:"Ingel18222.wiff"	LHFFMMGFAPLTSR	R	G	99,7 %	57,0	30,1	11,0	Oxidation (+16)	1 669,81	3	-0,0016	-0,97	263	276
18220-18222_ OuelletteM_20131010	18222_small	18222_small	Ingel18222_MGFPeaklist (F052590)	beta tubulin	LinJ.33.0860	beta-tubulin	100,0 %	3,14%	49 722,2	35	66	338	Locus:1.1.1.4962.2 File:"Ingel18222.wiff"	LHFFMMGFAPLTSR	R	G	99,7 %	63,4	30,1	10,9	Oxidation (+16)	1 669,81	3	-0,0016	-0,97	263	276
18220-18222_ OuelletteM_20131010	18222_small	18222_small	Ingel18222_MGFPeaklist (F052590)	beta tubulin	LinJ.33.0860	beta-tubulin	100,0 %	3,14%	49 722,2	35	66	338	Locus:1.1.1.4891.18 File:"Ingel18222.wiff"	LHFFMMGFAPLTSR	R	G	99,7 %	36,4	29,8	36,4	Oxidation (+16), Oxidation (+16)	1 685,81	2	0,0011	0,68	263	276
18220-18222_ OuelletteM_20131010	18222_small	18222_small	Ingel18222_MGFPeaklist (F052590)	beta tubulin	LinJ.33.0860	beta-tubulin	100,0 %	3,14%	49 722,2	35	66	338	Locus:1.1.1.4876.4 File:"Ingel18222.wiff"	LHFFMMGFAPLTSR	R	G	99,7 %	42,7	29,8	26,0	Oxidation (+16), Oxidation (+16)	1 685,81	3	0,0034	2,0	263	276
18220-18222_ OuelletteM_20131010	18222_small	18222_small	Ingel18222_MGFPeaklist (F052590)	beta tubulin	LinJ.33.0860	beta-tubulin	100,0 %	3,14%	49 722,2	35	66	338	Locus:1.1.1.4875.3 File:"Ingel18222.wiff"	LHFFMMGFAPLTSR	R	G	99,7 %	53,9	29,8	41,4	Oxidation (+16), Oxidation (+16)	1 685,81	3	0,0034	2,0	263	276
18220-18222_ OuelletteM_20131010	18222_small	18222_small	Ingel18222_MGFPeaklist (F052590)	beta tubulin	LinJ.33.0860	beta-tubulin	100,0 %	3,14%	49 722,2	35	66	338	Locus:1.1.1.4975.15 File:"Ingel18222.wiff"	LHFFMMGFAPLTSR	R	G	99,7 %	54,7	29,9	48,2		1 653,81	2	-0,0034	-2,1	263	276
18220-18222_ OuelletteM_20131010	18222_small	18222_small	Ingel18222_MGFPeaklist (F052590)	beta tubulin	LinJ.33.0860	beta-tubulin	100,0 %	3,14%	49 722,2	35	66	338	Locus:1.1.1.4883.4 File:"Ingel18222.wiff"	LHFFMMGFAPLTSR	R	G	99,7 %	54,8	29,8	44,7	Oxidation (+16), Oxidation (+16)	1 685,81	3	0,0034	2,0	263	276
18220-18222_ OuelletteM_20131010	18222_small	18222_small	Ingel18222_MGFPeaklist (F052590)	beta tubulin	LinJ.33.0860	beta-tubulin	100,0 %	3,14%	49 722,2	35	66	338	Locus:1.1.1.4891.5 File:"Ingel18222.wiff"	LHFFMMGFAPLTSR	R	G	99,7 %	55,4	29,8	50,0	Oxidation (+16), Oxidation (+16)	1 685,81	3	0,0034	2,0	263	276
18220-18222_ OuelletteM_20131010	18222_small	18222_small	Ingel18222_MGFPeaklist (F052590)	beta tubulin	LinJ.33.0860	beta-tubulin	100,0 %	3,14%	49 722,2	35	66	338	Locus:1.1.1.4878.16 File:"Ingel18222.wiff"	LHFFMMGFAPLTSR	R	G	99,7 %	56,0	29,8	56,0	Oxidation (+16), Oxidation (+16)	1 685,81	2	0,0011	0,68	263	276
18220-18222_ OuelletteM_20131010	18222_small	18222_small	Ingel18222_MGFPeaklist (F052590)	beta tubulin	LinJ.33.0860	beta-tubulin	100,0 %	3,14%	49 722,2	35	66	338	Locus:1.1.1.4976.2 File:"Ingel18222.wiff"	LHFFMMGFAPLTSR	R	G	99,7 %	57,4	29,9	50,1		1 653,82	3	0,0030	1,8	263	276
18220-18222_ OuelletteM_20131010	18222_small	18222_small	Ingel18222_MGFPeaklist (F052590)	beta tubulin	LinJ.33.0860	beta-tubulin	100,0 %	3,14%	49 722,2	35	66	338	Locus:1.1.1.4892.3 File:"Ingel18222.wiff"	LHFFMMGFAPLTSR	R	G	99,7 %	57,9	29,8	50,9	Oxidation (+16), Oxidation (+16)	1 685,81	3	0,0031	1,8	263	276
18220-18222_ OuelletteM_20131010	18222_small	18222_small	Ingel18222_MGFPeaklist (F052590)	beta tubulin	LinJ.33.0860	beta-tubulin	100,0 %	3,14%	49 722,2	35	66	338	Locus:1.1.1.4884.3 File:"Ingel18222.wiff"	LHFFMMGFAPLTSR	R	G	99,7 %	59,9	29,8	48,7	Oxidation (+16), Oxidation (+16)	1 685,81	3	0,0034	2,0	263	276
18220-18222_ OuelletteM_20131010	18222_small	18222_small	Ingel18222_MGFPeaklist (F052590)	beta tubulin	LinJ.33.0860	beta-tubulin	100,0 %	3,14%	49 722,2	35	66	338	Locus:1.1.1.4880.16 File:"Ingel18222.wiff"	LHFFMMGFAPLTSR	R	G	99,7 %	60,7	29,8	59,0	Oxidation (+16), Oxidation (+16)	1 685,81	2	0,0011	0,68	263	276
18220-18222_ OuelletteM_20131010	18222_small	18222_small	Ingel18222_MGFPeaklist (F052590)	beta tubulin	LinJ.33.0860	beta-tubulin	100,0 %	3,14%	49 722,2	35	66	338	Locus:1.1.1.4975.2 File:"Ingel18222.wiff"	LHFFMMGFAPLTSR	R	G	99,7 %	63,1	29,9	52,9		1 653,82	3	0,0030	1,8	263	276
18220-18222_ OuelletteM_20131010	18222_small	18222_small	Ingel18222_MGFPeaklist (F052590)	beta tubulin	LinJ.33.0860	beta-tubulin	100,0 %	3,14%	49 722,2	35	66	338	Locus:1.1.1.4881.15 File:"Ingel18222.wiff"	LHFFMMGFAPLTSR	R	G	99,7 %	70,1	29,8	70,1	Oxidation (+16), Oxidation (+16)	1 685,81	2	0,0011	0,68	263	276
18220-18222_ OuelletteM_20131010	18222_small	18222_small	Ingel18222_MGFPeaklist (F052590)	beta tubulin	LinJ.33.0860	beta-tubulin	100,0 %	3,14%	49 722,2	35	66	338	Locus:1.1.1.4804.8 File:"Ingel18222.wiff"	LREEYPDRIMMTFSVIPSPR	K	V	98,4 %	20,9	29,5	20,9	Oxidation (+16), Oxidation (+16)	2 468,21	4	-0,0093	-3,8	155	174
18220-18222_ OuelletteM_20131010	18222_small	18222_small	Ingel18222_MGFPeaklist (F052590)	beta tubulin	LinJ.33.0860	beta-tubulin	100,0 %	3,14%	49 722,2	35	66	338	Locus:1.1.1.4886.7 File:"Ingel18222.wiff"	LREEYPDRIMMTFSVIPSPR	K	V	98,5 %	36,0	29,4	5,66	Oxidation (+16)	2 452,23	4	0,0020	0,82	155	174
18220-18222_ OuelletteM_20131010	18222_small	18222_small	Ingel18222_MGFPeaklist (F052590)	beta tubulin	LinJ.33.0860	beta-tubulin	100,0 %	3,14%	49 722,2	35	66	338	Locus:1.1.1.4887.6 File:"Ingel18222.wiff"	LREEYPDRIMMTFSVIPSPR	K	V	99,6 %	49,3	29,4	7,49	Oxidation (+16)	2 452,23	4	0,0020	0,82	155	174
18220-18222_ OuelletteM_20131010	18222_small	18222_small	Ingel18222_MGFPeaklist (F052590)	beta tubulin	LinJ.33.0860	beta-tubulin	100,0 %	3,14%	49 722,2	35	66	338	Locus:1.1.1.4814.17 File:"Ingel18222.wiff"	LREEYPDRIMMTFSVIPSPR	K	V	99,7 %	46,1	29,6	46,1	Oxidation (+16), Oxidation (+16)	2 468,21	3	-0,014	-5,7	155	174
18220-18222_ OuelletteM_20131010	18222_small	18222_small	Ingel18222_MGFPeaklist (F052590)	beta tubulin	LinJ.33.0860	beta-tubulin	100,0 %	3,14%	49 722,2	35	66	338	Locus:1.1.1.4815.9 File:"Ingel18222.wiff"	LREEYPDRIMMTFSVIPSPR	K	V	99,7 %	46,3	29,5	45,9	Oxidation (+16), Oxidation (+16)	2 468,21	4	-0,0093	-3,8	155	174
18220-18222_ OuelletteM_20131010	18222_small	18222_small	Ingel18222_MGFPeaklist (F052590)	beta tubulin	LinJ.33.0860	beta-tubulin	100,0 %	3,14%	49 722,2	35	66	338	Locus:1.1.1.4814.5 File:"Ingel18222.wiff"	LREEYPDRIMMTFSVIPSPR	K	V	99,7 %	47,1	29,5	43,5	Oxidation (+16), Oxidation (+16)	2 468,21	4	-0,0093	-3,8	155	174
18220-18222_ OuelletteM_20131010	18222_small	18222_small	Ingel18222_MGFPeaklist (F052590)	beta tubulin	LinJ.33.0860	beta-tubulin	100,0 %	3,14%	49 722,2	35	66	338	Locus:1.1.1.4806.8 File:"Ingel18222.wiff"	LREEYPDRIMMTFSVIPSPR	K	V	99,7 %	47,2	29,5	47,2	Oxidation (+16), Oxidation (+16)	2 468,21	4	-0,0093	-3,8	155	174
18220-18222_ OuelletteM_20131010	18222_small	18222_small	Ingel18222_MGFPeaklist (F052590)	beta tubulin	LinJ.33.0860	beta-tubulin	100,0 %	3,14%	49 722,2	35	66	338	Locus:1.1.1.4815.16 File:"Ingel18222.wiff"	LREEYPDRIMMTFSVIPSPR	K	V	99,7 %	52,4	29,6	52,4	Oxidation (+16), Oxidation (+16)	2 468,21	3	-0,014	-5,7	155	174
18220-18222_ OuelletteM_20131010	18222_small	18222_small	Ingel18222_MGFPeaklist (F052590)	beta tubulin	LinJ.33.0860	beta-tubulin	100,0 %	3,14%	49 722,2	35	66	338	Locus:1.1.1.4811.17 File:"Ingel18222.wiff"	LREEYPDRIMMTFSVIPSPR	K	V	99,7 %	59,8	29,6	59,8	Oxidation (+16), Oxidation (+16)	2 468,21	3	-0,014	-5,7	155	174
18220-18222_ OuelletteM_20131010	18222_small	18222_small	Ingel18222_MGFPeaklist (F052590)	beta tubulin	LinJ.33.0860	beta-tubulin	100,0 %	3,14%	49 722,2	35	66	338	Locus:1.1.1.4807.18 File:"Ingel18222.wiff"	LREEYPDRIMMTFSVIPSPR	K	V	99,7 %	60,3	29,6	60,3	Oxidation (+16), Oxidation (+16)	2 468,21	3	-0,014	-5,7	155	174
18220-18222_ OuelletteM_20131010	18222_small	18222_small	Ingel18222_MGFPeaklist (F052590)	beta tubulin	LinJ.33.0860	beta-tubulin	100,0 %	3,14%	49 722,2	35	66	338	Locus:1.1.1.4812.16 File:"Ingel18222.wiff"	LREEYPDRIMMTFSVIPSPR	K	V	99,7 %	70,6	29,6	70,4	Oxidation (+16), Oxidation (+16)	2 468,21	3	-0,014	-5,7	155	174
18220-18222_ OuelletteM_20131010	18222_small	18222_small	Ingel18222_MGFPeaklist (F052590)	beta tubulin	LinJ.33.0860	beta-tubulin	100,0 %	3,14%	49 722,2	35	66	338	Locus:1.1.1.4518.20 File:"Ingel18222.wiff"	MREIVSCQAGQCGNQIGSK	-	F	99,7 %	47,7	28,3	46,7	Oxidation (+16), Carbamidomethyl (+57), Carbamidomethyl (+57)	2 137,96	3	-0,0072	-3,4	1	19
18220-18222_ OuelletteM_20131010	18222_small	18222_small	Ingel18222_MGFPeaklist (F052590)	beta tubulin	LinJ.33.0860	beta-tubulin	100,0 %	3,14%	49 722,2	35	66	338	Locus:1.1.1.4519.20 File:"Ingel18222.wiff"	MREIVSCQAGQCGNQIGSK	-	F	99,7 %	61,5	28,3	60,2	Oxidation (+16), Carbamidomethyl (+57), Carbamidomethyl (+57)	2 137,96	3	-0,0072	-3,4	1	19
18220-18222_ OuelletteM_20131010	18222_small	18222_small	Ingel18222_MGFPeaklist (F052590)	beta tubulin	LinJ.33.0860	beta-tubulin	100,0 %	3,14%	49 722,2	35	66	338	Locus:1.1.1.4522.16 File:"Ingel18222.wiff"	MSTKEVDEQMLNVQNK	R	N	99,3 %	33,7	28,9	25,6	Oxidation (+16), Oxidation (+16)	1 924,88	3	-0,0070	-3,6	321	336
18220-18222_ OuelletteM_20131010	18222_small	18222_small	Ingel18222_MGFPeaklist (F052590)	beta tubulin	LinJ.33.0860	beta-tubulin	100,0 %	3,14%	49 722,2	35	66	338	Locus:1.1.1.4517.15 File:"Ingel18222.wiff"	MSTKEVDEQMLNVQNK	R	N	99,7 %	49,9	28,9	49,9	Oxidation (+16), Oxidation (+16)	1 924,88	3	-0,0070	-3,6	321	336
18220-18222_ OuelletteM_20131010	18222_small	18222_small	Ingel18222_MGFPeaklist (F052590)	beta tubulin	LinJ.33.0860	beta-tubulin	100,0 %	3,14%	49 722,2	35	66	338	Locus:1.1.1.4518.17 File:"Ingel18222.wiff"	MSTKEVDEQMLNVQNK	R	N	99,7 %	50,1	28,9	48,9	Oxidation (+16), Oxidation (+16)	1 924,88	3	-0,0070	-3,6	321	336
18220-18222_ OuelletteM_20131010	18222_small	18222_small	Ingel18222_MGFPeaklist (F052590)	beta tubulin	LinJ.33.0860	beta-tubulin	100,0 %	3,14%	49 722,2	35	66	338	Locus:1.1.1.4519.15 File:"Ingel18222.wiff"	MSTKEVDEQMLNVQNK	R	N	99,7 %	53,2	28,9	53,2	Oxidation (+16), Oxidation (+16)	1 924,88	3	-0,0070	-3,6	321	336
18220-18222_ OuelletteM_20131010	18222_small	18222_small	Ingel18222_MGFPeaklist (F052590)	beta tubulin	LinJ.33.0860	beta-tubulin	100,0 %	3,14%	49 722,2	35	66	338	Locus:1.1.1.4521.16 File:"Ingel18222.wiff"	MSTKEVDEQMLNVQNK	R	N	99,7 %	53,4	28,9	51,7	Oxidation (+16), Oxidation (+16)	1 924,88	3	-0,0070	-3,6	321	336
18220-18222_ OuelletteM_20131010	18222_small	18222_small	Ingel18222_MGFPeaklist (F052590)	beta tubulin	LinJ.33.0860	beta-tubulin	100,0 %	3,14%	49 722,2	35	66	338	Locus:1.1.1.4517.21 File:"Ingel18222.wiff"	MSTKEVDEQMLNVQNK	R	N	99,7 %	73,9	29,1	68,8	Oxidation (+16), Oxidation (+16)	1 924,89	2	0,00065	0,34	321	336
18220-18222_ OuelletteM_20131010	18222_small	18222_small	Ingel18222_MGFPeaklist (F052590)	beta tubulin	LinJ.33.0860	beta-tubulin	100,0 %	3,14%	49 722,2	35	66	338	Locus:1.1.1.4814.9 File:"Ingel18222.wiff"	MSVTFIGNNTCIQEMFR	K	R	99,7 %	35,1	28,0	34,5	Oxidation (+16), Carbamidomethyl (+57), Oxidation (+16)	2 078,93	3	0,0086	4,1	363	379
18220-18222_ OuelletteM_20131010	18222_small	18222_small	Ingel18222_MGFPeaklist (F052590)	beta tubulin	LinJ.33.0860	beta-tubulin	100,0 %	3,14%	49 722,2	35	66	338	Locus:1.1.1.4813.20 File:"Ingel18222.wiff"	MSVTFIGNNTCIQEMFR	K	R	99,7 %	82,2	27,8	82,2	Oxidation (+16), Carbamidomethyl (+57), Oxidation (+16)	2 078,93	2	0,0030	1,4	363	379
18220-18222_ OuelletteM_20131010	18222_small	18222_small	Ingel18222_MGFPeaklist (F052590)	beta tubulin	LinJ.33.0860	beta-tubulin	100,0 %	3,14%	49 722,2	35	66	338	Locus:1.1.1.4779.20 File:"Ingel18222.wiff"	MSVTFIGNNTCIQEMFRR	K	V	98,1 %	30,5	28,3	30,0	Oxidation (+16), Carbamidomethyl (+57), Oxidation (+16)	2 235,00	3	-0,020	-8,8	363	380
18220-18222_ OuelletteM_20131010	18222_small	18222_small	Ingel18222_MGFPeaklist (F052590)	beta tubulin	LinJ.33.0860	beta-tubulin	100,0 %	3,14%	49 722,2	35	66	338	Locus:1.1.1.4780.18 File:"Ingel18222.wiff"	MSVTFIGNNTCIQEMFRR	K	V	99,1 %	35,2	28,3	35,2	Oxidation (+16), Carbamidomethyl (+57), Oxidation (+16)	2 235,00	3	-0,020	-8,8	363	380
18220-18222_ OuelletteM_20131010	18222_small	18222_small	Ingel18222_MGFPeaklist (F052590)	beta tubulin	LinJ.33.0860	beta-tubulin	100,0 %	3,14%	49 722,2	35	66	338	Locus:1.1.1.4828.13 File:"Ingel18222.wiff"	MSVTFIGNNTCIQEMFRR	K	V	99,2 %	23,3	29,4	23,3	Carbamidomethyl (+57), Oxidation (+16)	2 219,04	3	0,0072	3,3	363	380
18220-18222_ OuelletteM_20131010	18222_small	18222_small	Ingel18222_MGFPeaklist (F052590)	beta tubulin	LinJ.33.0860	beta-tubulin	100,0 %	3,14%	49 722,2	35	66	338	Locus:1.1.1.4962.3 File:"Ingel18222.wiff"	NSSYFIEWIPNNIK	K	S	99,7 %	35,3	29,9	30,6		1 723,86	3	0,0025	1,5	337	350
18220-18222_ OuelletteM_20131010	18222_small	18222_small	Ingel18222_MGFPeaklist (F052590)	beta tubulin	LinJ.33.0860	beta-tubulin	100,0 %	3,14%	49 722,2	35	66	338	Locus:1.1.1.4961.13 File:"Ingel18222.wiff"	NSSYFIEWIPNNIK	K	S	99,7 %	49,3	29,9	47,2		1 723,86	2	0,0059	3,4	337	350
18220-18222_ OuelletteM_20131010	18222_small	18222_small	Ingel18222_MGFPeaklist (F052590)	beta tubulin	LinJ.33.0860	beta-tubulin	100,0 %	3,14%	49 722,2	35	66	338	Locus:1.1.1.4960.15 File:"Ingel18222.wiff"	NSSYFIEWIPNNIK	K	S	99,7 %	71,6	29,9	69,4		1 723,86	2	0,0059	3,4	337	350
18220-18222_ OuelletteM_20131010	18222_small	18222_small	Ingel18222_MGFPeaklist (F052590)	beta tubulin	LinJ.33.0860	beta-tubulin	100,0 %	3,14%	49 722,2	35	66	338	Locus:1.1.1.4632.17 File:"Ingel18222.wiff"	RVGEQFTGMFR	R	R	97,8 %	26,7	30,2	14,9	Oxidation (+16)	1 342,64	2	-0,0046	-3,5	380	390
18220-18222_ OuelletteM_20131010	18222_small	18222_small	Ingel18222_MGFPeaklist (F052590)	beta tubulin	LinJ.33.0860	beta-tubulin	100,0 %	3,14%	49 722,2	35	66	338	Locus:1.1.1.4751.5 File:"Ingel18222.wiff"	RVGEQFTGMFR	R	R	99,2 %	28,8	30,0	19,6		1 326,65	3	-0,0044	-3,3	380	390
18220-18222_ OuelletteM_20131010	18222_small	18222_small	Ingel18222_MGFPeaklist (F052590)	beta tubulin	LinJ.33.0860	beta-tubulin	100,0 %	3,14%	49 722,2	35	66	338	Locus:1.1.1.4635.3 File:"Ingel18222.wiff"	RVGEQFTGMFR	R	R	99,7 %	32,3	30,2	28,1	Oxidation (+16)	1 342,64	3	-0,00091	-0,68	380	390
18220-18222_ OuelletteM_20131010	18222_small	18222_small	Ingel18222_MGFPeaklist (F052590)	beta tubulin	LinJ.33.0860	beta-tubulin	100,0 %	3,14%	49 722,2	35	66	338	Locus:1.1.1.4633.7 File:"Ingel18222.wiff"	RVGEQFTGMFR	R	R	99,7 %	36,3	30,2	25,5	Oxidation (+16)	1 342,64	3	-0,00091	-0,68	380	390
18220-18222_ OuelletteM_20131010	18222_small	18222_small	Ingel18222_MGFPeaklist (F052590)	beta tubulin	LinJ.33.0860	beta-tubulin	100,0 %	3,14%	49 722,2	35	66	338	Locus:1.1.1.4587.12 File:"Ingel18222.wiff"	RVGEQFTGMFRR	R	K	99,7 %	35,3	30,2	22,0	Oxidation (+16)	1 498,75	3	-0,00091	-0,61	380	391
18220-18222_ OuelletteM_20131010	18222_small	18222_small	Ingel18222_MGFPeaklist (F052590)	beta tubulin	LinJ.33.0860	beta-tubulin	100,0 %	3,14%	49 722,2	35	66	338	Locus:1.1.1.4588.9 File:"Ingel18222.wiff"	RVGEQFTGMFRR	R	K	99,7 %	59,5	30,2	50,0	Oxidation (+16)	1 498,75	3	-0,00091	-0,61	380	391
18220-18222_ OuelletteM_20131010	18222_small	18222_small	Ingel18222_MGFPeaklist (F052590)	beta tubulin	LinJ.33.0860	beta-tubulin	100,0 %	3,14%	49 722,2	35	66	338	Locus:1.1.1.4594.10 File:"Ingel18222.wiff"	SSICDIPPK	K	G	99,7 %	49,2	30,7	28,6	Carbamidomethyl (+57)	1 015,50	2	0,00061	0,60	351	359
18220-18222_ OuelletteM_20131010	18222_small	18222_small	Ingel18222_MGFPeaklist (F052590)	beta tubulin	LinJ.33.0860	beta-tubulin	100,0 %	3,14%	49 722,2	35	66	338	Locus:1.1.1.4604.11 File:"Ingel18222.wiff"	SSICDIPPK	K	G	99,7 %	47,1	30,8	32,8	Carbamidomethyl (+57)	1 015,52	2	0,015	15	351	359
18220-18222_ OuelletteM_20131010	18222_small	18222_small	Ingel18222_MGFPeaklist (F052590)	beta tubulin	LinJ.33.0860	beta-tubulin	100,0 %	3,14%	49 722,2	35	66	338	Locus:1.1.1.4622.7 File:"Ingel18222.wiff"	SSICDIPPK	K	G	99,7 %	48,8	30,8	34,0	Carbamidomethyl (+57)	1 015,51	2	0,0082	8,1	351	359
18220-18222_ OuelletteM_20131010	18222_small	18222_small	Ingel18222_MGFPeaklist (F052590)	beta tubulin	LinJ.33.0860	beta-tubulin	100,0 %	3,14%	49 722,2	35	66	338	Locus:1.1.1.4629.11 File:"Ingel18222.wiff"	SSICDIPPK	K	G	99,7 %	49,1	30,8	35,0	Carbamidomethyl (+57)	1 015,51	2	0,0052	5,1	351	359
18220-18222_ OuelletteM_20131010	18222_small	18222_small	Ingel18222_MGFPeaklist (F052590)	beta tubulin	LinJ.33.0860	beta-tubulin	100,0 %	3,14%	49 722,2	35	66	338	Locus:1.1.1.4630.11 File:"Ingel18222.wiff"	SSICDIPPK	K	G	99,7 %	53,2	30,8	43,6	Carbamidomethyl (+57)	1 015,51	2	0,0052	5,1	351	359
18220-18222_ OuelletteM_20131010	18222_small	18222_small	Ingel18222_MGFPeaklist (F052590)	beta tubulin	LinJ.33.0860	beta-tubulin	100,0 %	3,14%	49 722,2	35	66	338	Locus:1.1.1.4605.13 File:"Ingel18222.wiff"	SSICDIPPK	K	G	99,7 %	53,6	30,8	37,2	Carbamidomethyl (+57)	1 015,52	2	0,015	15	351	359
18220-18222_ OuelletteM_20131010	18222_small	18222_small	Ingel18222_MGFPeaklist (F052590)	beta tubulin	LinJ.33.0860	beta-tubulin	100,0 %	3,14%	49 722,2	35	66	338	Locus:1.1.1.4578.14 File:"Ingel18222.wiff"	SSICDIPPK	K	G	99,7 %	54,1	30,8	35,4	Carbamidomethyl (+57)	1 015,51	2	0,0070	6,9	351	359
18220-18222_ OuelletteM_20131010	18222_small	18222_small	Ingel18222_MGFPeaklist (F052590)	beta tubulin	LinJ.33.0860	beta-tubulin	100,0 %	3,14%	49 722,2	35	66	338	Locus:1.1.1.4587.13 File:"Ingel18222.wiff"	SSICDIPPK	K	G	99,7 %	59,8	30,8	47,4	Carbamidomethyl (+57)	1 015,51	2	0,0048	4,7	351	359
18220-18222_ OuelletteM_20131010	18222_small	18222_small	Ingel18222_MGFPeaklist (F052590)	beta tubulin	LinJ.33.0860	beta-tubulin	100,0 %	3,14%	49 722,2	35	66	338	Locus:1.1.1.4555.8 File:"Ingel18222.wiff"	SSICDIPPK	K	G	99,7 %	63,2	30,8	49,0	Carbamidomethyl (+57)	1 015,51	2	0,0044	4,3	351	359
18220-18222_ OuelletteM_20131010	18222_small	18222_small	Ingel18222_MGFPeaklist (F052590)	beta tubulin	LinJ.33.0860	beta-tubulin	100,0 %	3,14%	49 722,2	35	66	338	Locus:1.1.1.4563.8 File:"Ingel18222.wiff"	SSICDIPPK	K	G	99,7 %	63,8	30,8	47,5	Carbamidomethyl (+57)	1 015,50	2	0,0018	1,8	351	359
18220-18222_ OuelletteM_20131010	18222_small	18222_small	Ingel18222_MGFPeaklist (F052590)	beta tubulin	LinJ.33.0860	beta-tubulin	100,0 %	3,14%	49 722,2	35	66	338	Locus:1.1.1.4571.9 File:"Ingel18222.wiff"	SSICDIPPK	K	G	99,7 %	64,3	30,8	51,7	Carbamidomethyl (+57)	1 015,51	2	0,0072	7,1	351	359
18220-18222_ OuelletteM_20131010	18222_small	18222_small	Ingel18222_MGFPeaklist (F052590)	beta tubulin	LinJ.33.0860	beta-tubulin	100,0 %	3,14%	49 722,2	35	66	338	Locus:1.1.1.4621.11 File:"Ingel18222.wiff"	SSICDIPPK	K	G	99,7 %	65,6	30,8	43,8	Carbamidomethyl (+57)	1 015,51	2	0,0082	8,1	351	359
18220-18222_ OuelletteM_20131010	18222_small	18222_small	Ingel18222_MGFPeaklist (F052590)	beta tubulin	LinJ.33.0860	beta-tubulin	100,0 %	3,14%	49 722,2	35	66	338	Locus:1.1.1.4554.11 File:"Ingel18222.wiff"	SSICDIPPK	K	G	99,7 %	66,3	30,8	54,3	Carbamidomethyl (+57)	1 015,51	2	0,0044	4,3	351	359
18220-18222_ OuelletteM_20131010	18222_small	18222_small	Ingel18222_MGFPeaklist (F052590)	beta tubulin	LinJ.33.0860	beta-tubulin	100,0 %	3,14%	49 722,2	35	66	338	Locus:1.1.1.4530.9 File:"Ingel18222.wiff"	SSICDIPPK	K	G	99,7 %	66,3	30,8	55,1	Carbamidomethyl (+57)	1 015,51	2	0,0040	3,9	351	359
18220-18222_ OuelletteM_20131010	18222_small	18222_small	Ingel18222_MGFPeaklist (F052590)	beta tubulin	LinJ.33.0860	beta-tubulin	100,0 %	3,14%	49 722,2	35	66	338	Locus:1.1.1.4580.9 File:"Ingel18222.wiff"	SSICDIPPK	K	G	99,7 %	66,4	30,8	53,8	Carbamidomethyl (+57)	1 015,51	2	0,0070	6,9	351	359
18220-18222_ OuelletteM_20131010	18222_small	18222_small	Ingel18222_MGFPeaklist (F052590)	beta tubulin	LinJ.33.0860	beta-tubulin	100,0 %	3,14%	49 722,2	35	66	338	Locus:1.1.1.4595.14 File:"Ingel18222.wiff"	SSICDIPPK	K	G	99,7 %	66,4	30,7	51,9	Carbamidomethyl (+57)	1 015,50	2	0,00061	0,60	351	359
18220-18222_ OuelletteM_20131010	18222_small	18222_small	Ingel18222_MGFPeaklist (F052590)	beta tubulin	LinJ.33.0860	beta-tubulin	100,0 %	3,14%	49 722,2	35	66	338	Locus:1.1.1.4547.7 File:"Ingel18222.wiff"	SSICDIPPK	K	G	99,7 %	66,7	30,7	43,9	Carbamidomethyl (+57)	1 015,50	2	0,0012	1,2	351	359
18220-18222_ OuelletteM_20131010	18222_small	18222_small	Ingel18222_MGFPeaklist (F052590)	beta tubulin	LinJ.33.0860	beta-tubulin	100,0 %	3,14%	49 722,2	35	66	338	Locus:1.1.1.4562.10 File:"Ingel18222.wiff"	SSICDIPPK	K	G	99,7 %	70,1	30,8	53,7	Carbamidomethyl (+57)	1 015,51	2	0,0046	4,5	351	359
18220-18222_ OuelletteM_20131010	18222_small	18222_small	Ingel18222_MGFPeaklist (F052590)	beta tubulin	LinJ.33.0860	beta-tubulin	100,0 %	3,14%	49 722,2	35	66	338	Locus:1.1.1.4638.6 File:"Ingel18222.wiff"	SSICDIPPK	K	G	99,7 %	71,4	30,8	46,9	Carbamidomethyl (+57)	1 015,51	2	0,0052	5,1	351	359
18220-18222_ OuelletteM_20131010	18222_small	18222_small	Ingel18222_MGFPeaklist (F052590)	beta tubulin	LinJ.33.0860	beta-tubulin	100,0 %	3,14%	49 722,2	35	66	338	Locus:1.1.1.4539.8 File:"Ingel18222.wiff"	SSICDIPPK	K	G	99,7 %	71,6	30,7	58,7	Carbamidomethyl (+57)	1 015,50	2	0,0012	1,2	351	359
18220-18222_ OuelletteM_20131010	18222_small	18222_small	Ingel18222_MGFPeaklist (F052590)	beta tubulin	LinJ.33.0860	beta-tubulin	100,0 %	3,14%	49 722,2	35	66	338	Locus:1.1.1.4640.9 File:"Ingel18222.wiff"	SSICDIPPK	K	G	99,7 %	72,1	30,8	57,7	Carbamidomethyl (+57)	1 015,51	2	0,013	13	351	359
18220-18222_ OuelletteM_20131010	18222_small	18222_small	Ingel18222_MGFPeaklist (F052590)	beta tubulin	LinJ.33.0860	beta-tubulin	100,0 %	3,14%	49 722,2	35	66	338	Locus:1.1.1.4538.8 File:"Ingel18222.wiff"	SSICDIPPK	K	G	99,7 %	73,5	30,8	62,7	Carbamidomethyl (+57)	1 015,51	2	0,0042	4,1	351	359
18220-18222_ OuelletteM_20131010	18222_small	18222_small	Ingel18222_MGFPeaklist (F052590)	beta tubulin	LinJ.33.0860	beta-tubulin	100,0 %	3,14%	49 722,2	35	66	338	Locus:1.1.1.4546.8 File:"Ingel18222.wiff"	SSICDIPPK	K	G	99,7 %	78,1	30,7	63,1	Carbamidomethyl (+57)	1 015,50	2	0,0012	1,2	351	359
18220-18222_ OuelletteM_20131010	18222_small	18222_small	Ingel18222_MGFPeaklist (F052590)	beta tubulin	LinJ.33.0860	beta-tubulin	100,0 %	3,14%	49 722,2	35	66	338	Locus:1.1.1.4570.7 File:"Ingel18222.wiff"	SSICDIPPK	K	G	99,7 %	80,6	30,8	69,8	Carbamidomethyl (+57)	1 015,51	2	0,0042	4,1	351	359
18220-18222_ OuelletteM_20131010	18222_small	18222_small	Ingel18222_MGFPeaklist (F052590)	beta tubulin	LinJ.33.0860	beta-tubulin	100,0 %	3,14%	49 722,2	35	66	338	Locus:1.1.1.4531.7 File:"Ingel18222.wiff"	SSICDIPPK	K	G	99,7 %	85,5	30,8	62,7	Carbamidomethyl (+57)	1 015,51	2	0,0042	4,1	351	359
18220-18222_ OuelletteM_20131010	18222_small	18222_small	Ingel18222_MGFPeaklist (F052590)	beta tubulin	LinJ.33.0860	beta-tubulin	100,0 %	3,14%	49 722,2	35	66	338	Locus:1.1.1.4586.10 File:"Ingel18222.wiff"	SSICDIPPK	K	G	99,7 %	86,5	30,8	71,5	Carbamidomethyl (+57)	1 015,51	2	0,0048	4,7	351	359
18220-18222_ OuelletteM_20131010	18222_small	18222_small	Ingel18222_MGFPeaklist (F052590)	beta tubulin	LinJ.33.0860	beta-tubulin	100,0 %	3,14%	49 722,2	35	66	338	Locus:1.1.1.4662.3 File:"Ingel18222.wiff"	SSICDIPPKGLK	K	M	98,7 %	23,4	29,9	16,4	Carbamidomethyl (+57)	1 313,70	3	0,0029	2,2	351	362
18220-18222_ OuelletteM_20131010	18222_small	18222_small	Ingel18222_MGFPeaklist (F052590)	beta tubulin	LinJ.33.0860	beta-tubulin	100,0 %	3,14%	49 722,2	35	66	338	Locus:1.1.1.4646.4 File:"Ingel18222.wiff"	SSICDIPPKGLK	K	M	98,7 %	30,3	29,9	12,6	Carbamidomethyl (+57)	1 313,70	3	0,0029	2,2	351	362
18220-18222_ OuelletteM_20131010	18222_small	18222_small	Ingel18222_MGFPeaklist (F052590)	beta tubulin	LinJ.33.0860	beta-tubulin	100,0 %	3,14%	49 722,2	35	66	338	Locus:1.1.1.4671.4 File:"Ingel18222.wiff"	SSICDIPPKGLK	K	M	99,1 %	32,8	29,9	22,4	Carbamidomethyl (+57)	1 313,71	3	0,0092	7,0	351	362
18220-18222_ OuelletteM_20131010	18222_small	18222_small	Ingel18222_MGFPeaklist (F052590)	beta tubulin	LinJ.33.0860	beta-tubulin	100,0 %	3,14%	49 722,2	35	66	338	Locus:1.1.1.4670.3 File:"Ingel18222.wiff"	SSICDIPPKGLK	K	M	99,2 %	34,1	29,9	30,9	Carbamidomethyl (+57)	1 313,71	3	0,0092	7,0	351	362
18220-18222_ OuelletteM_20131010	18222_small	18222_small	Ingel18222_MGFPeaklist (F052590)	beta tubulin	LinJ.33.0860	beta-tubulin	100,0 %	3,14%	49 722,2	35	66	338	Locus:1.1.1.4640.6 File:"Ingel18222.wiff"	SSICDIPPKGLK	K	M	99,3 %	30,0	30,0	17,4	Carbamidomethyl (+57)	1 313,70	3	-0,0013	-0,96	351	362
18220-18222_ OuelletteM_20131010	18222_small	18222_small	Ingel18222_MGFPeaklist (F052590)	beta tubulin	LinJ.33.0860	beta-tubulin	100,0 %	3,14%	49 722,2	35	66	338	Locus:1.1.1.4595.7 File:"Ingel18222.wiff"	SSICDIPPKGLK	K	M	99,4 %	26,5	29,9	22,7	Carbamidomethyl (+57)	1 313,71	3	0,0062	4,7	351	362
18220-18222_ OuelletteM_20131010	18222_small	18222_small	Ingel18222_MGFPeaklist (F052590)	beta tubulin	LinJ.33.0860	beta-tubulin	100,0 %	3,14%	49 722,2	35	66	338	Locus:1.1.1.4679.3 File:"Ingel18222.wiff"	SSICDIPPKGLK	K	M	99,5 %	33,8	29,9	22,5	Carbamidomethyl (+57)	1 313,71	3	0,0071	5,4	351	362
18220-18222_ OuelletteM_20131010	18222_small	18222_small	Ingel18222_MGFPeaklist (F052590)	beta tubulin	LinJ.33.0860	beta-tubulin	100,0 %	3,14%	49 722,2	35	66	338	Locus:1.1.1.4596.6 File:"Ingel18222.wiff"	SSICDIPPKGLK	K	M	99,5 %	30,7	29,9	23,4	Carbamidomethyl (+57)	1 313,71	3	0,0062	4,7	351	362
18220-18222_ OuelletteM_20131010	18222_small	18222_small	Ingel18222_MGFPeaklist (F052590)	beta tubulin	LinJ.33.0860	beta-tubulin	100,0 %	3,14%	49 722,2	35	66	338	Locus:1.1.1.4699.17 File:"Ingel18222.wiff"	SSICDIPPKGLK	K	M	99,5 %	39,1	30,1	21,5	Carbamidomethyl (+57)	1 313,70	2	-0,0048	-3,6	351	362
18220-18222_ OuelletteM_20131010	18222_small	18222_small	Ingel18222_MGFPeaklist (F052590)	beta tubulin	LinJ.33.0860	beta-tubulin	100,0 %	3,14%	49 722,2	35	66	338	Locus:1.1.1.4706.2 File:"Ingel18222.wiff"	SSICDIPPKGLK	K	M	99,6 %	29,1	30,0	27,2	Carbamidomethyl (+57)	1 313,70	3	-0,0013	-0,96	351	362
18220-18222_ OuelletteM_20131010	18222_small	18222_small	Ingel18222_MGFPeaklist (F052590)	beta tubulin	LinJ.33.0860	beta-tubulin	100,0 %	3,14%	49 722,2	35	66	338	Locus:1.1.1.4621.5 File:"Ingel18222.wiff"	SSICDIPPKGLK	K	M	99,7 %	31,8	29,9	29,7	Carbamidomethyl (+57)	1 313,70	3	0,0032	2,5	351	362
18220-18222_ OuelletteM_20131010	18222_small	18222_small	Ingel18222_MGFPeaklist (F052590)	beta tubulin	LinJ.33.0860	beta-tubulin	100,0 %	3,14%	49 722,2	35	66	338	Locus:1.1.1.4651.4 File:"Ingel18222.wiff"	SSICDIPPKGLK	K	M	99,7 %	30,5	30,0	27,5	Carbamidomethyl (+57)	1 313,70	3	0,0020	1,5	351	362
18220-18222_ OuelletteM_20131010	18222_small	18222_small	Ingel18222_MGFPeaklist (F052590)	beta tubulin	LinJ.33.0860	beta-tubulin	100,0 %	3,14%	49 722,2	35	66	338	Locus:1.1.1.4664.5 File:"Ingel18222.wiff"	SSICDIPPKGLK	K	M	99,7 %	31,4	29,9	29,4	Carbamidomethyl (+57)	1 313,70	3	0,0029	2,2	351	362
18220-18222_ OuelletteM_20131010	18222_small	18222_small	Ingel18222_MGFPeaklist (F052590)	beta tubulin	LinJ.33.0860	beta-tubulin	100,0 %	3,14%	49 722,2	35	66	338	Locus:1.1.1.4688.2 File:"Ingel18222.wiff"	SSICDIPPKGLK	K	M	99,7 %	36,7	29,9	26,0	Carbamidomethyl (+57)	1 313,70	3	0,0032	2,5	351	362
18220-18222_ OuelletteM_20131010	18222_small	18222_small	Ingel18222_MGFPeaklist (F052590)	beta tubulin	LinJ.33.0860	beta-tubulin	100,0 %	3,14%	49 722,2	35	66	338	Locus:1.1.1.4628.6 File:"Ingel18222.wiff"	SSICDIPPKGLK	K	M	99,7 %	35,7	30,0	28,7	Carbamidomethyl (+57)	1 313,70	3	0,0020	1,5	351	362
18220-18222_ OuelletteM_20131010	18222_small	18222_small	Ingel18222_MGFPeaklist (F052590)	beta tubulin	LinJ.33.0860	beta-tubulin	100,0 %	3,14%	49 722,2	35	66	338	Locus:1.1.1.4637.5 File:"Ingel18222.wiff"	SSICDIPPKGLK	K	M	99,7 %	35,6	30,0	32,2	Carbamidomethyl (+57)	1 313,70	3	0,0020	1,5	351	362
18220-18222_ OuelletteM_20131010	18222_small	18222_small	Ingel18222_MGFPeaklist (F052590)	beta tubulin	LinJ.33.0860	beta-tubulin	100,0 %	3,14%	49 722,2	35	66	338	Locus:1.1.1.4655.5 File:"Ingel18222.wiff"	SSICDIPPKGLK	K	M	99,7 %	37,0	30,0	31,8	Carbamidomethyl (+57)	1 313,70	3	-0,0019	-1,4	351	362
18220-18222_ OuelletteM_20131010	18222_small	18222_small	Ingel18222_MGFPeaklist (F052590)	beta tubulin	LinJ.33.0860	beta-tubulin	100,0 %	3,14%	49 722,2	35	66	338	Locus:1.1.1.4680.4 File:"Ingel18222.wiff"	SSICDIPPKGLK	K	M	99,7 %	37,0	30,0	31,9	Carbamidomethyl (+57)	1 313,70	3	-0,000063	-0,048	351	362
18220-18222_ OuelletteM_20131010	18222_small	18222_small	Ingel18222_MGFPeaklist (F052590)	beta tubulin	LinJ.33.0860	beta-tubulin	100,0 %	3,14%	49 722,2	35	66	338	Locus:1.1.1.4654.3 File:"Ingel18222.wiff"	SSICDIPPKGLK	K	M	99,7 %	43,4	30,0	31,0	Carbamidomethyl (+57)	1 313,70	3	-0,0019	-1,4	351	362
18220-18222_ OuelletteM_20131010	18222_small	18222_small	Ingel18222_MGFPeaklist (F052590)	beta tubulin	LinJ.33.0860	beta-tubulin	100,0 %	3,14%	49 722,2	35	66	338	Locus:1.1.1.4620.16 File:"Ingel18222.wiff"	SSICDIPPKGLK	K	M	99,7 %	48,0	30,1	31,7	Carbamidomethyl (+57)	1 313,69	2	-0,0086	-6,5	351	362
18220-18222_ OuelletteM_20131010	18222_small	18222_small	Ingel18222_MGFPeaklist (F052590)	beta tubulin	LinJ.33.0860	beta-tubulin	100,0 %	3,14%	49 722,2	35	66	338	Locus:1.1.1.4689.2 File:"Ingel18222.wiff"	SSICDIPPKGLK	K	M	99,7 %	40,4	29,9	40,4	Carbamidomethyl (+57)	1 313,70	3	0,0032	2,5	351	362
18220-18222_ OuelletteM_20131010	18222_small	18222_small	Ingel18222_MGFPeaklist (F052590)	beta tubulin	LinJ.33.0860	beta-tubulin	100,0 %	3,14%	49 722,2	35	66	338	Locus:1.1.1.4605.6 File:"Ingel18222.wiff"	SSICDIPPKGLK	K	M	99,7 %	41,5	29,9	40,0	Carbamidomethyl (+57)	1 313,70	3	0,0026	2,0	351	362
18220-18222_ OuelletteM_20131010	18222_small	18222_small	Ingel18222_MGFPeaklist (F052590)	beta tubulin	LinJ.33.0860	beta-tubulin	100,0 %	3,14%	49 722,2	35	66	338	Locus:1.1.1.4613.8 File:"Ingel18222.wiff"	SSICDIPPKGLK	K	M	99,7 %	43,1	29,9	37,3	Carbamidomethyl (+57)	1 313,70	3	0,0026	2,0	351	362
18220-18222_ OuelletteM_20131010	18222_small	18222_small	Ingel18222_MGFPeaklist (F052590)	beta tubulin	LinJ.33.0860	beta-tubulin	100,0 %	3,14%	49 722,2	35	66	338	Locus:1.1.1.4612.4 File:"Ingel18222.wiff"	SSICDIPPKGLK	K	M	99,7 %	43,8	29,9	42,3	Carbamidomethyl (+57)	1 313,70	3	0,0026	2,0	351	362
18220-18222_ OuelletteM_20131010	18222_small	18222_small	Ingel18222_MGFPeaklist (F052590)	beta tubulin	LinJ.33.0860	beta-tubulin	100,0 %	3,14%	49 722,2	35	66	338	Locus:1.1.1.4705.2 File:"Ingel18222.wiff"	SSICDIPPKGLK	K	M	99,7 %	43,8	30,0	37,4	Carbamidomethyl (+57)	1 313,70	3	-0,0013	-0,96	351	362
18220-18222_ OuelletteM_20131010	18222_small	18222_small	Ingel18222_MGFPeaklist (F052590)	beta tubulin	LinJ.33.0860	beta-tubulin	100,0 %	3,14%	49 722,2	35	66	338	Locus:1.1.1.4604.4 File:"Ingel18222.wiff"	SSICDIPPKGLK	K	M	99,7 %	45,0	29,9	38,7	Carbamidomethyl (+57)	1 313,70	3	0,0026	2,0	351	362
18220-18222_ OuelletteM_20131010	18222_small	18222_small	Ingel18222_MGFPeaklist (F052590)	beta tubulin	LinJ.33.0860	beta-tubulin	100,0 %	3,14%	49 722,2	35	66	338	Locus:1.1.1.4630.5 File:"Ingel18222.wiff"	SSICDIPPKGLK	K	M	99,7 %	52,3	30,0	49,2	Carbamidomethyl (+57)	1 313,70	3	0,0020	1,5	351	362
18220-18222_ OuelletteM_20131010	18222_small	18222_small	Ingel18222_MGFPeaklist (F052590)	beta tubulin	LinJ.33.0860	beta-tubulin	100,0 %	3,14%	49 722,2	35	66	338	Locus:1.1.1.4650.5 File:"Ingel18222.wiff"	SSICDIPPKGLK	K	M	99,7 %	57,5	30,0	56,3	Carbamidomethyl (+57)	1 313,70	3	0,0020	1,5	351	362
18220-18222_ OuelletteM_20131010	18222_small	18222_small	Ingel18222_MGFPeaklist (F052590)	beta tubulin	LinJ.33.0860	beta-tubulin	100,0 %	3,14%	49 722,2	35	66	338	Locus:1.1.1.4697.3 File:"Ingel18222.wiff"	SSICDIPPKGLK	K	M	99,7 %	70,3	29,9	65,9	Carbamidomethyl (+57)	1 313,71	3	0,0065	5,0	351	362
18220-18222_ OuelletteM_20131010	18222_small	18222_small	Ingel18222_MGFPeaklist (F052590)	beta tubulin	LinJ.33.0860	beta-tubulin	100,0 %	3,14%	49 722,2	35	66	338	Locus:1.1.1.4620.6 File:"Ingel18222.wiff"	SSICDIPPKGLK	K	M	99,7 %	81,1	29,9	73,9	Carbamidomethyl (+57)	1 313,70	3	0,0032	2,5	351	362
18220-18222_ OuelletteM_20131010	18222_small	18222_small	Ingel18222_MGFPeaklist (F052590)	beta tubulin	LinJ.33.0860	beta-tubulin	100,0 %	3,14%	49 722,2	35	66	338	Locus:1.1.1.4682.12 File:"Ingel18222.wiff"	VGEQFTGMFR	R	R	99,7 %	37,5	29,7	31,9	Oxidation (+16)	1 186,54	2	-0,0041	-3,5	381	390
18220-18222_ OuelletteM_20131010	18222_small	18222_small	Ingel18222_MGFPeaklist (F052590)	beta tubulin	LinJ.33.0860	beta-tubulin	100,0 %	3,14%	49 722,2	35	66	338	Locus:1.1.1.4683.11 File:"Ingel18222.wiff"	VGEQFTGMFR	R	R	99,7 %	43,7	29,7	38,9	Oxidation (+16)	1 186,54	2	-0,0043	-3,7	381	390
18220-18222_ OuelletteM_20131010	18222_small	18222_small	Ingel18222_MGFPeaklist (F052590)	beta tubulin	LinJ.33.0860	beta-tubulin	100,0 %	3,14%	49 722,2	35	66	338	Locus:1.1.1.4667.12 File:"Ingel18222.wiff"	VGEQFTGMFR	R	R	99,7 %	44,2	29,7	39,2	Oxidation (+16)	1 186,54	2	-0,0041	-3,5	381	390
18220-18222_ OuelletteM_20131010	18222_small	18222_small	Ingel18222_MGFPeaklist (F052590)	beta tubulin	LinJ.33.0860	beta-tubulin	100,0 %	3,14%	49 722,2	35	66	338	Locus:1.1.1.4675.13 File:"Ingel18222.wiff"	VGEQFTGMFR	R	R	99,7 %	49,8	29,7	43,2	Oxidation (+16)	1 186,54	2	-0,0041	-3,5	381	390
18220-18222_ OuelletteM_20131010	18222_small	18222_small	Ingel18222_MGFPeaklist (F052590)	beta tubulin	LinJ.33.0860	beta-tubulin	100,0 %	3,14%	49 722,2	35	66	338	Locus:1.1.1.4674.10 File:"Ingel18222.wiff"	VGEQFTGMFR	R	R	99,7 %	50,5	29,7	43,4	Oxidation (+16)	1 186,54	2	-0,0041	-3,5	381	390
18220-18222_ OuelletteM_20131010	18222_small	18222_small	Ingel18222_MGFPeaklist (F052590)	beta tubulin	LinJ.33.0860	beta-tubulin	100,0 %	3,14%	49 722,2	35	66	338	Locus:1.1.1.4666.13 File:"Ingel18222.wiff"	VGEQFTGMFR	R	R	99,7 %	51,2	29,7	44,5	Oxidation (+16)	1 186,54	2	-0,0041	-3,5	381	390
18220-18222_ OuelletteM_20131010	18222_small	18222_small	Ingel18222_MGFPeaklist (F052590)	beta tubulin	LinJ.33.0860	beta-tubulin	100,0 %	3,14%	49 722,2	35	66	338	Locus:1.1.1.4795.7 File:"Ingel18222.wiff"	VGEQFTGMFR	R	R	99,7 %	67,7	29,5	58,9		1 170,55	2	0,0016	1,3	381	390
18220-18222_ OuelletteM_20131010	18222_small	18222_small	Ingel18222_MGFPeaklist (F052590)	beta tubulin	LinJ.33.0860	beta-tubulin	100,0 %	3,14%	49 722,2	35	66	338	Locus:1.1.1.4796.8 File:"Ingel18222.wiff"	VGEQFTGMFR	R	R	99,7 %	69,9	29,5	57,3		1 170,55	2	0,0016	1,3	381	390
18220-18222_ OuelletteM_20131010	18222_small	18222_small	Ingel18222_MGFPeaklist (F052590)	beta tubulin	LinJ.33.0860	beta-tubulin	100,0 %	3,14%	49 722,2	35	66	338	Locus:1.1.1.4626.7 File:"Ingel18222.wiff"	VGEQFTGMFRR	R	K	99,7 %	38,6	30,2	21,3	Oxidation (+16)	1 342,64	3	-0,00091	-0,68	381	391
18220-18222_ OuelletteM_20131010	18222_small	18222_small	Ingel18222_MGFPeaklist (F052590)	beta tubulin	LinJ.33.0860	beta-tubulin	100,0 %	3,14%	49 722,2	35	66	338	Locus:1.1.1.4881.2 File:"Ingel18222.wiff"	YLTASALFR	R	G	96,9 %	30,0	29,5	19,9		1 040,58	2	0,014	14	310	318
18220-18222_ OuelletteM_20131010	18222_small	18222_small	Ingel18222_MGFPeaklist (F052590)	beta tubulin	LinJ.33.0860	beta-tubulin	100,0 %	3,14%	49 722,2	35	66	338	Locus:1.1.1.4945.3 File:"Ingel18222.wiff"	YLTASALFR	R	G	97,4 %	35,5	29,5	24,2		1 040,58	2	0,016	16	310	318
18220-18222_ OuelletteM_20131010	18222_small	18222_small	Ingel18222_MGFPeaklist (F052590)	beta tubulin	LinJ.33.0860	beta-tubulin	100,0 %	3,14%	49 722,2	35	66	338	Locus:1.1.1.4889.3 File:"Ingel18222.wiff"	YLTASALFR	R	G	97,5 %	31,3	29,5	25,2		1 040,58	2	0,014	14	310	318
18220-18222_ OuelletteM_20131010	18222_small	18222_small	Ingel18222_MGFPeaklist (F052590)	beta tubulin	LinJ.33.0860	beta-tubulin	100,0 %	3,14%	49 722,2	35	66	338	Locus:1.1.1.5112.2 File:"Ingel18222.wiff"	YLTASALFR	R	G	98,4 %	26,6	29,7	26,6		1 040,57	2	0,0090	8,6	310	318
18220-18222_ OuelletteM_20131010	18222_small	18222_small	Ingel18222_MGFPeaklist (F052590)	beta tubulin	LinJ.33.0860	beta-tubulin	100,0 %	3,14%	49 722,2	35	66	338	Locus:1.1.1.4915.2 File:"Ingel18222.wiff"	YLTASALFR	R	G	98,7 %	25,4	29,7	15,7		1 040,57	2	0,0024	2,3	310	318
18220-18222_ OuelletteM_20131010	18222_small	18222_small	Ingel18222_MGFPeaklist (F052590)	beta tubulin	LinJ.33.0860	beta-tubulin	100,0 %	3,14%	49 722,2	35	66	338	Locus:1.1.1.4908.2 File:"Ingel18222.wiff"	YLTASALFR	R	G	99,4 %	41,6	29,7	28,8		1 040,58	2	0,011	10	310	318
18220-18222_ OuelletteM_20131010	18222_small	18222_small	Ingel18222_MGFPeaklist (F052590)	beta tubulin	LinJ.33.0860	beta-tubulin	100,0 %	3,14%	49 722,2	35	66	338	Locus:1.1.1.5060.3 File:"Ingel18222.wiff"	YLTASALFR	R	G	99,6 %	34,8	29,7	27,4		1 040,57	2	0,0056	5,4	310	318
18220-18222_ OuelletteM_20131010	18222_small	18222_small	Ingel18222_MGFPeaklist (F052590)	beta tubulin	LinJ.33.0860	beta-tubulin	100,0 %	3,14%	49 722,2	35	66	338	Locus:1.1.1.5099.3 File:"Ingel18222.wiff"	YLTASALFR	R	G	99,6 %	35,1	29,8	27,9		1 040,56	2	-0,0036	-3,5	310	318
18220-18222_ OuelletteM_20131010	18222_small	18222_small	Ingel18222_MGFPeaklist (F052590)	beta tubulin	LinJ.33.0860	beta-tubulin	100,0 %	3,14%	49 722,2	35	66	338	Locus:1.1.1.4998.2 File:"Ingel18222.wiff"	YLTASALFR	R	G	99,6 %	36,7	29,8	27,9		1 040,56	2	-0,0034	-3,3	310	318
18220-18222_ OuelletteM_20131010	18222_small	18222_small	Ingel18222_MGFPeaklist (F052590)	beta tubulin	LinJ.33.0860	beta-tubulin	100,0 %	3,14%	49 722,2	35	66	338	Locus:1.1.1.4987.2 File:"Ingel18222.wiff"	YLTASALFR	R	G	99,7 %	32,8	29,8	24,4		1 040,57	2	0,0016	1,5	310	318
18220-18222_ OuelletteM_20131010	18222_small	18222_small	Ingel18222_MGFPeaklist (F052590)	beta tubulin	LinJ.33.0860	beta-tubulin	100,0 %	3,14%	49 722,2	35	66	338	Locus:1.1.1.4947.2 File:"Ingel18222.wiff"	YLTASALFR	R	G	99,7 %	40,0	29,7	26,9		1 040,57	2	0,0050	4,8	310	318
18220-18222_ OuelletteM_20131010	18222_small	18222_small	Ingel18222_MGFPeaklist (F052590)	beta tubulin	LinJ.33.0860	beta-tubulin	100,0 %	3,14%	49 722,2	35	66	338	Locus:1.1.1.4925.4 File:"Ingel18222.wiff"	YLTASALFR	R	G	99,7 %	41,3	29,7	31,3		1 040,57	2	0,0058	5,5	310	318
18220-18222_ OuelletteM_20131010	18222_small	18222_small	Ingel18222_MGFPeaklist (F052590)	beta tubulin	LinJ.33.0860	beta-tubulin	100,0 %	3,14%	49 722,2	35	66	338	Locus:1.1.1.4959.2 File:"Ingel18222.wiff"	YLTASALFR	R	G	99,7 %	37,3	29,7	36,3		1 040,57	2	0,0050	4,8	310	318
18220-18222_ OuelletteM_20131010	18222_small	18222_small	Ingel18222_MGFPeaklist (F052590)	beta tubulin	LinJ.33.0860	beta-tubulin	100,0 %	3,14%	49 722,2	35	66	338	Locus:1.1.1.5079.2 File:"Ingel18222.wiff"	YLTASALFR	R	G	99,7 %	36,6	29,8	36,6		1 040,57	2	0,0018	1,7	310	318
18220-18222_ OuelletteM_20131010	18222_small	18222_small	Ingel18222_MGFPeaklist (F052590)	beta tubulin	LinJ.33.0860	beta-tubulin	100,0 %	3,14%	49 722,2	35	66	338	Locus:1.1.1.5090.2 File:"Ingel18222.wiff"	YLTASALFR	R	G	99,7 %	40,4	29,7	36,6		1 040,57	2	0,0076	7,3	310	318
18220-18222_ OuelletteM_20131010	18222_small	18222_small	Ingel18222_MGFPeaklist (F052590)	beta tubulin	LinJ.33.0860	beta-tubulin	100,0 %	3,14%	49 722,2	35	66	338	Locus:1.1.1.5024.3 File:"Ingel18222.wiff"	YLTASALFR	R	G	99,7 %	41,5	29,7	35,7		1 040,58	2	0,010	10,0	310	318
18220-18222_ OuelletteM_20131010	18222_small	18222_small	Ingel18222_MGFPeaklist (F052590)	beta tubulin	LinJ.33.0860	beta-tubulin	100,0 %	3,14%	49 722,2	35	66	338	Locus:1.1.1.5118.3 File:"Ingel18222.wiff"	YLTASALFR	R	G	99,7 %	40,1	29,8	33,8		1 040,57	2	-0,00042	-0,41	310	318
18220-18222_ OuelletteM_20131010	18222_small	18222_small	Ingel18222_MGFPeaklist (F052590)	beta tubulin	LinJ.33.0860	beta-tubulin	100,0 %	3,14%	49 722,2	35	66	338	Locus:1.1.1.4864.4 File:"Ingel18222.wiff"	YLTASALFR	R	G	99,7 %	40,9	29,7	34,3		1 040,57	2	0,0022	2,1	310	318
18220-18222_ OuelletteM_20131010	18222_small	18222_small	Ingel18222_MGFPeaklist (F052590)	beta tubulin	LinJ.33.0860	beta-tubulin	100,0 %	3,14%	49 722,2	35	66	338	Locus:1.1.1.5026.2 File:"Ingel18222.wiff"	YLTASALFR	R	G	99,7 %	46,6	29,7	44,4		1 040,58	2	0,010	10,0	310	318
18220-18222_ OuelletteM_20131010	18222_small	18222_small	Ingel18222_MGFPeaklist (F052590)	beta tubulin	LinJ.33.0860	beta-tubulin	100,0 %	3,14%	49 722,2	35	66	338	Locus:1.1.1.4924.2 File:"Ingel18222.wiff"	YLTASALFR	R	G	99,7 %	48,7	29,7	39,4		1 040,57	2	0,0058	5,5	310	318
18220-18222_ OuelletteM_20131010	18222_small	18222_small	Ingel18222_MGFPeaklist (F052590)	beta tubulin	LinJ.33.0860	beta-tubulin	100,0 %	3,14%	49 722,2	35	66	338	Locus:1.1.1.4986.2 File:"Ingel18222.wiff"	YLTASALFR	R	G	99,7 %	49,0	29,8	34,4		1 040,57	2	0,0016	1,5	310	318
18220-18222_ OuelletteM_20131010	18222_small	18222_small	Ingel18222_MGFPeaklist (F052590)	beta tubulin	LinJ.33.0860	beta-tubulin	100,0 %	3,14%	49 722,2	35	66	338	Locus:1.1.1.4898.2 File:"Ingel18222.wiff"	YLTASALFR	R	G	99,7 %	50,0	29,5	43,1		1 040,58	2	0,013	13	310	318
18220-18222_ OuelletteM_20131010	18222_small	18222_small	Ingel18222_MGFPeaklist (F052590)	beta tubulin	LinJ.33.0860	beta-tubulin	100,0 %	3,14%	49 722,2	35	66	338	Locus:1.1.1.4863.3 File:"Ingel18222.wiff"	YLTASALFR	R	G	99,7 %	51,8	29,7	45,8		1 040,57	2	0,0022	2,1	310	318
18220-18222_ OuelletteM_20131010	18222_small	18222_small	Ingel18222_MGFPeaklist (F052590)	beta tubulin	LinJ.33.0860	beta-tubulin	100,0 %	3,14%	49 722,2	35	66	338	Locus:1.1.1.4934.2 File:"Ingel18222.wiff"	YLTASALFR	R	G	99,7 %	52,0	29,7	47,2		1 040,57	2	0,0060	5,7	310	318
18220-18222_ OuelletteM_20131010	18222_small	18222_small	Ingel18222_MGFPeaklist (F052590)	beta tubulin	LinJ.33.0860	beta-tubulin	100,0 %	3,14%	49 722,2	35	66	338	Locus:1.1.1.4892.2 File:"Ingel18222.wiff"	YLTASALFR	R	G	99,7 %	53,4	29,5	44,8		1 040,58	2	0,014	14	310	318
18220-18222_ OuelletteM_20131010	18222_small	18222_small	Ingel18222_MGFPeaklist (F052590)	beta tubulin	LinJ.33.0860	beta-tubulin	100,0 %	3,14%	49 722,2	35	66	338	Locus:1.1.1.4871.3 File:"Ingel18222.wiff"	YLTASALFR	R	G	99,7 %	54,0	29,7	44,5		1 040,57	2	0,0050	4,8	310	318
18220-18222_ OuelletteM_20131010	18222_small	18222_small	Ingel18222_MGFPeaklist (F052590)	beta tubulin	LinJ.33.0860	beta-tubulin	100,0 %	3,14%	49 722,2	35	66	338	Locus:1.1.1.4840.2 File:"Ingel18222.wiff"	YLTASALFR	R	G	99,7 %	54,8	29,8	47,9		1 040,56	2	-0,0010	-0,98	310	318
18220-18222_ OuelletteM_20131010	18222_small	18222_small	Ingel18222_MGFPeaklist (F052590)	beta tubulin	LinJ.33.0860	beta-tubulin	100,0 %	3,14%	49 722,2	35	66	338	Locus:1.1.1.4831.3 File:"Ingel18222.wiff"	YLTASALFR	R	G	99,7 %	55,4	29,8	50,6		1 040,56	2	-0,0010	-0,98	310	318
18220-18222_ OuelletteM_20131010	18222_small	18222_small	Ingel18222_MGFPeaklist (F052590)	beta tubulin	LinJ.33.0860	beta-tubulin	100,0 %	3,14%	49 722,2	35	66	338	Locus:1.1.1.4880.3 File:"Ingel18222.wiff"	YLTASALFR	R	G	99,7 %	55,5	29,5	43,4		1 040,58	2	0,014	14	310	318
18220-18222_ OuelletteM_20131010	18222_small	18222_small	Ingel18222_MGFPeaklist (F052590)	beta tubulin	LinJ.33.0860	beta-tubulin	100,0 %	3,14%	49 722,2	35	66	338	Locus:1.1.1.4839.2 File:"Ingel18222.wiff"	YLTASALFR	R	G	99,7 %	56,0	29,8	49,3		1 040,56	2	-0,0010	-0,98	310	318
18220-18222_ OuelletteM_20131010	18222_small	18222_small	Ingel18222_MGFPeaklist (F052590)	beta tubulin	LinJ.33.0860	beta-tubulin	100,0 %	3,14%	49 722,2	35	66	338	Locus:1.1.1.4899.3 File:"Ingel18222.wiff"	YLTASALFR	R	G	99,7 %	56,2	29,7	33,9		1 040,57	2	0,0076	7,3	310	318
18220-18222_ OuelletteM_20131010	18222_small	18222_small	Ingel18222_MGFPeaklist (F052590)	beta tubulin	LinJ.33.0860	beta-tubulin	100,0 %	3,14%	49 722,2	35	66	338	Locus:1.1.1.4832.2 File:"Ingel18222.wiff"	YLTASALFR	R	G	99,7 %	56,8	29,8	50,1		1 040,56	2	-0,0010	-0,98	310	318
18220-18222_ OuelletteM_20131010	18222_small	18222_small	Ingel18222_MGFPeaklist (F052590)	beta tubulin	LinJ.33.0860	beta-tubulin	100,0 %	3,14%	49 722,2	35	66	338	Locus:1.1.1.4997.2 File:"Ingel18222.wiff"	YLTASALFR	R	G	99,7 %	56,9	29,8	49,8		1 040,56	2	-0,0034	-3,3	310	318
18220-18222_ OuelletteM_20131010	18222_small	18222_small	Ingel18222_MGFPeaklist (F052590)	beta tubulin	LinJ.33.0860	beta-tubulin	100,0 %	3,14%	49 722,2	35	66	338	Locus:1.1.1.5040.2 File:"Ingel18222.wiff"	YLTASALFR	R	G	99,7 %	57,1	29,5	53,6		1 040,58	2	0,014	13	310	318
18220-18222_ OuelletteM_20131010	18222_small	18222_small	Ingel18222_MGFPeaklist (F052590)	beta tubulin	LinJ.33.0860	beta-tubulin	100,0 %	3,14%	49 722,2	35	66	338	Locus:1.1.1.4847.2 File:"Ingel18222.wiff"	YLTASALFR	R	G	99,7 %	57,2	29,8	45,6		1 040,56	2	-0,0030	-2,9	310	318
18220-18222_ OuelletteM_20131010	18222_small	18222_small	Ingel18222_MGFPeaklist (F052590)	beta tubulin	LinJ.33.0860	beta-tubulin	100,0 %	3,14%	49 722,2	35	66	338	Locus:1.1.1.4890.3 File:"Ingel18222.wiff"	YLTASALFR	R	G	99,7 %	60,3	29,5	55,5		1 040,58	2	0,014	14	310	318
18220-18222_ OuelletteM_20131010	18222_small	18222_small	Ingel18222_MGFPeaklist (F052590)	beta tubulin	LinJ.33.0860	beta-tubulin	100,0 %	3,14%	49 722,2	35	66	338	Locus:1.1.1.4848.2 File:"Ingel18222.wiff"	YLTASALFR	R	G	99,7 %	63,0	29,8	48,1		1 040,56	2	-0,00082	-0,79	310	318
18220-18222_ OuelletteM_20131010	18222_small	18222_small	Ingel18222_MGFPeaklist (F052590)	beta tubulin	LinJ.33.0860	beta-tubulin	100,0 %	3,14%	49 722,2	35	66	338	Locus:1.1.1.4855.4 File:"Ingel18222.wiff"	YLTASALFR	R	G	99,7 %	65,9	29,7	60,7		1 040,57	2	0,0024	2,3	310	318
18220-18222_ OuelletteM_20131010	18222_small	18222_small	Ingel18222_MGFPeaklist (F052590)	beta tubulin	LinJ.33.0860	beta-tubulin	100,0 %	3,14%	49 722,2	35	66	338	Locus:1.1.1.4856.7 File:"Ingel18222.wiff"	YLTASALFR	R	G	99,7 %	66,0	29,7	51,7		1 040,57	2	0,0024	2,3	310	318
18220-18222_ OuelletteM_20131010	18222_small	18222_small	Ingel18222_MGFPeaklist (F052590)	beta tubulin	LinJ.33.0860	beta-tubulin	100,0 %	3,14%	49 722,2	35	66	338	Locus:1.1.1.4933.2 File:"Ingel18222.wiff"	YLTASALFR	R	G	99,7 %	67,9	29,7	57,3		1 040,57	2	0,0060	5,7	310	318
18220-18222_ OuelletteM_20131010	18222_small	18222_small	Ingel18222_MGFPeaklist (F052590)	beta tubulin	LinJ.33.0860	beta-tubulin	100,0 %	3,14%	49 722,2	35	66	338	Locus:1.1.1.4916.2 File:"Ingel18222.wiff"	YLTASALFR	R	G	99,7 %	68,6	29,7	63,5		1 040,57	2	0,0074	7,1	310	318
18220-18222_ OuelletteM_20131010	18222_small	18222_small	Ingel18222_MGFPeaklist (F052590)	beta tubulin	LinJ.33.0860	beta-tubulin	100,0 %	3,14%	49 722,2	35	66	338	Locus:1.1.1.4872.2 File:"Ingel18222.wiff"	YLTASALFR	R	G	99,7 %	83,2	29,7	74,5		1 040,57	2	0,0050	4,8	310	318
18220-18222_ OuelletteM_20131010	18222_small	18222_small	Ingel18222_MGFPeaklist (F052590)	beta tubulin	LinJ.08.1290	beta tubulin	100,0 %	3,14%	49 721,2	35	66	338	Locus:1.1.1.4962.7 File:"Ingel18222.wiff"	AGPYGQLFRPDNFIFGQSGAGNNWAK	R	G	99,7 %	32,0	29,3	32,0		2 811,35	4	-0,0015	-0,52	78	103
18220-18222_ OuelletteM_20131010	18222_small	18222_small	Ingel18222_MGFPeaklist (F052590)	beta tubulin	LinJ.08.1290	beta tubulin	100,0 %	3,14%	49 721,2	35	66	338	Locus:1.1.1.4961.16 File:"Ingel18222.wiff"	AGPYGQLFRPDNFIFGQSGAGNNWAK	R	G	99,7 %	44,6	29,3	44,6		2 811,35	3	0,0024	0,85	78	103
18220-18222_ OuelletteM_20131010	18222_small	18222_small	Ingel18222_MGFPeaklist (F052590)	beta tubulin	LinJ.08.1290	beta tubulin	100,0 %	3,14%	49 721,2	35	66	338	Locus:1.1.1.4960.19 File:"Ingel18222.wiff"	AGPYGQLFRPDNFIFGQSGAGNNWAK	R	G	99,7 %	48,9	29,3	48,9		2 811,35	3	0,0024	0,85	78	103
18220-18222_ OuelletteM_20131010	18222_small	18222_small	Ingel18222_MGFPeaklist (F052590)	beta tubulin	LinJ.08.1290	beta tubulin	100,0 %	3,14%	49 721,2	35	66	338	Locus:1.1.1.4688.11 File:"Ingel18222.wiff"	AVLMDLEPGTMDSVR	R	A	95,9 %	34,9	29,8	31,4	Oxidation (+16), Oxidation (+16)	1 664,81	3	0,034	20	63	77
18220-18222_ OuelletteM_20131010	18222_small	18222_small	Ingel18222_MGFPeaklist (F052590)	beta tubulin	LinJ.08.1290	beta tubulin	100,0 %	3,14%	49 721,2	35	66	338	Locus:1.1.1.4695.21 File:"Ingel18222.wiff"	AVLMDLEPGTMDSVR	R	A	99,5 %	31,9	29,4	31,9	Oxidation (+16), Oxidation (+16)	1 664,77	2	-0,0046	-2,7	63	77
18220-18222_ OuelletteM_20131010	18222_small	18222_small	Ingel18222_MGFPeaklist (F052590)	beta tubulin	LinJ.08.1290	beta tubulin	100,0 %	3,14%	49 721,2	35	66	338	Locus:1.1.1.4696.5 File:"Ingel18222.wiff"	AVLMDLEPGTMDSVR	R	A	99,7 %	37,7	29,4	29,1	Oxidation (+16), Oxidation (+16)	1 664,77	3	-0,0013	-0,80	63	77
18220-18222_ OuelletteM_20131010	18222_small	18222_small	Ingel18222_MGFPeaklist (F052590)	beta tubulin	LinJ.08.1290	beta tubulin	100,0 %	3,14%	49 721,2	35	66	338	Locus:1.1.1.4778.21 File:"Ingel18222.wiff"	AVLMDLEPGTMDSVR	R	A	99,7 %	54,2	29,8	35,6	Oxidation (+16)	1 648,78	2	-0,0036	-2,2	63	77
18220-18222_ OuelletteM_20131010	18222_small	18222_small	Ingel18222_MGFPeaklist (F052590)	beta tubulin	LinJ.08.1290	beta tubulin	100,0 %	3,14%	49 721,2	35	66	338	Locus:1.1.1.4707.10 File:"Ingel18222.wiff"	AVLMDLEPGTMDSVR	R	A	99,7 %	54,8	29,4	52,5	Oxidation (+16), Oxidation (+16)	1 664,77	3	-0,0013	-0,80	63	77
18220-18222_ OuelletteM_20131010	18222_small	18222_small	Ingel18222_MGFPeaklist (F052590)	beta tubulin	LinJ.08.1290	beta tubulin	100,0 %	3,14%	49 721,2	35	66	338	Locus:1.1.1.4701.21 File:"Ingel18222.wiff"	AVLMDLEPGTMDSVR	R	A	99,7 %	55,8	29,4	55,8	Oxidation (+16), Oxidation (+16)	1 664,77	2	-0,0046	-2,7	63	77
18220-18222_ OuelletteM_20131010	18222_small	18222_small	Ingel18222_MGFPeaklist (F052590)	beta tubulin	LinJ.08.1290	beta tubulin	100,0 %	3,14%	49 721,2	35	66	338	Locus:1.1.1.4777.19 File:"Ingel18222.wiff"	AVLMDLEPGTMDSVR	R	A	99,7 %	56,0	29,8	35,2	Oxidation (+16)	1 648,78	2	-0,0036	-2,2	63	77
18220-18222_ OuelletteM_20131010	18222_small	18222_small	Ingel18222_MGFPeaklist (F052590)	beta tubulin	LinJ.08.1290	beta tubulin	100,0 %	3,14%	49 721,2	35	66	338	Locus:1.1.1.4706.8 File:"Ingel18222.wiff"	AVLMDLEPGTMDSVR	R	A	99,7 %	56,8	29,4	54,1	Oxidation (+16), Oxidation (+16)	1 664,77	3	-0,0013	-0,80	63	77
18220-18222_ OuelletteM_20131010	18222_small	18222_small	Ingel18222_MGFPeaklist (F052590)	beta tubulin	LinJ.08.1290	beta tubulin	100,0 %	3,14%	49 721,2	35	66	338	Locus:1.1.1.4717.9 File:"Ingel18222.wiff"	AVLMDLEPGTMDSVR	R	A	99,7 %	61,0	29,4	53,8	Oxidation (+16), Oxidation (+16)	1 664,77	3	-0,0013	-0,80	63	77
18220-18222_ OuelletteM_20131010	18222_small	18222_small	Ingel18222_MGFPeaklist (F052590)	beta tubulin	LinJ.08.1290	beta tubulin	100,0 %	3,14%	49 721,2	35	66	338	Locus:1.1.1.4715.10 File:"Ingel18222.wiff"	AVLMDLEPGTMDSVR	R	A	99,7 %	61,2	29,4	59,5	Oxidation (+16), Oxidation (+16)	1 664,77	3	-0,0013	-0,80	63	77
18220-18222_ OuelletteM_20131010	18222_small	18222_small	Ingel18222_MGFPeaklist (F052590)	beta tubulin	LinJ.08.1290	beta tubulin	100,0 %	3,14%	49 721,2	35	66	338	Locus:1.1.1.4714.9 File:"Ingel18222.wiff"	AVLMDLEPGTMDSVR	R	A	99,7 %	67,1	29,4	67,1	Oxidation (+16), Oxidation (+16)	1 664,77	3	-0,0013	-0,80	63	77
18220-18222_ OuelletteM_20131010	18222_small	18222_small	Ingel18222_MGFPeaklist (F052590)	beta tubulin	LinJ.08.1290	beta tubulin	100,0 %	3,14%	49 721,2	35	66	338	Locus:1.1.1.4705.19 File:"Ingel18222.wiff"	AVLMDLEPGTMDSVR	R	A	99,7 %	70,0	29,4	69,5	Oxidation (+16), Oxidation (+16)	1 664,77	2	-0,0046	-2,7	63	77
18220-18222_ OuelletteM_20131010	18222_small	18222_small	Ingel18222_MGFPeaklist (F052590)	beta tubulin	LinJ.08.1290	beta tubulin	100,0 %	3,14%	49 721,2	35	66	338	Locus:1.1.1.4712.20 File:"Ingel18222.wiff"	AVLMDLEPGTMDSVR	R	A	99,7 %	70,8	29,4	68,1	Oxidation (+16), Oxidation (+16)	1 664,77	2	-0,0046	-2,7	63	77
18220-18222_ OuelletteM_20131010	18222_small	18222_small	Ingel18222_MGFPeaklist (F052590)	beta tubulin	LinJ.08.1290	beta tubulin	100,0 %	3,14%	49 721,2	35	66	338	Locus:1.1.1.4687.20 File:"Ingel18222.wiff"	AVLMDLEPGTMDSVR	R	A	99,7 %	71,8	29,7	71,8	Oxidation (+16), Oxidation (+16)	1 664,79	2	0,014	8,2	63	77
18220-18222_ OuelletteM_20131010	18222_small	18222_small	Ingel18222_MGFPeaklist (F052590)	beta tubulin	LinJ.08.1290	beta tubulin	100,0 %	3,14%	49 721,2	35	66	338	Locus:1.1.1.4704.19 File:"Ingel18222.wiff"	AVLMDLEPGTMDSVR	R	A	99,7 %	73,1	29,4	68,8	Oxidation (+16), Oxidation (+16)	1 664,77	2	-0,0046	-2,7	63	77
18220-18222_ OuelletteM_20131010	18222_small	18222_small	Ingel18222_MGFPeaklist (F052590)	beta tubulin	LinJ.08.1290	beta tubulin	100,0 %	3,14%	49 721,2	35	66	338	Locus:1.1.1.4721.19 File:"Ingel18222.wiff"	AVLMDLEPGTMDSVR	R	A	99,7 %	76,8	29,4	76,8	Oxidation (+16), Oxidation (+16)	1 664,77	2	-0,00075	-0,45	63	77
18220-18222_ OuelletteM_20131010	18222_small	18222_small	Ingel18222_MGFPeaklist (F052590)	beta tubulin	LinJ.08.1290	beta tubulin	100,0 %	3,14%	49 721,2	35	66	338	Locus:1.1.1.4713.20 File:"Ingel18222.wiff"	AVLMDLEPGTMDSVR	R	A	99,7 %	81,2	29,4	81,2	Oxidation (+16), Oxidation (+16)	1 664,77	2	-0,0046	-2,7	63	77
18220-18222_ OuelletteM_20131010	18222_small	18222_small	Ingel18222_MGFPeaklist (F052590)	beta tubulin	LinJ.08.1290	beta tubulin	100,0 %	3,14%	49 721,2	35	66	338	Locus:1.1.1.4720.20 File:"Ingel18222.wiff"	AVLMDLEPGTMDSVR	R	A	99,7 %	83,1	29,4	80,4	Oxidation (+16), Oxidation (+16)	1 664,77	2	-0,0046	-2,7	63	77
18220-18222_ OuelletteM_20131010	18222_small	18222_small	Ingel18222_MGFPeaklist (F052590)	beta tubulin	LinJ.08.1290	beta tubulin	100,0 %	3,14%	49 721,2	35	66	338	Locus:1.1.1.4699.20 File:"Ingel18222.wiff"	AVLMDLEPGTMDSVR	R	A	99,7 %	84,5	29,4	82,5	Oxidation (+16), Oxidation (+16)	1 664,77	2	-0,0046	-2,7	63	77
18220-18222_ OuelletteM_20131010	18222_small	18222_small	Ingel18222_MGFPeaklist (F052590)	beta tubulin	LinJ.08.1290	beta tubulin	100,0 %	3,14%	49 721,2	35	66	338	Locus:1.1.1.4874.20 File:"Ingel18222.wiff"	EAESCDCLQGFQLSHSLGGGTGSGMGTLLISK	K	L	95,9 %	14,6	27,2	14,6	Carbamidomethyl (+57), Carbamidomethyl (+57), Oxidation (+16)	3 312,52	3	0,0086	2,6	123	154
18220-18222_ OuelletteM_20131010	18222_small	18222_small	Ingel18222_MGFPeaklist (F052590)	beta tubulin	LinJ.08.1290	beta tubulin	100,0 %	3,14%	49 721,2	35	66	338	Locus:1.1.1.4868.15 File:"Ingel18222.wiff"	EAESCDCLQGFQLSHSLGGGTGSGMGTLLISK	K	L	96,9 %	14,8	27,1	14,8	Carbamidomethyl (+57), Carbamidomethyl (+57), Oxidation (+16)	3 312,51	4	0,0047	1,4	123	154
18220-18222_ OuelletteM_20131010	18222_small	18222_small	Ingel18222_MGFPeaklist (F052590)	beta tubulin	LinJ.08.1290	beta tubulin	100,0 %	3,14%	49 721,2	35	66	338	Locus:1.1.1.4867.17 File:"Ingel18222.wiff"	EAESCDCLQGFQLSHSLGGGTGSGMGTLLISK	K	L	99,3 %	19,8	27,1	19,8	Carbamidomethyl (+57), Carbamidomethyl (+57), Oxidation (+16)	3 312,51	4	0,0047	1,4	123	154
18220-18222_ OuelletteM_20131010	18222_small	18222_small	Ingel18222_MGFPeaklist (F052590)	beta tubulin	LinJ.08.1290	beta tubulin	100,0 %	3,14%	49 721,2	35	66	338	Locus:1.1.1.4869.21 File:"Ingel18222.wiff"	EAESCDCLQGFQLSHSLGGGTGSGMGTLLISK	K	L	99,3 %	21,1	27,2	21,1	Carbamidomethyl (+57), Carbamidomethyl (+57), Oxidation (+16)	3 312,52	3	0,0086	2,6	123	154
18220-18222_ OuelletteM_20131010	18222_small	18222_small	Ingel18222_MGFPeaklist (F052590)	beta tubulin	LinJ.08.1290	beta tubulin	100,0 %	3,14%	49 721,2	35	66	338	Locus:1.1.1.4869.17 File:"Ingel18222.wiff"	EAESCDCLQGFQLSHSLGGGTGSGMGTLLISK	K	L	99,4 %	20,9	27,1	20,9	Carbamidomethyl (+57), Carbamidomethyl (+57), Oxidation (+16)	3 312,51	4	0,0047	1,4	123	154
18220-18222_ OuelletteM_20131010	18222_small	18222_small	Ingel18222_MGFPeaklist (F052590)	beta tubulin	LinJ.08.1290	beta tubulin	100,0 %	3,14%	49 721,2	35	66	338	Locus:1.1.1.4831.13 File:"Ingel18222.wiff"	EEYPDRIMMTFSVIPSPR	R	V	99,4 %	27,0	29,7	23,4	Oxidation (+16), Oxidation (+16)	2 199,04	3	0,0070	3,2	157	174
18220-18222_ OuelletteM_20131010	18222_small	18222_small	Ingel18222_MGFPeaklist (F052590)	beta tubulin	LinJ.08.1290	beta tubulin	100,0 %	3,14%	49 721,2	35	66	338	Locus:1.1.1.4870.7 File:"Ingel18222.wiff"	EEYPDRIMMTFSVIPSPR	R	V	99,7 %	43,9	29,2	43,9	Glu->pyro-Glu (-18), Oxidation (+16), Oxidation (+16)	2 181,03	3	0,0073	3,4	157	174
18220-18222_ OuelletteM_20131010	18222_small	18222_small	Ingel18222_MGFPeaklist (F052590)	beta tubulin	LinJ.08.1290	beta tubulin	100,0 %	3,14%	49 721,2	35	66	338	Locus:1.1.1.4869.13 File:"Ingel18222.wiff"	EEYPDRIMMTFSVIPSPR	R	V	99,7 %	47,2	29,2	47,2	Glu->pyro-Glu (-18), Oxidation (+16), Oxidation (+16)	2 181,03	3	0,0073	3,4	157	174
18220-18222_ OuelletteM_20131010	18222_small	18222_small	Ingel18222_MGFPeaklist (F052590)	beta tubulin	LinJ.08.1290	beta tubulin	100,0 %	3,14%	49 721,2	35	66	338	Locus:1.1.1.4822.13 File:"Ingel18222.wiff"	EEYPDRIMMTFSVIPSPR	R	V	99,7 %	47,7	29,7	47,7	Oxidation (+16), Oxidation (+16)	2 199,04	3	0,0070	3,2	157	174
18220-18222_ OuelletteM_20131010	18222_small	18222_small	Ingel18222_MGFPeaklist (F052590)	beta tubulin	LinJ.08.1290	beta tubulin	100,0 %	3,14%	49 721,2	35	66	338	Locus:1.1.1.4824.12 File:"Ingel18222.wiff"	EEYPDRIMMTFSVIPSPR	R	V	99,7 %	50,0	29,7	50,0	Oxidation (+16), Oxidation (+16)	2 199,04	3	0,0070	3,2	157	174
18220-18222_ OuelletteM_20131010	18222_small	18222_small	Ingel18222_MGFPeaklist (F052590)	beta tubulin	LinJ.08.1290	beta tubulin	100,0 %	3,14%	49 721,2	35	66	338	Locus:1.1.1.4524.19 File:"Ingel18222.wiff"	EIVSCQAGQCGNQIGSK	R	F	99,3 %	63,3	28,3	2,57	Carbamidomethyl (+57), Deamidated (+1), Carbamidomethyl (+57)	1 835,82	3	0,010	5,5	3	19
18220-18222_ OuelletteM_20131010	18222_small	18222_small	Ingel18222_MGFPeaklist (F052590)	beta tubulin	LinJ.08.1290	beta tubulin	100,0 %	3,14%	49 721,2	35	66	338	Locus:1.1.1.4525.20 File:"Ingel18222.wiff"	EIVSCQAGQCGNQIGSK	R	F	99,7 %	34,6	28,5	29,9	Carbamidomethyl (+57), Carbamidomethyl (+57)	1 834,83	2	0,000047	0,026	3	19
18220-18222_ OuelletteM_20131010	18222_small	18222_small	Ingel18222_MGFPeaklist (F052590)	beta tubulin	LinJ.08.1290	beta tubulin	100,0 %	3,14%	49 721,2	35	66	338	Locus:1.1.1.4530.21 File:"Ingel18222.wiff"	EIVSCQAGQCGNQIGSK	R	F	99,7 %	37,0	28,5	34,7	Carbamidomethyl (+57), Carbamidomethyl (+57)	1 834,83	2	0,000047	0,026	3	19
18220-18222_ OuelletteM_20131010	18222_small	18222_small	Ingel18222_MGFPeaklist (F052590)	beta tubulin	LinJ.08.1290	beta tubulin	100,0 %	3,14%	49 721,2	35	66	338	Locus:1.1.1.4521.21 File:"Ingel18222.wiff"	EIVSCQAGQCGNQIGSK	R	F	99,7 %	116	28,5	111	Carbamidomethyl (+57), Carbamidomethyl (+57)	1 834,83	2	0,000047	0,026	3	19
18220-18222_ OuelletteM_20131010	18222_small	18222_small	Ingel18222_MGFPeaklist (F052590)	beta tubulin	LinJ.08.1290	beta tubulin	100,0 %	3,14%	49 721,2	35	66	338	Locus:1.1.1.4529.21 File:"Ingel18222.wiff"	EIVSCQAGQCGNQIGSK	R	F	99,7 %	114	28,5	104	Carbamidomethyl (+57), Carbamidomethyl (+57)	1 834,83	2	0,000047	0,026	3	19
18220-18222_ OuelletteM_20131010	18222_small	18222_small	Ingel18222_MGFPeaklist (F052590)	beta tubulin	LinJ.08.1290	beta tubulin	100,0 %	3,14%	49 721,2	35	66	338	Locus:1.1.1.4594.21 File:"Ingel18222.wiff"	EIVSCQAGQCGNQIGSK	R	F	99,7 %	59,0	28,7	59,0	Glu->pyro-Glu (-18), Carbamidomethyl (+57), Carbamidomethyl (+57)	1 816,82	2	0,0020	1,1	3	19
18220-18222_ OuelletteM_20131010	18222_small	18222_small	Ingel18222_MGFPeaklist (F052590)	beta tubulin	LinJ.08.1290	beta tubulin	100,0 %	3,14%	49 721,2	35	66	338	Locus:1.1.1.4525.16 File:"Ingel18222.wiff"	EIVSCQAGQCGNQIGSK	R	F	99,7 %	80,4	28,6	71,7	Carbamidomethyl (+57), Carbamidomethyl (+57)	1 834,83	3	0,0033	1,8	3	19
18220-18222_ OuelletteM_20131010	18222_small	18222_small	Ingel18222_MGFPeaklist (F052590)	beta tubulin	LinJ.08.1290	beta tubulin	100,0 %	3,14%	49 721,2	35	66	338	Locus:1.1.1.4526.18 File:"Ingel18222.wiff"	EIVSCQAGQCGNQIGSK	R	F	99,7 %	83,1	28,6	73,8	Carbamidomethyl (+57), Carbamidomethyl (+57)	1 834,83	3	0,0033	1,8	3	19
18220-18222_ OuelletteM_20131010	18222_small	18222_small	Ingel18222_MGFPeaklist (F052590)	beta tubulin	LinJ.08.1290	beta tubulin	100,0 %	3,14%	49 721,2	35	66	338	Locus:1.1.1.4523.16 File:"Ingel18222.wiff"	EIVSCQAGQCGNQIGSK	R	F	99,7 %	84,3	28,6	70,0	Carbamidomethyl (+57), Carbamidomethyl (+57)	1 834,83	3	0,0033	1,8	3	19
18220-18222_ OuelletteM_20131010	18222_small	18222_small	Ingel18222_MGFPeaklist (F052590)	beta tubulin	LinJ.08.1290	beta tubulin	100,0 %	3,14%	49 721,2	35	66	338	Locus:1.1.1.4527.17 File:"Ingel18222.wiff"	EIVSCQAGQCGNQIGSK	R	F	99,7 %	90,6	28,6	77,5	Carbamidomethyl (+57), Carbamidomethyl (+57)	1 834,83	3	0,0033	1,8	3	19
18220-18222_ OuelletteM_20131010	18222_small	18222_small	Ingel18222_MGFPeaklist (F052590)	beta tubulin	LinJ.08.1290	beta tubulin	100,0 %	3,14%	49 721,2	35	66	338	Locus:1.1.1.4524.18 File:"Ingel18222.wiff"	EIVSCQAGQCGNQIGSK	R	F	99,7 %	97,9	28,6	80,1	Carbamidomethyl (+57), Carbamidomethyl (+57)	1 834,83	3	0,0033	1,8	3	19
18220-18222_ OuelletteM_20131010	18222_small	18222_small	Ingel18222_MGFPeaklist (F052590)	beta tubulin	LinJ.08.1290	beta tubulin	100,0 %	3,14%	49 721,2	35	66	338	Locus:1.1.1.4522.21 File:"Ingel18222.wiff"	EIVSCQAGQCGNQIGSK	R	F	99,7 %	107	28,5	91,6	Carbamidomethyl (+57), Carbamidomethyl (+57)	1 834,83	2	0,000047	0,026	3	19
18220-18222_ OuelletteM_20131010	18222_small	18222_small	Ingel18222_MGFPeaklist (F052590)	beta tubulin	LinJ.08.1290	beta tubulin	100,0 %	3,14%	49 721,2	35	66	338	Locus:1.1.1.4534.8 File:"Ingel18222.wiff"	EVDEQMLNVQNK	K	N	96,0 %	20,8	30,1	11,3	Oxidation (+16)	1 461,68	3	0,0025	1,7	325	336
18220-18222_ OuelletteM_20131010	18222_small	18222_small	Ingel18222_MGFPeaklist (F052590)	beta tubulin	LinJ.08.1290	beta tubulin	100,0 %	3,14%	49 721,2	35	66	338	Locus:1.1.1.4598.20 File:"Ingel18222.wiff"	EVDEQMLNVQNK	K	N	99,7 %	39,4	29,9	35,2	Glu->pyro-Glu (-18), Oxidation (+16)	1 443,68	2	0,0089	6,2	325	336
18220-18222_ OuelletteM_20131010	18222_small	18222_small	Ingel18222_MGFPeaklist (F052590)	beta tubulin	LinJ.08.1290	beta tubulin	100,0 %	3,14%	49 721,2	35	66	338	Locus:1.1.1.4542.20 File:"Ingel18222.wiff"	EVDEQMLNVQNK	K	N	99,7 %	42,6	30,0	37,2	Oxidation (+16)	1 461,68	2	-0,0012	-0,85	325	336
18220-18222_ OuelletteM_20131010	18222_small	18222_small	Ingel18222_MGFPeaklist (F052590)	beta tubulin	LinJ.08.1290	beta tubulin	100,0 %	3,14%	49 721,2	35	66	338	Locus:1.1.1.4597.17 File:"Ingel18222.wiff"	EVDEQMLNVQNK	K	N	99,7 %	44,8	29,9	36,4	Glu->pyro-Glu (-18), Oxidation (+16)	1 443,68	2	0,0089	6,2	325	336
18220-18222_ OuelletteM_20131010	18222_small	18222_small	Ingel18222_MGFPeaklist (F052590)	beta tubulin	LinJ.08.1290	beta tubulin	100,0 %	3,14%	49 721,2	35	66	338	Locus:1.1.1.4528.20 File:"Ingel18222.wiff"	EVDEQMLNVQNK	K	N	99,7 %	58,3	30,0	53,0	Oxidation (+16)	1 461,68	2	-0,0016	-1,1	325	336
18220-18222_ OuelletteM_20131010	18222_small	18222_small	Ingel18222_MGFPeaklist (F052590)	beta tubulin	LinJ.08.1290	beta tubulin	100,0 %	3,14%	49 721,2	35	66	338	Locus:1.1.1.4529.19 File:"Ingel18222.wiff"	EVDEQMLNVQNK	K	N	99,7 %	67,7	30,0	58,6	Oxidation (+16)	1 461,68	2	-0,0016	-1,1	325	336
18220-18222_ OuelletteM_20131010	18222_small	18222_small	Ingel18222_MGFPeaklist (F052590)	beta tubulin	LinJ.08.1290	beta tubulin	100,0 %	3,14%	49 721,2	35	66	338	Locus:1.1.1.4526.21 File:"Ingel18222.wiff"	EVDEQMLNVQNK	K	N	99,7 %	68,3	30,0	61,0	Oxidation (+16)	1 461,68	2	-0,0016	-1,1	325	336
18220-18222_ OuelletteM_20131010	18222_small	18222_small	Ingel18222_MGFPeaklist (F052590)	beta tubulin	LinJ.08.1290	beta tubulin	100,0 %	3,14%	49 721,2	35	66	338	Locus:1.1.1.4541.20 File:"Ingel18222.wiff"	EVDEQMLNVQNK	K	N	99,7 %	70,2	30,0	59,8	Oxidation (+16)	1 461,68	2	-0,0016	-1,1	325	336
18220-18222_ OuelletteM_20131010	18222_small	18222_small	Ingel18222_MGFPeaklist (F052590)	beta tubulin	LinJ.08.1290	beta tubulin	100,0 %	3,14%	49 721,2	35	66	338	Locus:1.1.1.4703.8 File:"Ingel18222.wiff"	FPGQLNSDLR	R	K	95,8 %	33,8	30,4	25,3	Deamidated (+1), Deamidated (+1)	1 147,57	2	0,022	19	242	251
18220-18222_ OuelletteM_20131010	18222_small	18222_small	Ingel18222_MGFPeaklist (F052590)	beta tubulin	LinJ.08.1290	beta tubulin	100,0 %	3,14%	49 721,2	35	66	338	Locus:1.1.1.4726.10 File:"Ingel18222.wiff"	FPGQLNSDLR	R	K	96,3 %	34,8	30,4	13,0	Deamidated (+1)	1 146,58	2	0,011	9,6	242	251
18220-18222_ OuelletteM_20131010	18222_small	18222_small	Ingel18222_MGFPeaklist (F052590)	beta tubulin	LinJ.08.1290	beta tubulin	100,0 %	3,14%	49 721,2	35	66	338	Locus:1.1.1.4691.8 File:"Ingel18222.wiff"	FPGQLNSDLR	R	K	99,7 %	55,8	30,4	43,4		1 145,58	2	-0,0040	-3,5	242	251
18220-18222_ OuelletteM_20131010	18222_small	18222_small	Ingel18222_MGFPeaklist (F052590)	beta tubulin	LinJ.08.1290	beta tubulin	100,0 %	3,14%	49 721,2	35	66	338	Locus:1.1.1.4692.8 File:"Ingel18222.wiff"	FPGQLNSDLR	R	K	99,7 %	57,7	30,4	46,6		1 145,58	2	-0,0016	-1,4	242	251
18220-18222_ OuelletteM_20131010	18222_small	18222_small	Ingel18222_MGFPeaklist (F052590)	beta tubulin	LinJ.08.1290	beta tubulin	100,0 %	3,14%	49 721,2	35	66	338	Locus:1.1.1.4675.10 File:"Ingel18222.wiff"	FPGQLNSDLR	R	K	99,7 %	58,5	30,4	47,8		1 145,58	2	-0,0038	-3,3	242	251
18220-18222_ OuelletteM_20131010	18222_small	18222_small	Ingel18222_MGFPeaklist (F052590)	beta tubulin	LinJ.08.1290	beta tubulin	100,0 %	3,14%	49 721,2	35	66	338	Locus:1.1.1.4716.11 File:"Ingel18222.wiff"	FPGQLNSDLR	R	K	99,7 %	59,1	30,4	36,5		1 145,57	2	-0,011	-9,6	242	251
18220-18222_ OuelletteM_20131010	18222_small	18222_small	Ingel18222_MGFPeaklist (F052590)	beta tubulin	LinJ.08.1290	beta tubulin	100,0 %	3,14%	49 721,2	35	66	338	Locus:1.1.1.4707.12 File:"Ingel18222.wiff"	FPGQLNSDLR	R	K	99,7 %	60,5	30,4	48,0		1 145,58	2	0,00098	0,85	242	251
18220-18222_ OuelletteM_20131010	18222_small	18222_small	Ingel18222_MGFPeaklist (F052590)	beta tubulin	LinJ.08.1290	beta tubulin	100,0 %	3,14%	49 721,2	35	66	338	Locus:1.1.1.4676.12 File:"Ingel18222.wiff"	FPGQLNSDLR	R	K	99,7 %	61,0	30,4	50,4		1 145,58	2	-0,0038	-3,3	242	251
18220-18222_ OuelletteM_20131010	18222_small	18222_small	Ingel18222_MGFPeaklist (F052590)	beta tubulin	LinJ.08.1290	beta tubulin	100,0 %	3,14%	49 721,2	35	66	338	Locus:1.1.1.4683.10 File:"Ingel18222.wiff"	FPGQLNSDLR	R	K	99,7 %	61,1	30,4	49,1		1 145,58	2	-0,0038	-3,3	242	251
18220-18222_ OuelletteM_20131010	18222_small	18222_small	Ingel18222_MGFPeaklist (F052590)	beta tubulin	LinJ.08.1290	beta tubulin	100,0 %	3,14%	49 721,2	35	66	338	Locus:1.1.1.4684.9 File:"Ingel18222.wiff"	FPGQLNSDLR	R	K	99,7 %	63,6	30,4	52,9		1 145,58	2	-0,0038	-3,3	242	251
18220-18222_ OuelletteM_20131010	18222_small	18222_small	Ingel18222_MGFPeaklist (F052590)	beta tubulin	LinJ.08.1290	beta tubulin	100,0 %	3,14%	49 721,2	35	66	338	Locus:1.1.1.4700.9 File:"Ingel18222.wiff"	FPGQLNSDLR	R	K	99,7 %	64,6	30,4	52,2		1 145,58	2	-0,0012	-1,1	242	251
18220-18222_ OuelletteM_20131010	18222_small	18222_small	Ingel18222_MGFPeaklist (F052590)	beta tubulin	LinJ.08.1290	beta tubulin	100,0 %	3,14%	49 721,2	35	66	338	Locus:1.1.1.4668.11 File:"Ingel18222.wiff"	FPGQLNSDLR	R	K	99,7 %	64,7	30,4	52,2		1 145,58	2	-0,0038	-3,3	242	251
18220-18222_ OuelletteM_20131010	18222_small	18222_small	Ingel18222_MGFPeaklist (F052590)	beta tubulin	LinJ.08.1290	beta tubulin	100,0 %	3,14%	49 721,2	35	66	338	Locus:1.1.1.4710.10 File:"Ingel18222.wiff"	FPGQLNSDLR	R	K	99,7 %	65,0	30,4	52,3		1 145,58	2	0,00058	0,50	242	251
18220-18222_ OuelletteM_20131010	18222_small	18222_small	Ingel18222_MGFPeaklist (F052590)	beta tubulin	LinJ.08.1290	beta tubulin	100,0 %	3,14%	49 721,2	35	66	338	Locus:1.1.1.4699.11 File:"Ingel18222.wiff"	FPGQLNSDLR	R	K	99,7 %	65,0	30,4	53,5		1 145,58	2	-0,0012	-1,1	242	251
18220-18222_ OuelletteM_20131010	18222_small	18222_small	Ingel18222_MGFPeaklist (F052590)	beta tubulin	LinJ.08.1290	beta tubulin	100,0 %	3,14%	49 721,2	35	66	338	Locus:1.1.1.4667.11 File:"Ingel18222.wiff"	FPGQLNSDLR	R	K	99,7 %	66,7	30,4	54,0		1 145,58	2	-0,0040	-3,5	242	251
18220-18222_ OuelletteM_20131010	18222_small	18222_small	Ingel18222_MGFPeaklist (F052590)	beta tubulin	LinJ.08.1290	beta tubulin	100,0 %	3,14%	49 721,2	35	66	338	Locus:1.1.1.4717.11 File:"Ingel18222.wiff"	FPGQLNSDLR	R	K	99,7 %	69,1	30,4	49,9		1 145,58	2	-0,0054	-4,7	242	251
18220-18222_ OuelletteM_20131010	18222_small	18222_small	Ingel18222_MGFPeaklist (F052590)	beta tubulin	LinJ.08.1290	beta tubulin	100,0 %	3,14%	49 721,2	35	66	338	Locus:1.1.1.4604.2 File:"Ingel18222.wiff"	FPGQLNSDLRK	R	L	99,0 %	38,8	30,0	11,6		1 273,68	3	-0,0022	-1,7	242	252
18220-18222_ OuelletteM_20131010	18222_small	18222_small	Ingel18222_MGFPeaklist (F052590)	beta tubulin	LinJ.08.1290	beta tubulin	100,0 %	3,14%	49 721,2	35	66	338	Locus:1.1.1.4623.14 File:"Ingel18222.wiff"	FPGQLNSDLRK	R	L	99,7 %	38,8	29,9	25,0		1 273,69	2	0,0072	5,6	242	252
18220-18222_ OuelletteM_20131010	18222_small	18222_small	Ingel18222_MGFPeaklist (F052590)	beta tubulin	LinJ.08.1290	beta tubulin	100,0 %	3,14%	49 721,2	35	66	338	Locus:1.1.1.4624.14 File:"Ingel18222.wiff"	FPGQLNSDLRK	R	L	99,7 %	38,2	29,9	25,7		1 273,68	2	0,0040	3,1	242	252
18220-18222_ OuelletteM_20131010	18222_small	18222_small	Ingel18222_MGFPeaklist (F052590)	beta tubulin	LinJ.08.1290	beta tubulin	100,0 %	3,14%	49 721,2	35	66	338	Locus:1.1.1.4640.3 File:"Ingel18222.wiff"	FPGQLNSDLRK	R	L	99,7 %	41,3	30,0	30,8		1 273,68	3	-0,0028	-2,2	242	252
18220-18222_ OuelletteM_20131010	18222_small	18222_small	Ingel18222_MGFPeaklist (F052590)	beta tubulin	LinJ.08.1290	beta tubulin	100,0 %	3,14%	49 721,2	35	66	338	Locus:1.1.1.4623.2 File:"Ingel18222.wiff"	FPGQLNSDLRK	R	L	99,7 %	40,8	30,0	25,1		1 273,68	3	0,00080	0,63	242	252
18220-18222_ OuelletteM_20131010	18222_small	18222_small	Ingel18222_MGFPeaklist (F052590)	beta tubulin	LinJ.08.1290	beta tubulin	100,0 %	3,14%	49 721,2	35	66	338	Locus:1.1.1.4615.3 File:"Ingel18222.wiff"	FPGQLNSDLRK	R	L	99,7 %	42,5	30,0	30,4		1 273,68	3	-0,0022	-1,7	242	252
18220-18222_ OuelletteM_20131010	18222_small	18222_small	Ingel18222_MGFPeaklist (F052590)	beta tubulin	LinJ.08.1290	beta tubulin	100,0 %	3,14%	49 721,2	35	66	338	Locus:1.1.1.4643.2 File:"Ingel18222.wiff"	FPGQLNSDLRK	R	L	99,7 %	47,8	30,1	33,0		1 273,67	3	-0,0070	-5,5	242	252
18220-18222_ OuelletteM_20131010	18222_small	18222_small	Ingel18222_MGFPeaklist (F052590)	beta tubulin	LinJ.08.1290	beta tubulin	100,0 %	3,14%	49 721,2	35	66	338	Locus:1.1.1.4605.4 File:"Ingel18222.wiff"	FPGQLNSDLRK	R	L	99,7 %	48,7	30,0	34,4		1 273,68	3	-0,0022	-1,7	242	252
18220-18222_ OuelletteM_20131010	18222_small	18222_small	Ingel18222_MGFPeaklist (F052590)	beta tubulin	LinJ.08.1290	beta tubulin	100,0 %	3,14%	49 721,2	35	66	338	Locus:1.1.1.4613.6 File:"Ingel18222.wiff"	FPGQLNSDLRK	R	L	99,7 %	52,2	30,0	36,5		1 273,68	3	-0,0022	-1,7	242	252
18220-18222_ OuelletteM_20131010	18222_small	18222_small	Ingel18222_MGFPeaklist (F052590)	beta tubulin	LinJ.08.1290	beta tubulin	100,0 %	3,14%	49 721,2	35	66	338	Locus:1.1.1.4606.20 File:"Ingel18222.wiff"	FPGQLNSDLRK	R	L	99,7 %	54,2	30,1	41,6		1 273,67	2	-0,011	-8,5	242	252
18220-18222_ OuelletteM_20131010	18222_small	18222_small	Ingel18222_MGFPeaklist (F052590)	beta tubulin	LinJ.08.1290	beta tubulin	100,0 %	3,14%	49 721,2	35	66	338	Locus:1.1.1.4639.2 File:"Ingel18222.wiff"	FPGQLNSDLRK	R	L	99,7 %	55,5	30,0	42,9		1 273,68	3	0,00050	0,39	242	252
18220-18222_ OuelletteM_20131010	18222_small	18222_small	Ingel18222_MGFPeaklist (F052590)	beta tubulin	LinJ.08.1290	beta tubulin	100,0 %	3,14%	49 721,2	35	66	338	Locus:1.1.1.4631.3 File:"Ingel18222.wiff"	FPGQLNSDLRK	R	L	99,7 %	58,7	30,0	43,0		1 273,68	3	0,00080	0,63	242	252
18220-18222_ OuelletteM_20131010	18222_small	18222_small	Ingel18222_MGFPeaklist (F052590)	beta tubulin	LinJ.08.1290	beta tubulin	100,0 %	3,14%	49 721,2	35	66	338	Locus:1.1.1.4622.3 File:"Ingel18222.wiff"	FPGQLNSDLRK	R	L	99,7 %	61,6	30,0	45,7		1 273,68	3	-0,0025	-2,0	242	252
18220-18222_ OuelletteM_20131010	18222_small	18222_small	Ingel18222_MGFPeaklist (F052590)	beta tubulin	LinJ.08.1290	beta tubulin	100,0 %	3,14%	49 721,2	35	66	338	Locus:1.1.1.4632.4 File:"Ingel18222.wiff"	FPGQLNSDLRK	R	L	99,7 %	87,2	30,0	71,3		1 273,68	3	0,00080	0,63	242	252
18220-18222_ OuelletteM_20131010	18222_small	18222_small	Ingel18222_MGFPeaklist (F052590)	beta tubulin	LinJ.08.1290	beta tubulin	100,0 %	3,14%	49 721,2	35	66	338	Locus:1.1.1.4878.21 File:"Ingel18222.wiff"	FWEVIADEHGVDPTGSYQGDSDLQLER	K	I	99,7 %	57,1	27,5	57,1		3 062,40	3	0,0064	2,1	20	46
18220-18222_ OuelletteM_20131010	18222_small	18222_small	Ingel18222_MGFPeaklist (F052590)	beta tubulin	LinJ.08.1290	beta tubulin	100,0 %	3,14%	49 721,2	35	66	338	Locus:1.1.1.4881.21 File:"Ingel18222.wiff"	FWEVIADEHGVDPTGSYQGDSDLQLER	K	I	99,7 %	89,5	27,5	89,4		3 062,40	3	0,0064	2,1	20	46
18220-18222_ OuelletteM_20131010	18222_small	18222_small	Ingel18222_MGFPeaklist (F052590)	beta tubulin	LinJ.08.1290	beta tubulin	100,0 %	3,14%	49 721,2	35	66	338	Locus:1.1.1.4882.21 File:"Ingel18222.wiff"	FWEVIADEHGVDPTGSYQGDSDLQLER	K	I	99,7 %	91,9	27,5	91,3		3 062,40	3	0,0064	2,1	20	46
18220-18222_ OuelletteM_20131010	18222_small	18222_small	Ingel18222_MGFPeaklist (F052590)	beta tubulin	LinJ.08.1290	beta tubulin	100,0 %	3,14%	49 721,2	35	66	338	Locus:1.1.1.4957.4 File:"Ingel18222.wiff"	GHYTEGAELIDSVLDVCR	K	K	97,3 %	24,4	29,7	14,1	Carbamidomethyl (+57)	2 032,96	3	0,0064	3,2	104	121
18220-18222_ OuelletteM_20131010	18222_small	18222_small	Ingel18222_MGFPeaklist (F052590)	beta tubulin	LinJ.08.1290	beta tubulin	100,0 %	3,14%	49 721,2	35	66	338	Locus:1.1.1.4958.19 File:"Ingel18222.wiff"	GHYTEGAELIDSVLDVCR	K	K	99,7 %	132	29,7	122	Carbamidomethyl (+57)	2 032,96	2	0,0068	3,3	104	121
18220-18222_ OuelletteM_20131010	18222_small	18222_small	Ingel18222_MGFPeaklist (F052590)	beta tubulin	LinJ.08.1290	beta tubulin	100,0 %	3,14%	49 721,2	35	66	338	Locus:1.1.1.4959.21 File:"Ingel18222.wiff"	GHYTEGAELIDSVLDVCR	K	K	99,7 %	107	29,7	102	Carbamidomethyl (+57)	2 032,96	2	0,0068	3,3	104	121
18220-18222_ OuelletteM_20131010	18222_small	18222_small	Ingel18222_MGFPeaklist (F052590)	beta tubulin	LinJ.08.1290	beta tubulin	100,0 %	3,14%	49 721,2	35	66	338	Locus:1.1.1.4958.6 File:"Ingel18222.wiff"	GHYTEGAELIDSVLDVCR	K	K	99,7 %	80,1	29,7	65,3	Carbamidomethyl (+57)	2 032,96	3	0,0064	3,2	104	121
18220-18222_ OuelletteM_20131010	18222_small	18222_small	Ingel18222_MGFPeaklist (F052590)	beta tubulin	LinJ.08.1290	beta tubulin	100,0 %	3,14%	49 721,2	35	66	338	Locus:1.1.1.4936.3 File:"Ingel18222.wiff"	GHYTEGAELIDSVLDVCRK	K	E	99,7 %	46,8	29,7	46,8	Carbamidomethyl (+57)	2 161,05	4	0,0017	0,77	104	122
18220-18222_ OuelletteM_20131010	18222_small	18222_small	Ingel18222_MGFPeaklist (F052590)	beta tubulin	LinJ.08.1290	beta tubulin	100,0 %	3,14%	49 721,2	35	66	338	Locus:1.1.1.4948.10 File:"Ingel18222.wiff"	GHYTEGAELIDSVLDVCRK	K	E	99,7 %	60,2	29,6	60,2	Carbamidomethyl (+57)	2 161,05	3	-0,00056	-0,26	104	122
18220-18222_ OuelletteM_20131010	18222_small	18222_small	Ingel18222_MGFPeaklist (F052590)	beta tubulin	LinJ.08.1290	beta tubulin	100,0 %	3,14%	49 721,2	35	66	338	Locus:1.1.1.4949.8 File:"Ingel18222.wiff"	GHYTEGAELIDSVLDVCRK	K	E	99,7 %	63,0	29,6	63,0	Carbamidomethyl (+57)	2 161,05	3	-0,00056	-0,26	104	122
18220-18222_ OuelletteM_20131010	18222_small	18222_small	Ingel18222_MGFPeaklist (F052590)	beta tubulin	LinJ.08.1290	beta tubulin	100,0 %	3,14%	49 721,2	35	66	338	Locus:1.1.1.4945.4 File:"Ingel18222.wiff"	GHYTEGAELIDSVLDVCRK	K	E	99,7 %	65,2	29,7	63,6	Carbamidomethyl (+57)	2 161,05	4	0,0017	0,77	104	122
18220-18222_ OuelletteM_20131010	18222_small	18222_small	Ingel18222_MGFPeaklist (F052590)	beta tubulin	LinJ.08.1290	beta tubulin	100,0 %	3,14%	49 721,2	35	66	338	Locus:1.1.1.4947.3 File:"Ingel18222.wiff"	GHYTEGAELIDSVLDVCRK	K	E	99,7 %	65,8	29,7	64,2	Carbamidomethyl (+57)	2 161,05	4	0,0017	0,77	104	122
18220-18222_ OuelletteM_20131010	18222_small	18222_small	Ingel18222_MGFPeaklist (F052590)	beta tubulin	LinJ.08.1290	beta tubulin	100,0 %	3,14%	49 721,2	35	66	338	Locus:1.1.1.4949.2 File:"Ingel18222.wiff"	GHYTEGAELIDSVLDVCRK	K	E	99,7 %	67,8	29,7	67,1	Carbamidomethyl (+57)	2 161,05	4	0,0017	0,77	104	122
18220-18222_ OuelletteM_20131010	18222_small	18222_small	Ingel18222_MGFPeaklist (F052590)	beta tubulin	LinJ.08.1290	beta tubulin	100,0 %	3,14%	49 721,2	35	66	338	Locus:1.1.1.4941.2 File:"Ingel18222.wiff"	GHYTEGAELIDSVLDVCRK	K	E	99,7 %	70,8	29,7	68,4	Carbamidomethyl (+57)	2 161,05	4	0,0017	0,77	104	122
18220-18222_ OuelletteM_20131010	18222_small	18222_small	Ingel18222_MGFPeaklist (F052590)	beta tubulin	LinJ.08.1290	beta tubulin	100,0 %	3,14%	49 721,2	35	66	338	Locus:1.1.1.4942.2 File:"Ingel18222.wiff"	GHYTEGAELIDSVLDVCRK	K	E	99,7 %	74,6	29,7	71,2	Carbamidomethyl (+57)	2 161,05	4	0,0017	0,77	104	122
18220-18222_ OuelletteM_20131010	18222_small	18222_small	Ingel18222_MGFPeaklist (F052590)	beta tubulin	LinJ.08.1290	beta tubulin	100,0 %	3,14%	49 721,2	35	66	338	Locus:1.1.1.4940.8 File:"Ingel18222.wiff"	GHYTEGAELIDSVLDVCRK	K	E	99,7 %	98,1	29,6	94,0	Carbamidomethyl (+57)	2 161,05	3	-0,00056	-0,26	104	122
18220-18222_ OuelletteM_20131010	18222_small	18222_small	Ingel18222_MGFPeaklist (F052590)	beta tubulin	LinJ.08.1290	beta tubulin	100,0 %	3,14%	49 721,2	35	66	338	Locus:1.1.1.4808.16 File:"Ingel18222.wiff"	GLSVAELTQQMFDAK	R	N	95,0 %	22,2	30,0	22,2	Oxidation (+16)	1 652,83	2	0,022	13	283	297
18220-18222_ OuelletteM_20131010	18222_small	18222_small	Ingel18222_MGFPeaklist (F052590)	beta tubulin	LinJ.08.1290	beta tubulin	100,0 %	3,14%	49 721,2	35	66	338	Locus:1.1.1.4832.19 File:"Ingel18222.wiff"	GLSVAELTQQMFDAK	R	N	96,3 %	45,9	29,9	5,62	Deamidated (+1), Oxidation (+16)	1 653,81	2	0,022	13	283	297
18220-18222_ OuelletteM_20131010	18222_small	18222_small	Ingel18222_MGFPeaklist (F052590)	beta tubulin	LinJ.08.1290	beta tubulin	100,0 %	3,14%	49 721,2	35	66	338	Locus:1.1.1.4842.20 File:"Ingel18222.wiff"	GLSVAELTQQMFDAK	R	N	98,8 %	35,7	29,9	35,7	Oxidation (+16)	1 652,79	2	-0,016	-9,6	283	297
18220-18222_ OuelletteM_20131010	18222_small	18222_small	Ingel18222_MGFPeaklist (F052590)	beta tubulin	LinJ.08.1290	beta tubulin	100,0 %	3,14%	49 721,2	35	66	338	Locus:1.1.1.4836.14 File:"Ingel18222.wiff"	GLSVAELTQQMFDAK	R	N	99,4 %	27,9	29,9	27,9	Oxidation (+16)	1 652,80	2	-0,0033	-2,0	283	297
18220-18222_ OuelletteM_20131010	18222_small	18222_small	Ingel18222_MGFPeaklist (F052590)	beta tubulin	LinJ.08.1290	beta tubulin	100,0 %	3,14%	49 721,2	35	66	338	Locus:1.1.1.4834.17 File:"Ingel18222.wiff"	GLSVAELTQQMFDAK	R	N	99,7 %	33,8	29,9	33,6	Oxidation (+16)	1 652,80	2	-0,0057	-3,5	283	297
18220-18222_ OuelletteM_20131010	18222_small	18222_small	Ingel18222_MGFPeaklist (F052590)	beta tubulin	LinJ.08.1290	beta tubulin	100,0 %	3,14%	49 721,2	35	66	338	Locus:1.1.1.4817.18 File:"Ingel18222.wiff"	GLSVAELTQQMFDAK	R	N	99,7 %	41,8	29,9	41,8	Oxidation (+16)	1 652,81	2	0,0011	0,64	283	297
18220-18222_ OuelletteM_20131010	18222_small	18222_small	Ingel18222_MGFPeaklist (F052590)	beta tubulin	LinJ.08.1290	beta tubulin	100,0 %	3,14%	49 721,2	35	66	338	Locus:1.1.1.4824.5 File:"Ingel18222.wiff"	GLSVAELTQQMFDAK	R	N	99,7 %	50,6	29,9	42,4	Oxidation (+16)	1 652,81	3	0,00079	0,48	283	297
18220-18222_ OuelletteM_20131010	18222_small	18222_small	Ingel18222_MGFPeaklist (F052590)	beta tubulin	LinJ.08.1290	beta tubulin	100,0 %	3,14%	49 721,2	35	66	338	Locus:1.1.1.4820.6 File:"Ingel18222.wiff"	GLSVAELTQQMFDAK	R	N	99,7 %	73,5	29,9	70,9	Oxidation (+16)	1 652,81	3	0,00079	0,48	283	297
18220-18222_ OuelletteM_20131010	18222_small	18222_small	Ingel18222_MGFPeaklist (F052590)	beta tubulin	LinJ.08.1290	beta tubulin	100,0 %	3,14%	49 721,2	35	66	338	Locus:1.1.1.4825.20 File:"Ingel18222.wiff"	GLSVAELTQQMFDAK	R	N	99,7 %	85,3	29,9	78,3	Oxidation (+16)	1 652,81	2	0,0011	0,64	283	297
18220-18222_ OuelletteM_20131010	18222_small	18222_small	Ingel18222_MGFPeaklist (F052590)	beta tubulin	LinJ.08.1290	beta tubulin	100,0 %	3,14%	49 721,2	35	66	338	Locus:1.1.1.4817.17 File:"Ingel18222.wiff"	GLSVAELTQQMFDAK	R	N	99,7 %	92,3	29,9	89,1	Oxidation (+16)	1 652,81	2	0,0011	0,64	283	297
18220-18222_ OuelletteM_20131010	18222_small	18222_small	Ingel18222_MGFPeaklist (F052590)	beta tubulin	LinJ.08.1290	beta tubulin	100,0 %	3,14%	49 721,2	35	66	338	Locus:1.1.1.4812.17 File:"Ingel18222.wiff"	GLSVAELTQQMFDAK	R	N	99,7 %	99,6	29,9	99,6	Oxidation (+16)	1 652,81	2	0,0011	0,64	283	297
18220-18222_ OuelletteM_20131010	18222_small	18222_small	Ingel18222_MGFPeaklist (F052590)	beta tubulin	LinJ.08.1290	beta tubulin	100,0 %	3,14%	49 721,2	35	66	338	Locus:1.1.1.4968.15 File:"Ingel18222.wiff"	GLSVAELTQQMFDAK	R	N	99,7 %	99,6	29,9	99,6		1 636,81	2	-0,0030	-1,8	283	297
18220-18222_ OuelletteM_20131010	18222_small	18222_small	Ingel18222_MGFPeaklist (F052590)	beta tubulin	LinJ.08.1290	beta tubulin	100,0 %	3,14%	49 721,2	35	66	338	Locus:1.1.1.4816.19 File:"Ingel18222.wiff"	GLSVAELTQQMFDAK	R	N	99,7 %	101	29,9	99,1	Oxidation (+16)	1 652,81	2	0,0011	0,64	283	297
18220-18222_ OuelletteM_20131010	18222_small	18222_small	Ingel18222_MGFPeaklist (F052590)	beta tubulin	LinJ.08.1290	beta tubulin	100,0 %	3,14%	49 721,2	35	66	338	Locus:1.1.1.4967.12 File:"Ingel18222.wiff"	GLSVAELTQQMFDAK	R	N	99,7 %	105	29,9	97,5		1 636,81	2	-0,0030	-1,8	283	297
18220-18222_ OuelletteM_20131010	18222_small	18222_small	Ingel18222_MGFPeaklist (F052590)	beta tubulin	LinJ.08.1290	beta tubulin	100,0 %	3,14%	49 721,2	35	66	338	Locus:1.1.1.4772.12 File:"Ingel18222.wiff"	GLSVAELTQQMFDAKNMMQAADPR	R	H	97,5 %	26,9	27,5	20,6	Oxidation (+16), Oxidation (+16), Oxidation (+16)	2 699,21	4	-0,021	-7,7	283	306
18220-18222_ OuelletteM_20131010	18222_small	18222_small	Ingel18222_MGFPeaklist (F052590)	beta tubulin	LinJ.08.1290	beta tubulin	100,0 %	3,14%	49 721,2	35	66	338	Locus:1.1.1.4775.13 File:"Ingel18222.wiff"	GLSVAELTQQMFDAKNMMQAADPR	R	H	97,7 %	27,4	27,5	24,5	Oxidation (+16), Oxidation (+16), Oxidation (+16)	2 699,21	4	-0,021	-7,7	283	306
18220-18222_ OuelletteM_20131010	18222_small	18222_small	Ingel18222_MGFPeaklist (F052590)	beta tubulin	LinJ.08.1290	beta tubulin	100,0 %	3,14%	49 721,2	35	66	338	Locus:1.1.1.4769.20 File:"Ingel18222.wiff"	GLSVAELTQQMFDAKNMMQAADPR	R	H	99,7 %	35,1	28,2	29,4	Oxidation (+16), Oxidation (+16), Oxidation (+16)	2 699,24	3	0,0019	0,69	283	306
18220-18222_ OuelletteM_20131010	18222_small	18222_small	Ingel18222_MGFPeaklist (F052590)	beta tubulin	LinJ.08.1290	beta tubulin	100,0 %	3,14%	49 721,2	35	66	338	Locus:1.1.1.4770.20 File:"Ingel18222.wiff"	GLSVAELTQQMFDAKNMMQAADPR	R	H	99,7 %	55,1	28,2	48,8	Oxidation (+16), Oxidation (+16), Oxidation (+16)	2 699,24	3	0,0019	0,69	283	306
18220-18222_ OuelletteM_20131010	18222_small	18222_small	Ingel18222_MGFPeaklist (F052590)	beta tubulin	LinJ.08.1290	beta tubulin	100,0 %	3,14%	49 721,2	35	66	338	Locus:1.1.1.4771.20 File:"Ingel18222.wiff"	GLSVAELTQQMFDAKNMMQAADPR	R	H	99,7 %	57,2	28,2	53,5	Oxidation (+16), Oxidation (+16), Oxidation (+16)	2 699,24	3	0,0019	0,69	283	306
18220-18222_ OuelletteM_20131010	18222_small	18222_small	Ingel18222_MGFPeaklist (F052590)	beta tubulin	LinJ.08.1290	beta tubulin	100,0 %	3,14%	49 721,2	35	66	338	Locus:1.1.1.4503.14 File:"Ingel18222.wiff"	GRMSTKEVDEQMLNVQNK	R	N	99,6 %	27,0	29,6	24,8	Oxidation (+16), Oxidation (+16)	2 138,01	4	-0,00050	-0,24	319	336
18220-18222_ OuelletteM_20131010	18222_small	18222_small	Ingel18222_MGFPeaklist (F052590)	beta tubulin	LinJ.08.1290	beta tubulin	100,0 %	3,14%	49 721,2	35	66	338	Locus:1.1.1.4730.4 File:"Ingel18222.wiff"	HGRYLTASALFR	R	G	99,7 %	42,1	29,6	37,6		1 390,75	3	-0,00090	-0,65	307	318
18220-18222_ OuelletteM_20131010	18222_small	18222_small	Ingel18222_MGFPeaklist (F052590)	beta tubulin	LinJ.08.1290	beta tubulin	100,0 %	3,14%	49 721,2	35	66	338	Locus:1.1.1.4732.3 File:"Ingel18222.wiff"	HGRYLTASALFR	R	G	99,7 %	45,9	29,6	45,9		1 390,75	3	-0,00090	-0,65	307	318
18220-18222_ OuelletteM_20131010	18222_small	18222_small	Ingel18222_MGFPeaklist (F052590)	beta tubulin	LinJ.08.1290	beta tubulin	100,0 %	3,14%	49 721,2	35	66	338	Locus:1.1.1.4930.10 File:"Ingel18222.wiff"	IMMTFSVIPSPR	R	V	98,4 %	21,6	30,3	21,6		1 377,71	2	-0,0051	-3,7	163	174
18220-18222_ OuelletteM_20131010	18222_small	18222_small	Ingel18222_MGFPeaklist (F052590)	beta tubulin	LinJ.08.1290	beta tubulin	100,0 %	3,14%	49 721,2	35	66	338	Locus:1.1.1.4825.12 File:"Ingel18222.wiff"	IMMTFSVIPSPR	R	V	99,7 %	61,0	29,9	19,2	Oxidation (+16)	1 393,71	2	-0,0014	-1,0	163	174
18220-18222_ OuelletteM_20131010	18222_small	18222_small	Ingel18222_MGFPeaklist (F052590)	beta tubulin	LinJ.08.1290	beta tubulin	100,0 %	3,14%	49 721,2	35	66	338	Locus:1.1.1.4880.10 File:"Ingel18222.wiff"	IMMTFSVIPSPR	R	V	99,7 %	80,7	29,8	19,8	Oxidation (+16)	1 393,71	2	0,0024	1,7	163	174
18220-18222_ OuelletteM_20131010	18222_small	18222_small	Ingel18222_MGFPeaklist (F052590)	beta tubulin	LinJ.08.1290	beta tubulin	100,0 %	3,14%	49 721,2	35	66	338	Locus:1.1.1.4888.10 File:"Ingel18222.wiff"	IMMTFSVIPSPR	R	V	99,7 %	64,2	29,8	21,9	Oxidation (+16)	1 393,71	2	0,0024	1,7	163	174
18220-18222_ OuelletteM_20131010	18222_small	18222_small	Ingel18222_MGFPeaklist (F052590)	beta tubulin	LinJ.08.1290	beta tubulin	100,0 %	3,14%	49 721,2	35	66	338	Locus:1.1.1.4887.10 File:"Ingel18222.wiff"	IMMTFSVIPSPR	R	V	99,7 %	78,5	29,8	22,8	Oxidation (+16)	1 393,71	2	0,0024	1,7	163	174
18220-18222_ OuelletteM_20131010	18222_small	18222_small	Ingel18222_MGFPeaklist (F052590)	beta tubulin	LinJ.08.1290	beta tubulin	100,0 %	3,14%	49 721,2	35	66	338	Locus:1.1.1.4929.12 File:"Ingel18222.wiff"	IMMTFSVIPSPR	R	V	99,7 %	42,5	30,3	37,4		1 377,71	2	-0,0051	-3,7	163	174
18220-18222_ OuelletteM_20131010	18222_small	18222_small	Ingel18222_MGFPeaklist (F052590)	beta tubulin	LinJ.08.1290	beta tubulin	100,0 %	3,14%	49 721,2	35	66	338	Locus:1.1.1.4931.9 File:"Ingel18222.wiff"	IMMTFSVIPSPR	R	V	99,7 %	52,4	30,3	50,2		1 377,71	2	-0,0051	-3,7	163	174
18220-18222_ OuelletteM_20131010	18222_small	18222_small	Ingel18222_MGFPeaklist (F052590)	beta tubulin	LinJ.08.1290	beta tubulin	100,0 %	3,14%	49 721,2	35	66	338	Locus:1.1.1.4932.10 File:"Ingel18222.wiff"	IMMTFSVIPSPR	R	V	99,7 %	55,7	30,3	51,4		1 377,71	2	-0,0051	-3,7	163	174
18220-18222_ OuelletteM_20131010	18222_small	18222_small	Ingel18222_MGFPeaklist (F052590)	beta tubulin	LinJ.08.1290	beta tubulin	100,0 %	3,14%	49 721,2	35	66	338	Locus:1.1.1.4772.15 File:"Ingel18222.wiff"	IMMTFSVIPSPR	R	V	99,7 %	62,9	29,8	54,6	Oxidation (+16), Oxidation (+16)	1 409,70	2	-0,00055	-0,39	163	174
18220-18222_ OuelletteM_20131010	18222_small	18222_small	Ingel18222_MGFPeaklist (F052590)	beta tubulin	LinJ.08.1290	beta tubulin	100,0 %	3,14%	49 721,2	35	66	338	Locus:1.1.1.4879.8 File:"Ingel18222.wiff"	IMMTFSVIPSPR	R	V	99,7 %	74,6	29,8	25,4	Oxidation (+16)	1 393,71	2	0,0024	1,7	163	174
18220-18222_ OuelletteM_20131010	18222_small	18222_small	Ingel18222_MGFPeaklist (F052590)	beta tubulin	LinJ.08.1290	beta tubulin	100,0 %	3,14%	49 721,2	35	66	338	Locus:1.1.1.4765.11 File:"Ingel18222.wiff"	IMMTFSVIPSPR	R	V	99,7 %	74,6	29,8	71,1	Oxidation (+16), Oxidation (+16)	1 409,70	2	-0,00055	-0,39	163	174
18220-18222_ OuelletteM_20131010	18222_small	18222_small	Ingel18222_MGFPeaklist (F052590)	beta tubulin	LinJ.08.1290	beta tubulin	100,0 %	3,14%	49 721,2	35	66	338	Locus:1.1.1.4773.15 File:"Ingel18222.wiff"	IMMTFSVIPSPR	R	V	99,7 %	78,4	29,8	72,6	Oxidation (+16), Oxidation (+16)	1 409,70	2	-0,00055	-0,39	163	174
18220-18222_ OuelletteM_20131010	18222_small	18222_small	Ingel18222_MGFPeaklist (F052590)	beta tubulin	LinJ.08.1290	beta tubulin	100,0 %	3,14%	49 721,2	35	66	338	Locus:1.1.1.4764.13 File:"Ingel18222.wiff"	IMMTFSVIPSPR	R	V	99,7 %	86,0	29,8	80,2	Oxidation (+16), Oxidation (+16)	1 409,70	2	-0,00055	-0,39	163	174
18220-18222_ OuelletteM_20131010	18222_small	18222_small	Ingel18222_MGFPeaklist (F052590)	beta tubulin	LinJ.08.1290	beta tubulin	100,0 %	3,14%	49 721,2	35	66	338	Locus:1.1.1.4740.15 File:"Ingel18222.wiff"	INVYFDESAGGR	R	Y	99,7 %	41,8	28,9	38,5		1 326,60	2	-0,020	-15	47	58
18220-18222_ OuelletteM_20131010	18222_small	18222_small	Ingel18222_MGFPeaklist (F052590)	beta tubulin	LinJ.08.1290	beta tubulin	100,0 %	3,14%	49 721,2	35	66	338	Locus:1.1.1.4712.14 File:"Ingel18222.wiff"	INVYFDESAGGR	R	Y	99,7 %	55,3	29,3	55,0		1 326,61	2	-0,0062	-4,7	47	58
18220-18222_ OuelletteM_20131010	18222_small	18222_small	Ingel18222_MGFPeaklist (F052590)	beta tubulin	LinJ.08.1290	beta tubulin	100,0 %	3,14%	49 721,2	35	66	338	Locus:1.1.1.4744.13 File:"Ingel18222.wiff"	INVYFDESAGGR	R	Y	99,7 %	55,7	28,6	47,2		1 326,59	2	-0,029	-22	47	58
18220-18222_ OuelletteM_20131010	18222_small	18222_small	Ingel18222_MGFPeaklist (F052590)	beta tubulin	LinJ.08.1290	beta tubulin	100,0 %	3,14%	49 721,2	35	66	338	Locus:1.1.1.4791.13 File:"Ingel18222.wiff"	INVYFDESAGGR	R	Y	99,7 %	57,8	30,0	52,5		1 326,65	2	0,027	20	47	58
18220-18222_ OuelletteM_20131010	18222_small	18222_small	Ingel18222_MGFPeaklist (F052590)	beta tubulin	LinJ.08.1290	beta tubulin	100,0 %	3,14%	49 721,2	35	66	338	Locus:1.1.1.4769.11 File:"Ingel18222.wiff"	INVYFDESAGGR	R	Y	99,7 %	58,5	29,7	54,8		1 326,63	2	0,0066	5,0	47	58
18220-18222_ OuelletteM_20131010	18222_small	18222_small	Ingel18222_MGFPeaklist (F052590)	beta tubulin	LinJ.08.1290	beta tubulin	100,0 %	3,14%	49 721,2	35	66	338	Locus:1.1.1.4711.12 File:"Ingel18222.wiff"	INVYFDESAGGR	R	Y	99,7 %	59,4	29,4	51,0		1 326,61	2	-0,0060	-4,5	47	58
18220-18222_ OuelletteM_20131010	18222_small	18222_small	Ingel18222_MGFPeaklist (F052590)	beta tubulin	LinJ.08.1290	beta tubulin	100,0 %	3,14%	49 721,2	35	66	338	Locus:1.1.1.4728.17 File:"Ingel18222.wiff"	INVYFDESAGGR	R	Y	99,7 %	62,9	29,7	56,8		1 326,63	2	0,0084	6,3	47	58
18220-18222_ OuelletteM_20131010	18222_small	18222_small	Ingel18222_MGFPeaklist (F052590)	beta tubulin	LinJ.08.1290	beta tubulin	100,0 %	3,14%	49 721,2	35	66	338	Locus:1.1.1.4719.14 File:"Ingel18222.wiff"	INVYFDESAGGR	R	Y	99,7 %	63,6	29,4	55,4		1 326,62	2	-0,0046	-3,5	47	58
18220-18222_ OuelletteM_20131010	18222_small	18222_small	Ingel18222_MGFPeaklist (F052590)	beta tubulin	LinJ.08.1290	beta tubulin	100,0 %	3,14%	49 721,2	35	66	338	Locus:1.1.1.4695.14 File:"Ingel18222.wiff"	INVYFDESAGGR	R	Y	99,7 %	64,4	29,4	57,1		1 326,61	2	-0,0056	-4,2	47	58
18220-18222_ OuelletteM_20131010	18222_small	18222_small	Ingel18222_MGFPeaklist (F052590)	beta tubulin	LinJ.08.1290	beta tubulin	100,0 %	3,14%	49 721,2	35	66	338	Locus:1.1.1.4704.15 File:"Ingel18222.wiff"	INVYFDESAGGR	R	Y	99,7 %	64,5	29,4	56,7		1 326,61	2	-0,0056	-4,2	47	58
18220-18222_ OuelletteM_20131010	18222_small	18222_small	Ingel18222_MGFPeaklist (F052590)	beta tubulin	LinJ.08.1290	beta tubulin	100,0 %	3,14%	49 721,2	35	66	338	Locus:1.1.1.4703.13 File:"Ingel18222.wiff"	INVYFDESAGGR	R	Y	99,7 %	64,7	29,4	56,9		1 326,61	2	-0,0056	-4,2	47	58
18220-18222_ OuelletteM_20131010	18222_small	18222_small	Ingel18222_MGFPeaklist (F052590)	beta tubulin	LinJ.08.1290	beta tubulin	100,0 %	3,14%	49 721,2	35	66	338	Locus:1.1.1.4697.14 File:"Ingel18222.wiff"	INVYFDESAGGR	R	Y	99,7 %	64,8	29,4	56,7		1 326,61	2	-0,0056	-4,2	47	58
18220-18222_ OuelletteM_20131010	18222_small	18222_small	Ingel18222_MGFPeaklist (F052590)	beta tubulin	LinJ.08.1290	beta tubulin	100,0 %	3,14%	49 721,2	35	66	338	Locus:1.1.1.4720.13 File:"Ingel18222.wiff"	INVYFDESAGGR	R	Y	99,7 %	65,2	29,5	54,8		1 326,62	2	-0,00082	-0,62	47	58
18220-18222_ OuelletteM_20131010	18222_small	18222_small	Ingel18222_MGFPeaklist (F052590)	beta tubulin	LinJ.08.1290	beta tubulin	100,0 %	3,14%	49 721,2	35	66	338	Locus:1.1.1.4736.11 File:"Ingel18222.wiff"	INVYFDESAGGR	R	Y	99,7 %	67,4	28,9	61,6		1 326,60	2	-0,020	-15	47	58
18220-18222_ OuelletteM_20131010	18222_small	18222_small	Ingel18222_MGFPeaklist (F052590)	beta tubulin	LinJ.08.1290	beta tubulin	100,0 %	3,14%	49 721,2	35	66	338	Locus:1.1.1.4727.13 File:"Ingel18222.wiff"	INVYFDESAGGR	R	Y	99,7 %	67,7	29,9	60,1		1 326,64	2	0,018	13	47	58
18220-18222_ OuelletteM_20131010	18222_small	18222_small	Ingel18222_MGFPeaklist (F052590)	beta tubulin	LinJ.08.1290	beta tubulin	100,0 %	3,14%	49 721,2	35	66	338	Locus:1.1.1.4766.14 File:"Ingel18222.wiff"	INVYFDESAGGR	R	Y	99,7 %	76,4	29,7	61,9		1 326,63	2	0,0052	3,9	47	58
18220-18222_ OuelletteM_20131010	18222_small	18222_small	Ingel18222_MGFPeaklist (F052590)	beta tubulin	LinJ.08.1290	beta tubulin	100,0 %	3,14%	49 721,2	35	66	338	Locus:1.1.1.4751.12 File:"Ingel18222.wiff"	INVYFDESAGGRYVPR	R	A	99,7 %	33,0	30,2	33,0		1 841,90	3	-0,0017	-0,92	47	62
18220-18222_ OuelletteM_20131010	18222_small	18222_small	Ingel18222_MGFPeaklist (F052590)	beta tubulin	LinJ.08.1290	beta tubulin	100,0 %	3,14%	49 721,2	35	66	338	Locus:1.1.1.4743.12 File:"Ingel18222.wiff"	INVYFDESAGGRYVPR	R	A	99,7 %	67,8	30,2	67,8		1 841,90	3	-0,0017	-0,92	47	62
18220-18222_ OuelletteM_20131010	18222_small	18222_small	Ingel18222_MGFPeaklist (F052590)	beta tubulin	LinJ.08.1290	beta tubulin	100,0 %	3,14%	49 721,2	35	66	338	Locus:1.1.1.4744.7 File:"Ingel18222.wiff"	INVYFDESAGGRYVPR	R	A	99,7 %	71,9	30,2	71,9		1 841,90	3	-0,0017	-0,92	47	62
18220-18222_ OuelletteM_20131010	18222_small	18222_small	Ingel18222_MGFPeaklist (F052590)	beta tubulin	LinJ.08.1290	beta tubulin	100,0 %	3,14%	49 721,2	35	66	338	Locus:1.1.1.4849.17 File:"Ingel18222.wiff"	KEAESCDCLQGFQLSHSLGGGTGSGMGTLLISK	R	L	99,7 %	30,1	27,8	30,1	Carbamidomethyl (+57), Carbamidomethyl (+57), Oxidation (+16)	3 440,61	4	0,0041	1,2	122	154
18220-18222_ OuelletteM_20131010	18222_small	18222_small	Ingel18222_MGFPeaklist (F052590)	beta tubulin	LinJ.08.1290	beta tubulin	100,0 %	3,14%	49 721,2	35	66	338	Locus:1.1.1.4848.20 File:"Ingel18222.wiff"	KEAESCDCLQGFQLSHSLGGGTGSGMGTLLISK	R	L	99,7 %	47,2	27,8	47,2	Carbamidomethyl (+57), Carbamidomethyl (+57), Oxidation (+16)	3 440,61	4	0,0041	1,2	122	154
18220-18222_ OuelletteM_20131010	18222_small	18222_small	Ingel18222_MGFPeaklist (F052590)	beta tubulin	LinJ.08.1290	beta tubulin	100,0 %	3,14%	49 721,2	35	66	338	Locus:1.1.1.4846.18 File:"Ingel18222.wiff"	KEAESCDCLQGFQLSHSLGGGTGSGMGTLLISK	R	L	99,7 %	64,5	27,8	64,5	Carbamidomethyl (+57), Carbamidomethyl (+57), Oxidation (+16)	3 440,61	4	0,0041	1,2	122	154
18220-18222_ OuelletteM_20131010	18222_small	18222_small	Ingel18222_MGFPeaklist (F052590)	beta tubulin	LinJ.08.1290	beta tubulin	100,0 %	3,14%	49 721,2	35	66	338	Locus:1.1.1.4845.2 File:"Ingel18222.wiff"	KLAVNLVPFPR	R	L	99,7 %	33,8	25,0	24,1		1 252,76	3	-0,00100	-0,80	252	262
18220-18222_ OuelletteM_20131010	18222_small	18222_small	Ingel18222_MGFPeaklist (F052590)	beta tubulin	LinJ.08.1290	beta tubulin	100,0 %	3,14%	49 721,2	35	66	338	Locus:1.1.1.4852.2 File:"Ingel18222.wiff"	KLAVNLVPFPR	R	L	99,7 %	52,0	25,0	48,3		1 252,76	3	-0,00100	-0,80	252	262
18220-18222_ OuelletteM_20131010	18222_small	18222_small	Ingel18222_MGFPeaklist (F052590)	beta tubulin	LinJ.08.1290	beta tubulin	100,0 %	3,14%	49 721,2	35	66	338	Locus:1.1.1.4853.2 File:"Ingel18222.wiff"	KLAVNLVPFPR	R	L	99,7 %	52,5	25,0	46,0		1 252,76	3	-0,00100	-0,80	252	262
18220-18222_ OuelletteM_20131010	18222_small	18222_small	Ingel18222_MGFPeaklist (F052590)	beta tubulin	LinJ.08.1290	beta tubulin	100,0 %	3,14%	49 721,2	35	66	338	Locus:1.1.1.4860.8 File:"Ingel18222.wiff"	KLAVNLVPFPR	R	L	99,7 %	63,3	25,0	63,3		1 252,77	2	0,0026	2,1	252	262
18220-18222_ OuelletteM_20131010	18222_small	18222_small	Ingel18222_MGFPeaklist (F052590)	beta tubulin	LinJ.08.1290	beta tubulin	100,0 %	3,14%	49 721,2	35	66	338	Locus:1.1.1.4862.9 File:"Ingel18222.wiff"	KLAVNLVPFPR	R	L	99,7 %	68,1	25,0	68,1		1 252,77	2	0,0022	1,7	252	262
18220-18222_ OuelletteM_20131010	18222_small	18222_small	Ingel18222_MGFPeaklist (F052590)	beta tubulin	LinJ.08.1290	beta tubulin	100,0 %	3,14%	49 721,2	35	66	338	Locus:1.1.1.4844.9 File:"Ingel18222.wiff"	KLAVNLVPFPR	R	L	99,7 %	78,4	25,0	76,6		1 252,77	2	-0,00062	-0,50	252	262
18220-18222_ OuelletteM_20131010	18222_small	18222_small	Ingel18222_MGFPeaklist (F052590)	beta tubulin	LinJ.08.1290	beta tubulin	100,0 %	3,14%	49 721,2	35	66	338	Locus:1.1.1.4901.3 File:"Ingel18222.wiff"	LAVNLVPFPR	K	L	99,2 %	41,4	27,2	30,0	Deamidated (+1)	1 125,67	2	0,017	15	253	262
18220-18222_ OuelletteM_20131010	18222_small	18222_small	Ingel18222_MGFPeaklist (F052590)	beta tubulin	LinJ.08.1290	beta tubulin	100,0 %	3,14%	49 721,2	35	66	338	Locus:1.1.1.4976.3 File:"Ingel18222.wiff"	LAVNLVPFPR	K	L	99,4 %	39,8	28,1	39,8		1 124,65	2	-0,025	-22	253	262
18220-18222_ OuelletteM_20131010	18222_small	18222_small	Ingel18222_MGFPeaklist (F052590)	beta tubulin	LinJ.08.1290	beta tubulin	100,0 %	3,14%	49 721,2	35	66	338	Locus:1.1.1.4898.3 File:"Ingel18222.wiff"	LAVNLVPFPR	K	L	99,7 %	37,2	26,7	35,0		1 124,67	2	-0,00062	-0,55	253	262
18220-18222_ OuelletteM_20131010	18222_small	18222_small	Ingel18222_MGFPeaklist (F052590)	beta tubulin	LinJ.08.1290	beta tubulin	100,0 %	3,14%	49 721,2	35	66	338	Locus:1.1.1.4985.2 File:"Ingel18222.wiff"	LAVNLVPFPR	K	L	99,7 %	39,0	26,7	33,7		1 124,67	2	0,0014	1,2	253	262
18220-18222_ OuelletteM_20131010	18222_small	18222_small	Ingel18222_MGFPeaklist (F052590)	beta tubulin	LinJ.08.1290	beta tubulin	100,0 %	3,14%	49 721,2	35	66	338	Locus:1.1.1.4998.3 File:"Ingel18222.wiff"	LAVNLVPFPR	K	L	99,7 %	41,2	27,8	41,2		1 124,65	2	-0,022	-19	253	262
18220-18222_ OuelletteM_20131010	18222_small	18222_small	Ingel18222_MGFPeaklist (F052590)	beta tubulin	LinJ.08.1290	beta tubulin	100,0 %	3,14%	49 721,2	35	66	338	Locus:1.1.1.4952.3 File:"Ingel18222.wiff"	LAVNLVPFPR	K	L	99,7 %	41,4	26,3	34,8		1 124,68	2	0,0078	6,9	253	262
18220-18222_ OuelletteM_20131010	18222_small	18222_small	Ingel18222_MGFPeaklist (F052590)	beta tubulin	LinJ.08.1290	beta tubulin	100,0 %	3,14%	49 721,2	35	66	338	Locus:1.1.1.4943.4 File:"Ingel18222.wiff"	LAVNLVPFPR	K	L	99,7 %	46,2	27,1	42,5		1 124,66	2	-0,0082	-7,3	253	262
18220-18222_ OuelletteM_20131010	18222_small	18222_small	Ingel18222_MGFPeaklist (F052590)	beta tubulin	LinJ.08.1290	beta tubulin	100,0 %	3,14%	49 721,2	35	66	338	Locus:1.1.1.4955.2 File:"Ingel18222.wiff"	LAVNLVPFPR	K	L	99,7 %	46,5	26,3	43,1		1 124,68	2	0,0078	6,9	253	262
18220-18222_ OuelletteM_20131010	18222_small	18222_small	Ingel18222_MGFPeaklist (F052590)	beta tubulin	LinJ.08.1290	beta tubulin	100,0 %	3,14%	49 721,2	35	66	338	Locus:1.1.1.5009.2 File:"Ingel18222.wiff"	LAVNLVPFPR	K	L	99,7 %	49,0	27,1	49,0		1 124,66	2	-0,0080	-7,1	253	262
18220-18222_ OuelletteM_20131010	18222_small	18222_small	Ingel18222_MGFPeaklist (F052590)	beta tubulin	LinJ.08.1290	beta tubulin	100,0 %	3,14%	49 721,2	35	66	338	Locus:1.1.1.5079.3 File:"Ingel18222.wiff"	LAVNLVPFPR	K	L	99,7 %	50,4	26,6	38,8		1 124,67	2	0,0026	2,3	253	262
18220-18222_ OuelletteM_20131010	18222_small	18222_small	Ingel18222_MGFPeaklist (F052590)	beta tubulin	LinJ.08.1290	beta tubulin	100,0 %	3,14%	49 721,2	35	66	338	Locus:1.1.1.4932.3 File:"Ingel18222.wiff"	LAVNLVPFPR	K	L	99,7 %	52,1	26,4	46,2		1 124,68	2	0,0054	4,8	253	262
18220-18222_ OuelletteM_20131010	18222_small	18222_small	Ingel18222_MGFPeaklist (F052590)	beta tubulin	LinJ.08.1290	beta tubulin	100,0 %	3,14%	49 721,2	35	66	338	Locus:1.1.1.4924.4 File:"Ingel18222.wiff"	LAVNLVPFPR	K	L	99,7 %	52,8	26,4	47,7		1 124,68	2	0,0054	4,8	253	262
18220-18222_ OuelletteM_20131010	18222_small	18222_small	Ingel18222_MGFPeaklist (F052590)	beta tubulin	LinJ.08.1290	beta tubulin	100,0 %	3,14%	49 721,2	35	66	338	Locus:1.1.1.4933.5 File:"Ingel18222.wiff"	LAVNLVPFPR	K	L	99,7 %	54,8	26,5	50,0		1 124,68	2	0,0052	4,6	253	262
18220-18222_ OuelletteM_20131010	18222_small	18222_small	Ingel18222_MGFPeaklist (F052590)	beta tubulin	LinJ.08.1290	beta tubulin	100,0 %	3,14%	49 721,2	35	66	338	Locus:1.1.1.4915.3 File:"Ingel18222.wiff"	LAVNLVPFPR	K	L	99,7 %	56,0	26,7	52,2		1 124,67	2	-0,00062	-0,55	253	262
18220-18222_ OuelletteM_20131010	18222_small	18222_small	Ingel18222_MGFPeaklist (F052590)	beta tubulin	LinJ.08.1290	beta tubulin	100,0 %	3,14%	49 721,2	35	66	338	Locus:1.1.1.4916.4 File:"Ingel18222.wiff"	LAVNLVPFPR	K	L	99,7 %	56,5	26,7	46,6		1 124,67	2	-0,00042	-0,37	253	262
18220-18222_ OuelletteM_20131010	18222_small	18222_small	Ingel18222_MGFPeaklist (F052590)	beta tubulin	LinJ.08.1290	beta tubulin	100,0 %	3,14%	49 721,2	35	66	338	Locus:1.1.1.4899.4 File:"Ingel18222.wiff"	LAVNLVPFPR	K	L	99,7 %	57,4	26,7	52,2		1 124,67	2	-0,00062	-0,55	253	262
18220-18222_ OuelletteM_20131010	18222_small	18222_small	Ingel18222_MGFPeaklist (F052590)	beta tubulin	LinJ.08.1290	beta tubulin	100,0 %	3,14%	49 721,2	35	66	338	Locus:1.1.1.4908.4 File:"Ingel18222.wiff"	LAVNLVPFPR	K	L	99,7 %	57,8	26,7	51,4		1 124,67	2	-0,00062	-0,55	253	262
18220-18222_ OuelletteM_20131010	18222_small	18222_small	Ingel18222_MGFPeaklist (F052590)	beta tubulin	LinJ.08.1290	beta tubulin	100,0 %	3,14%	49 721,2	35	66	338	Locus:1.1.1.4923.2 File:"Ingel18222.wiff"	LAVNLVPFPR	K	L	99,7 %	58,3	26,4	52,8		1 124,68	2	0,0054	4,8	253	262
18220-18222_ OuelletteM_20131010	18222_small	18222_small	Ingel18222_MGFPeaklist (F052590)	beta tubulin	LinJ.08.1290	beta tubulin	100,0 %	3,14%	49 721,2	35	66	338	Locus:1.1.1.4907.3 File:"Ingel18222.wiff"	LAVNLVPFPR	K	L	99,7 %	62,5	26,7	56,9		1 124,67	2	-0,00062	-0,55	253	262
18220-18222_ OuelletteM_20131010	18222_small	18222_small	Ingel18222_MGFPeaklist (F052590)	beta tubulin	LinJ.08.1290	beta tubulin	100,0 %	3,14%	49 721,2	35	66	338	Locus:1.1.1.4900.4 File:"Ingel18222.wiff"	LAVNLVPFPR	K	L	99,7 %	63,1	26,7	55,9		1 124,67	2	-0,00062	-0,55	253	262
18220-18222_ OuelletteM_20131010	18222_small	18222_small	Ingel18222_MGFPeaklist (F052590)	beta tubulin	LinJ.08.1290	beta tubulin	100,0 %	3,14%	49 721,2	35	66	338	Locus:1.1.1.4890.18 File:"Ingel18222.wiff"	LHFFMMGFAPLTSR	R	G	99,6 %	26,2	29,8	26,2	Oxidation (+16), Oxidation (+16)	1 685,81	2	0,0011	0,68	263	276
18220-18222_ OuelletteM_20131010	18222_small	18222_small	Ingel18222_MGFPeaklist (F052590)	beta tubulin	LinJ.08.1290	beta tubulin	100,0 %	3,14%	49 721,2	35	66	338	Locus:1.1.1.4959.4 File:"Ingel18222.wiff"	LHFFMMGFAPLTSR	R	G	99,7 %	58,8	30,1	10,4	Oxidation (+16)	1 669,81	3	-0,0016	-0,97	263	276
18220-18222_ OuelletteM_20131010	18222_small	18222_small	Ingel18222_MGFPeaklist (F052590)	beta tubulin	LinJ.08.1290	beta tubulin	100,0 %	3,14%	49 721,2	35	66	338	Locus:1.1.1.4963.2 File:"Ingel18222.wiff"	LHFFMMGFAPLTSR	R	G	99,7 %	57,0	30,1	11,0	Oxidation (+16)	1 669,81	3	-0,0016	-0,97	263	276
18220-18222_ OuelletteM_20131010	18222_small	18222_small	Ingel18222_MGFPeaklist (F052590)	beta tubulin	LinJ.08.1290	beta tubulin	100,0 %	3,14%	49 721,2	35	66	338	Locus:1.1.1.4962.2 File:"Ingel18222.wiff"	LHFFMMGFAPLTSR	R	G	99,7 %	63,4	30,1	10,9	Oxidation (+16)	1 669,81	3	-0,0016	-0,97	263	276
18220-18222_ OuelletteM_20131010	18222_small	18222_small	Ingel18222_MGFPeaklist (F052590)	beta tubulin	LinJ.08.1290	beta tubulin	100,0 %	3,14%	49 721,2	35	66	338	Locus:1.1.1.4891.18 File:"Ingel18222.wiff"	LHFFMMGFAPLTSR	R	G	99,7 %	36,4	29,8	36,4	Oxidation (+16), Oxidation (+16)	1 685,81	2	0,0011	0,68	263	276
18220-18222_ OuelletteM_20131010	18222_small	18222_small	Ingel18222_MGFPeaklist (F052590)	beta tubulin	LinJ.08.1290	beta tubulin	100,0 %	3,14%	49 721,2	35	66	338	Locus:1.1.1.4876.4 File:"Ingel18222.wiff"	LHFFMMGFAPLTSR	R	G	99,7 %	42,7	29,8	26,0	Oxidation (+16), Oxidation (+16)	1 685,81	3	0,0034	2,0	263	276
18220-18222_ OuelletteM_20131010	18222_small	18222_small	Ingel18222_MGFPeaklist (F052590)	beta tubulin	LinJ.08.1290	beta tubulin	100,0 %	3,14%	49 721,2	35	66	338	Locus:1.1.1.4875.3 File:"Ingel18222.wiff"	LHFFMMGFAPLTSR	R	G	99,7 %	53,9	29,8	41,4	Oxidation (+16), Oxidation (+16)	1 685,81	3	0,0034	2,0	263	276
18220-18222_ OuelletteM_20131010	18222_small	18222_small	Ingel18222_MGFPeaklist (F052590)	beta tubulin	LinJ.08.1290	beta tubulin	100,0 %	3,14%	49 721,2	35	66	338	Locus:1.1.1.4975.15 File:"Ingel18222.wiff"	LHFFMMGFAPLTSR	R	G	99,7 %	54,7	29,9	48,2		1 653,81	2	-0,0034	-2,1	263	276
18220-18222_ OuelletteM_20131010	18222_small	18222_small	Ingel18222_MGFPeaklist (F052590)	beta tubulin	LinJ.08.1290	beta tubulin	100,0 %	3,14%	49 721,2	35	66	338	Locus:1.1.1.4883.4 File:"Ingel18222.wiff"	LHFFMMGFAPLTSR	R	G	99,7 %	54,8	29,8	44,7	Oxidation (+16), Oxidation (+16)	1 685,81	3	0,0034	2,0	263	276
18220-18222_ OuelletteM_20131010	18222_small	18222_small	Ingel18222_MGFPeaklist (F052590)	beta tubulin	LinJ.08.1290	beta tubulin	100,0 %	3,14%	49 721,2	35	66	338	Locus:1.1.1.4891.5 File:"Ingel18222.wiff"	LHFFMMGFAPLTSR	R	G	99,7 %	55,4	29,8	50,0	Oxidation (+16), Oxidation (+16)	1 685,81	3	0,0034	2,0	263	276
18220-18222_ OuelletteM_20131010	18222_small	18222_small	Ingel18222_MGFPeaklist (F052590)	beta tubulin	LinJ.08.1290	beta tubulin	100,0 %	3,14%	49 721,2	35	66	338	Locus:1.1.1.4878.16 File:"Ingel18222.wiff"	LHFFMMGFAPLTSR	R	G	99,7 %	56,0	29,8	56,0	Oxidation (+16), Oxidation (+16)	1 685,81	2	0,0011	0,68	263	276
18220-18222_ OuelletteM_20131010	18222_small	18222_small	Ingel18222_MGFPeaklist (F052590)	beta tubulin	LinJ.08.1290	beta tubulin	100,0 %	3,14%	49 721,2	35	66	338	Locus:1.1.1.4976.2 File:"Ingel18222.wiff"	LHFFMMGFAPLTSR	R	G	99,7 %	57,4	29,9	50,1		1 653,82	3	0,0030	1,8	263	276
18220-18222_ OuelletteM_20131010	18222_small	18222_small	Ingel18222_MGFPeaklist (F052590)	beta tubulin	LinJ.08.1290	beta tubulin	100,0 %	3,14%	49 721,2	35	66	338	Locus:1.1.1.4892.3 File:"Ingel18222.wiff"	LHFFMMGFAPLTSR	R	G	99,7 %	57,9	29,8	50,9	Oxidation (+16), Oxidation (+16)	1 685,81	3	0,0031	1,8	263	276
18220-18222_ OuelletteM_20131010	18222_small	18222_small	Ingel18222_MGFPeaklist (F052590)	beta tubulin	LinJ.08.1290	beta tubulin	100,0 %	3,14%	49 721,2	35	66	338	Locus:1.1.1.4884.3 File:"Ingel18222.wiff"	LHFFMMGFAPLTSR	R	G	99,7 %	59,9	29,8	48,7	Oxidation (+16), Oxidation (+16)	1 685,81	3	0,0034	2,0	263	276
18220-18222_ OuelletteM_20131010	18222_small	18222_small	Ingel18222_MGFPeaklist (F052590)	beta tubulin	LinJ.08.1290	beta tubulin	100,0 %	3,14%	49 721,2	35	66	338	Locus:1.1.1.4880.16 File:"Ingel18222.wiff"	LHFFMMGFAPLTSR	R	G	99,7 %	60,7	29,8	59,0	Oxidation (+16), Oxidation (+16)	1 685,81	2	0,0011	0,68	263	276
18220-18222_ OuelletteM_20131010	18222_small	18222_small	Ingel18222_MGFPeaklist (F052590)	beta tubulin	LinJ.08.1290	beta tubulin	100,0 %	3,14%	49 721,2	35	66	338	Locus:1.1.1.4975.2 File:"Ingel18222.wiff"	LHFFMMGFAPLTSR	R	G	99,7 %	63,1	29,9	52,9		1 653,82	3	0,0030	1,8	263	276
18220-18222_ OuelletteM_20131010	18222_small	18222_small	Ingel18222_MGFPeaklist (F052590)	beta tubulin	LinJ.08.1290	beta tubulin	100,0 %	3,14%	49 721,2	35	66	338	Locus:1.1.1.4881.15 File:"Ingel18222.wiff"	LHFFMMGFAPLTSR	R	G	99,7 %	70,1	29,8	70,1	Oxidation (+16), Oxidation (+16)	1 685,81	2	0,0011	0,68	263	276
18220-18222_ OuelletteM_20131010	18222_small	18222_small	Ingel18222_MGFPeaklist (F052590)	beta tubulin	LinJ.08.1290	beta tubulin	100,0 %	3,14%	49 721,2	35	66	338	Locus:1.1.1.4804.8 File:"Ingel18222.wiff"	LREEYPDRIMMTFSVIPSPR	K	V	98,4 %	20,9	29,5	20,9	Oxidation (+16), Oxidation (+16)	2 468,21	4	-0,0093	-3,8	155	174
18220-18222_ OuelletteM_20131010	18222_small	18222_small	Ingel18222_MGFPeaklist (F052590)	beta tubulin	LinJ.08.1290	beta tubulin	100,0 %	3,14%	49 721,2	35	66	338	Locus:1.1.1.4886.7 File:"Ingel18222.wiff"	LREEYPDRIMMTFSVIPSPR	K	V	98,5 %	36,0	29,4	5,66	Oxidation (+16)	2 452,23	4	0,0020	0,82	155	174
18220-18222_ OuelletteM_20131010	18222_small	18222_small	Ingel18222_MGFPeaklist (F052590)	beta tubulin	LinJ.08.1290	beta tubulin	100,0 %	3,14%	49 721,2	35	66	338	Locus:1.1.1.4887.6 File:"Ingel18222.wiff"	LREEYPDRIMMTFSVIPSPR	K	V	99,6 %	49,3	29,4	7,49	Oxidation (+16)	2 452,23	4	0,0020	0,82	155	174
18220-18222_ OuelletteM_20131010	18222_small	18222_small	Ingel18222_MGFPeaklist (F052590)	beta tubulin	LinJ.08.1290	beta tubulin	100,0 %	3,14%	49 721,2	35	66	338	Locus:1.1.1.4814.17 File:"Ingel18222.wiff"	LREEYPDRIMMTFSVIPSPR	K	V	99,7 %	46,1	29,6	46,1	Oxidation (+16), Oxidation (+16)	2 468,21	3	-0,014	-5,7	155	174
18220-18222_ OuelletteM_20131010	18222_small	18222_small	Ingel18222_MGFPeaklist (F052590)	beta tubulin	LinJ.08.1290	beta tubulin	100,0 %	3,14%	49 721,2	35	66	338	Locus:1.1.1.4815.9 File:"Ingel18222.wiff"	LREEYPDRIMMTFSVIPSPR	K	V	99,7 %	46,3	29,5	45,9	Oxidation (+16), Oxidation (+16)	2 468,21	4	-0,0093	-3,8	155	174
18220-18222_ OuelletteM_20131010	18222_small	18222_small	Ingel18222_MGFPeaklist (F052590)	beta tubulin	LinJ.08.1290	beta tubulin	100,0 %	3,14%	49 721,2	35	66	338	Locus:1.1.1.4814.5 File:"Ingel18222.wiff"	LREEYPDRIMMTFSVIPSPR	K	V	99,7 %	47,1	29,5	43,5	Oxidation (+16), Oxidation (+16)	2 468,21	4	-0,0093	-3,8	155	174
18220-18222_ OuelletteM_20131010	18222_small	18222_small	Ingel18222_MGFPeaklist (F052590)	beta tubulin	LinJ.08.1290	beta tubulin	100,0 %	3,14%	49 721,2	35	66	338	Locus:1.1.1.4806.8 File:"Ingel18222.wiff"	LREEYPDRIMMTFSVIPSPR	K	V	99,7 %	47,2	29,5	47,2	Oxidation (+16), Oxidation (+16)	2 468,21	4	-0,0093	-3,8	155	174
18220-18222_ OuelletteM_20131010	18222_small	18222_small	Ingel18222_MGFPeaklist (F052590)	beta tubulin	LinJ.08.1290	beta tubulin	100,0 %	3,14%	49 721,2	35	66	338	Locus:1.1.1.4815.16 File:"Ingel18222.wiff"	LREEYPDRIMMTFSVIPSPR	K	V	99,7 %	52,4	29,6	52,4	Oxidation (+16), Oxidation (+16)	2 468,21	3	-0,014	-5,7	155	174
18220-18222_ OuelletteM_20131010	18222_small	18222_small	Ingel18222_MGFPeaklist (F052590)	beta tubulin	LinJ.08.1290	beta tubulin	100,0 %	3,14%	49 721,2	35	66	338	Locus:1.1.1.4811.17 File:"Ingel18222.wiff"	LREEYPDRIMMTFSVIPSPR	K	V	99,7 %	59,8	29,6	59,8	Oxidation (+16), Oxidation (+16)	2 468,21	3	-0,014	-5,7	155	174
18220-18222_ OuelletteM_20131010	18222_small	18222_small	Ingel18222_MGFPeaklist (F052590)	beta tubulin	LinJ.08.1290	beta tubulin	100,0 %	3,14%	49 721,2	35	66	338	Locus:1.1.1.4807.18 File:"Ingel18222.wiff"	LREEYPDRIMMTFSVIPSPR	K	V	99,7 %	60,3	29,6	60,3	Oxidation (+16), Oxidation (+16)	2 468,21	3	-0,014	-5,7	155	174
18220-18222_ OuelletteM_20131010	18222_small	18222_small	Ingel18222_MGFPeaklist (F052590)	beta tubulin	LinJ.08.1290	beta tubulin	100,0 %	3,14%	49 721,2	35	66	338	Locus:1.1.1.4812.16 File:"Ingel18222.wiff"	LREEYPDRIMMTFSVIPSPR	K	V	99,7 %	70,6	29,6	70,4	Oxidation (+16), Oxidation (+16)	2 468,21	3	-0,014	-5,7	155	174
18220-18222_ OuelletteM_20131010	18222_small	18222_small	Ingel18222_MGFPeaklist (F052590)	beta tubulin	LinJ.08.1290	beta tubulin	100,0 %	3,14%	49 721,2	35	66	338	Locus:1.1.1.4518.20 File:"Ingel18222.wiff"	MREIVSCQAGQCGNQIGSK	-	F	99,7 %	47,7	28,3	46,7	Oxidation (+16), Carbamidomethyl (+57), Carbamidomethyl (+57)	2 137,96	3	-0,0072	-3,4	1	19
18220-18222_ OuelletteM_20131010	18222_small	18222_small	Ingel18222_MGFPeaklist (F052590)	beta tubulin	LinJ.08.1290	beta tubulin	100,0 %	3,14%	49 721,2	35	66	338	Locus:1.1.1.4519.20 File:"Ingel18222.wiff"	MREIVSCQAGQCGNQIGSK	-	F	99,7 %	61,5	28,3	60,2	Oxidation (+16), Carbamidomethyl (+57), Carbamidomethyl (+57)	2 137,96	3	-0,0072	-3,4	1	19
18220-18222_ OuelletteM_20131010	18222_small	18222_small	Ingel18222_MGFPeaklist (F052590)	beta tubulin	LinJ.08.1290	beta tubulin	100,0 %	3,14%	49 721,2	35	66	338	Locus:1.1.1.4522.16 File:"Ingel18222.wiff"	MSTKEVDEQMLNVQNK	R	N	99,3 %	33,7	28,9	25,6	Oxidation (+16), Oxidation (+16)	1 924,88	3	-0,0070	-3,6	321	336
18220-18222_ OuelletteM_20131010	18222_small	18222_small	Ingel18222_MGFPeaklist (F052590)	beta tubulin	LinJ.08.1290	beta tubulin	100,0 %	3,14%	49 721,2	35	66	338	Locus:1.1.1.4517.15 File:"Ingel18222.wiff"	MSTKEVDEQMLNVQNK	R	N	99,7 %	49,9	28,9	49,9	Oxidation (+16), Oxidation (+16)	1 924,88	3	-0,0070	-3,6	321	336
18220-18222_ OuelletteM_20131010	18222_small	18222_small	Ingel18222_MGFPeaklist (F052590)	beta tubulin	LinJ.08.1290	beta tubulin	100,0 %	3,14%	49 721,2	35	66	338	Locus:1.1.1.4518.17 File:"Ingel18222.wiff"	MSTKEVDEQMLNVQNK	R	N	99,7 %	50,1	28,9	48,9	Oxidation (+16), Oxidation (+16)	1 924,88	3	-0,0070	-3,6	321	336
18220-18222_ OuelletteM_20131010	18222_small	18222_small	Ingel18222_MGFPeaklist (F052590)	beta tubulin	LinJ.08.1290	beta tubulin	100,0 %	3,14%	49 721,2	35	66	338	Locus:1.1.1.4519.15 File:"Ingel18222.wiff"	MSTKEVDEQMLNVQNK	R	N	99,7 %	53,2	28,9	53,2	Oxidation (+16), Oxidation (+16)	1 924,88	3	-0,0070	-3,6	321	336
18220-18222_ OuelletteM_20131010	18222_small	18222_small	Ingel18222_MGFPeaklist (F052590)	beta tubulin	LinJ.08.1290	beta tubulin	100,0 %	3,14%	49 721,2	35	66	338	Locus:1.1.1.4521.16 File:"Ingel18222.wiff"	MSTKEVDEQMLNVQNK	R	N	99,7 %	53,4	28,9	51,7	Oxidation (+16), Oxidation (+16)	1 924,88	3	-0,0070	-3,6	321	336
18220-18222_ OuelletteM_20131010	18222_small	18222_small	Ingel18222_MGFPeaklist (F052590)	beta tubulin	LinJ.08.1290	beta tubulin	100,0 %	3,14%	49 721,2	35	66	338	Locus:1.1.1.4517.21 File:"Ingel18222.wiff"	MSTKEVDEQMLNVQNK	R	N	99,7 %	73,9	29,1	68,8	Oxidation (+16), Oxidation (+16)	1 924,89	2	0,00065	0,34	321	336
18220-18222_ OuelletteM_20131010	18222_small	18222_small	Ingel18222_MGFPeaklist (F052590)	beta tubulin	LinJ.08.1290	beta tubulin	100,0 %	3,14%	49 721,2	35	66	338	Locus:1.1.1.4814.9 File:"Ingel18222.wiff"	MSVTFIGNNTCIQEMFR	K	R	99,7 %	35,1	28,0	34,5	Oxidation (+16), Carbamidomethyl (+57), Oxidation (+16)	2 078,93	3	0,0086	4,1	363	379
18220-18222_ OuelletteM_20131010	18222_small	18222_small	Ingel18222_MGFPeaklist (F052590)	beta tubulin	LinJ.08.1290	beta tubulin	100,0 %	3,14%	49 721,2	35	66	338	Locus:1.1.1.4813.20 File:"Ingel18222.wiff"	MSVTFIGNNTCIQEMFR	K	R	99,7 %	82,2	27,8	82,2	Oxidation (+16), Carbamidomethyl (+57), Oxidation (+16)	2 078,93	2	0,0030	1,4	363	379
18220-18222_ OuelletteM_20131010	18222_small	18222_small	Ingel18222_MGFPeaklist (F052590)	beta tubulin	LinJ.08.1290	beta tubulin	100,0 %	3,14%	49 721,2	35	66	338	Locus:1.1.1.4779.20 File:"Ingel18222.wiff"	MSVTFIGNNTCIQEMFRR	K	V	98,1 %	30,5	28,3	30,0	Oxidation (+16), Carbamidomethyl (+57), Oxidation (+16)	2 235,00	3	-0,020	-8,8	363	380
18220-18222_ OuelletteM_20131010	18222_small	18222_small	Ingel18222_MGFPeaklist (F052590)	beta tubulin	LinJ.08.1290	beta tubulin	100,0 %	3,14%	49 721,2	35	66	338	Locus:1.1.1.4780.18 File:"Ingel18222.wiff"	MSVTFIGNNTCIQEMFRR	K	V	99,1 %	35,2	28,3	35,2	Oxidation (+16), Carbamidomethyl (+57), Oxidation (+16)	2 235,00	3	-0,020	-8,8	363	380
18220-18222_ OuelletteM_20131010	18222_small	18222_small	Ingel18222_MGFPeaklist (F052590)	beta tubulin	LinJ.08.1290	beta tubulin	100,0 %	3,14%	49 721,2	35	66	338	Locus:1.1.1.4828.13 File:"Ingel18222.wiff"	MSVTFIGNNTCIQEMFRR	K	V	99,2 %	23,3	29,4	23,3	Carbamidomethyl (+57), Oxidation (+16)	2 219,04	3	0,0072	3,3	363	380
18220-18222_ OuelletteM_20131010	18222_small	18222_small	Ingel18222_MGFPeaklist (F052590)	beta tubulin	LinJ.08.1290	beta tubulin	100,0 %	3,14%	49 721,2	35	66	338	Locus:1.1.1.4962.3 File:"Ingel18222.wiff"	NSSYFIEWIPNNIK	K	S	99,7 %	35,3	29,9	30,6		1 723,86	3	0,0025	1,5	337	350
18220-18222_ OuelletteM_20131010	18222_small	18222_small	Ingel18222_MGFPeaklist (F052590)	beta tubulin	LinJ.08.1290	beta tubulin	100,0 %	3,14%	49 721,2	35	66	338	Locus:1.1.1.4961.13 File:"Ingel18222.wiff"	NSSYFIEWIPNNIK	K	S	99,7 %	49,3	29,9	47,2		1 723,86	2	0,0059	3,4	337	350
18220-18222_ OuelletteM_20131010	18222_small	18222_small	Ingel18222_MGFPeaklist (F052590)	beta tubulin	LinJ.08.1290	beta tubulin	100,0 %	3,14%	49 721,2	35	66	338	Locus:1.1.1.4960.15 File:"Ingel18222.wiff"	NSSYFIEWIPNNIK	K	S	99,7 %	71,6	29,9	69,4		1 723,86	2	0,0059	3,4	337	350
18220-18222_ OuelletteM_20131010	18222_small	18222_small	Ingel18222_MGFPeaklist (F052590)	beta tubulin	LinJ.08.1290	beta tubulin	100,0 %	3,14%	49 721,2	35	66	338	Locus:1.1.1.4632.17 File:"Ingel18222.wiff"	RVGEQFTGMFR	R	R	97,8 %	26,7	30,2	14,9	Oxidation (+16)	1 342,64	2	-0,0046	-3,5	380	390
18220-18222_ OuelletteM_20131010	18222_small	18222_small	Ingel18222_MGFPeaklist (F052590)	beta tubulin	LinJ.08.1290	beta tubulin	100,0 %	3,14%	49 721,2	35	66	338	Locus:1.1.1.4751.5 File:"Ingel18222.wiff"	RVGEQFTGMFR	R	R	99,2 %	28,8	30,0	19,6		1 326,65	3	-0,0044	-3,3	380	390
18220-18222_ OuelletteM_20131010	18222_small	18222_small	Ingel18222_MGFPeaklist (F052590)	beta tubulin	LinJ.08.1290	beta tubulin	100,0 %	3,14%	49 721,2	35	66	338	Locus:1.1.1.4635.3 File:"Ingel18222.wiff"	RVGEQFTGMFR	R	R	99,7 %	32,3	30,2	28,1	Oxidation (+16)	1 342,64	3	-0,00091	-0,68	380	390
18220-18222_ OuelletteM_20131010	18222_small	18222_small	Ingel18222_MGFPeaklist (F052590)	beta tubulin	LinJ.08.1290	beta tubulin	100,0 %	3,14%	49 721,2	35	66	338	Locus:1.1.1.4633.7 File:"Ingel18222.wiff"	RVGEQFTGMFR	R	R	99,7 %	36,3	30,2	25,5	Oxidation (+16)	1 342,64	3	-0,00091	-0,68	380	390
18220-18222_ OuelletteM_20131010	18222_small	18222_small	Ingel18222_MGFPeaklist (F052590)	beta tubulin	LinJ.08.1290	beta tubulin	100,0 %	3,14%	49 721,2	35	66	338	Locus:1.1.1.4587.12 File:"Ingel18222.wiff"	RVGEQFTGMFRR	R	K	99,7 %	35,3	30,2	22,0	Oxidation (+16)	1 498,75	3	-0,00091	-0,61	380	391
18220-18222_ OuelletteM_20131010	18222_small	18222_small	Ingel18222_MGFPeaklist (F052590)	beta tubulin	LinJ.08.1290	beta tubulin	100,0 %	3,14%	49 721,2	35	66	338	Locus:1.1.1.4588.9 File:"Ingel18222.wiff"	RVGEQFTGMFRR	R	K	99,7 %	59,5	30,2	50,0	Oxidation (+16)	1 498,75	3	-0,00091	-0,61	380	391
18220-18222_ OuelletteM_20131010	18222_small	18222_small	Ingel18222_MGFPeaklist (F052590)	beta tubulin	LinJ.08.1290	beta tubulin	100,0 %	3,14%	49 721,2	35	66	338	Locus:1.1.1.4594.10 File:"Ingel18222.wiff"	SSICDIPPK	K	G	99,7 %	49,2	30,7	28,6	Carbamidomethyl (+57)	1 015,50	2	0,00061	0,60	351	359
18220-18222_ OuelletteM_20131010	18222_small	18222_small	Ingel18222_MGFPeaklist (F052590)	beta tubulin	LinJ.08.1290	beta tubulin	100,0 %	3,14%	49 721,2	35	66	338	Locus:1.1.1.4604.11 File:"Ingel18222.wiff"	SSICDIPPK	K	G	99,7 %	47,1	30,8	32,8	Carbamidomethyl (+57)	1 015,52	2	0,015	15	351	359
18220-18222_ OuelletteM_20131010	18222_small	18222_small	Ingel18222_MGFPeaklist (F052590)	beta tubulin	LinJ.08.1290	beta tubulin	100,0 %	3,14%	49 721,2	35	66	338	Locus:1.1.1.4622.7 File:"Ingel18222.wiff"	SSICDIPPK	K	G	99,7 %	48,8	30,8	34,0	Carbamidomethyl (+57)	1 015,51	2	0,0082	8,1	351	359
18220-18222_ OuelletteM_20131010	18222_small	18222_small	Ingel18222_MGFPeaklist (F052590)	beta tubulin	LinJ.08.1290	beta tubulin	100,0 %	3,14%	49 721,2	35	66	338	Locus:1.1.1.4629.11 File:"Ingel18222.wiff"	SSICDIPPK	K	G	99,7 %	49,1	30,8	35,0	Carbamidomethyl (+57)	1 015,51	2	0,0052	5,1	351	359
18220-18222_ OuelletteM_20131010	18222_small	18222_small	Ingel18222_MGFPeaklist (F052590)	beta tubulin	LinJ.08.1290	beta tubulin	100,0 %	3,14%	49 721,2	35	66	338	Locus:1.1.1.4630.11 File:"Ingel18222.wiff"	SSICDIPPK	K	G	99,7 %	53,2	30,8	43,6	Carbamidomethyl (+57)	1 015,51	2	0,0052	5,1	351	359
18220-18222_ OuelletteM_20131010	18222_small	18222_small	Ingel18222_MGFPeaklist (F052590)	beta tubulin	LinJ.08.1290	beta tubulin	100,0 %	3,14%	49 721,2	35	66	338	Locus:1.1.1.4605.13 File:"Ingel18222.wiff"	SSICDIPPK	K	G	99,7 %	53,6	30,8	37,2	Carbamidomethyl (+57)	1 015,52	2	0,015	15	351	359
18220-18222_ OuelletteM_20131010	18222_small	18222_small	Ingel18222_MGFPeaklist (F052590)	beta tubulin	LinJ.08.1290	beta tubulin	100,0 %	3,14%	49 721,2	35	66	338	Locus:1.1.1.4578.14 File:"Ingel18222.wiff"	SSICDIPPK	K	G	99,7 %	54,1	30,8	35,4	Carbamidomethyl (+57)	1 015,51	2	0,0070	6,9	351	359
18220-18222_ OuelletteM_20131010	18222_small	18222_small	Ingel18222_MGFPeaklist (F052590)	beta tubulin	LinJ.08.1290	beta tubulin	100,0 %	3,14%	49 721,2	35	66	338	Locus:1.1.1.4587.13 File:"Ingel18222.wiff"	SSICDIPPK	K	G	99,7 %	59,8	30,8	47,4	Carbamidomethyl (+57)	1 015,51	2	0,0048	4,7	351	359
18220-18222_ OuelletteM_20131010	18222_small	18222_small	Ingel18222_MGFPeaklist (F052590)	beta tubulin	LinJ.08.1290	beta tubulin	100,0 %	3,14%	49 721,2	35	66	338	Locus:1.1.1.4555.8 File:"Ingel18222.wiff"	SSICDIPPK	K	G	99,7 %	63,2	30,8	49,0	Carbamidomethyl (+57)	1 015,51	2	0,0044	4,3	351	359
18220-18222_ OuelletteM_20131010	18222_small	18222_small	Ingel18222_MGFPeaklist (F052590)	beta tubulin	LinJ.08.1290	beta tubulin	100,0 %	3,14%	49 721,2	35	66	338	Locus:1.1.1.4563.8 File:"Ingel18222.wiff"	SSICDIPPK	K	G	99,7 %	63,8	30,8	47,5	Carbamidomethyl (+57)	1 015,50	2	0,0018	1,8	351	359
18220-18222_ OuelletteM_20131010	18222_small	18222_small	Ingel18222_MGFPeaklist (F052590)	beta tubulin	LinJ.08.1290	beta tubulin	100,0 %	3,14%	49 721,2	35	66	338	Locus:1.1.1.4571.9 File:"Ingel18222.wiff"	SSICDIPPK	K	G	99,7 %	64,3	30,8	51,7	Carbamidomethyl (+57)	1 015,51	2	0,0072	7,1	351	359
18220-18222_ OuelletteM_20131010	18222_small	18222_small	Ingel18222_MGFPeaklist (F052590)	beta tubulin	LinJ.08.1290	beta tubulin	100,0 %	3,14%	49 721,2	35	66	338	Locus:1.1.1.4621.11 File:"Ingel18222.wiff"	SSICDIPPK	K	G	99,7 %	65,6	30,8	43,8	Carbamidomethyl (+57)	1 015,51	2	0,0082	8,1	351	359
18220-18222_ OuelletteM_20131010	18222_small	18222_small	Ingel18222_MGFPeaklist (F052590)	beta tubulin	LinJ.08.1290	beta tubulin	100,0 %	3,14%	49 721,2	35	66	338	Locus:1.1.1.4554.11 File:"Ingel18222.wiff"	SSICDIPPK	K	G	99,7 %	66,3	30,8	54,3	Carbamidomethyl (+57)	1 015,51	2	0,0044	4,3	351	359
18220-18222_ OuelletteM_20131010	18222_small	18222_small	Ingel18222_MGFPeaklist (F052590)	beta tubulin	LinJ.08.1290	beta tubulin	100,0 %	3,14%	49 721,2	35	66	338	Locus:1.1.1.4530.9 File:"Ingel18222.wiff"	SSICDIPPK	K	G	99,7 %	66,3	30,8	55,1	Carbamidomethyl (+57)	1 015,51	2	0,0040	3,9	351	359
18220-18222_ OuelletteM_20131010	18222_small	18222_small	Ingel18222_MGFPeaklist (F052590)	beta tubulin	LinJ.08.1290	beta tubulin	100,0 %	3,14%	49 721,2	35	66	338	Locus:1.1.1.4580.9 File:"Ingel18222.wiff"	SSICDIPPK	K	G	99,7 %	66,4	30,8	53,8	Carbamidomethyl (+57)	1 015,51	2	0,0070	6,9	351	359
18220-18222_ OuelletteM_20131010	18222_small	18222_small	Ingel18222_MGFPeaklist (F052590)	beta tubulin	LinJ.08.1290	beta tubulin	100,0 %	3,14%	49 721,2	35	66	338	Locus:1.1.1.4595.14 File:"Ingel18222.wiff"	SSICDIPPK	K	G	99,7 %	66,4	30,7	51,9	Carbamidomethyl (+57)	1 015,50	2	0,00061	0,60	351	359
18220-18222_ OuelletteM_20131010	18222_small	18222_small	Ingel18222_MGFPeaklist (F052590)	beta tubulin	LinJ.08.1290	beta tubulin	100,0 %	3,14%	49 721,2	35	66	338	Locus:1.1.1.4547.7 File:"Ingel18222.wiff"	SSICDIPPK	K	G	99,7 %	66,7	30,7	43,9	Carbamidomethyl (+57)	1 015,50	2	0,0012	1,2	351	359
18220-18222_ OuelletteM_20131010	18222_small	18222_small	Ingel18222_MGFPeaklist (F052590)	beta tubulin	LinJ.08.1290	beta tubulin	100,0 %	3,14%	49 721,2	35	66	338	Locus:1.1.1.4562.10 File:"Ingel18222.wiff"	SSICDIPPK	K	G	99,7 %	70,1	30,8	53,7	Carbamidomethyl (+57)	1 015,51	2	0,0046	4,5	351	359
18220-18222_ OuelletteM_20131010	18222_small	18222_small	Ingel18222_MGFPeaklist (F052590)	beta tubulin	LinJ.08.1290	beta tubulin	100,0 %	3,14%	49 721,2	35	66	338	Locus:1.1.1.4638.6 File:"Ingel18222.wiff"	SSICDIPPK	K	G	99,7 %	71,4	30,8	46,9	Carbamidomethyl (+57)	1 015,51	2	0,0052	5,1	351	359
18220-18222_ OuelletteM_20131010	18222_small	18222_small	Ingel18222_MGFPeaklist (F052590)	beta tubulin	LinJ.08.1290	beta tubulin	100,0 %	3,14%	49 721,2	35	66	338	Locus:1.1.1.4539.8 File:"Ingel18222.wiff"	SSICDIPPK	K	G	99,7 %	71,6	30,7	58,7	Carbamidomethyl (+57)	1 015,50	2	0,0012	1,2	351	359
18220-18222_ OuelletteM_20131010	18222_small	18222_small	Ingel18222_MGFPeaklist (F052590)	beta tubulin	LinJ.08.1290	beta tubulin	100,0 %	3,14%	49 721,2	35	66	338	Locus:1.1.1.4640.9 File:"Ingel18222.wiff"	SSICDIPPK	K	G	99,7 %	72,1	30,8	57,7	Carbamidomethyl (+57)	1 015,51	2	0,013	13	351	359
18220-18222_ OuelletteM_20131010	18222_small	18222_small	Ingel18222_MGFPeaklist (F052590)	beta tubulin	LinJ.08.1290	beta tubulin	100,0 %	3,14%	49 721,2	35	66	338	Locus:1.1.1.4538.8 File:"Ingel18222.wiff"	SSICDIPPK	K	G	99,7 %	73,5	30,8	62,7	Carbamidomethyl (+57)	1 015,51	2	0,0042	4,1	351	359
18220-18222_ OuelletteM_20131010	18222_small	18222_small	Ingel18222_MGFPeaklist (F052590)	beta tubulin	LinJ.08.1290	beta tubulin	100,0 %	3,14%	49 721,2	35	66	338	Locus:1.1.1.4546.8 File:"Ingel18222.wiff"	SSICDIPPK	K	G	99,7 %	78,1	30,7	63,1	Carbamidomethyl (+57)	1 015,50	2	0,0012	1,2	351	359
18220-18222_ OuelletteM_20131010	18222_small	18222_small	Ingel18222_MGFPeaklist (F052590)	beta tubulin	LinJ.08.1290	beta tubulin	100,0 %	3,14%	49 721,2	35	66	338	Locus:1.1.1.4570.7 File:"Ingel18222.wiff"	SSICDIPPK	K	G	99,7 %	80,6	30,8	69,8	Carbamidomethyl (+57)	1 015,51	2	0,0042	4,1	351	359
18220-18222_ OuelletteM_20131010	18222_small	18222_small	Ingel18222_MGFPeaklist (F052590)	beta tubulin	LinJ.08.1290	beta tubulin	100,0 %	3,14%	49 721,2	35	66	338	Locus:1.1.1.4531.7 File:"Ingel18222.wiff"	SSICDIPPK	K	G	99,7 %	85,5	30,8	62,7	Carbamidomethyl (+57)	1 015,51	2	0,0042	4,1	351	359
18220-18222_ OuelletteM_20131010	18222_small	18222_small	Ingel18222_MGFPeaklist (F052590)	beta tubulin	LinJ.08.1290	beta tubulin	100,0 %	3,14%	49 721,2	35	66	338	Locus:1.1.1.4586.10 File:"Ingel18222.wiff"	SSICDIPPK	K	G	99,7 %	86,5	30,8	71,5	Carbamidomethyl (+57)	1 015,51	2	0,0048	4,7	351	359
18220-18222_ OuelletteM_20131010	18222_small	18222_small	Ingel18222_MGFPeaklist (F052590)	beta tubulin	LinJ.08.1290	beta tubulin	100,0 %	3,14%	49 721,2	35	66	338	Locus:1.1.1.4662.3 File:"Ingel18222.wiff"	SSICDIPPKGLK	K	M	98,7 %	23,4	29,9	16,4	Carbamidomethyl (+57)	1 313,70	3	0,0029	2,2	351	362
18220-18222_ OuelletteM_20131010	18222_small	18222_small	Ingel18222_MGFPeaklist (F052590)	beta tubulin	LinJ.08.1290	beta tubulin	100,0 %	3,14%	49 721,2	35	66	338	Locus:1.1.1.4646.4 File:"Ingel18222.wiff"	SSICDIPPKGLK	K	M	98,7 %	30,3	29,9	12,6	Carbamidomethyl (+57)	1 313,70	3	0,0029	2,2	351	362
18220-18222_ OuelletteM_20131010	18222_small	18222_small	Ingel18222_MGFPeaklist (F052590)	beta tubulin	LinJ.08.1290	beta tubulin	100,0 %	3,14%	49 721,2	35	66	338	Locus:1.1.1.4671.4 File:"Ingel18222.wiff"	SSICDIPPKGLK	K	M	99,1 %	32,8	29,9	22,4	Carbamidomethyl (+57)	1 313,71	3	0,0092	7,0	351	362
18220-18222_ OuelletteM_20131010	18222_small	18222_small	Ingel18222_MGFPeaklist (F052590)	beta tubulin	LinJ.08.1290	beta tubulin	100,0 %	3,14%	49 721,2	35	66	338	Locus:1.1.1.4670.3 File:"Ingel18222.wiff"	SSICDIPPKGLK	K	M	99,2 %	34,1	29,9	30,9	Carbamidomethyl (+57)	1 313,71	3	0,0092	7,0	351	362
18220-18222_ OuelletteM_20131010	18222_small	18222_small	Ingel18222_MGFPeaklist (F052590)	beta tubulin	LinJ.08.1290	beta tubulin	100,0 %	3,14%	49 721,2	35	66	338	Locus:1.1.1.4640.6 File:"Ingel18222.wiff"	SSICDIPPKGLK	K	M	99,3 %	30,0	30,0	17,4	Carbamidomethyl (+57)	1 313,70	3	-0,0013	-0,96	351	362
18220-18222_ OuelletteM_20131010	18222_small	18222_small	Ingel18222_MGFPeaklist (F052590)	beta tubulin	LinJ.08.1290	beta tubulin	100,0 %	3,14%	49 721,2	35	66	338	Locus:1.1.1.4595.7 File:"Ingel18222.wiff"	SSICDIPPKGLK	K	M	99,4 %	26,5	29,9	22,7	Carbamidomethyl (+57)	1 313,71	3	0,0062	4,7	351	362
18220-18222_ OuelletteM_20131010	18222_small	18222_small	Ingel18222_MGFPeaklist (F052590)	beta tubulin	LinJ.08.1290	beta tubulin	100,0 %	3,14%	49 721,2	35	66	338	Locus:1.1.1.4679.3 File:"Ingel18222.wiff"	SSICDIPPKGLK	K	M	99,5 %	33,8	29,9	22,5	Carbamidomethyl (+57)	1 313,71	3	0,0071	5,4	351	362
18220-18222_ OuelletteM_20131010	18222_small	18222_small	Ingel18222_MGFPeaklist (F052590)	beta tubulin	LinJ.08.1290	beta tubulin	100,0 %	3,14%	49 721,2	35	66	338	Locus:1.1.1.4596.6 File:"Ingel18222.wiff"	SSICDIPPKGLK	K	M	99,5 %	30,7	29,9	23,4	Carbamidomethyl (+57)	1 313,71	3	0,0062	4,7	351	362
18220-18222_ OuelletteM_20131010	18222_small	18222_small	Ingel18222_MGFPeaklist (F052590)	beta tubulin	LinJ.08.1290	beta tubulin	100,0 %	3,14%	49 721,2	35	66	338	Locus:1.1.1.4699.17 File:"Ingel18222.wiff"	SSICDIPPKGLK	K	M	99,5 %	39,1	30,1	21,5	Carbamidomethyl (+57)	1 313,70	2	-0,0048	-3,6	351	362
18220-18222_ OuelletteM_20131010	18222_small	18222_small	Ingel18222_MGFPeaklist (F052590)	beta tubulin	LinJ.08.1290	beta tubulin	100,0 %	3,14%	49 721,2	35	66	338	Locus:1.1.1.4706.2 File:"Ingel18222.wiff"	SSICDIPPKGLK	K	M	99,6 %	29,1	30,0	27,2	Carbamidomethyl (+57)	1 313,70	3	-0,0013	-0,96	351	362
18220-18222_ OuelletteM_20131010	18222_small	18222_small	Ingel18222_MGFPeaklist (F052590)	beta tubulin	LinJ.08.1290	beta tubulin	100,0 %	3,14%	49 721,2	35	66	338	Locus:1.1.1.4621.5 File:"Ingel18222.wiff"	SSICDIPPKGLK	K	M	99,7 %	31,8	29,9	29,7	Carbamidomethyl (+57)	1 313,70	3	0,0032	2,5	351	362
18220-18222_ OuelletteM_20131010	18222_small	18222_small	Ingel18222_MGFPeaklist (F052590)	beta tubulin	LinJ.08.1290	beta tubulin	100,0 %	3,14%	49 721,2	35	66	338	Locus:1.1.1.4651.4 File:"Ingel18222.wiff"	SSICDIPPKGLK	K	M	99,7 %	30,5	30,0	27,5	Carbamidomethyl (+57)	1 313,70	3	0,0020	1,5	351	362
18220-18222_ OuelletteM_20131010	18222_small	18222_small	Ingel18222_MGFPeaklist (F052590)	beta tubulin	LinJ.08.1290	beta tubulin	100,0 %	3,14%	49 721,2	35	66	338	Locus:1.1.1.4664.5 File:"Ingel18222.wiff"	SSICDIPPKGLK	K	M	99,7 %	31,4	29,9	29,4	Carbamidomethyl (+57)	1 313,70	3	0,0029	2,2	351	362
18220-18222_ OuelletteM_20131010	18222_small	18222_small	Ingel18222_MGFPeaklist (F052590)	beta tubulin	LinJ.08.1290	beta tubulin	100,0 %	3,14%	49 721,2	35	66	338	Locus:1.1.1.4688.2 File:"Ingel18222.wiff"	SSICDIPPKGLK	K	M	99,7 %	36,7	29,9	26,0	Carbamidomethyl (+57)	1 313,70	3	0,0032	2,5	351	362
18220-18222_ OuelletteM_20131010	18222_small	18222_small	Ingel18222_MGFPeaklist (F052590)	beta tubulin	LinJ.08.1290	beta tubulin	100,0 %	3,14%	49 721,2	35	66	338	Locus:1.1.1.4628.6 File:"Ingel18222.wiff"	SSICDIPPKGLK	K	M	99,7 %	35,7	30,0	28,7	Carbamidomethyl (+57)	1 313,70	3	0,0020	1,5	351	362
18220-18222_ OuelletteM_20131010	18222_small	18222_small	Ingel18222_MGFPeaklist (F052590)	beta tubulin	LinJ.08.1290	beta tubulin	100,0 %	3,14%	49 721,2	35	66	338	Locus:1.1.1.4637.5 File:"Ingel18222.wiff"	SSICDIPPKGLK	K	M	99,7 %	35,6	30,0	32,2	Carbamidomethyl (+57)	1 313,70	3	0,0020	1,5	351	362
18220-18222_ OuelletteM_20131010	18222_small	18222_small	Ingel18222_MGFPeaklist (F052590)	beta tubulin	LinJ.08.1290	beta tubulin	100,0 %	3,14%	49 721,2	35	66	338	Locus:1.1.1.4655.5 File:"Ingel18222.wiff"	SSICDIPPKGLK	K	M	99,7 %	37,0	30,0	31,8	Carbamidomethyl (+57)	1 313,70	3	-0,0019	-1,4	351	362
18220-18222_ OuelletteM_20131010	18222_small	18222_small	Ingel18222_MGFPeaklist (F052590)	beta tubulin	LinJ.08.1290	beta tubulin	100,0 %	3,14%	49 721,2	35	66	338	Locus:1.1.1.4680.4 File:"Ingel18222.wiff"	SSICDIPPKGLK	K	M	99,7 %	37,0	30,0	31,9	Carbamidomethyl (+57)	1 313,70	3	-0,000063	-0,048	351	362
18220-18222_ OuelletteM_20131010	18222_small	18222_small	Ingel18222_MGFPeaklist (F052590)	beta tubulin	LinJ.08.1290	beta tubulin	100,0 %	3,14%	49 721,2	35	66	338	Locus:1.1.1.4654.3 File:"Ingel18222.wiff"	SSICDIPPKGLK	K	M	99,7 %	43,4	30,0	31,0	Carbamidomethyl (+57)	1 313,70	3	-0,0019	-1,4	351	362
18220-18222_ OuelletteM_20131010	18222_small	18222_small	Ingel18222_MGFPeaklist (F052590)	beta tubulin	LinJ.08.1290	beta tubulin	100,0 %	3,14%	49 721,2	35	66	338	Locus:1.1.1.4620.16 File:"Ingel18222.wiff"	SSICDIPPKGLK	K	M	99,7 %	48,0	30,1	31,7	Carbamidomethyl (+57)	1 313,69	2	-0,0086	-6,5	351	362
18220-18222_ OuelletteM_20131010	18222_small	18222_small	Ingel18222_MGFPeaklist (F052590)	beta tubulin	LinJ.08.1290	beta tubulin	100,0 %	3,14%	49 721,2	35	66	338	Locus:1.1.1.4689.2 File:"Ingel18222.wiff"	SSICDIPPKGLK	K	M	99,7 %	40,4	29,9	40,4	Carbamidomethyl (+57)	1 313,70	3	0,0032	2,5	351	362
18220-18222_ OuelletteM_20131010	18222_small	18222_small	Ingel18222_MGFPeaklist (F052590)	beta tubulin	LinJ.08.1290	beta tubulin	100,0 %	3,14%	49 721,2	35	66	338	Locus:1.1.1.4605.6 File:"Ingel18222.wiff"	SSICDIPPKGLK	K	M	99,7 %	41,5	29,9	40,0	Carbamidomethyl (+57)	1 313,70	3	0,0026	2,0	351	362
18220-18222_ OuelletteM_20131010	18222_small	18222_small	Ingel18222_MGFPeaklist (F052590)	beta tubulin	LinJ.08.1290	beta tubulin	100,0 %	3,14%	49 721,2	35	66	338	Locus:1.1.1.4613.8 File:"Ingel18222.wiff"	SSICDIPPKGLK	K	M	99,7 %	43,1	29,9	37,3	Carbamidomethyl (+57)	1 313,70	3	0,0026	2,0	351	362
18220-18222_ OuelletteM_20131010	18222_small	18222_small	Ingel18222_MGFPeaklist (F052590)	beta tubulin	LinJ.08.1290	beta tubulin	100,0 %	3,14%	49 721,2	35	66	338	Locus:1.1.1.4612.4 File:"Ingel18222.wiff"	SSICDIPPKGLK	K	M	99,7 %	43,8	29,9	42,3	Carbamidomethyl (+57)	1 313,70	3	0,0026	2,0	351	362
18220-18222_ OuelletteM_20131010	18222_small	18222_small	Ingel18222_MGFPeaklist (F052590)	beta tubulin	LinJ.08.1290	beta tubulin	100,0 %	3,14%	49 721,2	35	66	338	Locus:1.1.1.4705.2 File:"Ingel18222.wiff"	SSICDIPPKGLK	K	M	99,7 %	43,8	30,0	37,4	Carbamidomethyl (+57)	1 313,70	3	-0,0013	-0,96	351	362
18220-18222_ OuelletteM_20131010	18222_small	18222_small	Ingel18222_MGFPeaklist (F052590)	beta tubulin	LinJ.08.1290	beta tubulin	100,0 %	3,14%	49 721,2	35	66	338	Locus:1.1.1.4604.4 File:"Ingel18222.wiff"	SSICDIPPKGLK	K	M	99,7 %	45,0	29,9	38,7	Carbamidomethyl (+57)	1 313,70	3	0,0026	2,0	351	362
18220-18222_ OuelletteM_20131010	18222_small	18222_small	Ingel18222_MGFPeaklist (F052590)	beta tubulin	LinJ.08.1290	beta tubulin	100,0 %	3,14%	49 721,2	35	66	338	Locus:1.1.1.4630.5 File:"Ingel18222.wiff"	SSICDIPPKGLK	K	M	99,7 %	52,3	30,0	49,2	Carbamidomethyl (+57)	1 313,70	3	0,0020	1,5	351	362
18220-18222_ OuelletteM_20131010	18222_small	18222_small	Ingel18222_MGFPeaklist (F052590)	beta tubulin	LinJ.08.1290	beta tubulin	100,0 %	3,14%	49 721,2	35	66	338	Locus:1.1.1.4650.5 File:"Ingel18222.wiff"	SSICDIPPKGLK	K	M	99,7 %	57,5	30,0	56,3	Carbamidomethyl (+57)	1 313,70	3	0,0020	1,5	351	362
18220-18222_ OuelletteM_20131010	18222_small	18222_small	Ingel18222_MGFPeaklist (F052590)	beta tubulin	LinJ.08.1290	beta tubulin	100,0 %	3,14%	49 721,2	35	66	338	Locus:1.1.1.4697.3 File:"Ingel18222.wiff"	SSICDIPPKGLK	K	M	99,7 %	70,3	29,9	65,9	Carbamidomethyl (+57)	1 313,71	3	0,0065	5,0	351	362
18220-18222_ OuelletteM_20131010	18222_small	18222_small	Ingel18222_MGFPeaklist (F052590)	beta tubulin	LinJ.08.1290	beta tubulin	100,0 %	3,14%	49 721,2	35	66	338	Locus:1.1.1.4620.6 File:"Ingel18222.wiff"	SSICDIPPKGLK	K	M	99,7 %	81,1	29,9	73,9	Carbamidomethyl (+57)	1 313,70	3	0,0032	2,5	351	362
18220-18222_ OuelletteM_20131010	18222_small	18222_small	Ingel18222_MGFPeaklist (F052590)	beta tubulin	LinJ.08.1290	beta tubulin	100,0 %	3,14%	49 721,2	35	66	338	Locus:1.1.1.4682.12 File:"Ingel18222.wiff"	VGEQFTGMFR	R	R	99,7 %	37,5	29,7	31,9	Oxidation (+16)	1 186,54	2	-0,0041	-3,5	381	390
18220-18222_ OuelletteM_20131010	18222_small	18222_small	Ingel18222_MGFPeaklist (F052590)	beta tubulin	LinJ.08.1290	beta tubulin	100,0 %	3,14%	49 721,2	35	66	338	Locus:1.1.1.4683.11 File:"Ingel18222.wiff"	VGEQFTGMFR	R	R	99,7 %	43,7	29,7	38,9	Oxidation (+16)	1 186,54	2	-0,0043	-3,7	381	390
18220-18222_ OuelletteM_20131010	18222_small	18222_small	Ingel18222_MGFPeaklist (F052590)	beta tubulin	LinJ.08.1290	beta tubulin	100,0 %	3,14%	49 721,2	35	66	338	Locus:1.1.1.4667.12 File:"Ingel18222.wiff"	VGEQFTGMFR	R	R	99,7 %	44,2	29,7	39,2	Oxidation (+16)	1 186,54	2	-0,0041	-3,5	381	390
18220-18222_ OuelletteM_20131010	18222_small	18222_small	Ingel18222_MGFPeaklist (F052590)	beta tubulin	LinJ.08.1290	beta tubulin	100,0 %	3,14%	49 721,2	35	66	338	Locus:1.1.1.4675.13 File:"Ingel18222.wiff"	VGEQFTGMFR	R	R	99,7 %	49,8	29,7	43,2	Oxidation (+16)	1 186,54	2	-0,0041	-3,5	381	390
18220-18222_ OuelletteM_20131010	18222_small	18222_small	Ingel18222_MGFPeaklist (F052590)	beta tubulin	LinJ.08.1290	beta tubulin	100,0 %	3,14%	49 721,2	35	66	338	Locus:1.1.1.4674.10 File:"Ingel18222.wiff"	VGEQFTGMFR	R	R	99,7 %	50,5	29,7	43,4	Oxidation (+16)	1 186,54	2	-0,0041	-3,5	381	390
18220-18222_ OuelletteM_20131010	18222_small	18222_small	Ingel18222_MGFPeaklist (F052590)	beta tubulin	LinJ.08.1290	beta tubulin	100,0 %	3,14%	49 721,2	35	66	338	Locus:1.1.1.4666.13 File:"Ingel18222.wiff"	VGEQFTGMFR	R	R	99,7 %	51,2	29,7	44,5	Oxidation (+16)	1 186,54	2	-0,0041	-3,5	381	390
18220-18222_ OuelletteM_20131010	18222_small	18222_small	Ingel18222_MGFPeaklist (F052590)	beta tubulin	LinJ.08.1290	beta tubulin	100,0 %	3,14%	49 721,2	35	66	338	Locus:1.1.1.4795.7 File:"Ingel18222.wiff"	VGEQFTGMFR	R	R	99,7 %	67,7	29,5	58,9		1 170,55	2	0,0016	1,3	381	390
18220-18222_ OuelletteM_20131010	18222_small	18222_small	Ingel18222_MGFPeaklist (F052590)	beta tubulin	LinJ.08.1290	beta tubulin	100,0 %	3,14%	49 721,2	35	66	338	Locus:1.1.1.4796.8 File:"Ingel18222.wiff"	VGEQFTGMFR	R	R	99,7 %	69,9	29,5	57,3		1 170,55	2	0,0016	1,3	381	390
18220-18222_ OuelletteM_20131010	18222_small	18222_small	Ingel18222_MGFPeaklist (F052590)	beta tubulin	LinJ.08.1290	beta tubulin	100,0 %	3,14%	49 721,2	35	66	338	Locus:1.1.1.4626.7 File:"Ingel18222.wiff"	VGEQFTGMFRR	R	K	99,7 %	38,6	30,2	21,3	Oxidation (+16)	1 342,64	3	-0,00091	-0,68	381	391
18220-18222_ OuelletteM_20131010	18222_small	18222_small	Ingel18222_MGFPeaklist (F052590)	beta tubulin	LinJ.08.1290	beta tubulin	100,0 %	3,14%	49 721,2	35	66	338	Locus:1.1.1.4881.2 File:"Ingel18222.wiff"	YLTASALFR	R	G	96,9 %	30,0	29,5	19,9		1 040,58	2	0,014	14	310	318
18220-18222_ OuelletteM_20131010	18222_small	18222_small	Ingel18222_MGFPeaklist (F052590)	beta tubulin	LinJ.08.1290	beta tubulin	100,0 %	3,14%	49 721,2	35	66	338	Locus:1.1.1.4945.3 File:"Ingel18222.wiff"	YLTASALFR	R	G	97,4 %	35,5	29,5	24,2		1 040,58	2	0,016	16	310	318
18220-18222_ OuelletteM_20131010	18222_small	18222_small	Ingel18222_MGFPeaklist (F052590)	beta tubulin	LinJ.08.1290	beta tubulin	100,0 %	3,14%	49 721,2	35	66	338	Locus:1.1.1.4889.3 File:"Ingel18222.wiff"	YLTASALFR	R	G	97,5 %	31,3	29,5	25,2		1 040,58	2	0,014	14	310	318
18220-18222_ OuelletteM_20131010	18222_small	18222_small	Ingel18222_MGFPeaklist (F052590)	beta tubulin	LinJ.08.1290	beta tubulin	100,0 %	3,14%	49 721,2	35	66	338	Locus:1.1.1.5112.2 File:"Ingel18222.wiff"	YLTASALFR	R	G	98,4 %	26,6	29,7	26,6		1 040,57	2	0,0090	8,6	310	318
18220-18222_ OuelletteM_20131010	18222_small	18222_small	Ingel18222_MGFPeaklist (F052590)	beta tubulin	LinJ.08.1290	beta tubulin	100,0 %	3,14%	49 721,2	35	66	338	Locus:1.1.1.4915.2 File:"Ingel18222.wiff"	YLTASALFR	R	G	98,7 %	25,4	29,7	15,7		1 040,57	2	0,0024	2,3	310	318
18220-18222_ OuelletteM_20131010	18222_small	18222_small	Ingel18222_MGFPeaklist (F052590)	beta tubulin	LinJ.08.1290	beta tubulin	100,0 %	3,14%	49 721,2	35	66	338	Locus:1.1.1.4908.2 File:"Ingel18222.wiff"	YLTASALFR	R	G	99,4 %	41,6	29,7	28,8		1 040,58	2	0,011	10	310	318
18220-18222_ OuelletteM_20131010	18222_small	18222_small	Ingel18222_MGFPeaklist (F052590)	beta tubulin	LinJ.08.1290	beta tubulin	100,0 %	3,14%	49 721,2	35	66	338	Locus:1.1.1.5060.3 File:"Ingel18222.wiff"	YLTASALFR	R	G	99,6 %	34,8	29,7	27,4		1 040,57	2	0,0056	5,4	310	318
18220-18222_ OuelletteM_20131010	18222_small	18222_small	Ingel18222_MGFPeaklist (F052590)	beta tubulin	LinJ.08.1290	beta tubulin	100,0 %	3,14%	49 721,2	35	66	338	Locus:1.1.1.5099.3 File:"Ingel18222.wiff"	YLTASALFR	R	G	99,6 %	35,1	29,8	27,9		1 040,56	2	-0,0036	-3,5	310	318
18220-18222_ OuelletteM_20131010	18222_small	18222_small	Ingel18222_MGFPeaklist (F052590)	beta tubulin	LinJ.08.1290	beta tubulin	100,0 %	3,14%	49 721,2	35	66	338	Locus:1.1.1.4998.2 File:"Ingel18222.wiff"	YLTASALFR	R	G	99,6 %	36,7	29,8	27,9		1 040,56	2	-0,0034	-3,3	310	318
18220-18222_ OuelletteM_20131010	18222_small	18222_small	Ingel18222_MGFPeaklist (F052590)	beta tubulin	LinJ.08.1290	beta tubulin	100,0 %	3,14%	49 721,2	35	66	338	Locus:1.1.1.4987.2 File:"Ingel18222.wiff"	YLTASALFR	R	G	99,7 %	32,8	29,8	24,4		1 040,57	2	0,0016	1,5	310	318
18220-18222_ OuelletteM_20131010	18222_small	18222_small	Ingel18222_MGFPeaklist (F052590)	beta tubulin	LinJ.08.1290	beta tubulin	100,0 %	3,14%	49 721,2	35	66	338	Locus:1.1.1.4947.2 File:"Ingel18222.wiff"	YLTASALFR	R	G	99,7 %	40,0	29,7	26,9		1 040,57	2	0,0050	4,8	310	318
18220-18222_ OuelletteM_20131010	18222_small	18222_small	Ingel18222_MGFPeaklist (F052590)	beta tubulin	LinJ.08.1290	beta tubulin	100,0 %	3,14%	49 721,2	35	66	338	Locus:1.1.1.4925.4 File:"Ingel18222.wiff"	YLTASALFR	R	G	99,7 %	41,3	29,7	31,3		1 040,57	2	0,0058	5,5	310	318
18220-18222_ OuelletteM_20131010	18222_small	18222_small	Ingel18222_MGFPeaklist (F052590)	beta tubulin	LinJ.08.1290	beta tubulin	100,0 %	3,14%	49 721,2	35	66	338	Locus:1.1.1.4959.2 File:"Ingel18222.wiff"	YLTASALFR	R	G	99,7 %	37,3	29,7	36,3		1 040,57	2	0,0050	4,8	310	318
18220-18222_ OuelletteM_20131010	18222_small	18222_small	Ingel18222_MGFPeaklist (F052590)	beta tubulin	LinJ.08.1290	beta tubulin	100,0 %	3,14%	49 721,2	35	66	338	Locus:1.1.1.5079.2 File:"Ingel18222.wiff"	YLTASALFR	R	G	99,7 %	36,6	29,8	36,6		1 040,57	2	0,0018	1,7	310	318
18220-18222_ OuelletteM_20131010	18222_small	18222_small	Ingel18222_MGFPeaklist (F052590)	beta tubulin	LinJ.08.1290	beta tubulin	100,0 %	3,14%	49 721,2	35	66	338	Locus:1.1.1.5090.2 File:"Ingel18222.wiff"	YLTASALFR	R	G	99,7 %	40,4	29,7	36,6		1 040,57	2	0,0076	7,3	310	318
18220-18222_ OuelletteM_20131010	18222_small	18222_small	Ingel18222_MGFPeaklist (F052590)	beta tubulin	LinJ.08.1290	beta tubulin	100,0 %	3,14%	49 721,2	35	66	338	Locus:1.1.1.5024.3 File:"Ingel18222.wiff"	YLTASALFR	R	G	99,7 %	41,5	29,7	35,7		1 040,58	2	0,010	10,0	310	318
18220-18222_ OuelletteM_20131010	18222_small	18222_small	Ingel18222_MGFPeaklist (F052590)	beta tubulin	LinJ.08.1290	beta tubulin	100,0 %	3,14%	49 721,2	35	66	338	Locus:1.1.1.5118.3 File:"Ingel18222.wiff"	YLTASALFR	R	G	99,7 %	40,1	29,8	33,8		1 040,57	2	-0,00042	-0,41	310	318
18220-18222_ OuelletteM_20131010	18222_small	18222_small	Ingel18222_MGFPeaklist (F052590)	beta tubulin	LinJ.08.1290	beta tubulin	100,0 %	3,14%	49 721,2	35	66	338	Locus:1.1.1.4864.4 File:"Ingel18222.wiff"	YLTASALFR	R	G	99,7 %	40,9	29,7	34,3		1 040,57	2	0,0022	2,1	310	318
18220-18222_ OuelletteM_20131010	18222_small	18222_small	Ingel18222_MGFPeaklist (F052590)	beta tubulin	LinJ.08.1290	beta tubulin	100,0 %	3,14%	49 721,2	35	66	338	Locus:1.1.1.5026.2 File:"Ingel18222.wiff"	YLTASALFR	R	G	99,7 %	46,6	29,7	44,4		1 040,58	2	0,010	10,0	310	318
18220-18222_ OuelletteM_20131010	18222_small	18222_small	Ingel18222_MGFPeaklist (F052590)	beta tubulin	LinJ.08.1290	beta tubulin	100,0 %	3,14%	49 721,2	35	66	338	Locus:1.1.1.4924.2 File:"Ingel18222.wiff"	YLTASALFR	R	G	99,7 %	48,7	29,7	39,4		1 040,57	2	0,0058	5,5	310	318
18220-18222_ OuelletteM_20131010	18222_small	18222_small	Ingel18222_MGFPeaklist (F052590)	beta tubulin	LinJ.08.1290	beta tubulin	100,0 %	3,14%	49 721,2	35	66	338	Locus:1.1.1.4986.2 File:"Ingel18222.wiff"	YLTASALFR	R	G	99,7 %	49,0	29,8	34,4		1 040,57	2	0,0016	1,5	310	318
18220-18222_ OuelletteM_20131010	18222_small	18222_small	Ingel18222_MGFPeaklist (F052590)	beta tubulin	LinJ.08.1290	beta tubulin	100,0 %	3,14%	49 721,2	35	66	338	Locus:1.1.1.4898.2 File:"Ingel18222.wiff"	YLTASALFR	R	G	99,7 %	50,0	29,5	43,1		1 040,58	2	0,013	13	310	318
18220-18222_ OuelletteM_20131010	18222_small	18222_small	Ingel18222_MGFPeaklist (F052590)	beta tubulin	LinJ.08.1290	beta tubulin	100,0 %	3,14%	49 721,2	35	66	338	Locus:1.1.1.4863.3 File:"Ingel18222.wiff"	YLTASALFR	R	G	99,7 %	51,8	29,7	45,8		1 040,57	2	0,0022	2,1	310	318
18220-18222_ OuelletteM_20131010	18222_small	18222_small	Ingel18222_MGFPeaklist (F052590)	beta tubulin	LinJ.08.1290	beta tubulin	100,0 %	3,14%	49 721,2	35	66	338	Locus:1.1.1.4934.2 File:"Ingel18222.wiff"	YLTASALFR	R	G	99,7 %	52,0	29,7	47,2		1 040,57	2	0,0060	5,7	310	318
18220-18222_ OuelletteM_20131010	18222_small	18222_small	Ingel18222_MGFPeaklist (F052590)	beta tubulin	LinJ.08.1290	beta tubulin	100,0 %	3,14%	49 721,2	35	66	338	Locus:1.1.1.4892.2 File:"Ingel18222.wiff"	YLTASALFR	R	G	99,7 %	53,4	29,5	44,8		1 040,58	2	0,014	14	310	318
18220-18222_ OuelletteM_20131010	18222_small	18222_small	Ingel18222_MGFPeaklist (F052590)	beta tubulin	LinJ.08.1290	beta tubulin	100,0 %	3,14%	49 721,2	35	66	338	Locus:1.1.1.4871.3 File:"Ingel18222.wiff"	YLTASALFR	R	G	99,7 %	54,0	29,7	44,5		1 040,57	2	0,0050	4,8	310	318
18220-18222_ OuelletteM_20131010	18222_small	18222_small	Ingel18222_MGFPeaklist (F052590)	beta tubulin	LinJ.08.1290	beta tubulin	100,0 %	3,14%	49 721,2	35	66	338	Locus:1.1.1.4840.2 File:"Ingel18222.wiff"	YLTASALFR	R	G	99,7 %	54,8	29,8	47,9		1 040,56	2	-0,0010	-0,98	310	318
18220-18222_ OuelletteM_20131010	18222_small	18222_small	Ingel18222_MGFPeaklist (F052590)	beta tubulin	LinJ.08.1290	beta tubulin	100,0 %	3,14%	49 721,2	35	66	338	Locus:1.1.1.4831.3 File:"Ingel18222.wiff"	YLTASALFR	R	G	99,7 %	55,4	29,8	50,6		1 040,56	2	-0,0010	-0,98	310	318
18220-18222_ OuelletteM_20131010	18222_small	18222_small	Ingel18222_MGFPeaklist (F052590)	beta tubulin	LinJ.08.1290	beta tubulin	100,0 %	3,14%	49 721,2	35	66	338	Locus:1.1.1.4880.3 File:"Ingel18222.wiff"	YLTASALFR	R	G	99,7 %	55,5	29,5	43,4		1 040,58	2	0,014	14	310	318
18220-18222_ OuelletteM_20131010	18222_small	18222_small	Ingel18222_MGFPeaklist (F052590)	beta tubulin	LinJ.08.1290	beta tubulin	100,0 %	3,14%	49 721,2	35	66	338	Locus:1.1.1.4839.2 File:"Ingel18222.wiff"	YLTASALFR	R	G	99,7 %	56,0	29,8	49,3		1 040,56	2	-0,0010	-0,98	310	318
18220-18222_ OuelletteM_20131010	18222_small	18222_small	Ingel18222_MGFPeaklist (F052590)	beta tubulin	LinJ.08.1290	beta tubulin	100,0 %	3,14%	49 721,2	35	66	338	Locus:1.1.1.4899.3 File:"Ingel18222.wiff"	YLTASALFR	R	G	99,7 %	56,2	29,7	33,9		1 040,57	2	0,0076	7,3	310	318
18220-18222_ OuelletteM_20131010	18222_small	18222_small	Ingel18222_MGFPeaklist (F052590)	beta tubulin	LinJ.08.1290	beta tubulin	100,0 %	3,14%	49 721,2	35	66	338	Locus:1.1.1.4832.2 File:"Ingel18222.wiff"	YLTASALFR	R	G	99,7 %	56,8	29,8	50,1		1 040,56	2	-0,0010	-0,98	310	318
18220-18222_ OuelletteM_20131010	18222_small	18222_small	Ingel18222_MGFPeaklist (F052590)	beta tubulin	LinJ.08.1290	beta tubulin	100,0 %	3,14%	49 721,2	35	66	338	Locus:1.1.1.4997.2 File:"Ingel18222.wiff"	YLTASALFR	R	G	99,7 %	56,9	29,8	49,8		1 040,56	2	-0,0034	-3,3	310	318
18220-18222_ OuelletteM_20131010	18222_small	18222_small	Ingel18222_MGFPeaklist (F052590)	beta tubulin	LinJ.08.1290	beta tubulin	100,0 %	3,14%	49 721,2	35	66	338	Locus:1.1.1.5040.2 File:"Ingel18222.wiff"	YLTASALFR	R	G	99,7 %	57,1	29,5	53,6		1 040,58	2	0,014	13	310	318
18220-18222_ OuelletteM_20131010	18222_small	18222_small	Ingel18222_MGFPeaklist (F052590)	beta tubulin	LinJ.08.1290	beta tubulin	100,0 %	3,14%	49 721,2	35	66	338	Locus:1.1.1.4847.2 File:"Ingel18222.wiff"	YLTASALFR	R	G	99,7 %	57,2	29,8	45,6		1 040,56	2	-0,0030	-2,9	310	318
18220-18222_ OuelletteM_20131010	18222_small	18222_small	Ingel18222_MGFPeaklist (F052590)	beta tubulin	LinJ.08.1290	beta tubulin	100,0 %	3,14%	49 721,2	35	66	338	Locus:1.1.1.4890.3 File:"Ingel18222.wiff"	YLTASALFR	R	G	99,7 %	60,3	29,5	55,5		1 040,58	2	0,014	14	310	318
18220-18222_ OuelletteM_20131010	18222_small	18222_small	Ingel18222_MGFPeaklist (F052590)	beta tubulin	LinJ.08.1290	beta tubulin	100,0 %	3,14%	49 721,2	35	66	338	Locus:1.1.1.4848.2 File:"Ingel18222.wiff"	YLTASALFR	R	G	99,7 %	63,0	29,8	48,1		1 040,56	2	-0,00082	-0,79	310	318
18220-18222_ OuelletteM_20131010	18222_small	18222_small	Ingel18222_MGFPeaklist (F052590)	beta tubulin	LinJ.08.1290	beta tubulin	100,0 %	3,14%	49 721,2	35	66	338	Locus:1.1.1.4855.4 File:"Ingel18222.wiff"	YLTASALFR	R	G	99,7 %	65,9	29,7	60,7		1 040,57	2	0,0024	2,3	310	318
18220-18222_ OuelletteM_20131010	18222_small	18222_small	Ingel18222_MGFPeaklist (F052590)	beta tubulin	LinJ.08.1290	beta tubulin	100,0 %	3,14%	49 721,2	35	66	338	Locus:1.1.1.4856.7 File:"Ingel18222.wiff"	YLTASALFR	R	G	99,7 %	66,0	29,7	51,7		1 040,57	2	0,0024	2,3	310	318
18220-18222_ OuelletteM_20131010	18222_small	18222_small	Ingel18222_MGFPeaklist (F052590)	beta tubulin	LinJ.08.1290	beta tubulin	100,0 %	3,14%	49 721,2	35	66	338	Locus:1.1.1.4933.2 File:"Ingel18222.wiff"	YLTASALFR	R	G	99,7 %	67,9	29,7	57,3		1 040,57	2	0,0060	5,7	310	318
18220-18222_ OuelletteM_20131010	18222_small	18222_small	Ingel18222_MGFPeaklist (F052590)	beta tubulin	LinJ.08.1290	beta tubulin	100,0 %	3,14%	49 721,2	35	66	338	Locus:1.1.1.4916.2 File:"Ingel18222.wiff"	YLTASALFR	R	G	99,7 %	68,6	29,7	63,5		1 040,57	2	0,0074	7,1	310	318
18220-18222_ OuelletteM_20131010	18222_small	18222_small	Ingel18222_MGFPeaklist (F052590)	beta tubulin	LinJ.08.1290	beta tubulin	100,0 %	3,14%	49 721,2	35	66	338	Locus:1.1.1.4872.2 File:"Ingel18222.wiff"	YLTASALFR	R	G	99,7 %	83,2	29,7	74,5		1 040,57	2	0,0050	4,8	310	318
18220-18222_ OuelletteM_20131010	18220_large	18220_large	Ingel18220_MGFPeaklist (F052591)	beta tubulin	LinJ.33.0860	beta-tubulin	100,0 %	1,94%	49 722,2	22	29	132	Locus:1.1.1.4905.8 File:"Ingel18220.wiff"	AVLMDLEPGTMDSVR	R	A	99,5 %	36,7	29,5	23,4	Oxidation (+16), Oxidation (+16)	1 664,78	3	-0,00013	-0,077	63	77
18220-18222_ OuelletteM_20131010	18220_large	18220_large	Ingel18220_MGFPeaklist (F052591)	beta tubulin	LinJ.33.0860	beta-tubulin	100,0 %	1,94%	49 722,2	22	29	132	Locus:1.1.1.4916.7 File:"Ingel18220.wiff"	AVLMDLEPGTMDSVR	R	A	99,7 %	42,3	29,3	42,3	Oxidation (+16), Oxidation (+16)	1 664,77	3	-0,0046	-2,8	63	77
18220-18222_ OuelletteM_20131010	18220_large	18220_large	Ingel18220_MGFPeaklist (F052591)	beta tubulin	LinJ.33.0860	beta-tubulin	100,0 %	1,94%	49 722,2	22	29	132	Locus:1.1.1.4907.8 File:"Ingel18220.wiff"	AVLMDLEPGTMDSVR	R	A	99,7 %	61,6	29,5	59,0	Oxidation (+16), Oxidation (+16)	1 664,78	3	-0,00013	-0,077	63	77
18220-18222_ OuelletteM_20131010	18220_large	18220_large	Ingel18220_MGFPeaklist (F052591)	beta tubulin	LinJ.33.0860	beta-tubulin	100,0 %	1,94%	49 722,2	22	29	132	Locus:1.1.1.4985.18 File:"Ingel18220.wiff"	AVLMDLEPGTMDSVR	R	A	99,7 %	63,0	30,0	48,7	Oxidation (+16)	1 648,78	2	0,0044	2,6	63	77
18220-18222_ OuelletteM_20131010	18220_large	18220_large	Ingel18220_MGFPeaklist (F052591)	beta tubulin	LinJ.33.0860	beta-tubulin	100,0 %	1,94%	49 722,2	22	29	132	Locus:1.1.1.4915.15 File:"Ingel18220.wiff"	AVLMDLEPGTMDSVR	R	A	99,7 %	64,3	29,5	55,2	Oxidation (+16), Oxidation (+16)	1 664,78	3	-0,00013	-0,077	63	77
18220-18222_ OuelletteM_20131010	18220_large	18220_large	Ingel18220_MGFPeaklist (F052591)	beta tubulin	LinJ.33.0860	beta-tubulin	100,0 %	1,94%	49 722,2	22	29	132	Locus:1.1.1.4923.18 File:"Ingel18220.wiff"	AVLMDLEPGTMDSVR	R	A	99,7 %	66,5	29,5	64,9	Oxidation (+16), Oxidation (+16)	1 664,78	2	0,0040	2,4	63	77
18220-18222_ OuelletteM_20131010	18220_large	18220_large	Ingel18220_MGFPeaklist (F052591)	beta tubulin	LinJ.33.0860	beta-tubulin	100,0 %	1,94%	49 722,2	22	29	132	Locus:1.1.1.4921.20 File:"Ingel18220.wiff"	AVLMDLEPGTMDSVR	R	A	99,7 %	66,6	29,5	65,7	Oxidation (+16), Oxidation (+16)	1 664,78	2	0,0040	2,4	63	77
18220-18222_ OuelletteM_20131010	18220_large	18220_large	Ingel18220_MGFPeaklist (F052591)	beta tubulin	LinJ.33.0860	beta-tubulin	100,0 %	1,94%	49 722,2	22	29	132	Locus:1.1.1.4908.19 File:"Ingel18220.wiff"	AVLMDLEPGTMDSVR	R	A	99,7 %	73,2	29,5	70,7	Oxidation (+16), Oxidation (+16)	1 664,78	2	0,000048	0,029	63	77
18220-18222_ OuelletteM_20131010	18220_large	18220_large	Ingel18220_MGFPeaklist (F052591)	beta tubulin	LinJ.33.0860	beta-tubulin	100,0 %	1,94%	49 722,2	22	29	132	Locus:1.1.1.4909.20 File:"Ingel18220.wiff"	AVLMDLEPGTMDSVR	R	A	99,7 %	75,1	29,5	74,7	Oxidation (+16), Oxidation (+16)	1 664,78	2	0,000048	0,029	63	77
18220-18222_ OuelletteM_20131010	18220_large	18220_large	Ingel18220_MGFPeaklist (F052591)	beta tubulin	LinJ.33.0860	beta-tubulin	100,0 %	1,94%	49 722,2	22	29	132	Locus:1.1.1.4987.20 File:"Ingel18220.wiff"	AVLMDLEPGTMDSVR	R	A	99,7 %	75,4	30,0	60,5	Oxidation (+16)	1 648,78	2	0,0044	2,6	63	77
18220-18222_ OuelletteM_20131010	18220_large	18220_large	Ingel18220_MGFPeaklist (F052591)	beta tubulin	LinJ.33.0860	beta-tubulin	100,0 %	1,94%	49 722,2	22	29	132	Locus:1.1.1.4987.7 File:"Ingel18220.wiff"	AVLMDLEPGTMDSVR	R	A	99,7 %	79,2	29,8	70,9	Oxidation (+16)	1 648,78	3	-0,0030	-1,8	63	77
18220-18222_ OuelletteM_20131010	18220_large	18220_large	Ingel18220_MGFPeaklist (F052591)	beta tubulin	LinJ.33.0860	beta-tubulin	100,0 %	1,94%	49 722,2	22	29	132	Locus:1.1.1.4910.20 File:"Ingel18220.wiff"	AVLMDLEPGTMDSVR	R	A	99,7 %	79,9	29,5	79,0	Oxidation (+16), Oxidation (+16)	1 664,78	2	0,000048	0,029	63	77
18220-18222_ OuelletteM_20131010	18220_large	18220_large	Ingel18220_MGFPeaklist (F052591)	beta tubulin	LinJ.33.0860	beta-tubulin	100,0 %	1,94%	49 722,2	22	29	132	Locus:1.1.1.4922.20 File:"Ingel18220.wiff"	AVLMDLEPGTMDSVR	R	A	99,7 %	85,6	29,5	84,7	Oxidation (+16), Oxidation (+16)	1 664,78	2	0,0040	2,4	63	77
18220-18222_ OuelletteM_20131010	18220_large	18220_large	Ingel18220_MGFPeaklist (F052591)	beta tubulin	LinJ.33.0860	beta-tubulin	100,0 %	1,94%	49 722,2	22	29	132	Locus:1.1.1.4924.19 File:"Ingel18220.wiff"	AVLMDLEPGTMDSVR	R	A	99,7 %	91,7	29,5	87,2	Oxidation (+16), Oxidation (+16)	1 664,78	2	0,0040	2,4	63	77
18220-18222_ OuelletteM_20131010	18220_large	18220_large	Ingel18220_MGFPeaklist (F052591)	beta tubulin	LinJ.33.0860	beta-tubulin	100,0 %	1,94%	49 722,2	22	29	132	Locus:1.1.1.4724.11 File:"Ingel18220.wiff"	EIVSCQAGQCGNQIGSK	R	F	99,7 %	68,3	28,5	53,0	Carbamidomethyl (+57), Carbamidomethyl (+57)	1 834,83	3	-0,000029	-0,016	3	19
18220-18222_ OuelletteM_20131010	18220_large	18220_large	Ingel18220_MGFPeaklist (F052591)	beta tubulin	LinJ.33.0860	beta-tubulin	100,0 %	1,94%	49 722,2	22	29	132	Locus:1.1.1.4721.9 File:"Ingel18220.wiff"	EIVSCQAGQCGNQIGSK	R	F	99,7 %	69,5	28,5	62,7	Carbamidomethyl (+57), Carbamidomethyl (+57)	1 834,83	3	-0,000029	-0,016	3	19
18220-18222_ OuelletteM_20131010	18220_large	18220_large	Ingel18220_MGFPeaklist (F052591)	beta tubulin	LinJ.33.0860	beta-tubulin	100,0 %	1,94%	49 722,2	22	29	132	Locus:1.1.1.4723.12 File:"Ingel18220.wiff"	EIVSCQAGQCGNQIGSK	R	F	99,7 %	73,6	28,5	62,9	Carbamidomethyl (+57), Carbamidomethyl (+57)	1 834,83	3	-0,000029	-0,016	3	19
18220-18222_ OuelletteM_20131010	18220_large	18220_large	Ingel18220_MGFPeaklist (F052591)	beta tubulin	LinJ.33.0860	beta-tubulin	100,0 %	1,94%	49 722,2	22	29	132	Locus:1.1.1.4720.11 File:"Ingel18220.wiff"	EIVSCQAGQCGNQIGSK	R	F	99,7 %	107	28,6	98,2	Carbamidomethyl (+57), Carbamidomethyl (+57)	1 834,84	2	0,0046	2,5	3	19
18220-18222_ OuelletteM_20131010	18220_large	18220_large	Ingel18220_MGFPeaklist (F052591)	beta tubulin	LinJ.33.0860	beta-tubulin	100,0 %	1,94%	49 722,2	22	29	132	Locus:1.1.1.4735.15 File:"Ingel18220.wiff"	EVDEQMLNVQNK	K	N	99,7 %	42,5	30,0	33,7	Oxidation (+16)	1 461,68	2	-0,0010	-0,71	325	336
18220-18222_ OuelletteM_20131010	18220_large	18220_large	Ingel18220_MGFPeaklist (F052591)	beta tubulin	LinJ.33.0860	beta-tubulin	100,0 %	1,94%	49 722,2	22	29	132	Locus:1.1.1.4725.9 File:"Ingel18220.wiff"	EVDEQMLNVQNK	K	N	99,7 %	50,8	30,0	46,8	Oxidation (+16)	1 461,68	2	-0,0010	-0,71	325	336
18220-18222_ OuelletteM_20131010	18220_large	18220_large	Ingel18220_MGFPeaklist (F052591)	beta tubulin	LinJ.33.0860	beta-tubulin	100,0 %	1,94%	49 722,2	22	29	132	Locus:1.1.1.4733.10 File:"Ingel18220.wiff"	EVDEQMLNVQNK	K	N	99,7 %	59,6	30,0	59,6	Oxidation (+16)	1 461,68	2	-0,0010	-0,71	325	336
18220-18222_ OuelletteM_20131010	18220_large	18220_large	Ingel18220_MGFPeaklist (F052591)	beta tubulin	LinJ.33.0860	beta-tubulin	100,0 %	1,94%	49 722,2	22	29	132	Locus:1.1.1.4908.11 File:"Ingel18220.wiff"	FPGQLNSDLR	R	K	97,7 %	28,4	30,4	15,9		1 145,59	2	0,0026	2,2	242	251
18220-18222_ OuelletteM_20131010	18220_large	18220_large	Ingel18220_MGFPeaklist (F052591)	beta tubulin	LinJ.33.0860	beta-tubulin	100,0 %	1,94%	49 722,2	22	29	132	Locus:1.1.1.4919.11 File:"Ingel18220.wiff"	FPGQLNSDLR	R	K	98,8 %	35,4	30,4	25,7		1 145,58	2	-0,0038	-3,3	242	251
18220-18222_ OuelletteM_20131010	18220_large	18220_large	Ingel18220_MGFPeaklist (F052591)	beta tubulin	LinJ.33.0860	beta-tubulin	100,0 %	1,94%	49 722,2	22	29	132	Locus:1.1.1.4900.11 File:"Ingel18220.wiff"	FPGQLNSDLR	R	K	99,7 %	59,6	30,4	48,2		1 145,57	2	-0,0084	-7,3	242	251
18220-18222_ OuelletteM_20131010	18220_large	18220_large	Ingel18220_MGFPeaklist (F052591)	beta tubulin	LinJ.33.0860	beta-tubulin	100,0 %	1,94%	49 722,2	22	29	132	Locus:1.1.1.4883.16 File:"Ingel18220.wiff"	FPGQLNSDLR	R	K	99,7 %	60,1	30,4	49,4		1 145,59	2	0,0022	1,9	242	251
18220-18222_ OuelletteM_20131010	18220_large	18220_large	Ingel18220_MGFPeaklist (F052591)	beta tubulin	LinJ.33.0860	beta-tubulin	100,0 %	1,94%	49 722,2	22	29	132	Locus:1.1.1.4875.15 File:"Ingel18220.wiff"	FPGQLNSDLR	R	K	99,7 %	62,0	30,4	44,0		1 145,59	2	0,0022	1,9	242	251
18220-18222_ OuelletteM_20131010	18220_large	18220_large	Ingel18220_MGFPeaklist (F052591)	beta tubulin	LinJ.33.0860	beta-tubulin	100,0 %	1,94%	49 722,2	22	29	132	Locus:1.1.1.4892.17 File:"Ingel18220.wiff"	FPGQLNSDLR	R	K	99,7 %	65,0	30,4	53,1		1 145,59	2	0,0022	1,9	242	251
18220-18222_ OuelletteM_20131010	18220_large	18220_large	Ingel18220_MGFPeaklist (F052591)	beta tubulin	LinJ.33.0860	beta-tubulin	100,0 %	1,94%	49 722,2	22	29	132	Locus:1.1.1.4899.12 File:"Ingel18220.wiff"	FPGQLNSDLR	R	K	99,7 %	65,4	30,4	51,7		1 145,58	2	-0,0062	-5,4	242	251
18220-18222_ OuelletteM_20131010	18220_large	18220_large	Ingel18220_MGFPeaklist (F052591)	beta tubulin	LinJ.33.0860	beta-tubulin	100,0 %	1,94%	49 722,2	22	29	132	Locus:1.1.1.4884.14 File:"Ingel18220.wiff"	FPGQLNSDLR	R	K	99,7 %	66,3	30,4	57,3		1 145,59	2	0,0022	1,9	242	251
18220-18222_ OuelletteM_20131010	18220_large	18220_large	Ingel18220_MGFPeaklist (F052591)	beta tubulin	LinJ.33.0860	beta-tubulin	100,0 %	1,94%	49 722,2	22	29	132	Locus:1.1.1.4891.16 File:"Ingel18220.wiff"	FPGQLNSDLR	R	K	99,7 %	67,7	30,4	53,5		1 145,59	2	0,0022	1,9	242	251
18220-18222_ OuelletteM_20131010	18220_large	18220_large	Ingel18220_MGFPeaklist (F052591)	beta tubulin	LinJ.33.0860	beta-tubulin	100,0 %	1,94%	49 722,2	22	29	132	Locus:1.1.1.4876.9 File:"Ingel18220.wiff"	FPGQLNSDLR	R	K	99,7 %	67,8	30,4	56,6		1 145,59	2	0,0022	1,9	242	251
18220-18222_ OuelletteM_20131010	18220_large	18220_large	Ingel18220_MGFPeaklist (F052591)	beta tubulin	LinJ.33.0860	beta-tubulin	100,0 %	1,94%	49 722,2	22	29	132	Locus:1.1.1.4841.3 File:"Ingel18220.wiff"	FPGQLNSDLRK	R	L	96,8 %	26,2	29,9	15,6		1 273,68	3	0,0023	1,8	242	252
18220-18222_ OuelletteM_20131010	18220_large	18220_large	Ingel18220_MGFPeaklist (F052591)	beta tubulin	LinJ.33.0860	beta-tubulin	100,0 %	1,94%	49 722,2	22	29	132	Locus:1.1.1.4838.3 File:"Ingel18220.wiff"	FPGQLNSDLRK	R	L	99,7 %	40,2	29,9	32,6		1 273,68	3	0,0023	1,8	242	252
18220-18222_ OuelletteM_20131010	18220_large	18220_large	Ingel18220_MGFPeaklist (F052591)	beta tubulin	LinJ.33.0860	beta-tubulin	100,0 %	1,94%	49 722,2	22	29	132	Locus:1.1.1.4818.4 File:"Ingel18220.wiff"	FPGQLNSDLRK	R	L	99,7 %	48,8	29,9	35,5		1 273,68	3	0,0026	2,0	242	252
18220-18222_ OuelletteM_20131010	18220_large	18220_large	Ingel18220_MGFPeaklist (F052591)	beta tubulin	LinJ.33.0860	beta-tubulin	100,0 %	1,94%	49 722,2	22	29	132	Locus:1.1.1.4817.4 File:"Ingel18220.wiff"	FPGQLNSDLRK	R	L	99,7 %	63,8	29,9	42,8		1 273,68	3	0,0026	2,0	242	252
18220-18222_ OuelletteM_20131010	18220_large	18220_large	Ingel18220_MGFPeaklist (F052591)	beta tubulin	LinJ.33.0860	beta-tubulin	100,0 %	1,94%	49 722,2	22	29	132	Locus:1.1.1.5028.2 File:"Ingel18220.wiff"	GLSVAELTQQMFDAK	R	N	97,3 %	21,5	29,9	17,5	Oxidation (+16)	1 652,81	3	0,00019	0,11	283	297
18220-18222_ OuelletteM_20131010	18220_large	18220_large	Ingel18220_MGFPeaklist (F052591)	beta tubulin	LinJ.33.0860	beta-tubulin	100,0 %	1,94%	49 722,2	22	29	132	Locus:1.1.1.5157.11 File:"Ingel18220.wiff"	GLSVAELTQQMFDAK	R	N	99,7 %	120	29,8	110		1 636,83	2	0,019	11	283	297
18220-18222_ OuelletteM_20131010	18220_large	18220_large	Ingel18220_MGFPeaklist (F052591)	beta tubulin	LinJ.33.0860	beta-tubulin	100,0 %	1,94%	49 722,2	22	29	132	Locus:1.1.1.5037.9 File:"Ingel18220.wiff"	GLSVAELTQQMFDAK	R	N	99,7 %	53,0	29,9	53,0	Oxidation (+16)	1 652,82	2	0,0093	5,6	283	297
18220-18222_ OuelletteM_20131010	18220_large	18220_large	Ingel18220_MGFPeaklist (F052591)	beta tubulin	LinJ.33.0860	beta-tubulin	100,0 %	1,94%	49 722,2	22	29	132	Locus:1.1.1.5022.6 File:"Ingel18220.wiff"	GLSVAELTQQMFDAK	R	N	99,7 %	61,6	29,9	56,4	Oxidation (+16)	1 652,81	3	0,00019	0,11	283	297
18220-18222_ OuelletteM_20131010	18220_large	18220_large	Ingel18220_MGFPeaklist (F052591)	beta tubulin	LinJ.33.0860	beta-tubulin	100,0 %	1,94%	49 722,2	22	29	132	Locus:1.1.1.5024.7 File:"Ingel18220.wiff"	GLSVAELTQQMFDAK	R	N	99,7 %	68,6	29,9	68,6	Oxidation (+16)	1 652,81	3	0,00019	0,11	283	297
18220-18222_ OuelletteM_20131010	18220_large	18220_large	Ingel18220_MGFPeaklist (F052591)	beta tubulin	LinJ.33.0860	beta-tubulin	100,0 %	1,94%	49 722,2	22	29	132	Locus:1.1.1.5029.12 File:"Ingel18220.wiff"	GLSVAELTQQMFDAK	R	N	99,7 %	69,9	29,9	65,5	Oxidation (+16)	1 652,81	2	-0,00074	-0,45	283	297
18220-18222_ OuelletteM_20131010	18220_large	18220_large	Ingel18220_MGFPeaklist (F052591)	beta tubulin	LinJ.33.0860	beta-tubulin	100,0 %	1,94%	49 722,2	22	29	132	Locus:1.1.1.5020.11 File:"Ingel18220.wiff"	GLSVAELTQQMFDAK	R	N	99,7 %	79,5	29,9	76,4	Oxidation (+16)	1 652,81	2	-0,00074	-0,45	283	297
18220-18222_ OuelletteM_20131010	18220_large	18220_large	Ingel18220_MGFPeaklist (F052591)	beta tubulin	LinJ.33.0860	beta-tubulin	100,0 %	1,94%	49 722,2	22	29	132	Locus:1.1.1.5028.12 File:"Ingel18220.wiff"	GLSVAELTQQMFDAK	R	N	99,7 %	82,0	29,9	81,0	Oxidation (+16)	1 652,81	2	-0,00074	-0,45	283	297
18220-18222_ OuelletteM_20131010	18220_large	18220_large	Ingel18220_MGFPeaklist (F052591)	beta tubulin	LinJ.33.0860	beta-tubulin	100,0 %	1,94%	49 722,2	22	29	132	Locus:1.1.1.5021.15 File:"Ingel18220.wiff"	GLSVAELTQQMFDAK	R	N	99,7 %	108	29,9	104	Oxidation (+16)	1 652,81	2	-0,00074	-0,45	283	297
18220-18222_ OuelletteM_20131010	18220_large	18220_large	Ingel18220_MGFPeaklist (F052591)	beta tubulin	LinJ.33.0860	beta-tubulin	100,0 %	1,94%	49 722,2	22	29	132	Locus:1.1.1.5158.10 File:"Ingel18220.wiff"	GLSVAELTQQMFDAK	R	N	99,7 %	110	29,8	101		1 636,83	2	0,019	11	283	297
18220-18222_ OuelletteM_20131010	18220_large	18220_large	Ingel18220_MGFPeaklist (F052591)	beta tubulin	LinJ.33.0860	beta-tubulin	100,0 %	1,94%	49 722,2	22	29	132	Locus:1.1.1.4978.9 File:"Ingel18220.wiff"	GLSVAELTQQMFDAKNMMQAADPR	R	H	99,7 %	43,6	27,5	41,9	Oxidation (+16), Oxidation (+16), Oxidation (+16)	2 699,21	3	-0,023	-8,4	283	306
18220-18222_ OuelletteM_20131010	18220_large	18220_large	Ingel18220_MGFPeaklist (F052591)	beta tubulin	LinJ.33.0860	beta-tubulin	100,0 %	1,94%	49 722,2	22	29	132	Locus:1.1.1.4979.13 File:"Ingel18220.wiff"	GLSVAELTQQMFDAKNMMQAADPR	R	H	99,7 %	58,6	27,5	52,3	Oxidation (+16), Oxidation (+16), Oxidation (+16)	2 699,21	3	-0,023	-8,4	283	306
18220-18222_ OuelletteM_20131010	18220_large	18220_large	Ingel18220_MGFPeaklist (F052591)	beta tubulin	LinJ.33.0860	beta-tubulin	100,0 %	1,94%	49 722,2	22	29	132	Locus:1.1.1.5087.7 File:"Ingel18220.wiff"	IMMTFSVIPSPR	R	V	99,7 %	65,9	29,8	21,2	Oxidation (+16)	1 393,72	2	0,0092	6,6	163	174
18220-18222_ OuelletteM_20131010	18220_large	18220_large	Ingel18220_MGFPeaklist (F052591)	beta tubulin	LinJ.33.0860	beta-tubulin	100,0 %	1,94%	49 722,2	22	29	132	Locus:1.1.1.5036.7 File:"Ingel18220.wiff"	IMMTFSVIPSPR	R	V	99,7 %	86,7	29,8	21,2	Oxidation (+16)	1 393,71	2	0,0030	2,1	163	174
18220-18222_ OuelletteM_20131010	18220_large	18220_large	Ingel18220_MGFPeaklist (F052591)	beta tubulin	LinJ.33.0860	beta-tubulin	100,0 %	1,94%	49 722,2	22	29	132	Locus:1.1.1.4973.5 File:"Ingel18220.wiff"	IMMTFSVIPSPR	R	V	99,7 %	58,4	29,8	56,4	Oxidation (+16), Oxidation (+16)	1 409,70	2	-0,0052	-3,7	163	174
18220-18222_ OuelletteM_20131010	18220_large	18220_large	Ingel18220_MGFPeaklist (F052591)	beta tubulin	LinJ.33.0860	beta-tubulin	100,0 %	1,94%	49 722,2	22	29	132	Locus:1.1.1.5086.9 File:"Ingel18220.wiff"	IMMTFSVIPSPR	R	V	99,7 %	61,9	29,8	23,1	Oxidation (+16)	1 393,72	2	0,0092	6,6	163	174
18220-18222_ OuelletteM_20131010	18220_large	18220_large	Ingel18220_MGFPeaklist (F052591)	beta tubulin	LinJ.33.0860	beta-tubulin	100,0 %	1,94%	49 722,2	22	29	132	Locus:1.1.1.4982.11 File:"Ingel18220.wiff"	IMMTFSVIPSPR	R	V	99,7 %	77,0	29,8	72,0	Oxidation (+16), Oxidation (+16)	1 409,70	2	-0,0052	-3,7	163	174
18220-18222_ OuelletteM_20131010	18220_large	18220_large	Ingel18220_MGFPeaklist (F052591)	beta tubulin	LinJ.33.0860	beta-tubulin	100,0 %	1,94%	49 722,2	22	29	132	Locus:1.1.1.4974.6 File:"Ingel18220.wiff"	IMMTFSVIPSPR	R	V	99,7 %	79,2	29,8	72,2	Oxidation (+16), Oxidation (+16)	1 409,70	2	-0,0052	-3,7	163	174
18220-18222_ OuelletteM_20131010	18220_large	18220_large	Ingel18220_MGFPeaklist (F052591)	beta tubulin	LinJ.33.0860	beta-tubulin	100,0 %	1,94%	49 722,2	22	29	132	Locus:1.1.1.5008.9 File:"Ingel18220.wiff"	INVYFDESAGGR	R	Y	96,6 %	26,6	29,6	20,2		1 326,63	2	0,0064	4,8	47	58
18220-18222_ OuelletteM_20131010	18220_large	18220_large	Ingel18220_MGFPeaklist (F052591)	beta tubulin	LinJ.33.0860	beta-tubulin	100,0 %	1,94%	49 722,2	22	29	132	Locus:1.1.1.5000.18 File:"Ingel18220.wiff"	INVYFDESAGGR	R	Y	98,3 %	34,0	29,5	20,6		1 326,63	2	0,0048	3,6	47	58
18220-18222_ OuelletteM_20131010	18220_large	18220_large	Ingel18220_MGFPeaklist (F052591)	beta tubulin	LinJ.33.0860	beta-tubulin	100,0 %	1,94%	49 722,2	22	29	132	Locus:1.1.1.4997.17 File:"Ingel18220.wiff"	INVYFDESAGGR	R	Y	98,9 %	32,5	29,5	25,4		1 326,63	2	0,0048	3,6	47	58
18220-18222_ OuelletteM_20131010	18220_large	18220_large	Ingel18220_MGFPeaklist (F052591)	beta tubulin	LinJ.33.0860	beta-tubulin	100,0 %	1,94%	49 722,2	22	29	132	Locus:1.1.1.4901.15 File:"Ingel18220.wiff"	INVYFDESAGGR	R	Y	99,2 %	32,7	29,7	32,7		1 326,63	2	0,0068	5,1	47	58
18220-18222_ OuelletteM_20131010	18220_large	18220_large	Ingel18220_MGFPeaklist (F052591)	beta tubulin	LinJ.33.0860	beta-tubulin	100,0 %	1,94%	49 722,2	22	29	132	Locus:1.1.1.4959.14 File:"Ingel18220.wiff"	INVYFDESAGGR	R	Y	99,3 %	36,0	29,5	31,4		1 326,63	2	0,0050	3,7	47	58
18220-18222_ OuelletteM_20131010	18220_large	18220_large	Ingel18220_MGFPeaklist (F052591)	beta tubulin	LinJ.33.0860	beta-tubulin	100,0 %	1,94%	49 722,2	22	29	132	Locus:1.1.1.5055.9 File:"Ingel18220.wiff"	INVYFDESAGGR	R	Y	99,7 %	39,4	29,5	30,8		1 326,62	2	-0,0020	-1,5	47	58
18220-18222_ OuelletteM_20131010	18220_large	18220_large	Ingel18220_MGFPeaklist (F052591)	beta tubulin	LinJ.33.0860	beta-tubulin	100,0 %	1,94%	49 722,2	22	29	132	Locus:1.1.1.4943.11 File:"Ingel18220.wiff"	INVYFDESAGGR	R	Y	99,7 %	43,9	29,7	37,3		1 326,63	2	0,013	9,5	47	58
18220-18222_ OuelletteM_20131010	18220_large	18220_large	Ingel18220_MGFPeaklist (F052591)	beta tubulin	LinJ.33.0860	beta-tubulin	100,0 %	1,94%	49 722,2	22	29	132	Locus:1.1.1.4918.14 File:"Ingel18220.wiff"	INVYFDESAGGR	R	Y	99,7 %	42,6	29,5	36,1		1 326,63	2	0,0046	3,4	47	58
18220-18222_ OuelletteM_20131010	18220_large	18220_large	Ingel18220_MGFPeaklist (F052591)	beta tubulin	LinJ.33.0860	beta-tubulin	100,0 %	1,94%	49 722,2	22	29	132	Locus:1.1.1.4958.14 File:"Ingel18220.wiff"	INVYFDESAGGR	R	Y	99,7 %	48,7	29,5	36,6		1 326,63	2	0,0050	3,7	47	58
18220-18222_ OuelletteM_20131010	18220_large	18220_large	Ingel18220_MGFPeaklist (F052591)	beta tubulin	LinJ.33.0860	beta-tubulin	100,0 %	1,94%	49 722,2	22	29	132	Locus:1.1.1.4903.15 File:"Ingel18220.wiff"	INVYFDESAGGR	R	Y	99,7 %	50,3	29,7	43,4		1 326,63	2	0,0068	5,1	47	58
18220-18222_ OuelletteM_20131010	18220_large	18220_large	Ingel18220_MGFPeaklist (F052591)	beta tubulin	LinJ.33.0860	beta-tubulin	100,0 %	1,94%	49 722,2	22	29	132	Locus:1.1.1.4980.15 File:"Ingel18220.wiff"	INVYFDESAGGR	R	Y	99,7 %	52,0	29,4	41,8		1 326,62	2	-0,0040	-3,0	47	58
18220-18222_ OuelletteM_20131010	18220_large	18220_large	Ingel18220_MGFPeaklist (F052591)	beta tubulin	LinJ.33.0860	beta-tubulin	100,0 %	1,94%	49 722,2	22	29	132	Locus:1.1.1.4941.15 File:"Ingel18220.wiff"	INVYFDESAGGR	R	Y	99,7 %	54,5	29,2	49,2		1 326,61	2	-0,0098	-7,4	47	58
18220-18222_ OuelletteM_20131010	18220_large	18220_large	Ingel18220_MGFPeaklist (F052591)	beta tubulin	LinJ.33.0860	beta-tubulin	100,0 %	1,94%	49 722,2	22	29	132	Locus:1.1.1.4979.11 File:"Ingel18220.wiff"	INVYFDESAGGR	R	Y	99,7 %	55,0	29,4	49,3		1 326,62	2	-0,0040	-3,0	47	58
18220-18222_ OuelletteM_20131010	18220_large	18220_large	Ingel18220_MGFPeaklist (F052591)	beta tubulin	LinJ.33.0860	beta-tubulin	100,0 %	1,94%	49 722,2	22	29	132	Locus:1.1.1.5003.8 File:"Ingel18220.wiff"	INVYFDESAGGR	R	Y	99,7 %	55,7	29,7	49,0		1 326,63	2	0,0100	7,5	47	58
18220-18222_ OuelletteM_20131010	18220_large	18220_large	Ingel18220_MGFPeaklist (F052591)	beta tubulin	LinJ.33.0860	beta-tubulin	100,0 %	1,94%	49 722,2	22	29	132	Locus:1.1.1.4966.9 File:"Ingel18220.wiff"	INVYFDESAGGR	R	Y	99,7 %	57,3	29,9	46,3		1 326,64	2	0,017	13	47	58
18220-18222_ OuelletteM_20131010	18220_large	18220_large	Ingel18220_MGFPeaklist (F052591)	beta tubulin	LinJ.33.0860	beta-tubulin	100,0 %	1,94%	49 722,2	22	29	132	Locus:1.1.1.4919.18 File:"Ingel18220.wiff"	INVYFDESAGGR	R	Y	99,7 %	58,3	29,5	57,1		1 326,63	2	0,0046	3,4	47	58
18220-18222_ OuelletteM_20131010	18220_large	18220_large	Ingel18220_MGFPeaklist (F052591)	beta tubulin	LinJ.33.0860	beta-tubulin	100,0 %	1,94%	49 722,2	22	29	132	Locus:1.1.1.4926.16 File:"Ingel18220.wiff"	INVYFDESAGGR	R	Y	99,7 %	59,1	29,5	51,5		1 326,62	2	-0,000022	-0,017	47	58
18220-18222_ OuelletteM_20131010	18220_large	18220_large	Ingel18220_MGFPeaklist (F052591)	beta tubulin	LinJ.33.0860	beta-tubulin	100,0 %	1,94%	49 722,2	22	29	132	Locus:1.1.1.4950.15 File:"Ingel18220.wiff"	INVYFDESAGGR	R	Y	99,7 %	59,2	29,5	52,9		1 326,62	2	0,0042	3,1	47	58
18220-18222_ OuelletteM_20131010	18220_large	18220_large	Ingel18220_MGFPeaklist (F052591)	beta tubulin	LinJ.33.0860	beta-tubulin	100,0 %	1,94%	49 722,2	22	29	132	Locus:1.1.1.4991.14 File:"Ingel18220.wiff"	INVYFDESAGGR	R	Y	99,7 %	61,5	29,7	51,5		1 326,64	2	0,015	12	47	58
18220-18222_ OuelletteM_20131010	18220_large	18220_large	Ingel18220_MGFPeaklist (F052591)	beta tubulin	LinJ.33.0860	beta-tubulin	100,0 %	1,94%	49 722,2	22	29	132	Locus:1.1.1.4909.15 File:"Ingel18220.wiff"	INVYFDESAGGR	R	Y	99,7 %	69,1	29,7	60,2		1 326,63	2	0,0068	5,1	47	58
18220-18222_ OuelletteM_20131010	18220_large	18220_large	Ingel18220_MGFPeaklist (F052591)	beta tubulin	LinJ.33.0860	beta-tubulin	100,0 %	1,94%	49 722,2	22	29	132	Locus:1.1.1.4910.13 File:"Ingel18220.wiff"	INVYFDESAGGR	R	Y	99,7 %	88,2	29,7	79,8		1 326,63	2	0,0068	5,1	47	58
18220-18222_ OuelletteM_20131010	18220_large	18220_large	Ingel18220_MGFPeaklist (F052591)	beta tubulin	LinJ.33.0860	beta-tubulin	100,0 %	1,94%	49 722,2	22	29	132	Locus:1.1.1.4956.9 File:"Ingel18220.wiff"	INVYFDESAGGRYVPR	R	A	98,5 %	25,1	30,2	25,1		1 841,91	3	0,0061	3,3	47	62
18220-18222_ OuelletteM_20131010	18220_large	18220_large	Ingel18220_MGFPeaklist (F052591)	beta tubulin	LinJ.33.0860	beta-tubulin	100,0 %	1,94%	49 722,2	22	29	132	Locus:1.1.1.5064.2 File:"Ingel18220.wiff"	KLAVNLVPFPR	R	L	99,7 %	39,8	25,0	36,7		1 252,77	3	0,0020	1,6	252	262
18220-18222_ OuelletteM_20131010	18220_large	18220_large	Ingel18220_MGFPeaklist (F052591)	beta tubulin	LinJ.33.0860	beta-tubulin	100,0 %	1,94%	49 722,2	22	29	132	Locus:1.1.1.5060.2 File:"Ingel18220.wiff"	KLAVNLVPFPR	R	L	99,7 %	40,4	25,0	38,0		1 252,77	3	0,0020	1,6	252	262
18220-18222_ OuelletteM_20131010	18220_large	18220_large	Ingel18220_MGFPeaklist (F052591)	beta tubulin	LinJ.33.0860	beta-tubulin	100,0 %	1,94%	49 722,2	22	29	132	Locus:1.1.1.5059.3 File:"Ingel18220.wiff"	KLAVNLVPFPR	R	L	99,7 %	62,8	25,0	62,8		1 252,77	2	0,0036	2,9	252	262
18220-18222_ OuelletteM_20131010	18220_large	18220_large	Ingel18220_MGFPeaklist (F052591)	beta tubulin	LinJ.33.0860	beta-tubulin	100,0 %	1,94%	49 722,2	22	29	132	Locus:1.1.1.5141.3 File:"Ingel18220.wiff"	LAVNLVPFPR	K	L	95,1 %	23,3	27,1	22,7		1 124,66	2	-0,0062	-5,5	253	262
18220-18222_ OuelletteM_20131010	18220_large	18220_large	Ingel18220_MGFPeaklist (F052591)	beta tubulin	LinJ.33.0860	beta-tubulin	100,0 %	1,94%	49 722,2	22	29	132	Locus:1.1.1.5119.2 File:"Ingel18220.wiff"	LAVNLVPFPR	K	L	99,7 %	49,6	27,0	42,1		1 124,67	2	-0,0030	-2,7	253	262
18220-18222_ OuelletteM_20131010	18220_large	18220_large	Ingel18220_MGFPeaklist (F052591)	beta tubulin	LinJ.33.0860	beta-tubulin	100,0 %	1,94%	49 722,2	22	29	132	Locus:1.1.1.5127.2 File:"Ingel18220.wiff"	LAVNLVPFPR	K	L	99,7 %	50,6	26,7	47,4		1 124,67	2	0,0014	1,2	253	262
18220-18222_ OuelletteM_20131010	18220_large	18220_large	Ingel18220_MGFPeaklist (F052591)	beta tubulin	LinJ.33.0860	beta-tubulin	100,0 %	1,94%	49 722,2	22	29	132	Locus:1.1.1.5118.3 File:"Ingel18220.wiff"	LAVNLVPFPR	K	L	99,7 %	52,0	27,0	49,8		1 124,67	2	-0,0034	-3,0	253	262
18220-18222_ OuelletteM_20131010	18220_large	18220_large	Ingel18220_MGFPeaklist (F052591)	beta tubulin	LinJ.33.0860	beta-tubulin	100,0 %	1,94%	49 722,2	22	29	132	Locus:1.1.1.5103.3 File:"Ingel18220.wiff"	LAVNLVPFPR	K	L	99,7 %	52,7	27,0	47,2		1 124,67	2	-0,0034	-3,0	253	262
18220-18222_ OuelletteM_20131010	18220_large	18220_large	Ingel18220_MGFPeaklist (F052591)	beta tubulin	LinJ.33.0860	beta-tubulin	100,0 %	1,94%	49 722,2	22	29	132	Locus:1.1.1.5111.5 File:"Ingel18220.wiff"	LAVNLVPFPR	K	L	99,7 %	52,8	27,0	48,5		1 124,67	2	-0,0034	-3,0	253	262
18220-18222_ OuelletteM_20131010	18220_large	18220_large	Ingel18220_MGFPeaklist (F052591)	beta tubulin	LinJ.33.0860	beta-tubulin	100,0 %	1,94%	49 722,2	22	29	132	Locus:1.1.1.5129.3 File:"Ingel18220.wiff"	LAVNLVPFPR	K	L	99,7 %	53,9	26,5	37,2		1 124,68	2	0,0044	3,9	253	262
18220-18222_ OuelletteM_20131010	18220_large	18220_large	Ingel18220_MGFPeaklist (F052591)	beta tubulin	LinJ.33.0860	beta-tubulin	100,0 %	1,94%	49 722,2	22	29	132	Locus:1.1.1.5102.2 File:"Ingel18220.wiff"	LAVNLVPFPR	K	L	99,7 %	56,1	27,0	49,9		1 124,67	2	-0,0034	-3,0	253	262
18220-18222_ OuelletteM_20131010	18220_large	18220_large	Ingel18220_MGFPeaklist (F052591)	beta tubulin	LinJ.33.0860	beta-tubulin	100,0 %	1,94%	49 722,2	22	29	132	Locus:1.1.1.5110.4 File:"Ingel18220.wiff"	LAVNLVPFPR	K	L	99,7 %	57,3	27,0	52,4		1 124,67	2	-0,0034	-3,0	253	262
18220-18222_ OuelletteM_20131010	18220_large	18220_large	Ingel18220_MGFPeaklist (F052591)	beta tubulin	LinJ.33.0860	beta-tubulin	100,0 %	1,94%	49 722,2	22	29	132	Locus:1.1.1.5090.7 File:"Ingel18220.wiff"	LHFFMMGFAPLTSR	R	G	97,4 %	29,8	29,9	29,6	Oxidation (+16), Oxidation (+16)	1 685,82	2	0,0093	5,5	263	276
18220-18222_ OuelletteM_20131010	18220_large	18220_large	Ingel18220_MGFPeaklist (F052591)	beta tubulin	LinJ.33.0860	beta-tubulin	100,0 %	1,94%	49 722,2	22	29	132	Locus:1.1.1.5095.4 File:"Ingel18220.wiff"	LHFFMMGFAPLTSR	R	G	99,7 %	46,0	29,7	41,5	Oxidation (+16), Oxidation (+16)	1 685,80	3	-0,0014	-0,85	263	276
18220-18222_ OuelletteM_20131010	18220_large	18220_large	Ingel18220_MGFPeaklist (F052591)	beta tubulin	LinJ.33.0860	beta-tubulin	100,0 %	1,94%	49 722,2	22	29	132	Locus:1.1.1.5088.3 File:"Ingel18220.wiff"	LHFFMMGFAPLTSR	R	G	99,7 %	49,9	29,7	37,0	Oxidation (+16), Oxidation (+16)	1 685,80	3	-0,0014	-0,85	263	276
18220-18222_ OuelletteM_20131010	18220_large	18220_large	Ingel18220_MGFPeaklist (F052591)	beta tubulin	LinJ.33.0860	beta-tubulin	100,0 %	1,94%	49 722,2	22	29	132	Locus:1.1.1.5094.4 File:"Ingel18220.wiff"	LHFFMMGFAPLTSR	R	G	99,7 %	55,8	29,7	44,9	Oxidation (+16), Oxidation (+16)	1 685,80	3	-0,0014	-0,85	263	276
18220-18222_ OuelletteM_20131010	18220_large	18220_large	Ingel18220_MGFPeaklist (F052591)	beta tubulin	LinJ.33.0860	beta-tubulin	100,0 %	1,94%	49 722,2	22	29	132	Locus:1.1.1.5086.4 File:"Ingel18220.wiff"	LHFFMMGFAPLTSR	R	G	99,7 %	56,3	29,7	46,4	Oxidation (+16), Oxidation (+16)	1 685,80	3	-0,0014	-0,85	263	276
18220-18222_ OuelletteM_20131010	18220_large	18220_large	Ingel18220_MGFPeaklist (F052591)	beta tubulin	LinJ.33.0860	beta-tubulin	100,0 %	1,94%	49 722,2	22	29	132	Locus:1.1.1.5028.4 File:"Ingel18220.wiff"	LREEYPDRIMMTFSVIPSPR	K	V	94,5 %	17,5	29,5	17,5	Oxidation (+16), Oxidation (+16)	2 468,23	4	0,0063	2,5	155	174
18220-18222_ OuelletteM_20131010	18220_large	18220_large	Ingel18220_MGFPeaklist (F052591)	beta tubulin	LinJ.33.0860	beta-tubulin	100,0 %	1,94%	49 722,2	22	29	132	Locus:1.1.1.5024.15 File:"Ingel18220.wiff"	LREEYPDRIMMTFSVIPSPR	K	V	94,8 %	17,6	29,5	17,6	Oxidation (+16), Oxidation (+16)	2 468,22	3	0,0046	1,9	155	174
18220-18222_ OuelletteM_20131010	18220_large	18220_large	Ingel18220_MGFPeaklist (F052591)	beta tubulin	LinJ.33.0860	beta-tubulin	100,0 %	1,94%	49 722,2	22	29	132	Locus:1.1.1.5030.7 File:"Ingel18220.wiff"	LREEYPDRIMMTFSVIPSPR	K	V	98,0 %	20,1	29,5	20,1	Oxidation (+16), Oxidation (+16)	2 468,23	4	0,0063	2,5	155	174
18220-18222_ OuelletteM_20131010	18220_large	18220_large	Ingel18220_MGFPeaklist (F052591)	beta tubulin	LinJ.33.0860	beta-tubulin	100,0 %	1,94%	49 722,2	22	29	132	Locus:1.1.1.5022.10 File:"Ingel18220.wiff"	LREEYPDRIMMTFSVIPSPR	K	V	99,7 %	33,9	29,5	33,9	Oxidation (+16), Oxidation (+16)	2 468,23	4	0,0063	2,5	155	174
18220-18222_ OuelletteM_20131010	18220_large	18220_large	Ingel18220_MGFPeaklist (F052591)	beta tubulin	LinJ.33.0860	beta-tubulin	100,0 %	1,94%	49 722,2	22	29	132	Locus:1.1.1.5020.3 File:"Ingel18220.wiff"	LREEYPDRIMMTFSVIPSPR	K	V	99,7 %	41,4	29,5	41,2	Oxidation (+16), Oxidation (+16)	2 468,23	4	0,0063	2,5	155	174
18220-18222_ OuelletteM_20131010	18220_large	18220_large	Ingel18220_MGFPeaklist (F052591)	beta tubulin	LinJ.33.0860	beta-tubulin	100,0 %	1,94%	49 722,2	22	29	132	Locus:1.1.1.5021.11 File:"Ingel18220.wiff"	LREEYPDRIMMTFSVIPSPR	K	V	99,7 %	46,8	29,5	46,6	Oxidation (+16), Oxidation (+16)	2 468,23	4	0,0063	2,5	155	174
18220-18222_ OuelletteM_20131010	18220_large	18220_large	Ingel18220_MGFPeaklist (F052591)	beta tubulin	LinJ.33.0860	beta-tubulin	100,0 %	1,94%	49 722,2	22	29	132	Locus:1.1.1.4720.10 File:"Ingel18220.wiff"	MREIVSCQAGQCGNQIGSK	-	F	99,7 %	47,0	28,9	46,0	Oxidation (+16), Carbamidomethyl (+57), Carbamidomethyl (+57)	2 137,98	3	0,0099	4,6	1	19
18220-18222_ OuelletteM_20131010	18220_large	18220_large	Ingel18220_MGFPeaklist (F052591)	beta tubulin	LinJ.33.0860	beta-tubulin	100,0 %	1,94%	49 722,2	22	29	132	Locus:1.1.1.4719.10 File:"Ingel18220.wiff"	MREIVSCQAGQCGNQIGSK	-	F	99,7 %	52,7	28,9	50,4	Oxidation (+16), Carbamidomethyl (+57), Carbamidomethyl (+57)	2 137,98	3	0,0099	4,6	1	19
18220-18222_ OuelletteM_20131010	18220_large	18220_large	Ingel18220_MGFPeaklist (F052591)	beta tubulin	LinJ.33.0860	beta-tubulin	100,0 %	1,94%	49 722,2	22	29	132	Locus:1.1.1.4717.7 File:"Ingel18220.wiff"	MSTKEVDEQMLNVQNK	R	N	99,7 %	43,8	28,7	43,3	Oxidation (+16), Oxidation (+16)	1 924,88	3	-0,012	-6,1	321	336
18220-18222_ OuelletteM_20131010	18220_large	18220_large	Ingel18220_MGFPeaklist (F052591)	beta tubulin	LinJ.33.0860	beta-tubulin	100,0 %	1,94%	49 722,2	22	29	132	Locus:1.1.1.4718.11 File:"Ingel18220.wiff"	MSTKEVDEQMLNVQNK	R	N	99,7 %	48,5	28,7	48,5	Oxidation (+16), Oxidation (+16)	1 924,88	3	-0,012	-6,1	321	336
18220-18222_ OuelletteM_20131010	18220_large	18220_large	Ingel18220_MGFPeaklist (F052591)	beta tubulin	LinJ.33.0860	beta-tubulin	100,0 %	1,94%	49 722,2	22	29	132	Locus:1.1.1.5154.19 File:"Ingel18220.wiff"	NSSYFIEWIPNNIK	K	S	99,7 %	52,7	29,9	48,7		1 723,86	2	0,0059	3,4	337	350
18220-18222_ OuelletteM_20131010	18220_large	18220_large	Ingel18220_MGFPeaklist (F052591)	beta tubulin	LinJ.33.0860	beta-tubulin	100,0 %	1,94%	49 722,2	22	29	132	Locus:1.1.1.5153.14 File:"Ingel18220.wiff"	NSSYFIEWIPNNIK	K	S	99,7 %	58,0	29,9	55,9		1 723,86	2	0,0059	3,4	337	350
18220-18222_ OuelletteM_20131010	18220_large	18220_large	Ingel18220_MGFPeaklist (F052591)	beta tubulin	LinJ.33.0860	beta-tubulin	100,0 %	1,94%	49 722,2	22	29	132	Locus:1.1.1.4843.9 File:"Ingel18220.wiff"	RVGEQFTGMFR	R	R	95,6 %	21,9	30,4	16,5	Oxidation (+16)	1 342,65	3	0,0036	2,7	380	390
18220-18222_ OuelletteM_20131010	18220_large	18220_large	Ingel18220_MGFPeaklist (F052591)	beta tubulin	LinJ.33.0860	beta-tubulin	100,0 %	1,94%	49 722,2	22	29	132	Locus:1.1.1.4845.3 File:"Ingel18220.wiff"	RVGEQFTGMFR	R	R	99,1 %	31,8	30,4	28,0	Oxidation (+16)	1 342,65	3	0,0036	2,7	380	390
18220-18222_ OuelletteM_20131010	18220_large	18220_large	Ingel18220_MGFPeaklist (F052591)	beta tubulin	LinJ.33.0860	beta-tubulin	100,0 %	1,94%	49 722,2	22	29	132	Locus:1.1.1.4815.6 File:"Ingel18220.wiff"	SSICDIPPKGLK	K	M	99,7 %	44,5	30,1	44,5	Carbamidomethyl (+57)	1 313,70	3	-0,0040	-3,0	351	362
18220-18222_ OuelletteM_20131010	18220_large	18220_large	Ingel18220_MGFPeaklist (F052591)	beta tubulin	LinJ.33.0860	beta-tubulin	100,0 %	1,94%	49 722,2	22	29	132	Locus:1.1.1.4887.15 File:"Ingel18220.wiff"	VGEQFTGMFR	R	R	98,4 %	25,4	29,8	25,4	Oxidation (+16)	1 186,54	2	-0,00094	-0,79	381	390
18220-18222_ OuelletteM_20131010	18220_large	18220_large	Ingel18220_MGFPeaklist (F052591)	beta tubulin	LinJ.33.0860	beta-tubulin	100,0 %	1,94%	49 722,2	22	29	132	Locus:1.1.1.4871.11 File:"Ingel18220.wiff"	VGEQFTGMFR	R	R	99,7 %	48,0	29,7	40,7	Oxidation (+16)	1 186,54	2	-0,0029	-2,5	381	390
18220-18222_ OuelletteM_20131010	18220_large	18220_large	Ingel18220_MGFPeaklist (F052591)	beta tubulin	LinJ.33.0860	beta-tubulin	100,0 %	1,94%	49 722,2	22	29	132	Locus:1.1.1.4879.14 File:"Ingel18220.wiff"	VGEQFTGMFR	R	R	99,7 %	50,3	29,7	44,9	Oxidation (+16)	1 186,54	2	-0,0029	-2,5	381	390
18220-18222_ OuelletteM_20131010	18220_large	18220_large	Ingel18220_MGFPeaklist (F052591)	beta tubulin	LinJ.33.0860	beta-tubulin	100,0 %	1,94%	49 722,2	22	29	132	Locus:1.1.1.4880.16 File:"Ingel18220.wiff"	VGEQFTGMFR	R	R	99,7 %	57,9	29,7	51,7	Oxidation (+16)	1 186,54	2	-0,0029	-2,5	381	390
18220-18222_ OuelletteM_20131010	18220_large	18220_large	Ingel18220_MGFPeaklist (F052591)	beta tubulin	LinJ.33.0860	beta-tubulin	100,0 %	1,94%	49 722,2	22	29	132	Locus:1.1.1.4872.12 File:"Ingel18220.wiff"	VGEQFTGMFR	R	R	99,7 %	59,3	29,7	53,5	Oxidation (+16)	1 186,54	2	-0,0029	-2,5	381	390
18220-18222_ OuelletteM_20131010	18220_large	18220_large	Ingel18220_MGFPeaklist (F052591)	beta tubulin	LinJ.33.0860	beta-tubulin	100,0 %	1,94%	49 722,2	22	29	132	Locus:1.1.1.4835.7 File:"Ingel18220.wiff"	VGEQFTGMFRR	R	K	99,4 %	35,6	30,4	28,7	Oxidation (+16)	1 342,65	3	0,0036	2,7	381	391
18220-18222_ OuelletteM_20131010	18220_large	18220_large	Ingel18220_MGFPeaklist (F052591)	beta tubulin	LinJ.33.0860	beta-tubulin	100,0 %	1,94%	49 722,2	22	29	132	Locus:1.1.1.4836.8 File:"Ingel18220.wiff"	VGEQFTGMFRR	R	K	99,5 %	38,4	30,4	23,8	Oxidation (+16)	1 342,65	3	0,0036	2,7	381	391
18220-18222_ OuelletteM_20131010	18220_large	18220_large	Ingel18220_MGFPeaklist (F052591)	beta tubulin	LinJ.33.0860	beta-tubulin	100,0 %	1,94%	49 722,2	22	29	132	Locus:1.1.1.5094.2 File:"Ingel18220.wiff"	YLTASALFR	R	G	95,7 %	31,2	29,7	27,4		1 040,58	2	0,010	10,0	310	318
18220-18222_ OuelletteM_20131010	18220_large	18220_large	Ingel18220_MGFPeaklist (F052591)	beta tubulin	LinJ.33.0860	beta-tubulin	100,0 %	1,94%	49 722,2	22	29	132	Locus:1.1.1.5045.3 File:"Ingel18220.wiff"	YLTASALFR	R	G	98,5 %	26,2	29,8	26,2		1 040,56	2	-0,00062	-0,60	310	318
18220-18222_ OuelletteM_20131010	18220_large	18220_large	Ingel18220_MGFPeaklist (F052591)	beta tubulin	LinJ.33.0860	beta-tubulin	100,0 %	1,94%	49 722,2	22	29	132	Locus:1.1.1.5110.2 File:"Ingel18220.wiff"	YLTASALFR	R	G	98,5 %	36,6	29,7	31,2		1 040,57	2	0,0070	6,7	310	318
18220-18222_ OuelletteM_20131010	18220_large	18220_large	Ingel18220_MGFPeaklist (F052591)	beta tubulin	LinJ.33.0860	beta-tubulin	100,0 %	1,94%	49 722,2	22	29	132	Locus:1.1.1.5147.2 File:"Ingel18220.wiff"	YLTASALFR	R	G	99,7 %	38,5	29,8	30,2		1 040,57	2	0,0012	1,1	310	318
18220-18222_ OuelletteM_20131010	18220_large	18220_large	Ingel18220_MGFPeaklist (F052591)	beta tubulin	LinJ.33.0860	beta-tubulin	100,0 %	1,94%	49 722,2	22	29	132	Locus:1.1.1.5085.3 File:"Ingel18220.wiff"	YLTASALFR	R	G	99,7 %	44,4	29,7	31,7		1 040,58	2	0,010	10,0	310	318
18220-18222_ OuelletteM_20131010	18220_large	18220_large	Ingel18220_MGFPeaklist (F052591)	beta tubulin	LinJ.33.0860	beta-tubulin	100,0 %	1,94%	49 722,2	22	29	132	Locus:1.1.1.5144.2 File:"Ingel18220.wiff"	YLTASALFR	R	G	99,7 %	40,1	29,8	34,3		1 040,57	2	0,0012	1,1	310	318
18220-18222_ OuelletteM_20131010	18220_large	18220_large	Ingel18220_MGFPeaklist (F052591)	beta tubulin	LinJ.33.0860	beta-tubulin	100,0 %	1,94%	49 722,2	22	29	132	Locus:1.1.1.5117.3 File:"Ingel18220.wiff"	YLTASALFR	R	G	99,7 %	46,2	29,8	45,9		1 040,57	2	0,00058	0,55	310	318
18220-18222_ OuelletteM_20131010	18220_large	18220_large	Ingel18220_MGFPeaklist (F052591)	beta tubulin	LinJ.33.0860	beta-tubulin	100,0 %	1,94%	49 722,2	22	29	132	Locus:1.1.1.5093.2 File:"Ingel18220.wiff"	YLTASALFR	R	G	99,7 %	46,3	29,7	35,5		1 040,58	2	0,010	10,0	310	318
18220-18222_ OuelletteM_20131010	18220_large	18220_large	Ingel18220_MGFPeaklist (F052591)	beta tubulin	LinJ.33.0860	beta-tubulin	100,0 %	1,94%	49 722,2	22	29	132	Locus:1.1.1.5109.2 File:"Ingel18220.wiff"	YLTASALFR	R	G	99,7 %	55,1	29,8	48,6		1 040,56	2	-0,0030	-2,9	310	318
18220-18222_ OuelletteM_20131010	18220_large	18220_large	Ingel18220_MGFPeaklist (F052591)	beta tubulin	LinJ.33.0860	beta-tubulin	100,0 %	1,94%	49 722,2	22	29	132	Locus:1.1.1.5046.4 File:"Ingel18220.wiff"	YLTASALFR	R	G	99,7 %	60,9	29,8	54,7		1 040,56	2	-0,00062	-0,60	310	318
18220-18222_ OuelletteM_20131010	18220_large	18220_large	Ingel18220_MGFPeaklist (F052591)	beta tubulin	LinJ.33.0860	beta-tubulin	100,0 %	1,94%	49 722,2	22	29	132	Locus:1.1.1.5077.4 File:"Ingel18220.wiff"	YLTASALFR	R	G	99,7 %	65,2	29,8	52,3		1 040,56	2	-0,00082	-0,79	310	318
18220-18222_ OuelletteM_20131010	18220_large	18220_large	Ingel18220_MGFPeaklist (F052591)	beta tubulin	LinJ.33.0860	beta-tubulin	100,0 %	1,94%	49 722,2	22	29	132	Locus:1.1.1.5054.6 File:"Ingel18220.wiff"	YLTASALFR	R	G	99,7 %	66,7	29,8	55,5		1 040,56	2	-0,00062	-0,60	310	318
18220-18222_ OuelletteM_20131010	18220_large	18220_large	Ingel18220_MGFPeaklist (F052591)	beta tubulin	LinJ.33.0860	beta-tubulin	100,0 %	1,94%	49 722,2	22	29	132	Locus:1.1.1.5070.4 File:"Ingel18220.wiff"	YLTASALFR	R	G	99,7 %	66,7	29,8	60,6		1 040,57	2	-0,00022	-0,21	310	318
18220-18222_ OuelletteM_20131010	18220_large	18220_large	Ingel18220_MGFPeaklist (F052591)	beta tubulin	LinJ.33.0860	beta-tubulin	100,0 %	1,94%	49 722,2	22	29	132	Locus:1.1.1.5053.3 File:"Ingel18220.wiff"	YLTASALFR	R	G	99,7 %	66,7	29,8	57,5		1 040,56	2	-0,00062	-0,60	310	318
18220-18222_ OuelletteM_20131010	18220_large	18220_large	Ingel18220_MGFPeaklist (F052591)	beta tubulin	LinJ.33.0860	beta-tubulin	100,0 %	1,94%	49 722,2	22	29	132	Locus:1.1.1.5061.3 File:"Ingel18220.wiff"	YLTASALFR	R	G	99,7 %	67,0	29,8	59,8		1 040,56	2	-0,00062	-0,60	310	318
18220-18222_ OuelletteM_20131010	18220_large	18220_large	Ingel18220_MGFPeaklist (F052591)	beta tubulin	LinJ.33.0860	beta-tubulin	100,0 %	1,94%	49 722,2	22	29	132	Locus:1.1.1.5069.3 File:"Ingel18220.wiff"	YLTASALFR	R	G	99,7 %	69,8	29,8	61,6		1 040,57	2	0,0020	1,9	310	318
18220-18222_ OuelletteM_20131010	18220_large	18220_large	Ingel18220_MGFPeaklist (F052591)	beta tubulin	LinJ.33.0860	beta-tubulin	100,0 %	1,94%	49 722,2	22	29	132	Locus:1.1.1.5062.4 File:"Ingel18220.wiff"	YLTASALFR	R	G	99,7 %	75,6	29,8	68,8		1 040,56	2	-0,00062	-0,60	310	318
18220-18222_ OuelletteM_20131010	18220_large	18220_large	Ingel18220_MGFPeaklist (F052591)	beta tubulin	LinJ.33.0860	beta-tubulin	100,0 %	1,94%	49 722,2	22	29	132	Locus:1.1.1.5078.2 File:"Ingel18220.wiff"	YLTASALFR	R	G	99,7 %	78,5	29,8	62,1		1 040,57	2	0,0016	1,5	310	318
18220-18222_ OuelletteM_20131010	18220_large	18220_large	Ingel18220_MGFPeaklist (F052591)	beta tubulin	LinJ.08.1290	beta tubulin	100,0 %	1,94%	49 721,2	22	29	132	Locus:1.1.1.4905.8 File:"Ingel18220.wiff"	AVLMDLEPGTMDSVR	R	A	99,5 %	36,7	29,5	23,4	Oxidation (+16), Oxidation (+16)	1 664,78	3	-0,00013	-0,077	63	77
18220-18222_ OuelletteM_20131010	18220_large	18220_large	Ingel18220_MGFPeaklist (F052591)	beta tubulin	LinJ.08.1290	beta tubulin	100,0 %	1,94%	49 721,2	22	29	132	Locus:1.1.1.4916.7 File:"Ingel18220.wiff"	AVLMDLEPGTMDSVR	R	A	99,7 %	42,3	29,3	42,3	Oxidation (+16), Oxidation (+16)	1 664,77	3	-0,0046	-2,8	63	77
18220-18222_ OuelletteM_20131010	18220_large	18220_large	Ingel18220_MGFPeaklist (F052591)	beta tubulin	LinJ.08.1290	beta tubulin	100,0 %	1,94%	49 721,2	22	29	132	Locus:1.1.1.4907.8 File:"Ingel18220.wiff"	AVLMDLEPGTMDSVR	R	A	99,7 %	61,6	29,5	59,0	Oxidation (+16), Oxidation (+16)	1 664,78	3	-0,00013	-0,077	63	77
18220-18222_ OuelletteM_20131010	18220_large	18220_large	Ingel18220_MGFPeaklist (F052591)	beta tubulin	LinJ.08.1290	beta tubulin	100,0 %	1,94%	49 721,2	22	29	132	Locus:1.1.1.4985.18 File:"Ingel18220.wiff"	AVLMDLEPGTMDSVR	R	A	99,7 %	63,0	30,0	48,7	Oxidation (+16)	1 648,78	2	0,0044	2,6	63	77
18220-18222_ OuelletteM_20131010	18220_large	18220_large	Ingel18220_MGFPeaklist (F052591)	beta tubulin	LinJ.08.1290	beta tubulin	100,0 %	1,94%	49 721,2	22	29	132	Locus:1.1.1.4915.15 File:"Ingel18220.wiff"	AVLMDLEPGTMDSVR	R	A	99,7 %	64,3	29,5	55,2	Oxidation (+16), Oxidation (+16)	1 664,78	3	-0,00013	-0,077	63	77
18220-18222_ OuelletteM_20131010	18220_large	18220_large	Ingel18220_MGFPeaklist (F052591)	beta tubulin	LinJ.08.1290	beta tubulin	100,0 %	1,94%	49 721,2	22	29	132	Locus:1.1.1.4923.18 File:"Ingel18220.wiff"	AVLMDLEPGTMDSVR	R	A	99,7 %	66,5	29,5	64,9	Oxidation (+16), Oxidation (+16)	1 664,78	2	0,0040	2,4	63	77
18220-18222_ OuelletteM_20131010	18220_large	18220_large	Ingel18220_MGFPeaklist (F052591)	beta tubulin	LinJ.08.1290	beta tubulin	100,0 %	1,94%	49 721,2	22	29	132	Locus:1.1.1.4921.20 File:"Ingel18220.wiff"	AVLMDLEPGTMDSVR	R	A	99,7 %	66,6	29,5	65,7	Oxidation (+16), Oxidation (+16)	1 664,78	2	0,0040	2,4	63	77
18220-18222_ OuelletteM_20131010	18220_large	18220_large	Ingel18220_MGFPeaklist (F052591)	beta tubulin	LinJ.08.1290	beta tubulin	100,0 %	1,94%	49 721,2	22	29	132	Locus:1.1.1.4908.19 File:"Ingel18220.wiff"	AVLMDLEPGTMDSVR	R	A	99,7 %	73,2	29,5	70,7	Oxidation (+16), Oxidation (+16)	1 664,78	2	0,000048	0,029	63	77
18220-18222_ OuelletteM_20131010	18220_large	18220_large	Ingel18220_MGFPeaklist (F052591)	beta tubulin	LinJ.08.1290	beta tubulin	100,0 %	1,94%	49 721,2	22	29	132	Locus:1.1.1.4909.20 File:"Ingel18220.wiff"	AVLMDLEPGTMDSVR	R	A	99,7 %	75,1	29,5	74,7	Oxidation (+16), Oxidation (+16)	1 664,78	2	0,000048	0,029	63	77
18220-18222_ OuelletteM_20131010	18220_large	18220_large	Ingel18220_MGFPeaklist (F052591)	beta tubulin	LinJ.08.1290	beta tubulin	100,0 %	1,94%	49 721,2	22	29	132	Locus:1.1.1.4987.20 File:"Ingel18220.wiff"	AVLMDLEPGTMDSVR	R	A	99,7 %	75,4	30,0	60,5	Oxidation (+16)	1 648,78	2	0,0044	2,6	63	77
18220-18222_ OuelletteM_20131010	18220_large	18220_large	Ingel18220_MGFPeaklist (F052591)	beta tubulin	LinJ.08.1290	beta tubulin	100,0 %	1,94%	49 721,2	22	29	132	Locus:1.1.1.4987.7 File:"Ingel18220.wiff"	AVLMDLEPGTMDSVR	R	A	99,7 %	79,2	29,8	70,9	Oxidation (+16)	1 648,78	3	-0,0030	-1,8	63	77
18220-18222_ OuelletteM_20131010	18220_large	18220_large	Ingel18220_MGFPeaklist (F052591)	beta tubulin	LinJ.08.1290	beta tubulin	100,0 %	1,94%	49 721,2	22	29	132	Locus:1.1.1.4910.20 File:"Ingel18220.wiff"	AVLMDLEPGTMDSVR	R	A	99,7 %	79,9	29,5	79,0	Oxidation (+16), Oxidation (+16)	1 664,78	2	0,000048	0,029	63	77
18220-18222_ OuelletteM_20131010	18220_large	18220_large	Ingel18220_MGFPeaklist (F052591)	beta tubulin	LinJ.08.1290	beta tubulin	100,0 %	1,94%	49 721,2	22	29	132	Locus:1.1.1.4922.20 File:"Ingel18220.wiff"	AVLMDLEPGTMDSVR	R	A	99,7 %	85,6	29,5	84,7	Oxidation (+16), Oxidation (+16)	1 664,78	2	0,0040	2,4	63	77
18220-18222_ OuelletteM_20131010	18220_large	18220_large	Ingel18220_MGFPeaklist (F052591)	beta tubulin	LinJ.08.1290	beta tubulin	100,0 %	1,94%	49 721,2	22	29	132	Locus:1.1.1.4924.19 File:"Ingel18220.wiff"	AVLMDLEPGTMDSVR	R	A	99,7 %	91,7	29,5	87,2	Oxidation (+16), Oxidation (+16)	1 664,78	2	0,0040	2,4	63	77
18220-18222_ OuelletteM_20131010	18220_large	18220_large	Ingel18220_MGFPeaklist (F052591)	beta tubulin	LinJ.08.1290	beta tubulin	100,0 %	1,94%	49 721,2	22	29	132	Locus:1.1.1.4724.11 File:"Ingel18220.wiff"	EIVSCQAGQCGNQIGSK	R	F	99,7 %	68,3	28,5	53,0	Carbamidomethyl (+57), Carbamidomethyl (+57)	1 834,83	3	-0,000029	-0,016	3	19
18220-18222_ OuelletteM_20131010	18220_large	18220_large	Ingel18220_MGFPeaklist (F052591)	beta tubulin	LinJ.08.1290	beta tubulin	100,0 %	1,94%	49 721,2	22	29	132	Locus:1.1.1.4721.9 File:"Ingel18220.wiff"	EIVSCQAGQCGNQIGSK	R	F	99,7 %	69,5	28,5	62,7	Carbamidomethyl (+57), Carbamidomethyl (+57)	1 834,83	3	-0,000029	-0,016	3	19
18220-18222_ OuelletteM_20131010	18220_large	18220_large	Ingel18220_MGFPeaklist (F052591)	beta tubulin	LinJ.08.1290	beta tubulin	100,0 %	1,94%	49 721,2	22	29	132	Locus:1.1.1.4723.12 File:"Ingel18220.wiff"	EIVSCQAGQCGNQIGSK	R	F	99,7 %	73,6	28,5	62,9	Carbamidomethyl (+57), Carbamidomethyl (+57)	1 834,83	3	-0,000029	-0,016	3	19
18220-18222_ OuelletteM_20131010	18220_large	18220_large	Ingel18220_MGFPeaklist (F052591)	beta tubulin	LinJ.08.1290	beta tubulin	100,0 %	1,94%	49 721,2	22	29	132	Locus:1.1.1.4720.11 File:"Ingel18220.wiff"	EIVSCQAGQCGNQIGSK	R	F	99,7 %	107	28,6	98,2	Carbamidomethyl (+57), Carbamidomethyl (+57)	1 834,84	2	0,0046	2,5	3	19
18220-18222_ OuelletteM_20131010	18220_large	18220_large	Ingel18220_MGFPeaklist (F052591)	beta tubulin	LinJ.08.1290	beta tubulin	100,0 %	1,94%	49 721,2	22	29	132	Locus:1.1.1.4735.15 File:"Ingel18220.wiff"	EVDEQMLNVQNK	K	N	99,7 %	42,5	30,0	33,7	Oxidation (+16)	1 461,68	2	-0,0010	-0,71	325	336
18220-18222_ OuelletteM_20131010	18220_large	18220_large	Ingel18220_MGFPeaklist (F052591)	beta tubulin	LinJ.08.1290	beta tubulin	100,0 %	1,94%	49 721,2	22	29	132	Locus:1.1.1.4725.9 File:"Ingel18220.wiff"	EVDEQMLNVQNK	K	N	99,7 %	50,8	30,0	46,8	Oxidation (+16)	1 461,68	2	-0,0010	-0,71	325	336
18220-18222_ OuelletteM_20131010	18220_large	18220_large	Ingel18220_MGFPeaklist (F052591)	beta tubulin	LinJ.08.1290	beta tubulin	100,0 %	1,94%	49 721,2	22	29	132	Locus:1.1.1.4733.10 File:"Ingel18220.wiff"	EVDEQMLNVQNK	K	N	99,7 %	59,6	30,0	59,6	Oxidation (+16)	1 461,68	2	-0,0010	-0,71	325	336
18220-18222_ OuelletteM_20131010	18220_large	18220_large	Ingel18220_MGFPeaklist (F052591)	beta tubulin	LinJ.08.1290	beta tubulin	100,0 %	1,94%	49 721,2	22	29	132	Locus:1.1.1.4908.11 File:"Ingel18220.wiff"	FPGQLNSDLR	R	K	97,7 %	28,4	30,4	15,9		1 145,59	2	0,0026	2,2	242	251
18220-18222_ OuelletteM_20131010	18220_large	18220_large	Ingel18220_MGFPeaklist (F052591)	beta tubulin	LinJ.08.1290	beta tubulin	100,0 %	1,94%	49 721,2	22	29	132	Locus:1.1.1.4919.11 File:"Ingel18220.wiff"	FPGQLNSDLR	R	K	98,8 %	35,4	30,4	25,7		1 145,58	2	-0,0038	-3,3	242	251
18220-18222_ OuelletteM_20131010	18220_large	18220_large	Ingel18220_MGFPeaklist (F052591)	beta tubulin	LinJ.08.1290	beta tubulin	100,0 %	1,94%	49 721,2	22	29	132	Locus:1.1.1.4900.11 File:"Ingel18220.wiff"	FPGQLNSDLR	R	K	99,7 %	59,6	30,4	48,2		1 145,57	2	-0,0084	-7,3	242	251
18220-18222_ OuelletteM_20131010	18220_large	18220_large	Ingel18220_MGFPeaklist (F052591)	beta tubulin	LinJ.08.1290	beta tubulin	100,0 %	1,94%	49 721,2	22	29	132	Locus:1.1.1.4883.16 File:"Ingel18220.wiff"	FPGQLNSDLR	R	K	99,7 %	60,1	30,4	49,4		1 145,59	2	0,0022	1,9	242	251
18220-18222_ OuelletteM_20131010	18220_large	18220_large	Ingel18220_MGFPeaklist (F052591)	beta tubulin	LinJ.08.1290	beta tubulin	100,0 %	1,94%	49 721,2	22	29	132	Locus:1.1.1.4875.15 File:"Ingel18220.wiff"	FPGQLNSDLR	R	K	99,7 %	62,0	30,4	44,0		1 145,59	2	0,0022	1,9	242	251
18220-18222_ OuelletteM_20131010	18220_large	18220_large	Ingel18220_MGFPeaklist (F052591)	beta tubulin	LinJ.08.1290	beta tubulin	100,0 %	1,94%	49 721,2	22	29	132	Locus:1.1.1.4892.17 File:"Ingel18220.wiff"	FPGQLNSDLR	R	K	99,7 %	65,0	30,4	53,1		1 145,59	2	0,0022	1,9	242	251
18220-18222_ OuelletteM_20131010	18220_large	18220_large	Ingel18220_MGFPeaklist (F052591)	beta tubulin	LinJ.08.1290	beta tubulin	100,0 %	1,94%	49 721,2	22	29	132	Locus:1.1.1.4899.12 File:"Ingel18220.wiff"	FPGQLNSDLR	R	K	99,7 %	65,4	30,4	51,7		1 145,58	2	-0,0062	-5,4	242	251
18220-18222_ OuelletteM_20131010	18220_large	18220_large	Ingel18220_MGFPeaklist (F052591)	beta tubulin	LinJ.08.1290	beta tubulin	100,0 %	1,94%	49 721,2	22	29	132	Locus:1.1.1.4884.14 File:"Ingel18220.wiff"	FPGQLNSDLR	R	K	99,7 %	66,3	30,4	57,3		1 145,59	2	0,0022	1,9	242	251
18220-18222_ OuelletteM_20131010	18220_large	18220_large	Ingel18220_MGFPeaklist (F052591)	beta tubulin	LinJ.08.1290	beta tubulin	100,0 %	1,94%	49 721,2	22	29	132	Locus:1.1.1.4891.16 File:"Ingel18220.wiff"	FPGQLNSDLR	R	K	99,7 %	67,7	30,4	53,5		1 145,59	2	0,0022	1,9	242	251
18220-18222_ OuelletteM_20131010	18220_large	18220_large	Ingel18220_MGFPeaklist (F052591)	beta tubulin	LinJ.08.1290	beta tubulin	100,0 %	1,94%	49 721,2	22	29	132	Locus:1.1.1.4876.9 File:"Ingel18220.wiff"	FPGQLNSDLR	R	K	99,7 %	67,8	30,4	56,6		1 145,59	2	0,0022	1,9	242	251
18220-18222_ OuelletteM_20131010	18220_large	18220_large	Ingel18220_MGFPeaklist (F052591)	beta tubulin	LinJ.08.1290	beta tubulin	100,0 %	1,94%	49 721,2	22	29	132	Locus:1.1.1.4841.3 File:"Ingel18220.wiff"	FPGQLNSDLRK	R	L	96,8 %	26,2	29,9	15,6		1 273,68	3	0,0023	1,8	242	252
18220-18222_ OuelletteM_20131010	18220_large	18220_large	Ingel18220_MGFPeaklist (F052591)	beta tubulin	LinJ.08.1290	beta tubulin	100,0 %	1,94%	49 721,2	22	29	132	Locus:1.1.1.4838.3 File:"Ingel18220.wiff"	FPGQLNSDLRK	R	L	99,7 %	40,2	29,9	32,6		1 273,68	3	0,0023	1,8	242	252
18220-18222_ OuelletteM_20131010	18220_large	18220_large	Ingel18220_MGFPeaklist (F052591)	beta tubulin	LinJ.08.1290	beta tubulin	100,0 %	1,94%	49 721,2	22	29	132	Locus:1.1.1.4818.4 File:"Ingel18220.wiff"	FPGQLNSDLRK	R	L	99,7 %	48,8	29,9	35,5		1 273,68	3	0,0026	2,0	242	252
18220-18222_ OuelletteM_20131010	18220_large	18220_large	Ingel18220_MGFPeaklist (F052591)	beta tubulin	LinJ.08.1290	beta tubulin	100,0 %	1,94%	49 721,2	22	29	132	Locus:1.1.1.4817.4 File:"Ingel18220.wiff"	FPGQLNSDLRK	R	L	99,7 %	63,8	29,9	42,8		1 273,68	3	0,0026	2,0	242	252
18220-18222_ OuelletteM_20131010	18220_large	18220_large	Ingel18220_MGFPeaklist (F052591)	beta tubulin	LinJ.08.1290	beta tubulin	100,0 %	1,94%	49 721,2	22	29	132	Locus:1.1.1.5028.2 File:"Ingel18220.wiff"	GLSVAELTQQMFDAK	R	N	97,3 %	21,5	29,9	17,5	Oxidation (+16)	1 652,81	3	0,00019	0,11	283	297
18220-18222_ OuelletteM_20131010	18220_large	18220_large	Ingel18220_MGFPeaklist (F052591)	beta tubulin	LinJ.08.1290	beta tubulin	100,0 %	1,94%	49 721,2	22	29	132	Locus:1.1.1.5157.11 File:"Ingel18220.wiff"	GLSVAELTQQMFDAK	R	N	99,7 %	120	29,8	110		1 636,83	2	0,019	11	283	297
18220-18222_ OuelletteM_20131010	18220_large	18220_large	Ingel18220_MGFPeaklist (F052591)	beta tubulin	LinJ.08.1290	beta tubulin	100,0 %	1,94%	49 721,2	22	29	132	Locus:1.1.1.5037.9 File:"Ingel18220.wiff"	GLSVAELTQQMFDAK	R	N	99,7 %	53,0	29,9	53,0	Oxidation (+16)	1 652,82	2	0,0093	5,6	283	297
18220-18222_ OuelletteM_20131010	18220_large	18220_large	Ingel18220_MGFPeaklist (F052591)	beta tubulin	LinJ.08.1290	beta tubulin	100,0 %	1,94%	49 721,2	22	29	132	Locus:1.1.1.5022.6 File:"Ingel18220.wiff"	GLSVAELTQQMFDAK	R	N	99,7 %	61,6	29,9	56,4	Oxidation (+16)	1 652,81	3	0,00019	0,11	283	297
18220-18222_ OuelletteM_20131010	18220_large	18220_large	Ingel18220_MGFPeaklist (F052591)	beta tubulin	LinJ.08.1290	beta tubulin	100,0 %	1,94%	49 721,2	22	29	132	Locus:1.1.1.5024.7 File:"Ingel18220.wiff"	GLSVAELTQQMFDAK	R	N	99,7 %	68,6	29,9	68,6	Oxidation (+16)	1 652,81	3	0,00019	0,11	283	297
18220-18222_ OuelletteM_20131010	18220_large	18220_large	Ingel18220_MGFPeaklist (F052591)	beta tubulin	LinJ.08.1290	beta tubulin	100,0 %	1,94%	49 721,2	22	29	132	Locus:1.1.1.5029.12 File:"Ingel18220.wiff"	GLSVAELTQQMFDAK	R	N	99,7 %	69,9	29,9	65,5	Oxidation (+16)	1 652,81	2	-0,00074	-0,45	283	297
18220-18222_ OuelletteM_20131010	18220_large	18220_large	Ingel18220_MGFPeaklist (F052591)	beta tubulin	LinJ.08.1290	beta tubulin	100,0 %	1,94%	49 721,2	22	29	132	Locus:1.1.1.5020.11 File:"Ingel18220.wiff"	GLSVAELTQQMFDAK	R	N	99,7 %	79,5	29,9	76,4	Oxidation (+16)	1 652,81	2	-0,00074	-0,45	283	297
18220-18222_ OuelletteM_20131010	18220_large	18220_large	Ingel18220_MGFPeaklist (F052591)	beta tubulin	LinJ.08.1290	beta tubulin	100,0 %	1,94%	49 721,2	22	29	132	Locus:1.1.1.5028.12 File:"Ingel18220.wiff"	GLSVAELTQQMFDAK	R	N	99,7 %	82,0	29,9	81,0	Oxidation (+16)	1 652,81	2	-0,00074	-0,45	283	297
18220-18222_ OuelletteM_20131010	18220_large	18220_large	Ingel18220_MGFPeaklist (F052591)	beta tubulin	LinJ.08.1290	beta tubulin	100,0 %	1,94%	49 721,2	22	29	132	Locus:1.1.1.5021.15 File:"Ingel18220.wiff"	GLSVAELTQQMFDAK	R	N	99,7 %	108	29,9	104	Oxidation (+16)	1 652,81	2	-0,00074	-0,45	283	297
18220-18222_ OuelletteM_20131010	18220_large	18220_large	Ingel18220_MGFPeaklist (F052591)	beta tubulin	LinJ.08.1290	beta tubulin	100,0 %	1,94%	49 721,2	22	29	132	Locus:1.1.1.5158.10 File:"Ingel18220.wiff"	GLSVAELTQQMFDAK	R	N	99,7 %	110	29,8	101		1 636,83	2	0,019	11	283	297
18220-18222_ OuelletteM_20131010	18220_large	18220_large	Ingel18220_MGFPeaklist (F052591)	beta tubulin	LinJ.08.1290	beta tubulin	100,0 %	1,94%	49 721,2	22	29	132	Locus:1.1.1.4978.9 File:"Ingel18220.wiff"	GLSVAELTQQMFDAKNMMQAADPR	R	H	99,7 %	43,6	27,5	41,9	Oxidation (+16), Oxidation (+16), Oxidation (+16)	2 699,21	3	-0,023	-8,4	283	306
18220-18222_ OuelletteM_20131010	18220_large	18220_large	Ingel18220_MGFPeaklist (F052591)	beta tubulin	LinJ.08.1290	beta tubulin	100,0 %	1,94%	49 721,2	22	29	132	Locus:1.1.1.4979.13 File:"Ingel18220.wiff"	GLSVAELTQQMFDAKNMMQAADPR	R	H	99,7 %	58,6	27,5	52,3	Oxidation (+16), Oxidation (+16), Oxidation (+16)	2 699,21	3	-0,023	-8,4	283	306
18220-18222_ OuelletteM_20131010	18220_large	18220_large	Ingel18220_MGFPeaklist (F052591)	beta tubulin	LinJ.08.1290	beta tubulin	100,0 %	1,94%	49 721,2	22	29	132	Locus:1.1.1.5087.7 File:"Ingel18220.wiff"	IMMTFSVIPSPR	R	V	99,7 %	65,9	29,8	21,2	Oxidation (+16)	1 393,72	2	0,0092	6,6	163	174
18220-18222_ OuelletteM_20131010	18220_large	18220_large	Ingel18220_MGFPeaklist (F052591)	beta tubulin	LinJ.08.1290	beta tubulin	100,0 %	1,94%	49 721,2	22	29	132	Locus:1.1.1.5036.7 File:"Ingel18220.wiff"	IMMTFSVIPSPR	R	V	99,7 %	86,7	29,8	21,2	Oxidation (+16)	1 393,71	2	0,0030	2,1	163	174
18220-18222_ OuelletteM_20131010	18220_large	18220_large	Ingel18220_MGFPeaklist (F052591)	beta tubulin	LinJ.08.1290	beta tubulin	100,0 %	1,94%	49 721,2	22	29	132	Locus:1.1.1.4973.5 File:"Ingel18220.wiff"	IMMTFSVIPSPR	R	V	99,7 %	58,4	29,8	56,4	Oxidation (+16), Oxidation (+16)	1 409,70	2	-0,0052	-3,7	163	174
18220-18222_ OuelletteM_20131010	18220_large	18220_large	Ingel18220_MGFPeaklist (F052591)	beta tubulin	LinJ.08.1290	beta tubulin	100,0 %	1,94%	49 721,2	22	29	132	Locus:1.1.1.5086.9 File:"Ingel18220.wiff"	IMMTFSVIPSPR	R	V	99,7 %	61,9	29,8	23,1	Oxidation (+16)	1 393,72	2	0,0092	6,6	163	174
18220-18222_ OuelletteM_20131010	18220_large	18220_large	Ingel18220_MGFPeaklist (F052591)	beta tubulin	LinJ.08.1290	beta tubulin	100,0 %	1,94%	49 721,2	22	29	132	Locus:1.1.1.4982.11 File:"Ingel18220.wiff"	IMMTFSVIPSPR	R	V	99,7 %	77,0	29,8	72,0	Oxidation (+16), Oxidation (+16)	1 409,70	2	-0,0052	-3,7	163	174
18220-18222_ OuelletteM_20131010	18220_large	18220_large	Ingel18220_MGFPeaklist (F052591)	beta tubulin	LinJ.08.1290	beta tubulin	100,0 %	1,94%	49 721,2	22	29	132	Locus:1.1.1.4974.6 File:"Ingel18220.wiff"	IMMTFSVIPSPR	R	V	99,7 %	79,2	29,8	72,2	Oxidation (+16), Oxidation (+16)	1 409,70	2	-0,0052	-3,7	163	174
18220-18222_ OuelletteM_20131010	18220_large	18220_large	Ingel18220_MGFPeaklist (F052591)	beta tubulin	LinJ.08.1290	beta tubulin	100,0 %	1,94%	49 721,2	22	29	132	Locus:1.1.1.5008.9 File:"Ingel18220.wiff"	INVYFDESAGGR	R	Y	96,6 %	26,6	29,6	20,2		1 326,63	2	0,0064	4,8	47	58
18220-18222_ OuelletteM_20131010	18220_large	18220_large	Ingel18220_MGFPeaklist (F052591)	beta tubulin	LinJ.08.1290	beta tubulin	100,0 %	1,94%	49 721,2	22	29	132	Locus:1.1.1.5000.18 File:"Ingel18220.wiff"	INVYFDESAGGR	R	Y	98,3 %	34,0	29,5	20,6		1 326,63	2	0,0048	3,6	47	58
18220-18222_ OuelletteM_20131010	18220_large	18220_large	Ingel18220_MGFPeaklist (F052591)	beta tubulin	LinJ.08.1290	beta tubulin	100,0 %	1,94%	49 721,2	22	29	132	Locus:1.1.1.4997.17 File:"Ingel18220.wiff"	INVYFDESAGGR	R	Y	98,9 %	32,5	29,5	25,4		1 326,63	2	0,0048	3,6	47	58
18220-18222_ OuelletteM_20131010	18220_large	18220_large	Ingel18220_MGFPeaklist (F052591)	beta tubulin	LinJ.08.1290	beta tubulin	100,0 %	1,94%	49 721,2	22	29	132	Locus:1.1.1.4901.15 File:"Ingel18220.wiff"	INVYFDESAGGR	R	Y	99,2 %	32,7	29,7	32,7		1 326,63	2	0,0068	5,1	47	58
18220-18222_ OuelletteM_20131010	18220_large	18220_large	Ingel18220_MGFPeaklist (F052591)	beta tubulin	LinJ.08.1290	beta tubulin	100,0 %	1,94%	49 721,2	22	29	132	Locus:1.1.1.4959.14 File:"Ingel18220.wiff"	INVYFDESAGGR	R	Y	99,3 %	36,0	29,5	31,4		1 326,63	2	0,0050	3,7	47	58
18220-18222_ OuelletteM_20131010	18220_large	18220_large	Ingel18220_MGFPeaklist (F052591)	beta tubulin	LinJ.08.1290	beta tubulin	100,0 %	1,94%	49 721,2	22	29	132	Locus:1.1.1.5055.9 File:"Ingel18220.wiff"	INVYFDESAGGR	R	Y	99,7 %	39,4	29,5	30,8		1 326,62	2	-0,0020	-1,5	47	58
18220-18222_ OuelletteM_20131010	18220_large	18220_large	Ingel18220_MGFPeaklist (F052591)	beta tubulin	LinJ.08.1290	beta tubulin	100,0 %	1,94%	49 721,2	22	29	132	Locus:1.1.1.4943.11 File:"Ingel18220.wiff"	INVYFDESAGGR	R	Y	99,7 %	43,9	29,7	37,3		1 326,63	2	0,013	9,5	47	58
18220-18222_ OuelletteM_20131010	18220_large	18220_large	Ingel18220_MGFPeaklist (F052591)	beta tubulin	LinJ.08.1290	beta tubulin	100,0 %	1,94%	49 721,2	22	29	132	Locus:1.1.1.4918.14 File:"Ingel18220.wiff"	INVYFDESAGGR	R	Y	99,7 %	42,6	29,5	36,1		1 326,63	2	0,0046	3,4	47	58
18220-18222_ OuelletteM_20131010	18220_large	18220_large	Ingel18220_MGFPeaklist (F052591)	beta tubulin	LinJ.08.1290	beta tubulin	100,0 %	1,94%	49 721,2	22	29	132	Locus:1.1.1.4958.14 File:"Ingel18220.wiff"	INVYFDESAGGR	R	Y	99,7 %	48,7	29,5	36,6		1 326,63	2	0,0050	3,7	47	58
18220-18222_ OuelletteM_20131010	18220_large	18220_large	Ingel18220_MGFPeaklist (F052591)	beta tubulin	LinJ.08.1290	beta tubulin	100,0 %	1,94%	49 721,2	22	29	132	Locus:1.1.1.4903.15 File:"Ingel18220.wiff"	INVYFDESAGGR	R	Y	99,7 %	50,3	29,7	43,4		1 326,63	2	0,0068	5,1	47	58
18220-18222_ OuelletteM_20131010	18220_large	18220_large	Ingel18220_MGFPeaklist (F052591)	beta tubulin	LinJ.08.1290	beta tubulin	100,0 %	1,94%	49 721,2	22	29	132	Locus:1.1.1.4980.15 File:"Ingel18220.wiff"	INVYFDESAGGR	R	Y	99,7 %	52,0	29,4	41,8		1 326,62	2	-0,0040	-3,0	47	58
18220-18222_ OuelletteM_20131010	18220_large	18220_large	Ingel18220_MGFPeaklist (F052591)	beta tubulin	LinJ.08.1290	beta tubulin	100,0 %	1,94%	49 721,2	22	29	132	Locus:1.1.1.4941.15 File:"Ingel18220.wiff"	INVYFDESAGGR	R	Y	99,7 %	54,5	29,2	49,2		1 326,61	2	-0,0098	-7,4	47	58
18220-18222_ OuelletteM_20131010	18220_large	18220_large	Ingel18220_MGFPeaklist (F052591)	beta tubulin	LinJ.08.1290	beta tubulin	100,0 %	1,94%	49 721,2	22	29	132	Locus:1.1.1.4979.11 File:"Ingel18220.wiff"	INVYFDESAGGR	R	Y	99,7 %	55,0	29,4	49,3		1 326,62	2	-0,0040	-3,0	47	58
18220-18222_ OuelletteM_20131010	18220_large	18220_large	Ingel18220_MGFPeaklist (F052591)	beta tubulin	LinJ.08.1290	beta tubulin	100,0 %	1,94%	49 721,2	22	29	132	Locus:1.1.1.5003.8 File:"Ingel18220.wiff"	INVYFDESAGGR	R	Y	99,7 %	55,7	29,7	49,0		1 326,63	2	0,0100	7,5	47	58
18220-18222_ OuelletteM_20131010	18220_large	18220_large	Ingel18220_MGFPeaklist (F052591)	beta tubulin	LinJ.08.1290	beta tubulin	100,0 %	1,94%	49 721,2	22	29	132	Locus:1.1.1.4966.9 File:"Ingel18220.wiff"	INVYFDESAGGR	R	Y	99,7 %	57,3	29,9	46,3		1 326,64	2	0,017	13	47	58
18220-18222_ OuelletteM_20131010	18220_large	18220_large	Ingel18220_MGFPeaklist (F052591)	beta tubulin	LinJ.08.1290	beta tubulin	100,0 %	1,94%	49 721,2	22	29	132	Locus:1.1.1.4919.18 File:"Ingel18220.wiff"	INVYFDESAGGR	R	Y	99,7 %	58,3	29,5	57,1		1 326,63	2	0,0046	3,4	47	58
18220-18222_ OuelletteM_20131010	18220_large	18220_large	Ingel18220_MGFPeaklist (F052591)	beta tubulin	LinJ.08.1290	beta tubulin	100,0 %	1,94%	49 721,2	22	29	132	Locus:1.1.1.4926.16 File:"Ingel18220.wiff"	INVYFDESAGGR	R	Y	99,7 %	59,1	29,5	51,5		1 326,62	2	-0,000022	-0,017	47	58
18220-18222_ OuelletteM_20131010	18220_large	18220_large	Ingel18220_MGFPeaklist (F052591)	beta tubulin	LinJ.08.1290	beta tubulin	100,0 %	1,94%	49 721,2	22	29	132	Locus:1.1.1.4950.15 File:"Ingel18220.wiff"	INVYFDESAGGR	R	Y	99,7 %	59,2	29,5	52,9		1 326,62	2	0,0042	3,1	47	58
18220-18222_ OuelletteM_20131010	18220_large	18220_large	Ingel18220_MGFPeaklist (F052591)	beta tubulin	LinJ.08.1290	beta tubulin	100,0 %	1,94%	49 721,2	22	29	132	Locus:1.1.1.4991.14 File:"Ingel18220.wiff"	INVYFDESAGGR	R	Y	99,7 %	61,5	29,7	51,5		1 326,64	2	0,015	12	47	58
18220-18222_ OuelletteM_20131010	18220_large	18220_large	Ingel18220_MGFPeaklist (F052591)	beta tubulin	LinJ.08.1290	beta tubulin	100,0 %	1,94%	49 721,2	22	29	132	Locus:1.1.1.4909.15 File:"Ingel18220.wiff"	INVYFDESAGGR	R	Y	99,7 %	69,1	29,7	60,2		1 326,63	2	0,0068	5,1	47	58
18220-18222_ OuelletteM_20131010	18220_large	18220_large	Ingel18220_MGFPeaklist (F052591)	beta tubulin	LinJ.08.1290	beta tubulin	100,0 %	1,94%	49 721,2	22	29	132	Locus:1.1.1.4910.13 File:"Ingel18220.wiff"	INVYFDESAGGR	R	Y	99,7 %	88,2	29,7	79,8		1 326,63	2	0,0068	5,1	47	58
18220-18222_ OuelletteM_20131010	18220_large	18220_large	Ingel18220_MGFPeaklist (F052591)	beta tubulin	LinJ.08.1290	beta tubulin	100,0 %	1,94%	49 721,2	22	29	132	Locus:1.1.1.4956.9 File:"Ingel18220.wiff"	INVYFDESAGGRYVPR	R	A	98,5 %	25,1	30,2	25,1		1 841,91	3	0,0061	3,3	47	62
18220-18222_ OuelletteM_20131010	18220_large	18220_large	Ingel18220_MGFPeaklist (F052591)	beta tubulin	LinJ.08.1290	beta tubulin	100,0 %	1,94%	49 721,2	22	29	132	Locus:1.1.1.5064.2 File:"Ingel18220.wiff"	KLAVNLVPFPR	R	L	99,7 %	39,8	25,0	36,7		1 252,77	3	0,0020	1,6	252	262
18220-18222_ OuelletteM_20131010	18220_large	18220_large	Ingel18220_MGFPeaklist (F052591)	beta tubulin	LinJ.08.1290	beta tubulin	100,0 %	1,94%	49 721,2	22	29	132	Locus:1.1.1.5060.2 File:"Ingel18220.wiff"	KLAVNLVPFPR	R	L	99,7 %	40,4	25,0	38,0		1 252,77	3	0,0020	1,6	252	262
18220-18222_ OuelletteM_20131010	18220_large	18220_large	Ingel18220_MGFPeaklist (F052591)	beta tubulin	LinJ.08.1290	beta tubulin	100,0 %	1,94%	49 721,2	22	29	132	Locus:1.1.1.5059.3 File:"Ingel18220.wiff"	KLAVNLVPFPR	R	L	99,7 %	62,8	25,0	62,8		1 252,77	2	0,0036	2,9	252	262
18220-18222_ OuelletteM_20131010	18220_large	18220_large	Ingel18220_MGFPeaklist (F052591)	beta tubulin	LinJ.08.1290	beta tubulin	100,0 %	1,94%	49 721,2	22	29	132	Locus:1.1.1.5141.3 File:"Ingel18220.wiff"	LAVNLVPFPR	K	L	95,1 %	23,3	27,1	22,7		1 124,66	2	-0,0062	-5,5	253	262
18220-18222_ OuelletteM_20131010	18220_large	18220_large	Ingel18220_MGFPeaklist (F052591)	beta tubulin	LinJ.08.1290	beta tubulin	100,0 %	1,94%	49 721,2	22	29	132	Locus:1.1.1.5119.2 File:"Ingel18220.wiff"	LAVNLVPFPR	K	L	99,7 %	49,6	27,0	42,1		1 124,67	2	-0,0030	-2,7	253	262
18220-18222_ OuelletteM_20131010	18220_large	18220_large	Ingel18220_MGFPeaklist (F052591)	beta tubulin	LinJ.08.1290	beta tubulin	100,0 %	1,94%	49 721,2	22	29	132	Locus:1.1.1.5127.2 File:"Ingel18220.wiff"	LAVNLVPFPR	K	L	99,7 %	50,6	26,7	47,4		1 124,67	2	0,0014	1,2	253	262
18220-18222_ OuelletteM_20131010	18220_large	18220_large	Ingel18220_MGFPeaklist (F052591)	beta tubulin	LinJ.08.1290	beta tubulin	100,0 %	1,94%	49 721,2	22	29	132	Locus:1.1.1.5118.3 File:"Ingel18220.wiff"	LAVNLVPFPR	K	L	99,7 %	52,0	27,0	49,8		1 124,67	2	-0,0034	-3,0	253	262
18220-18222_ OuelletteM_20131010	18220_large	18220_large	Ingel18220_MGFPeaklist (F052591)	beta tubulin	LinJ.08.1290	beta tubulin	100,0 %	1,94%	49 721,2	22	29	132	Locus:1.1.1.5103.3 File:"Ingel18220.wiff"	LAVNLVPFPR	K	L	99,7 %	52,7	27,0	47,2		1 124,67	2	-0,0034	-3,0	253	262
18220-18222_ OuelletteM_20131010	18220_large	18220_large	Ingel18220_MGFPeaklist (F052591)	beta tubulin	LinJ.08.1290	beta tubulin	100,0 %	1,94%	49 721,2	22	29	132	Locus:1.1.1.5111.5 File:"Ingel18220.wiff"	LAVNLVPFPR	K	L	99,7 %	52,8	27,0	48,5		1 124,67	2	-0,0034	-3,0	253	262
18220-18222_ OuelletteM_20131010	18220_large	18220_large	Ingel18220_MGFPeaklist (F052591)	beta tubulin	LinJ.08.1290	beta tubulin	100,0 %	1,94%	49 721,2	22	29	132	Locus:1.1.1.5129.3 File:"Ingel18220.wiff"	LAVNLVPFPR	K	L	99,7 %	53,9	26,5	37,2		1 124,68	2	0,0044	3,9	253	262
18220-18222_ OuelletteM_20131010	18220_large	18220_large	Ingel18220_MGFPeaklist (F052591)	beta tubulin	LinJ.08.1290	beta tubulin	100,0 %	1,94%	49 721,2	22	29	132	Locus:1.1.1.5102.2 File:"Ingel18220.wiff"	LAVNLVPFPR	K	L	99,7 %	56,1	27,0	49,9		1 124,67	2	-0,0034	-3,0	253	262
18220-18222_ OuelletteM_20131010	18220_large	18220_large	Ingel18220_MGFPeaklist (F052591)	beta tubulin	LinJ.08.1290	beta tubulin	100,0 %	1,94%	49 721,2	22	29	132	Locus:1.1.1.5110.4 File:"Ingel18220.wiff"	LAVNLVPFPR	K	L	99,7 %	57,3	27,0	52,4		1 124,67	2	-0,0034	-3,0	253	262
18220-18222_ OuelletteM_20131010	18220_large	18220_large	Ingel18220_MGFPeaklist (F052591)	beta tubulin	LinJ.08.1290	beta tubulin	100,0 %	1,94%	49 721,2	22	29	132	Locus:1.1.1.5090.7 File:"Ingel18220.wiff"	LHFFMMGFAPLTSR	R	G	97,4 %	29,8	29,9	29,6	Oxidation (+16), Oxidation (+16)	1 685,82	2	0,0093	5,5	263	276
18220-18222_ OuelletteM_20131010	18220_large	18220_large	Ingel18220_MGFPeaklist (F052591)	beta tubulin	LinJ.08.1290	beta tubulin	100,0 %	1,94%	49 721,2	22	29	132	Locus:1.1.1.5095.4 File:"Ingel18220.wiff"	LHFFMMGFAPLTSR	R	G	99,7 %	46,0	29,7	41,5	Oxidation (+16), Oxidation (+16)	1 685,80	3	-0,0014	-0,85	263	276
18220-18222_ OuelletteM_20131010	18220_large	18220_large	Ingel18220_MGFPeaklist (F052591)	beta tubulin	LinJ.08.1290	beta tubulin	100,0 %	1,94%	49 721,2	22	29	132	Locus:1.1.1.5088.3 File:"Ingel18220.wiff"	LHFFMMGFAPLTSR	R	G	99,7 %	49,9	29,7	37,0	Oxidation (+16), Oxidation (+16)	1 685,80	3	-0,0014	-0,85	263	276
18220-18222_ OuelletteM_20131010	18220_large	18220_large	Ingel18220_MGFPeaklist (F052591)	beta tubulin	LinJ.08.1290	beta tubulin	100,0 %	1,94%	49 721,2	22	29	132	Locus:1.1.1.5094.4 File:"Ingel18220.wiff"	LHFFMMGFAPLTSR	R	G	99,7 %	55,8	29,7	44,9	Oxidation (+16), Oxidation (+16)	1 685,80	3	-0,0014	-0,85	263	276
18220-18222_ OuelletteM_20131010	18220_large	18220_large	Ingel18220_MGFPeaklist (F052591)	beta tubulin	LinJ.08.1290	beta tubulin	100,0 %	1,94%	49 721,2	22	29	132	Locus:1.1.1.5086.4 File:"Ingel18220.wiff"	LHFFMMGFAPLTSR	R	G	99,7 %	56,3	29,7	46,4	Oxidation (+16), Oxidation (+16)	1 685,80	3	-0,0014	-0,85	263	276
18220-18222_ OuelletteM_20131010	18220_large	18220_large	Ingel18220_MGFPeaklist (F052591)	beta tubulin	LinJ.08.1290	beta tubulin	100,0 %	1,94%	49 721,2	22	29	132	Locus:1.1.1.5028.4 File:"Ingel18220.wiff"	LREEYPDRIMMTFSVIPSPR	K	V	94,5 %	17,5	29,5	17,5	Oxidation (+16), Oxidation (+16)	2 468,23	4	0,0063	2,5	155	174
18220-18222_ OuelletteM_20131010	18220_large	18220_large	Ingel18220_MGFPeaklist (F052591)	beta tubulin	LinJ.08.1290	beta tubulin	100,0 %	1,94%	49 721,2	22	29	132	Locus:1.1.1.5024.15 File:"Ingel18220.wiff"	LREEYPDRIMMTFSVIPSPR	K	V	94,8 %	17,6	29,5	17,6	Oxidation (+16), Oxidation (+16)	2 468,22	3	0,0046	1,9	155	174
18220-18222_ OuelletteM_20131010	18220_large	18220_large	Ingel18220_MGFPeaklist (F052591)	beta tubulin	LinJ.08.1290	beta tubulin	100,0 %	1,94%	49 721,2	22	29	132	Locus:1.1.1.5030.7 File:"Ingel18220.wiff"	LREEYPDRIMMTFSVIPSPR	K	V	98,0 %	20,1	29,5	20,1	Oxidation (+16), Oxidation (+16)	2 468,23	4	0,0063	2,5	155	174
18220-18222_ OuelletteM_20131010	18220_large	18220_large	Ingel18220_MGFPeaklist (F052591)	beta tubulin	LinJ.08.1290	beta tubulin	100,0 %	1,94%	49 721,2	22	29	132	Locus:1.1.1.5022.10 File:"Ingel18220.wiff"	LREEYPDRIMMTFSVIPSPR	K	V	99,7 %	33,9	29,5	33,9	Oxidation (+16), Oxidation (+16)	2 468,23	4	0,0063	2,5	155	174
18220-18222_ OuelletteM_20131010	18220_large	18220_large	Ingel18220_MGFPeaklist (F052591)	beta tubulin	LinJ.08.1290	beta tubulin	100,0 %	1,94%	49 721,2	22	29	132	Locus:1.1.1.5020.3 File:"Ingel18220.wiff"	LREEYPDRIMMTFSVIPSPR	K	V	99,7 %	41,4	29,5	41,2	Oxidation (+16), Oxidation (+16)	2 468,23	4	0,0063	2,5	155	174
18220-18222_ OuelletteM_20131010	18220_large	18220_large	Ingel18220_MGFPeaklist (F052591)	beta tubulin	LinJ.08.1290	beta tubulin	100,0 %	1,94%	49 721,2	22	29	132	Locus:1.1.1.5021.11 File:"Ingel18220.wiff"	LREEYPDRIMMTFSVIPSPR	K	V	99,7 %	46,8	29,5	46,6	Oxidation (+16), Oxidation (+16)	2 468,23	4	0,0063	2,5	155	174
18220-18222_ OuelletteM_20131010	18220_large	18220_large	Ingel18220_MGFPeaklist (F052591)	beta tubulin	LinJ.08.1290	beta tubulin	100,0 %	1,94%	49 721,2	22	29	132	Locus:1.1.1.4720.10 File:"Ingel18220.wiff"	MREIVSCQAGQCGNQIGSK	-	F	99,7 %	47,0	28,9	46,0	Oxidation (+16), Carbamidomethyl (+57), Carbamidomethyl (+57)	2 137,98	3	0,0099	4,6	1	19
18220-18222_ OuelletteM_20131010	18220_large	18220_large	Ingel18220_MGFPeaklist (F052591)	beta tubulin	LinJ.08.1290	beta tubulin	100,0 %	1,94%	49 721,2	22	29	132	Locus:1.1.1.4719.10 File:"Ingel18220.wiff"	MREIVSCQAGQCGNQIGSK	-	F	99,7 %	52,7	28,9	50,4	Oxidation (+16), Carbamidomethyl (+57), Carbamidomethyl (+57)	2 137,98	3	0,0099	4,6	1	19
18220-18222_ OuelletteM_20131010	18220_large	18220_large	Ingel18220_MGFPeaklist (F052591)	beta tubulin	LinJ.08.1290	beta tubulin	100,0 %	1,94%	49 721,2	22	29	132	Locus:1.1.1.4717.7 File:"Ingel18220.wiff"	MSTKEVDEQMLNVQNK	R	N	99,7 %	43,8	28,7	43,3	Oxidation (+16), Oxidation (+16)	1 924,88	3	-0,012	-6,1	321	336
18220-18222_ OuelletteM_20131010	18220_large	18220_large	Ingel18220_MGFPeaklist (F052591)	beta tubulin	LinJ.08.1290	beta tubulin	100,0 %	1,94%	49 721,2	22	29	132	Locus:1.1.1.4718.11 File:"Ingel18220.wiff"	MSTKEVDEQMLNVQNK	R	N	99,7 %	48,5	28,7	48,5	Oxidation (+16), Oxidation (+16)	1 924,88	3	-0,012	-6,1	321	336
18220-18222_ OuelletteM_20131010	18220_large	18220_large	Ingel18220_MGFPeaklist (F052591)	beta tubulin	LinJ.08.1290	beta tubulin	100,0 %	1,94%	49 721,2	22	29	132	Locus:1.1.1.5154.19 File:"Ingel18220.wiff"	NSSYFIEWIPNNIK	K	S	99,7 %	52,7	29,9	48,7		1 723,86	2	0,0059	3,4	337	350
18220-18222_ OuelletteM_20131010	18220_large	18220_large	Ingel18220_MGFPeaklist (F052591)	beta tubulin	LinJ.08.1290	beta tubulin	100,0 %	1,94%	49 721,2	22	29	132	Locus:1.1.1.5153.14 File:"Ingel18220.wiff"	NSSYFIEWIPNNIK	K	S	99,7 %	58,0	29,9	55,9		1 723,86	2	0,0059	3,4	337	350
18220-18222_ OuelletteM_20131010	18220_large	18220_large	Ingel18220_MGFPeaklist (F052591)	beta tubulin	LinJ.08.1290	beta tubulin	100,0 %	1,94%	49 721,2	22	29	132	Locus:1.1.1.4843.9 File:"Ingel18220.wiff"	RVGEQFTGMFR	R	R	95,6 %	21,9	30,4	16,5	Oxidation (+16)	1 342,65	3	0,0036	2,7	380	390
18220-18222_ OuelletteM_20131010	18220_large	18220_large	Ingel18220_MGFPeaklist (F052591)	beta tubulin	LinJ.08.1290	beta tubulin	100,0 %	1,94%	49 721,2	22	29	132	Locus:1.1.1.4845.3 File:"Ingel18220.wiff"	RVGEQFTGMFR	R	R	99,1 %	31,8	30,4	28,0	Oxidation (+16)	1 342,65	3	0,0036	2,7	380	390
18220-18222_ OuelletteM_20131010	18220_large	18220_large	Ingel18220_MGFPeaklist (F052591)	beta tubulin	LinJ.08.1290	beta tubulin	100,0 %	1,94%	49 721,2	22	29	132	Locus:1.1.1.4815.6 File:"Ingel18220.wiff"	SSICDIPPKGLK	K	M	99,7 %	44,5	30,1	44,5	Carbamidomethyl (+57)	1 313,70	3	-0,0040	-3,0	351	362
18220-18222_ OuelletteM_20131010	18220_large	18220_large	Ingel18220_MGFPeaklist (F052591)	beta tubulin	LinJ.08.1290	beta tubulin	100,0 %	1,94%	49 721,2	22	29	132	Locus:1.1.1.4887.15 File:"Ingel18220.wiff"	VGEQFTGMFR	R	R	98,4 %	25,4	29,8	25,4	Oxidation (+16)	1 186,54	2	-0,00094	-0,79	381	390
18220-18222_ OuelletteM_20131010	18220_large	18220_large	Ingel18220_MGFPeaklist (F052591)	beta tubulin	LinJ.08.1290	beta tubulin	100,0 %	1,94%	49 721,2	22	29	132	Locus:1.1.1.4871.11 File:"Ingel18220.wiff"	VGEQFTGMFR	R	R	99,7 %	48,0	29,7	40,7	Oxidation (+16)	1 186,54	2	-0,0029	-2,5	381	390
18220-18222_ OuelletteM_20131010	18220_large	18220_large	Ingel18220_MGFPeaklist (F052591)	beta tubulin	LinJ.08.1290	beta tubulin	100,0 %	1,94%	49 721,2	22	29	132	Locus:1.1.1.4879.14 File:"Ingel18220.wiff"	VGEQFTGMFR	R	R	99,7 %	50,3	29,7	44,9	Oxidation (+16)	1 186,54	2	-0,0029	-2,5	381	390
18220-18222_ OuelletteM_20131010	18220_large	18220_large	Ingel18220_MGFPeaklist (F052591)	beta tubulin	LinJ.08.1290	beta tubulin	100,0 %	1,94%	49 721,2	22	29	132	Locus:1.1.1.4880.16 File:"Ingel18220.wiff"	VGEQFTGMFR	R	R	99,7 %	57,9	29,7	51,7	Oxidation (+16)	1 186,54	2	-0,0029	-2,5	381	390
18220-18222_ OuelletteM_20131010	18220_large	18220_large	Ingel18220_MGFPeaklist (F052591)	beta tubulin	LinJ.08.1290	beta tubulin	100,0 %	1,94%	49 721,2	22	29	132	Locus:1.1.1.4872.12 File:"Ingel18220.wiff"	VGEQFTGMFR	R	R	99,7 %	59,3	29,7	53,5	Oxidation (+16)	1 186,54	2	-0,0029	-2,5	381	390
18220-18222_ OuelletteM_20131010	18220_large	18220_large	Ingel18220_MGFPeaklist (F052591)	beta tubulin	LinJ.08.1290	beta tubulin	100,0 %	1,94%	49 721,2	22	29	132	Locus:1.1.1.4835.7 File:"Ingel18220.wiff"	VGEQFTGMFRR	R	K	99,4 %	35,6	30,4	28,7	Oxidation (+16)	1 342,65	3	0,0036	2,7	381	391
18220-18222_ OuelletteM_20131010	18220_large	18220_large	Ingel18220_MGFPeaklist (F052591)	beta tubulin	LinJ.08.1290	beta tubulin	100,0 %	1,94%	49 721,2	22	29	132	Locus:1.1.1.4836.8 File:"Ingel18220.wiff"	VGEQFTGMFRR	R	K	99,5 %	38,4	30,4	23,8	Oxidation (+16)	1 342,65	3	0,0036	2,7	381	391
18220-18222_ OuelletteM_20131010	18220_large	18220_large	Ingel18220_MGFPeaklist (F052591)	beta tubulin	LinJ.08.1290	beta tubulin	100,0 %	1,94%	49 721,2	22	29	132	Locus:1.1.1.5094.2 File:"Ingel18220.wiff"	YLTASALFR	R	G	95,7 %	31,2	29,7	27,4		1 040,58	2	0,010	10,0	310	318
18220-18222_ OuelletteM_20131010	18220_large	18220_large	Ingel18220_MGFPeaklist (F052591)	beta tubulin	LinJ.08.1290	beta tubulin	100,0 %	1,94%	49 721,2	22	29	132	Locus:1.1.1.5045.3 File:"Ingel18220.wiff"	YLTASALFR	R	G	98,5 %	26,2	29,8	26,2		1 040,56	2	-0,00062	-0,60	310	318
18220-18222_ OuelletteM_20131010	18220_large	18220_large	Ingel18220_MGFPeaklist (F052591)	beta tubulin	LinJ.08.1290	beta tubulin	100,0 %	1,94%	49 721,2	22	29	132	Locus:1.1.1.5110.2 File:"Ingel18220.wiff"	YLTASALFR	R	G	98,5 %	36,6	29,7	31,2		1 040,57	2	0,0070	6,7	310	318
18220-18222_ OuelletteM_20131010	18220_large	18220_large	Ingel18220_MGFPeaklist (F052591)	beta tubulin	LinJ.08.1290	beta tubulin	100,0 %	1,94%	49 721,2	22	29	132	Locus:1.1.1.5147.2 File:"Ingel18220.wiff"	YLTASALFR	R	G	99,7 %	38,5	29,8	30,2		1 040,57	2	0,0012	1,1	310	318
18220-18222_ OuelletteM_20131010	18220_large	18220_large	Ingel18220_MGFPeaklist (F052591)	beta tubulin	LinJ.08.1290	beta tubulin	100,0 %	1,94%	49 721,2	22	29	132	Locus:1.1.1.5085.3 File:"Ingel18220.wiff"	YLTASALFR	R	G	99,7 %	44,4	29,7	31,7		1 040,58	2	0,010	10,0	310	318
18220-18222_ OuelletteM_20131010	18220_large	18220_large	Ingel18220_MGFPeaklist (F052591)	beta tubulin	LinJ.08.1290	beta tubulin	100,0 %	1,94%	49 721,2	22	29	132	Locus:1.1.1.5144.2 File:"Ingel18220.wiff"	YLTASALFR	R	G	99,7 %	40,1	29,8	34,3		1 040,57	2	0,0012	1,1	310	318
18220-18222_ OuelletteM_20131010	18220_large	18220_large	Ingel18220_MGFPeaklist (F052591)	beta tubulin	LinJ.08.1290	beta tubulin	100,0 %	1,94%	49 721,2	22	29	132	Locus:1.1.1.5117.3 File:"Ingel18220.wiff"	YLTASALFR	R	G	99,7 %	46,2	29,8	45,9		1 040,57	2	0,00058	0,55	310	318
18220-18222_ OuelletteM_20131010	18220_large	18220_large	Ingel18220_MGFPeaklist (F052591)	beta tubulin	LinJ.08.1290	beta tubulin	100,0 %	1,94%	49 721,2	22	29	132	Locus:1.1.1.5093.2 File:"Ingel18220.wiff"	YLTASALFR	R	G	99,7 %	46,3	29,7	35,5		1 040,58	2	0,010	10,0	310	318
18220-18222_ OuelletteM_20131010	18220_large	18220_large	Ingel18220_MGFPeaklist (F052591)	beta tubulin	LinJ.08.1290	beta tubulin	100,0 %	1,94%	49 721,2	22	29	132	Locus:1.1.1.5109.2 File:"Ingel18220.wiff"	YLTASALFR	R	G	99,7 %	55,1	29,8	48,6		1 040,56	2	-0,0030	-2,9	310	318
18220-18222_ OuelletteM_20131010	18220_large	18220_large	Ingel18220_MGFPeaklist (F052591)	beta tubulin	LinJ.08.1290	beta tubulin	100,0 %	1,94%	49 721,2	22	29	132	Locus:1.1.1.5046.4 File:"Ingel18220.wiff"	YLTASALFR	R	G	99,7 %	60,9	29,8	54,7		1 040,56	2	-0,00062	-0,60	310	318
18220-18222_ OuelletteM_20131010	18220_large	18220_large	Ingel18220_MGFPeaklist (F052591)	beta tubulin	LinJ.08.1290	beta tubulin	100,0 %	1,94%	49 721,2	22	29	132	Locus:1.1.1.5077.4 File:"Ingel18220.wiff"	YLTASALFR	R	G	99,7 %	65,2	29,8	52,3		1 040,56	2	-0,00082	-0,79	310	318
18220-18222_ OuelletteM_20131010	18220_large	18220_large	Ingel18220_MGFPeaklist (F052591)	beta tubulin	LinJ.08.1290	beta tubulin	100,0 %	1,94%	49 721,2	22	29	132	Locus:1.1.1.5054.6 File:"Ingel18220.wiff"	YLTASALFR	R	G	99,7 %	66,7	29,8	55,5		1 040,56	2	-0,00062	-0,60	310	318
18220-18222_ OuelletteM_20131010	18220_large	18220_large	Ingel18220_MGFPeaklist (F052591)	beta tubulin	LinJ.08.1290	beta tubulin	100,0 %	1,94%	49 721,2	22	29	132	Locus:1.1.1.5070.4 File:"Ingel18220.wiff"	YLTASALFR	R	G	99,7 %	66,7	29,8	60,6		1 040,57	2	-0,00022	-0,21	310	318
18220-18222_ OuelletteM_20131010	18220_large	18220_large	Ingel18220_MGFPeaklist (F052591)	beta tubulin	LinJ.08.1290	beta tubulin	100,0 %	1,94%	49 721,2	22	29	132	Locus:1.1.1.5053.3 File:"Ingel18220.wiff"	YLTASALFR	R	G	99,7 %	66,7	29,8	57,5		1 040,56	2	-0,00062	-0,60	310	318
18220-18222_ OuelletteM_20131010	18220_large	18220_large	Ingel18220_MGFPeaklist (F052591)	beta tubulin	LinJ.08.1290	beta tubulin	100,0 %	1,94%	49 721,2	22	29	132	Locus:1.1.1.5061.3 File:"Ingel18220.wiff"	YLTASALFR	R	G	99,7 %	67,0	29,8	59,8		1 040,56	2	-0,00062	-0,60	310	318
18220-18222_ OuelletteM_20131010	18220_large	18220_large	Ingel18220_MGFPeaklist (F052591)	beta tubulin	LinJ.08.1290	beta tubulin	100,0 %	1,94%	49 721,2	22	29	132	Locus:1.1.1.5069.3 File:"Ingel18220.wiff"	YLTASALFR	R	G	99,7 %	69,8	29,8	61,6		1 040,57	2	0,0020	1,9	310	318
18220-18222_ OuelletteM_20131010	18220_large	18220_large	Ingel18220_MGFPeaklist (F052591)	beta tubulin	LinJ.08.1290	beta tubulin	100,0 %	1,94%	49 721,2	22	29	132	Locus:1.1.1.5062.4 File:"Ingel18220.wiff"	YLTASALFR	R	G	99,7 %	75,6	29,8	68,8		1 040,56	2	-0,00062	-0,60	310	318
18220-18222_ OuelletteM_20131010	18220_large	18220_large	Ingel18220_MGFPeaklist (F052591)	beta tubulin	LinJ.08.1290	beta tubulin	100,0 %	1,94%	49 721,2	22	29	132	Locus:1.1.1.5078.2 File:"Ingel18220.wiff"	YLTASALFR	R	G	99,7 %	78,5	29,8	62,1		1 040,57	2	0,0016	1,5	310	318
18220-18222_ OuelletteM_20131010	18221_medium	18221_medium	Ingel18221_MGFPeaklist (F052589)	beta tubulin	LinJ.33.0860	beta-tubulin	100,0 %	6,84%	49 722,2	48	94	671	Locus:1.1.1.5134.5 File:"Ingel18221.wiff"	AGPYGQLFRPDNFIFGQSGAGNNWAK	R	G	97,6 %	23,8	29,1	23,8		2 811,33	4	-0,017	-6,1	78	103
18220-18222_ OuelletteM_20131010	18221_medium	18221_medium	Ingel18221_MGFPeaklist (F052589)	beta tubulin	LinJ.33.0860	beta-tubulin	100,0 %	6,84%	49 722,2	48	94	671	Locus:1.1.1.5168.3 File:"Ingel18221.wiff"	AGPYGQLFRPDNFIFGQSGAGNNWAK	R	G	98,8 %	28,4	29,4	28,4		2 811,37	3	0,013	4,7	78	103
18220-18222_ OuelletteM_20131010	18221_medium	18221_medium	Ingel18221_MGFPeaklist (F052589)	beta tubulin	LinJ.33.0860	beta-tubulin	100,0 %	6,84%	49 722,2	48	94	671	Locus:1.1.1.5184.2 File:"Ingel18221.wiff"	AGPYGQLFRPDNFIFGQSGAGNNWAK	R	G	98,8 %	22,5	29,2	22,5		2 811,34	3	-0,011	-3,9	78	103
18220-18222_ OuelletteM_20131010	18221_medium	18221_medium	Ingel18221_MGFPeaklist (F052589)	beta tubulin	LinJ.33.0860	beta-tubulin	100,0 %	6,84%	49 722,2	48	94	671	Locus:1.1.1.5151.19 File:"Ingel18221.wiff"	AGPYGQLFRPDNFIFGQSGAGNNWAK	R	G	98,9 %	18,8	29,2	18,8		2 811,34	3	-0,0072	-2,6	78	103
18220-18222_ OuelletteM_20131010	18221_medium	18221_medium	Ingel18221_MGFPeaklist (F052589)	beta tubulin	LinJ.33.0860	beta-tubulin	100,0 %	6,84%	49 722,2	48	94	671	Locus:1.1.1.5188.2 File:"Ingel18221.wiff"	AGPYGQLFRPDNFIFGQSGAGNNWAK	R	G	98,9 %	24,8	29,2	24,8		2 811,34	3	-0,011	-3,9	78	103
18220-18222_ OuelletteM_20131010	18221_medium	18221_medium	Ingel18221_MGFPeaklist (F052589)	beta tubulin	LinJ.33.0860	beta-tubulin	100,0 %	6,84%	49 722,2	48	94	671	Locus:1.1.1.5133.13 File:"Ingel18221.wiff"	AGPYGQLFRPDNFIFGQSGAGNNWAK	R	G	99,3 %	30,3	29,2	30,3		2 811,34	3	-0,0093	-3,3	78	103
18220-18222_ OuelletteM_20131010	18221_medium	18221_medium	Ingel18221_MGFPeaklist (F052589)	beta tubulin	LinJ.33.0860	beta-tubulin	100,0 %	6,84%	49 722,2	48	94	671	Locus:1.1.1.5151.18 File:"Ingel18221.wiff"	AGPYGQLFRPDNFIFGQSGAGNNWAK	R	G	99,6 %	27,6	29,2	27,6		2 811,34	3	-0,0072	-2,6	78	103
18220-18222_ OuelletteM_20131010	18221_medium	18221_medium	Ingel18221_MGFPeaklist (F052589)	beta tubulin	LinJ.33.0860	beta-tubulin	100,0 %	6,84%	49 722,2	48	94	671	Locus:1.1.1.5167.4 File:"Ingel18221.wiff"	AGPYGQLFRPDNFIFGQSGAGNNWAK	R	G	99,7 %	34,5	29,4	34,5		2 811,37	3	0,013	4,7	78	103
18220-18222_ OuelletteM_20131010	18221_medium	18221_medium	Ingel18221_MGFPeaklist (F052589)	beta tubulin	LinJ.33.0860	beta-tubulin	100,0 %	6,84%	49 722,2	48	94	671	Locus:1.1.1.5135.18 File:"Ingel18221.wiff"	AGPYGQLFRPDNFIFGQSGAGNNWAK	R	G	99,7 %	39,8	29,2	39,8		2 811,34	3	-0,0093	-3,3	78	103
18220-18222_ OuelletteM_20131010	18221_medium	18221_medium	Ingel18221_MGFPeaklist (F052589)	beta tubulin	LinJ.33.0860	beta-tubulin	100,0 %	6,84%	49 722,2	48	94	671	Locus:1.1.1.5137.13 File:"Ingel18221.wiff"	AGPYGQLFRPDNFIFGQSGAGNNWAK	R	G	99,7 %	39,9	29,2	39,9		2 811,34	3	-0,0093	-3,3	78	103
18220-18222_ OuelletteM_20131010	18221_medium	18221_medium	Ingel18221_MGFPeaklist (F052589)	beta tubulin	LinJ.33.0860	beta-tubulin	100,0 %	6,84%	49 722,2	48	94	671	Locus:1.1.1.5134.17 File:"Ingel18221.wiff"	AGPYGQLFRPDNFIFGQSGAGNNWAK	R	G	99,7 %	41,0	29,2	41,0		2 811,34	3	-0,0093	-3,3	78	103
18220-18222_ OuelletteM_20131010	18221_medium	18221_medium	Ingel18221_MGFPeaklist (F052589)	beta tubulin	LinJ.33.0860	beta-tubulin	100,0 %	6,84%	49 722,2	48	94	671	Locus:1.1.1.5139.3 File:"Ingel18221.wiff"	AGPYGQLFRPDNFIFGQSGAGNNWAK	R	G	99,7 %	42,4	29,1	42,4		2 811,33	4	-0,017	-6,1	78	103
18220-18222_ OuelletteM_20131010	18221_medium	18221_medium	Ingel18221_MGFPeaklist (F052589)	beta tubulin	LinJ.33.0860	beta-tubulin	100,0 %	6,84%	49 722,2	48	94	671	Locus:1.1.1.5160.16 File:"Ingel18221.wiff"	AGPYGQLFRPDNFIFGQSGAGNNWAK	R	G	99,7 %	47,1	29,2	47,1		2 811,34	3	-0,0072	-2,6	78	103
18220-18222_ OuelletteM_20131010	18221_medium	18221_medium	Ingel18221_MGFPeaklist (F052589)	beta tubulin	LinJ.33.0860	beta-tubulin	100,0 %	6,84%	49 722,2	48	94	671	Locus:1.1.1.5138.16 File:"Ingel18221.wiff"	AGPYGQLFRPDNFIFGQSGAGNNWAK	R	G	99,7 %	47,3	29,2	47,3		2 811,34	3	-0,0093	-3,3	78	103
18220-18222_ OuelletteM_20131010	18221_medium	18221_medium	Ingel18221_MGFPeaklist (F052589)	beta tubulin	LinJ.33.0860	beta-tubulin	100,0 %	6,84%	49 722,2	48	94	671	Locus:1.1.1.4973.16 File:"Ingel18221.wiff"	AVLMDLEPGTMDSVR	R	A	95,7 %	18,1	29,5	13,0	Oxidation (+16), Oxidation (+16)	1 664,78	2	0,0016	0,99	63	77
18220-18222_ OuelletteM_20131010	18221_medium	18221_medium	Ingel18221_MGFPeaklist (F052589)	beta tubulin	LinJ.33.0860	beta-tubulin	100,0 %	6,84%	49 722,2	48	94	671	Locus:1.1.1.4989.14 File:"Ingel18221.wiff"	AVLMDLEPGTMDSVR	R	A	98,7 %	19,4	29,5	17,9	Oxidation (+16), Oxidation (+16)	1 664,78	2	0,0016	0,99	63	77
18220-18222_ OuelletteM_20131010	18221_medium	18221_medium	Ingel18221_MGFPeaklist (F052589)	beta tubulin	LinJ.33.0860	beta-tubulin	100,0 %	6,84%	49 722,2	48	94	671	Locus:1.1.1.4953.15 File:"Ingel18221.wiff"	AVLMDLEPGTMDSVR	R	A	99,3 %	23,3	29,5	23,3	Oxidation (+16), Oxidation (+16)	1 664,78	2	0,0042	2,6	63	77
18220-18222_ OuelletteM_20131010	18221_medium	18221_medium	Ingel18221_MGFPeaklist (F052589)	beta tubulin	LinJ.33.0860	beta-tubulin	100,0 %	6,84%	49 722,2	48	94	671	Locus:1.1.1.4937.17 File:"Ingel18221.wiff"	AVLMDLEPGTMDSVR	R	A	99,4 %	27,0	29,3	27,0	Oxidation (+16), Oxidation (+16)	1 664,77	2	-0,0054	-3,2	63	77
18220-18222_ OuelletteM_20131010	18221_medium	18221_medium	Ingel18221_MGFPeaklist (F052589)	beta tubulin	LinJ.33.0860	beta-tubulin	100,0 %	6,84%	49 722,2	48	94	671	Locus:1.1.1.4972.19 File:"Ingel18221.wiff"	AVLMDLEPGTMDSVR	R	A	99,6 %	27,6	29,5	22,5	Oxidation (+16), Oxidation (+16)	1 664,78	2	0,0016	0,99	63	77
18220-18222_ OuelletteM_20131010	18221_medium	18221_medium	Ingel18221_MGFPeaklist (F052589)	beta tubulin	LinJ.33.0860	beta-tubulin	100,0 %	6,84%	49 722,2	48	94	671	Locus:1.1.1.4949.19 File:"Ingel18221.wiff"	AVLMDLEPGTMDSVR	R	A	99,7 %	68,8	29,9	7,72	Oxidation (+16)	1 648,78	2	0,0014	0,83	63	77
18220-18222_ OuelletteM_20131010	18221_medium	18221_medium	Ingel18221_MGFPeaklist (F052589)	beta tubulin	LinJ.33.0860	beta-tubulin	100,0 %	6,84%	49 722,2	48	94	671	Locus:1.1.1.4867.6 File:"Ingel18221.wiff"	AVLMDLEPGTMDSVR	R	A	99,7 %	38,2	29,4	30,3	Oxidation (+16), Oxidation (+16)	1 664,77	3	-0,0031	-1,9	63	77
18220-18222_ OuelletteM_20131010	18221_medium	18221_medium	Ingel18221_MGFPeaklist (F052589)	beta tubulin	LinJ.33.0860	beta-tubulin	100,0 %	6,84%	49 722,2	48	94	671	Locus:1.1.1.4952.18 File:"Ingel18221.wiff"	AVLMDLEPGTMDSVR	R	A	99,7 %	40,6	29,5	40,6	Oxidation (+16), Oxidation (+16)	1 664,78	2	0,0042	2,6	63	77
18220-18222_ OuelletteM_20131010	18221_medium	18221_medium	Ingel18221_MGFPeaklist (F052589)	beta tubulin	LinJ.33.0860	beta-tubulin	100,0 %	6,84%	49 722,2	48	94	671	Locus:1.1.1.4914.17 File:"Ingel18221.wiff"	AVLMDLEPGTMDSVR	R	A	99,7 %	44,7	29,7	38,0	Oxidation (+16), Oxidation (+16)	1 664,79	2	0,014	8,6	63	77
18220-18222_ OuelletteM_20131010	18221_medium	18221_medium	Ingel18221_MGFPeaklist (F052589)	beta tubulin	LinJ.33.0860	beta-tubulin	100,0 %	6,84%	49 722,2	48	94	671	Locus:1.1.1.4923.17 File:"Ingel18221.wiff"	AVLMDLEPGTMDSVR	R	A	99,7 %	45,6	29,7	45,5	Oxidation (+16), Oxidation (+16)	1 664,79	2	0,010	6,2	63	77
18220-18222_ OuelletteM_20131010	18221_medium	18221_medium	Ingel18221_MGFPeaklist (F052589)	beta tubulin	LinJ.33.0860	beta-tubulin	100,0 %	6,84%	49 722,2	48	94	671	Locus:1.1.1.4893.3 File:"Ingel18221.wiff"	AVLMDLEPGTMDSVR	R	A	99,7 %	48,1	29,4	48,1	Oxidation (+16), Oxidation (+16)	1 664,77	3	-0,0022	-1,3	63	77
18220-18222_ OuelletteM_20131010	18221_medium	18221_medium	Ingel18221_MGFPeaklist (F052589)	beta tubulin	LinJ.33.0860	beta-tubulin	100,0 %	6,84%	49 722,2	48	94	671	Locus:1.1.1.4913.17 File:"Ingel18221.wiff"	AVLMDLEPGTMDSVR	R	A	99,7 %	48,1	29,7	47,6	Oxidation (+16), Oxidation (+16)	1 664,79	2	0,014	8,6	63	77
18220-18222_ OuelletteM_20131010	18221_medium	18221_medium	Ingel18221_MGFPeaklist (F052589)	beta tubulin	LinJ.33.0860	beta-tubulin	100,0 %	6,84%	49 722,2	48	94	671	Locus:1.1.1.5020.14 File:"Ingel18221.wiff"	AVLMDLEPGTMDSVR	R	A	99,7 %	49,8	30,1	49,8		1 632,79	2	0,0065	4,0	63	77
18220-18222_ OuelletteM_20131010	18221_medium	18221_medium	Ingel18221_MGFPeaklist (F052589)	beta tubulin	LinJ.33.0860	beta-tubulin	100,0 %	6,84%	49 722,2	48	94	671	Locus:1.1.1.4922.19 File:"Ingel18221.wiff"	AVLMDLEPGTMDSVR	R	A	99,7 %	51,9	29,7	44,8	Oxidation (+16), Oxidation (+16)	1 664,79	2	0,010	6,2	63	77
18220-18222_ OuelletteM_20131010	18221_medium	18221_medium	Ingel18221_MGFPeaklist (F052589)	beta tubulin	LinJ.33.0860	beta-tubulin	100,0 %	6,84%	49 722,2	48	94	671	Locus:1.1.1.4930.20 File:"Ingel18221.wiff"	AVLMDLEPGTMDSVR	R	A	99,7 %	56,7	29,7	55,4	Oxidation (+16), Oxidation (+16)	1 664,79	2	0,015	8,9	63	77
18220-18222_ OuelletteM_20131010	18221_medium	18221_medium	Ingel18221_MGFPeaklist (F052589)	beta tubulin	LinJ.33.0860	beta-tubulin	100,0 %	6,84%	49 722,2	48	94	671	Locus:1.1.1.4880.4 File:"Ingel18221.wiff"	AVLMDLEPGTMDSVR	R	A	99,7 %	58,8	29,3	58,8	Oxidation (+16), Oxidation (+16)	1 664,77	3	-0,0049	-3,0	63	77
18220-18222_ OuelletteM_20131010	18221_medium	18221_medium	Ingel18221_MGFPeaklist (F052589)	beta tubulin	LinJ.33.0860	beta-tubulin	100,0 %	6,84%	49 722,2	48	94	671	Locus:1.1.1.4956.20 File:"Ingel18221.wiff"	AVLMDLEPGTMDSVR	R	A	99,7 %	60,3	29,9	43,7	Oxidation (+16)	1 648,78	2	0,0014	0,83	63	77
18220-18222_ OuelletteM_20131010	18221_medium	18221_medium	Ingel18221_MGFPeaklist (F052589)	beta tubulin	LinJ.33.0860	beta-tubulin	100,0 %	6,84%	49 722,2	48	94	671	Locus:1.1.1.4957.16 File:"Ingel18221.wiff"	AVLMDLEPGTMDSVR	R	A	99,7 %	63,9	29,9	54,1	Oxidation (+16)	1 648,78	2	0,0014	0,83	63	77
18220-18222_ OuelletteM_20131010	18221_medium	18221_medium	Ingel18221_MGFPeaklist (F052589)	beta tubulin	LinJ.33.0860	beta-tubulin	100,0 %	6,84%	49 722,2	48	94	671	Locus:1.1.1.5021.13 File:"Ingel18221.wiff"	AVLMDLEPGTMDSVR	R	A	99,7 %	65,4	30,1	59,5		1 632,79	2	0,0065	4,0	63	77
18220-18222_ OuelletteM_20131010	18221_medium	18221_medium	Ingel18221_MGFPeaklist (F052589)	beta tubulin	LinJ.33.0860	beta-tubulin	100,0 %	6,84%	49 722,2	48	94	671	Locus:1.1.1.4902.20 File:"Ingel18221.wiff"	AVLMDLEPGTMDSVR	R	A	99,7 %	65,5	29,5	62,9	Oxidation (+16), Oxidation (+16)	1 664,78	2	-0,00015	-0,091	63	77
18220-18222_ OuelletteM_20131010	18221_medium	18221_medium	Ingel18221_MGFPeaklist (F052589)	beta tubulin	LinJ.33.0860	beta-tubulin	100,0 %	6,84%	49 722,2	48	94	671	Locus:1.1.1.4879.11 File:"Ingel18221.wiff"	AVLMDLEPGTMDSVR	R	A	99,7 %	66,8	29,5	65,8	Oxidation (+16), Oxidation (+16)	1 664,78	2	0,0012	0,75	63	77
18220-18222_ OuelletteM_20131010	18221_medium	18221_medium	Ingel18221_MGFPeaklist (F052589)	beta tubulin	LinJ.33.0860	beta-tubulin	100,0 %	6,84%	49 722,2	48	94	671	Locus:1.1.1.4870.15 File:"Ingel18221.wiff"	AVLMDLEPGTMDSVR	R	A	99,7 %	68,5	29,5	68,5	Oxidation (+16), Oxidation (+16)	1 664,78	2	0,0012	0,75	63	77
18220-18222_ OuelletteM_20131010	18221_medium	18221_medium	Ingel18221_MGFPeaklist (F052589)	beta tubulin	LinJ.33.0860	beta-tubulin	100,0 %	6,84%	49 722,2	48	94	671	Locus:1.1.1.4889.7 File:"Ingel18221.wiff"	AVLMDLEPGTMDSVR	R	A	99,7 %	69,4	29,4	68,8	Oxidation (+16), Oxidation (+16)	1 664,77	3	-0,0022	-1,3	63	77
18220-18222_ OuelletteM_20131010	18221_medium	18221_medium	Ingel18221_MGFPeaklist (F052589)	beta tubulin	LinJ.33.0860	beta-tubulin	100,0 %	6,84%	49 722,2	48	94	671	Locus:1.1.1.4881.6 File:"Ingel18221.wiff"	AVLMDLEPGTMDSVR	R	A	99,7 %	69,6	29,3	66,7	Oxidation (+16), Oxidation (+16)	1 664,77	3	-0,0049	-3,0	63	77
18220-18222_ OuelletteM_20131010	18221_medium	18221_medium	Ingel18221_MGFPeaklist (F052589)	beta tubulin	LinJ.33.0860	beta-tubulin	100,0 %	6,84%	49 722,2	48	94	671	Locus:1.1.1.4863.21 File:"Ingel18221.wiff"	AVLMDLEPGTMDSVR	R	A	99,7 %	69,9	29,6	69,6	Oxidation (+16), Oxidation (+16)	1 664,78	2	0,0090	5,4	63	77
18220-18222_ OuelletteM_20131010	18221_medium	18221_medium	Ingel18221_MGFPeaklist (F052589)	beta tubulin	LinJ.33.0860	beta-tubulin	100,0 %	6,84%	49 722,2	48	94	671	Locus:1.1.1.4888.4 File:"Ingel18221.wiff"	AVLMDLEPGTMDSVR	R	A	99,7 %	73,0	29,4	72,9	Oxidation (+16), Oxidation (+16)	1 664,77	3	-0,0022	-1,3	63	77
18220-18222_ OuelletteM_20131010	18221_medium	18221_medium	Ingel18221_MGFPeaklist (F052589)	beta tubulin	LinJ.33.0860	beta-tubulin	100,0 %	6,84%	49 722,2	48	94	671	Locus:1.1.1.4903.20 File:"Ingel18221.wiff"	AVLMDLEPGTMDSVR	R	A	99,7 %	73,6	29,4	73,6	Oxidation (+16), Oxidation (+16)	1 664,77	2	-0,0030	-1,8	63	77
18220-18222_ OuelletteM_20131010	18221_medium	18221_medium	Ingel18221_MGFPeaklist (F052589)	beta tubulin	LinJ.33.0860	beta-tubulin	100,0 %	6,84%	49 722,2	48	94	671	Locus:1.1.1.4895.18 File:"Ingel18221.wiff"	AVLMDLEPGTMDSVR	R	A	99,7 %	74,5	29,4	73,4	Oxidation (+16), Oxidation (+16)	1 664,77	2	-0,0040	-2,4	63	77
18220-18222_ OuelletteM_20131010	18221_medium	18221_medium	Ingel18221_MGFPeaklist (F052589)	beta tubulin	LinJ.33.0860	beta-tubulin	100,0 %	6,84%	49 722,2	48	94	671	Locus:1.1.1.4948.18 File:"Ingel18221.wiff"	AVLMDLEPGTMDSVR	R	A	99,7 %	77,2	29,9	37,9	Oxidation (+16)	1 648,78	2	0,0014	0,83	63	77
18220-18222_ OuelletteM_20131010	18221_medium	18221_medium	Ingel18221_MGFPeaklist (F052589)	beta tubulin	LinJ.33.0860	beta-tubulin	100,0 %	6,84%	49 722,2	48	94	671	Locus:1.1.1.4862.19 File:"Ingel18221.wiff"	AVLMDLEPGTMDSVR	R	A	99,7 %	77,4	29,6	77,4	Oxidation (+16), Oxidation (+16)	1 664,78	2	0,0090	5,4	63	77
18220-18222_ OuelletteM_20131010	18221_medium	18221_medium	Ingel18221_MGFPeaklist (F052589)	beta tubulin	LinJ.33.0860	beta-tubulin	100,0 %	6,84%	49 722,2	48	94	671	Locus:1.1.1.4887.18 File:"Ingel18221.wiff"	AVLMDLEPGTMDSVR	R	A	99,7 %	78,6	29,4	74,3	Oxidation (+16), Oxidation (+16)	1 664,77	2	-0,0018	-1,1	63	77
18220-18222_ OuelletteM_20131010	18221_medium	18221_medium	Ingel18221_MGFPeaklist (F052589)	beta tubulin	LinJ.33.0860	beta-tubulin	100,0 %	6,84%	49 722,2	48	94	671	Locus:1.1.1.4886.19 File:"Ingel18221.wiff"	AVLMDLEPGTMDSVR	R	A	99,7 %	79,4	29,4	79,4	Oxidation (+16), Oxidation (+16)	1 664,77	2	-0,0018	-1,1	63	77
18220-18222_ OuelletteM_20131010	18221_medium	18221_medium	Ingel18221_MGFPeaklist (F052589)	beta tubulin	LinJ.33.0860	beta-tubulin	100,0 %	6,84%	49 722,2	48	94	671	Locus:1.1.1.4878.17 File:"Ingel18221.wiff"	AVLMDLEPGTMDSVR	R	A	99,7 %	81,6	29,5	78,2	Oxidation (+16), Oxidation (+16)	1 664,78	2	0,0012	0,75	63	77
18220-18222_ OuelletteM_20131010	18221_medium	18221_medium	Ingel18221_MGFPeaklist (F052589)	beta tubulin	LinJ.33.0860	beta-tubulin	100,0 %	6,84%	49 722,2	48	94	671	Locus:1.1.1.4894.17 File:"Ingel18221.wiff"	AVLMDLEPGTMDSVR	R	A	99,7 %	82,0	29,4	82,0	Oxidation (+16), Oxidation (+16)	1 664,77	2	-0,0040	-2,4	63	77
18220-18222_ OuelletteM_20131010	18221_medium	18221_medium	Ingel18221_MGFPeaklist (F052589)	beta tubulin	LinJ.33.0860	beta-tubulin	100,0 %	6,84%	49 722,2	48	94	671	Locus:1.1.1.4871.11 File:"Ingel18221.wiff"	AVLMDLEPGTMDSVR	R	A	99,7 %	89,1	29,5	87,6	Oxidation (+16), Oxidation (+16)	1 664,78	2	0,0012	0,75	63	77
18220-18222_ OuelletteM_20131010	18221_medium	18221_medium	Ingel18221_MGFPeaklist (F052589)	beta tubulin	LinJ.33.0860	beta-tubulin	100,0 %	6,84%	49 722,2	48	94	671	Locus:1.1.1.5051.12 File:"Ingel18221.wiff"	EAESCDCLQGFQLSHSLGGGTGSGMGTLLISK	K	L	96,8 %	16,9	26,6	16,9	Carbamidomethyl (+57), Carbamidomethyl (+57), Oxidation (+16)	3 312,50	4	-0,0073	-2,2	123	154
18220-18222_ OuelletteM_20131010	18221_medium	18221_medium	Ingel18221_MGFPeaklist (F052589)	beta tubulin	LinJ.33.0860	beta-tubulin	100,0 %	6,84%	49 722,2	48	94	671	Locus:1.1.1.5046.20 File:"Ingel18221.wiff"	EAESCDCLQGFQLSHSLGGGTGSGMGTLLISK	K	L	97,7 %	16,7	27,1	16,7	Carbamidomethyl (+57), Carbamidomethyl (+57), Oxidation (+16)	3 312,51	3	0,0026	0,77	123	154
18220-18222_ OuelletteM_20131010	18221_medium	18221_medium	Ingel18221_MGFPeaklist (F052589)	beta tubulin	LinJ.33.0860	beta-tubulin	100,0 %	6,84%	49 722,2	48	94	671	Locus:1.1.1.5038.7 File:"Ingel18221.wiff"	EAESCDCLQGFQLSHSLGGGTGSGMGTLLISK	K	L	99,3 %	22,4	26,6	22,4	Carbamidomethyl (+57), Carbamidomethyl (+57), Oxidation (+16)	3 312,50	4	-0,0073	-2,2	123	154
18220-18222_ OuelletteM_20131010	18221_medium	18221_medium	Ingel18221_MGFPeaklist (F052589)	beta tubulin	LinJ.33.0860	beta-tubulin	100,0 %	6,84%	49 722,2	48	94	671	Locus:1.1.1.5040.14 File:"Ingel18221.wiff"	EAESCDCLQGFQLSHSLGGGTGSGMGTLLISK	K	L	99,4 %	22,7	26,6	22,7	Carbamidomethyl (+57), Carbamidomethyl (+57), Oxidation (+16)	3 312,50	4	-0,0073	-2,2	123	154
18220-18222_ OuelletteM_20131010	18221_medium	18221_medium	Ingel18221_MGFPeaklist (F052589)	beta tubulin	LinJ.33.0860	beta-tubulin	100,0 %	6,84%	49 722,2	48	94	671	Locus:1.1.1.5045.20 File:"Ingel18221.wiff"	EAESCDCLQGFQLSHSLGGGTGSGMGTLLISK	K	L	99,5 %	20,4	27,1	20,4	Carbamidomethyl (+57), Carbamidomethyl (+57), Oxidation (+16)	3 312,51	3	0,0026	0,77	123	154
18220-18222_ OuelletteM_20131010	18221_medium	18221_medium	Ingel18221_MGFPeaklist (F052589)	beta tubulin	LinJ.33.0860	beta-tubulin	100,0 %	6,84%	49 722,2	48	94	671	Locus:1.1.1.5042.11 File:"Ingel18221.wiff"	EAESCDCLQGFQLSHSLGGGTGSGMGTLLISK	K	L	99,5 %	28,9	26,6	28,9	Carbamidomethyl (+57), Carbamidomethyl (+57), Oxidation (+16)	3 312,50	4	-0,0073	-2,2	123	154
18220-18222_ OuelletteM_20131010	18221_medium	18221_medium	Ingel18221_MGFPeaklist (F052589)	beta tubulin	LinJ.33.0860	beta-tubulin	100,0 %	6,84%	49 722,2	48	94	671	Locus:1.1.1.5037.20 File:"Ingel18221.wiff"	EAESCDCLQGFQLSHSLGGGTGSGMGTLLISK	K	L	99,7 %	33,3	27,1	33,3	Carbamidomethyl (+57), Carbamidomethyl (+57), Oxidation (+16)	3 312,51	3	0,0026	0,77	123	154
18220-18222_ OuelletteM_20131010	18221_medium	18221_medium	Ingel18221_MGFPeaklist (F052589)	beta tubulin	LinJ.33.0860	beta-tubulin	100,0 %	6,84%	49 722,2	48	94	671	Locus:1.1.1.4998.5 File:"Ingel18221.wiff"	EEYPDRIMMTFSVIPSPR	R	V	94,9 %	17,5	29,5	16,8	Oxidation (+16), Oxidation (+16)	2 199,03	4	-0,0073	-3,3	157	174
18220-18222_ OuelletteM_20131010	18221_medium	18221_medium	Ingel18221_MGFPeaklist (F052589)	beta tubulin	LinJ.33.0860	beta-tubulin	100,0 %	6,84%	49 722,2	48	94	671	Locus:1.1.1.5047.9 File:"Ingel18221.wiff"	EEYPDRIMMTFSVIPSPR	R	V	99,7 %	40,4	29,2	40,4	Glu->pyro-Glu (-18), Oxidation (+16), Oxidation (+16)	2 181,03	3	0,0070	3,2	157	174
18220-18222_ OuelletteM_20131010	18221_medium	18221_medium	Ingel18221_MGFPeaklist (F052589)	beta tubulin	LinJ.33.0860	beta-tubulin	100,0 %	6,84%	49 722,2	48	94	671	Locus:1.1.1.5039.6 File:"Ingel18221.wiff"	EEYPDRIMMTFSVIPSPR	R	V	99,7 %	42,2	29,2	42,2	Glu->pyro-Glu (-18), Oxidation (+16), Oxidation (+16)	2 181,03	3	0,0070	3,2	157	174
18220-18222_ OuelletteM_20131010	18221_medium	18221_medium	Ingel18221_MGFPeaklist (F052589)	beta tubulin	LinJ.33.0860	beta-tubulin	100,0 %	6,84%	49 722,2	48	94	671	Locus:1.1.1.4994.11 File:"Ingel18221.wiff"	EEYPDRIMMTFSVIPSPR	R	V	99,7 %	42,3	29,3	42,3	Oxidation (+16), Oxidation (+16)	2 199,02	3	-0,018	-8,0	157	174
18220-18222_ OuelletteM_20131010	18221_medium	18221_medium	Ingel18221_MGFPeaklist (F052589)	beta tubulin	LinJ.33.0860	beta-tubulin	100,0 %	6,84%	49 722,2	48	94	671	Locus:1.1.1.5040.7 File:"Ingel18221.wiff"	EEYPDRIMMTFSVIPSPR	R	V	99,7 %	43,7	29,2	43,7	Glu->pyro-Glu (-18), Oxidation (+16), Oxidation (+16)	2 181,03	3	0,0070	3,2	157	174
18220-18222_ OuelletteM_20131010	18221_medium	18221_medium	Ingel18221_MGFPeaklist (F052589)	beta tubulin	LinJ.33.0860	beta-tubulin	100,0 %	6,84%	49 722,2	48	94	671	Locus:1.1.1.4996.13 File:"Ingel18221.wiff"	EEYPDRIMMTFSVIPSPR	R	V	99,7 %	72,2	29,3	70,5	Oxidation (+16), Oxidation (+16)	2 199,02	3	-0,018	-8,0	157	174
18220-18222_ OuelletteM_20131010	18221_medium	18221_medium	Ingel18221_MGFPeaklist (F052589)	beta tubulin	LinJ.33.0860	beta-tubulin	100,0 %	6,84%	49 722,2	48	94	671	Locus:1.1.1.4995.13 File:"Ingel18221.wiff"	EEYPDRIMMTFSVIPSPR	R	V	99,7 %	74,8	29,3	74,8	Oxidation (+16), Oxidation (+16)	2 199,02	3	-0,018	-8,0	157	174
18220-18222_ OuelletteM_20131010	18221_medium	18221_medium	Ingel18221_MGFPeaklist (F052589)	beta tubulin	LinJ.33.0860	beta-tubulin	100,0 %	6,84%	49 722,2	48	94	671	Locus:1.1.1.4699.13 File:"Ingel18221.wiff"	EIVSCQAGQCGNQIGSK	R	F	96,3 %	91,0	28,6	3,32	Carbamidomethyl (+57), Deamidated (+1), Carbamidomethyl (+57)	1 835,83	2	0,020	11	3	19
18220-18222_ OuelletteM_20131010	18221_medium	18221_medium	Ingel18221_MGFPeaklist (F052589)	beta tubulin	LinJ.33.0860	beta-tubulin	100,0 %	6,84%	49 722,2	48	94	671	Locus:1.1.1.4696.11 File:"Ingel18221.wiff"	EIVSCQAGQCGNQIGSK	R	F	96,9 %	69,6	28,5	1,69	Carbamidomethyl (+57), Deamidated (+1), Carbamidomethyl (+57)	1 835,83	3	0,014	7,8	3	19
18220-18222_ OuelletteM_20131010	18221_medium	18221_medium	Ingel18221_MGFPeaklist (F052589)	beta tubulin	LinJ.33.0860	beta-tubulin	100,0 %	6,84%	49 722,2	48	94	671	Locus:1.1.1.4716.17 File:"Ingel18221.wiff"	EIVSCQAGQCGNQIGSK	R	F	97,7 %	32,4	27,9	1,39	Carbamidomethyl (+57), Carbamidomethyl (+57), Deamidated (+1)	1 835,82	3	0,0021	1,1	3	19
18220-18222_ OuelletteM_20131010	18221_medium	18221_medium	Ingel18221_MGFPeaklist (F052589)	beta tubulin	LinJ.33.0860	beta-tubulin	100,0 %	6,84%	49 722,2	48	94	671	Locus:1.1.1.4714.21 File:"Ingel18221.wiff"	EIVSCQAGQCGNQIGSK	R	F	99,1 %	93,3	28,2	0,140	Carbamidomethyl (+57), Carbamidomethyl (+57), Deamidated (+1)	1 835,82	2	0,0066	3,6	3	19
18220-18222_ OuelletteM_20131010	18221_medium	18221_medium	Ingel18221_MGFPeaklist (F052589)	beta tubulin	LinJ.33.0860	beta-tubulin	100,0 %	6,84%	49 722,2	48	94	671	Locus:1.1.1.4712.21 File:"Ingel18221.wiff"	EIVSCQAGQCGNQIGSK	R	F	99,5 %	111	28,2	16,0	Carbamidomethyl (+57), Carbamidomethyl (+57), Deamidated (+1)	1 835,82	2	0,0066	3,6	3	19
18220-18222_ OuelletteM_20131010	18221_medium	18221_medium	Ingel18221_MGFPeaklist (F052589)	beta tubulin	LinJ.33.0860	beta-tubulin	100,0 %	6,84%	49 722,2	48	94	671	Locus:1.1.1.4710.18 File:"Ingel18221.wiff"	EIVSCQAGQCGNQIGSK	R	F	99,6 %	55,8	27,9	3,53	Carbamidomethyl (+57), Deamidated (+1), Carbamidomethyl (+57)	1 835,82	3	0,0021	1,1	3	19
18220-18222_ OuelletteM_20131010	18221_medium	18221_medium	Ingel18221_MGFPeaklist (F052589)	beta tubulin	LinJ.33.0860	beta-tubulin	100,0 %	6,84%	49 722,2	48	94	671	Locus:1.1.1.4696.17 File:"Ingel18221.wiff"	EIVSCQAGQCGNQIGSK	R	F	99,7 %	123	28,5	110	Carbamidomethyl (+57), Carbamidomethyl (+57)	1 834,83	2	0,00025	0,13	3	19
18220-18222_ OuelletteM_20131010	18221_medium	18221_medium	Ingel18221_MGFPeaklist (F052589)	beta tubulin	LinJ.33.0860	beta-tubulin	100,0 %	6,84%	49 722,2	48	94	671	Locus:1.1.1.4695.21 File:"Ingel18221.wiff"	EIVSCQAGQCGNQIGSK	R	F	99,7 %	115	28,5	102	Carbamidomethyl (+57), Carbamidomethyl (+57)	1 834,83	2	0,00025	0,13	3	19
18220-18222_ OuelletteM_20131010	18221_medium	18221_medium	Ingel18221_MGFPeaklist (F052589)	beta tubulin	LinJ.33.0860	beta-tubulin	100,0 %	6,84%	49 722,2	48	94	671	Locus:1.1.1.4764.15 File:"Ingel18221.wiff"	EIVSCQAGQCGNQIGSK	R	F	99,7 %	54,3	29,0	54,3	Glu->pyro-Glu (-18), Carbamidomethyl (+57), Carbamidomethyl (+57)	1 816,83	3	0,011	6,0	3	19
18220-18222_ OuelletteM_20131010	18221_medium	18221_medium	Ingel18221_MGFPeaklist (F052589)	beta tubulin	LinJ.33.0860	beta-tubulin	100,0 %	6,84%	49 722,2	48	94	671	Locus:1.1.1.4709.17 File:"Ingel18221.wiff"	EIVSCQAGQCGNQIGSK	R	F	99,7 %	55,3	28,3	51,8	Carbamidomethyl (+57), Carbamidomethyl (+57)	1 834,83	3	-0,0024	-1,3	3	19
18220-18222_ OuelletteM_20131010	18221_medium	18221_medium	Ingel18221_MGFPeaklist (F052589)	beta tubulin	LinJ.33.0860	beta-tubulin	100,0 %	6,84%	49 722,2	48	94	671	Locus:1.1.1.4692.16 File:"Ingel18221.wiff"	EIVSCQAGQCGNQIGSK	R	F	99,7 %	57,2	28,4	52,8	Carbamidomethyl (+57), Carbamidomethyl (+57)	1 834,83	3	-0,0015	-0,83	3	19
18220-18222_ OuelletteM_20131010	18221_medium	18221_medium	Ingel18221_MGFPeaklist (F052589)	beta tubulin	LinJ.33.0860	beta-tubulin	100,0 %	6,84%	49 722,2	48	94	671	Locus:1.1.1.4702.16 File:"Ingel18221.wiff"	EIVSCQAGQCGNQIGSK	R	F	99,7 %	61,6	28,4	58,7	Carbamidomethyl (+57), Carbamidomethyl (+57)	1 834,83	3	-0,0015	-0,83	3	19
18220-18222_ OuelletteM_20131010	18221_medium	18221_medium	Ingel18221_MGFPeaklist (F052589)	beta tubulin	LinJ.33.0860	beta-tubulin	100,0 %	6,84%	49 722,2	48	94	671	Locus:1.1.1.4693.17 File:"Ingel18221.wiff"	EIVSCQAGQCGNQIGSK	R	F	99,7 %	68,6	28,4	53,1	Carbamidomethyl (+57), Carbamidomethyl (+57)	1 834,83	3	-0,0015	-0,83	3	19
18220-18222_ OuelletteM_20131010	18221_medium	18221_medium	Ingel18221_MGFPeaklist (F052589)	beta tubulin	LinJ.33.0860	beta-tubulin	100,0 %	6,84%	49 722,2	48	94	671	Locus:1.1.1.4764.21 File:"Ingel18221.wiff"	EIVSCQAGQCGNQIGSK	R	F	99,7 %	79,0	28,7	75,6	Glu->pyro-Glu (-18), Carbamidomethyl (+57), Carbamidomethyl (+57)	1 816,82	2	0,0050	2,8	3	19
18220-18222_ OuelletteM_20131010	18221_medium	18221_medium	Ingel18221_MGFPeaklist (F052589)	beta tubulin	LinJ.33.0860	beta-tubulin	100,0 %	6,84%	49 722,2	48	94	671	Locus:1.1.1.4694.18 File:"Ingel18221.wiff"	EIVSCQAGQCGNQIGSK	R	F	99,7 %	86,1	28,4	72,0	Carbamidomethyl (+57), Carbamidomethyl (+57)	1 834,83	3	-0,0015	-0,83	3	19
18220-18222_ OuelletteM_20131010	18221_medium	18221_medium	Ingel18221_MGFPeaklist (F052589)	beta tubulin	LinJ.33.0860	beta-tubulin	100,0 %	6,84%	49 722,2	48	94	671	Locus:1.1.1.4696.18 File:"Ingel18221.wiff"	EIVSCQAGQCGNQIGSK	R	F	99,7 %	87,4	28,5	81,3	Carbamidomethyl (+57), Carbamidomethyl (+57)	1 834,83	2	0,00025	0,13	3	19
18220-18222_ OuelletteM_20131010	18221_medium	18221_medium	Ingel18221_MGFPeaklist (F052589)	beta tubulin	LinJ.33.0860	beta-tubulin	100,0 %	6,84%	49 722,2	48	94	671	Locus:1.1.1.4701.18 File:"Ingel18221.wiff"	EIVSCQAGQCGNQIGSK	R	F	99,7 %	87,9	28,4	78,7	Carbamidomethyl (+57), Carbamidomethyl (+57)	1 834,83	3	-0,0015	-0,83	3	19
18220-18222_ OuelletteM_20131010	18221_medium	18221_medium	Ingel18221_MGFPeaklist (F052589)	beta tubulin	LinJ.33.0860	beta-tubulin	100,0 %	6,84%	49 722,2	48	94	671	Locus:1.1.1.4765.21 File:"Ingel18221.wiff"	EIVSCQAGQCGNQIGSK	R	F	99,7 %	94,0	28,7	91,9	Glu->pyro-Glu (-18), Carbamidomethyl (+57), Carbamidomethyl (+57)	1 816,82	2	0,0050	2,8	3	19
18220-18222_ OuelletteM_20131010	18221_medium	18221_medium	Ingel18221_MGFPeaklist (F052589)	beta tubulin	LinJ.33.0860	beta-tubulin	100,0 %	6,84%	49 722,2	48	94	671	Locus:1.1.1.5130.17 File:"Ingel18221.wiff"	EIVSCQAGQCGNQIGSKFWEVIADEHGVDPTGSYQGDSDLQLER	R	I	99,7 %	39,2	25,0	39,2	Carbamidomethyl (+57), Carbamidomethyl (+57)	4 879,20	5	-0,011	-2,3	3	46
18220-18222_ OuelletteM_20131010	18221_medium	18221_medium	Ingel18221_MGFPeaklist (F052589)	beta tubulin	LinJ.33.0860	beta-tubulin	100,0 %	6,84%	49 722,2	48	94	671	Locus:1.1.1.5132.21 File:"Ingel18221.wiff"	EIVSCQAGQCGNQIGSKFWEVIADEHGVDPTGSYQGDSDLQLER	R	I	99,7 %	42,3	25,0	42,3	Carbamidomethyl (+57), Carbamidomethyl (+57)	4 879,21	4	0,0053	1,1	3	46
18220-18222_ OuelletteM_20131010	18221_medium	18221_medium	Ingel18221_MGFPeaklist (F052589)	beta tubulin	LinJ.33.0860	beta-tubulin	100,0 %	6,84%	49 722,2	48	94	671	Locus:1.1.1.5132.14 File:"Ingel18221.wiff"	EIVSCQAGQCGNQIGSKFWEVIADEHGVDPTGSYQGDSDLQLER	R	I	99,7 %	42,4	25,0	42,4	Carbamidomethyl (+57), Carbamidomethyl (+57)	4 879,20	5	-0,011	-2,3	3	46
18220-18222_ OuelletteM_20131010	18221_medium	18221_medium	Ingel18221_MGFPeaklist (F052589)	beta tubulin	LinJ.33.0860	beta-tubulin	100,0 %	6,84%	49 722,2	48	94	671	Locus:1.1.1.5130.18 File:"Ingel18221.wiff"	EIVSCQAGQCGNQIGSKFWEVIADEHGVDPTGSYQGDSDLQLER	R	I	99,7 %	70,1	25,0	70,1	Carbamidomethyl (+57), Carbamidomethyl (+57)	4 879,21	4	0,0053	1,1	3	46
18220-18222_ OuelletteM_20131010	18221_medium	18221_medium	Ingel18221_MGFPeaklist (F052589)	beta tubulin	LinJ.33.0860	beta-tubulin	100,0 %	6,84%	49 722,2	48	94	671	Locus:1.1.1.5131.20 File:"Ingel18221.wiff"	EIVSCQAGQCGNQIGSKFWEVIADEHGVDPTGSYQGDSDLQLER	R	I	99,7 %	95,7	25,0	95,7	Carbamidomethyl (+57), Carbamidomethyl (+57)	4 879,21	4	0,0053	1,1	3	46
18220-18222_ OuelletteM_20131010	18221_medium	18221_medium	Ingel18221_MGFPeaklist (F052589)	beta tubulin	LinJ.33.0860	beta-tubulin	100,0 %	6,84%	49 722,2	48	94	671	Locus:1.1.1.4775.18 File:"Ingel18221.wiff"	EVDEQMLNVQNK	K	N	99,3 %	23,0	29,8	21,7	Glu->pyro-Glu (-18), Oxidation (+16)	1 443,67	2	0,0045	3,1	325	336
18220-18222_ OuelletteM_20131010	18221_medium	18221_medium	Ingel18221_MGFPeaklist (F052589)	beta tubulin	LinJ.33.0860	beta-tubulin	100,0 %	6,84%	49 722,2	48	94	671	Locus:1.1.1.4721.20 File:"Ingel18221.wiff"	EVDEQMLNVQNK	K	N	99,7 %	37,3	30,0	29,8	Oxidation (+16)	1 461,67	2	-0,0036	-2,5	325	336
18220-18222_ OuelletteM_20131010	18221_medium	18221_medium	Ingel18221_MGFPeaklist (F052589)	beta tubulin	LinJ.33.0860	beta-tubulin	100,0 %	6,84%	49 722,2	48	94	671	Locus:1.1.1.4736.21 File:"Ingel18221.wiff"	EVDEQMLNVQNK	K	N	99,7 %	39,5	30,1	32,1	Oxidation (+16)	1 461,68	2	0,0018	1,2	325	336
18220-18222_ OuelletteM_20131010	18221_medium	18221_medium	Ingel18221_MGFPeaklist (F052589)	beta tubulin	LinJ.33.0860	beta-tubulin	100,0 %	6,84%	49 722,2	48	94	671	Locus:1.1.1.4712.20 File:"Ingel18221.wiff"	EVDEQMLNVQNK	K	N	99,7 %	41,9	30,0	39,4	Oxidation (+16)	1 461,68	2	-0,0016	-1,1	325	336
18220-18222_ OuelletteM_20131010	18221_medium	18221_medium	Ingel18221_MGFPeaklist (F052589)	beta tubulin	LinJ.33.0860	beta-tubulin	100,0 %	6,84%	49 722,2	48	94	671	Locus:1.1.1.4767.21 File:"Ingel18221.wiff"	EVDEQMLNVQNK	K	N	99,7 %	43,8	29,8	40,0	Glu->pyro-Glu (-18), Oxidation (+16)	1 443,67	2	0,0045	3,1	325	336
18220-18222_ OuelletteM_20131010	18221_medium	18221_medium	Ingel18221_MGFPeaklist (F052589)	beta tubulin	LinJ.33.0860	beta-tubulin	100,0 %	6,84%	49 722,2	48	94	671	Locus:1.1.1.4768.21 File:"Ingel18221.wiff"	EVDEQMLNVQNK	K	N	99,7 %	46,5	29,8	40,9	Glu->pyro-Glu (-18), Oxidation (+16)	1 443,67	2	0,0045	3,1	325	336
18220-18222_ OuelletteM_20131010	18221_medium	18221_medium	Ingel18221_MGFPeaklist (F052589)	beta tubulin	LinJ.33.0860	beta-tubulin	100,0 %	6,84%	49 722,2	48	94	671	Locus:1.1.1.4729.20 File:"Ingel18221.wiff"	EVDEQMLNVQNK	K	N	99,7 %	50,8	30,2	46,6	Oxidation (+16)	1 461,69	2	0,010	7,1	325	336
18220-18222_ OuelletteM_20131010	18221_medium	18221_medium	Ingel18221_MGFPeaklist (F052589)	beta tubulin	LinJ.33.0860	beta-tubulin	100,0 %	6,84%	49 722,2	48	94	671	Locus:1.1.1.4696.16 File:"Ingel18221.wiff"	EVDEQMLNVQNK	K	N	99,7 %	57,0	30,0	51,7	Oxidation (+16)	1 461,68	2	-0,0016	-1,1	325	336
18220-18222_ OuelletteM_20131010	18221_medium	18221_medium	Ingel18221_MGFPeaklist (F052589)	beta tubulin	LinJ.33.0860	beta-tubulin	100,0 %	6,84%	49 722,2	48	94	671	Locus:1.1.1.4713.21 File:"Ingel18221.wiff"	EVDEQMLNVQNK	K	N	99,7 %	57,5	30,0	52,1	Oxidation (+16)	1 461,68	2	-0,0016	-1,1	325	336
18220-18222_ OuelletteM_20131010	18221_medium	18221_medium	Ingel18221_MGFPeaklist (F052589)	beta tubulin	LinJ.33.0860	beta-tubulin	100,0 %	6,84%	49 722,2	48	94	671	Locus:1.1.1.4720.20 File:"Ingel18221.wiff"	EVDEQMLNVQNK	K	N	99,7 %	59,1	30,0	52,5	Oxidation (+16)	1 461,67	2	-0,0028	-1,9	325	336
18220-18222_ OuelletteM_20131010	18221_medium	18221_medium	Ingel18221_MGFPeaklist (F052589)	beta tubulin	LinJ.33.0860	beta-tubulin	100,0 %	6,84%	49 722,2	48	94	671	Locus:1.1.1.4705.21 File:"Ingel18221.wiff"	EVDEQMLNVQNK	K	N	99,7 %	63,2	30,0	58,7	Oxidation (+16)	1 461,68	2	-0,0016	-1,1	325	336
18220-18222_ OuelletteM_20131010	18221_medium	18221_medium	Ingel18221_MGFPeaklist (F052589)	beta tubulin	LinJ.33.0860	beta-tubulin	100,0 %	6,84%	49 722,2	48	94	671	Locus:1.1.1.4697.8 File:"Ingel18221.wiff"	EVDEQMLNVQNK	K	N	99,7 %	67,4	30,0	63,0	Oxidation (+16)	1 461,68	2	-0,0016	-1,1	325	336
18220-18222_ OuelletteM_20131010	18221_medium	18221_medium	Ingel18221_MGFPeaklist (F052589)	beta tubulin	LinJ.33.0860	beta-tubulin	100,0 %	6,84%	49 722,2	48	94	671	Locus:1.1.1.4704.20 File:"Ingel18221.wiff"	EVDEQMLNVQNK	K	N	99,7 %	72,4	30,0	67,2	Oxidation (+16)	1 461,68	2	-0,0016	-1,1	325	336
18220-18222_ OuelletteM_20131010	18221_medium	18221_medium	Ingel18221_MGFPeaklist (F052589)	beta tubulin	LinJ.33.0860	beta-tubulin	100,0 %	6,84%	49 722,2	48	94	671	Locus:1.1.1.5131.18 File:"Ingel18221.wiff"	EVDEQMLNVQNKNSSYFIEWIPNNIK	K	S	99,5 %	33,8	28,5	33,8	Oxidation (+16)	3 167,51	3	-0,016	-5,1	325	350
18220-18222_ OuelletteM_20131010	18221_medium	18221_medium	Ingel18221_MGFPeaklist (F052589)	beta tubulin	LinJ.33.0860	beta-tubulin	100,0 %	6,84%	49 722,2	48	94	671	Locus:1.1.1.4966.3 File:"Ingel18221.wiff"	FPGQLNSDLR	R	K	95,0 %	26,5	30,4	21,4		1 145,60	2	0,013	12	242	251
18220-18222_ OuelletteM_20131010	18221_medium	18221_medium	Ingel18221_MGFPeaklist (F052589)	beta tubulin	LinJ.33.0860	beta-tubulin	100,0 %	6,84%	49 722,2	48	94	671	Locus:1.1.1.5032.5 File:"Ingel18221.wiff"	FPGQLNSDLR	R	K	98,6 %	35,3	30,4	25,3		1 145,59	2	0,0096	8,4	242	251
18220-18222_ OuelletteM_20131010	18221_medium	18221_medium	Ingel18221_MGFPeaklist (F052589)	beta tubulin	LinJ.33.0860	beta-tubulin	100,0 %	6,84%	49 722,2	48	94	671	Locus:1.1.1.4939.8 File:"Ingel18221.wiff"	FPGQLNSDLR	R	K	99,5 %	30,3	30,4	21,5		1 145,59	2	0,0028	2,4	242	251
18220-18222_ OuelletteM_20131010	18221_medium	18221_medium	Ingel18221_MGFPeaklist (F052589)	beta tubulin	LinJ.33.0860	beta-tubulin	100,0 %	6,84%	49 722,2	48	94	671	Locus:1.1.1.4895.8 File:"Ingel18221.wiff"	FPGQLNSDLR	R	K	99,7 %	41,9	30,4	29,9		1 145,58	2	-0,0028	-2,5	242	251
18220-18222_ OuelletteM_20131010	18221_medium	18221_medium	Ingel18221_MGFPeaklist (F052589)	beta tubulin	LinJ.33.0860	beta-tubulin	100,0 %	6,84%	49 722,2	48	94	671	Locus:1.1.1.4927.3 File:"Ingel18221.wiff"	FPGQLNSDLR	R	K	99,7 %	41,6	30,4	35,1		1 145,59	2	0,0028	2,4	242	251
18220-18222_ OuelletteM_20131010	18221_medium	18221_medium	Ingel18221_MGFPeaklist (F052589)	beta tubulin	LinJ.33.0860	beta-tubulin	100,0 %	6,84%	49 722,2	48	94	671	Locus:1.1.1.4894.10 File:"Ingel18221.wiff"	FPGQLNSDLR	R	K	99,7 %	51,5	30,4	38,6		1 145,58	2	-0,00062	-0,54	242	251
18220-18222_ OuelletteM_20131010	18221_medium	18221_medium	Ingel18221_MGFPeaklist (F052589)	beta tubulin	LinJ.33.0860	beta-tubulin	100,0 %	6,84%	49 722,2	48	94	671	Locus:1.1.1.4981.3 File:"Ingel18221.wiff"	FPGQLNSDLR	R	K	99,7 %	53,8	30,4	45,9		1 145,58	2	-0,000022	-0,019	242	251
18220-18222_ OuelletteM_20131010	18221_medium	18221_medium	Ingel18221_MGFPeaklist (F052589)	beta tubulin	LinJ.33.0860	beta-tubulin	100,0 %	6,84%	49 722,2	48	94	671	Locus:1.1.1.4886.11 File:"Ingel18221.wiff"	FPGQLNSDLR	R	K	99,7 %	55,5	30,4	45,6		1 145,58	2	-0,0048	-4,2	242	251
18220-18222_ OuelletteM_20131010	18221_medium	18221_medium	Ingel18221_MGFPeaklist (F052589)	beta tubulin	LinJ.33.0860	beta-tubulin	100,0 %	6,84%	49 722,2	48	94	671	Locus:1.1.1.4887.11 File:"Ingel18221.wiff"	FPGQLNSDLR	R	K	99,7 %	56,8	30,4	44,3		1 145,58	2	-0,0046	-4,0	242	251
18220-18222_ OuelletteM_20131010	18221_medium	18221_medium	Ingel18221_MGFPeaklist (F052589)	beta tubulin	LinJ.33.0860	beta-tubulin	100,0 %	6,84%	49 722,2	48	94	671	Locus:1.1.1.4879.6 File:"Ingel18221.wiff"	FPGQLNSDLR	R	K	99,7 %	57,6	30,4	46,6		1 145,58	2	-0,0016	-1,4	242	251
18220-18222_ OuelletteM_20131010	18221_medium	18221_medium	Ingel18221_MGFPeaklist (F052589)	beta tubulin	LinJ.33.0860	beta-tubulin	100,0 %	6,84%	49 722,2	48	94	671	Locus:1.1.1.4846.8 File:"Ingel18221.wiff"	FPGQLNSDLR	R	K	99,7 %	58,0	30,4	46,4		1 145,58	2	-0,0042	-3,7	242	251
18220-18222_ OuelletteM_20131010	18221_medium	18221_medium	Ingel18221_MGFPeaklist (F052589)	beta tubulin	LinJ.33.0860	beta-tubulin	100,0 %	6,84%	49 722,2	48	94	671	Locus:1.1.1.4854.6 File:"Ingel18221.wiff"	FPGQLNSDLR	R	K	99,7 %	58,1	30,4	46,5		1 145,58	2	-0,0042	-3,7	242	251
18220-18222_ OuelletteM_20131010	18221_medium	18221_medium	Ingel18221_MGFPeaklist (F052589)	beta tubulin	LinJ.33.0860	beta-tubulin	100,0 %	6,84%	49 722,2	48	94	671	Locus:1.1.1.4862.8 File:"Ingel18221.wiff"	FPGQLNSDLR	R	K	99,7 %	58,3	30,4	46,3		1 145,58	2	-0,0042	-3,7	242	251
18220-18222_ OuelletteM_20131010	18221_medium	18221_medium	Ingel18221_MGFPeaklist (F052589)	beta tubulin	LinJ.33.0860	beta-tubulin	100,0 %	6,84%	49 722,2	48	94	671	Locus:1.1.1.4870.7 File:"Ingel18221.wiff"	FPGQLNSDLR	R	K	99,7 %	58,5	30,4	47,8		1 145,58	2	-0,0016	-1,4	242	251
18220-18222_ OuelletteM_20131010	18221_medium	18221_medium	Ingel18221_MGFPeaklist (F052589)	beta tubulin	LinJ.33.0860	beta-tubulin	100,0 %	6,84%	49 722,2	48	94	671	Locus:1.1.1.4863.9 File:"Ingel18221.wiff"	FPGQLNSDLR	R	K	99,7 %	58,6	30,4	47,8		1 145,58	2	-0,0016	-1,4	242	251
18220-18222_ OuelletteM_20131010	18221_medium	18221_medium	Ingel18221_MGFPeaklist (F052589)	beta tubulin	LinJ.33.0860	beta-tubulin	100,0 %	6,84%	49 722,2	48	94	671	Locus:1.1.1.4855.7 File:"Ingel18221.wiff"	FPGQLNSDLR	R	K	99,7 %	58,6	30,4	47,7		1 145,58	2	-0,0042	-3,7	242	251
18220-18222_ OuelletteM_20131010	18221_medium	18221_medium	Ingel18221_MGFPeaklist (F052589)	beta tubulin	LinJ.33.0860	beta-tubulin	100,0 %	6,84%	49 722,2	48	94	671	Locus:1.1.1.4871.4 File:"Ingel18221.wiff"	FPGQLNSDLR	R	K	99,7 %	59,7	30,4	47,8		1 145,58	2	-0,0016	-1,4	242	251
18220-18222_ OuelletteM_20131010	18221_medium	18221_medium	Ingel18221_MGFPeaklist (F052589)	beta tubulin	LinJ.33.0860	beta-tubulin	100,0 %	6,84%	49 722,2	48	94	671	Locus:1.1.1.4878.4 File:"Ingel18221.wiff"	FPGQLNSDLR	R	K	99,7 %	59,8	30,4	47,9		1 145,58	2	-0,0014	-1,2	242	251
18220-18222_ OuelletteM_20131010	18221_medium	18221_medium	Ingel18221_MGFPeaklist (F052589)	beta tubulin	LinJ.33.0860	beta-tubulin	100,0 %	6,84%	49 722,2	48	94	671	Locus:1.1.1.4847.4 File:"Ingel18221.wiff"	FPGQLNSDLR	R	K	99,7 %	63,3	30,4	51,8		1 145,58	2	-0,0042	-3,7	242	251
18220-18222_ OuelletteM_20131010	18221_medium	18221_medium	Ingel18221_MGFPeaklist (F052589)	beta tubulin	LinJ.33.0860	beta-tubulin	100,0 %	6,84%	49 722,2	48	94	671	Locus:1.1.1.4926.4 File:"Ingel18221.wiff"	FPGQLNSDLR	R	K	99,7 %	63,5	30,4	43,0		1 145,59	2	0,0028	2,4	242	251
18220-18222_ OuelletteM_20131010	18221_medium	18221_medium	Ingel18221_MGFPeaklist (F052589)	beta tubulin	LinJ.33.0860	beta-tubulin	100,0 %	6,84%	49 722,2	48	94	671	Locus:1.1.1.4838.13 File:"Ingel18221.wiff"	FPGQLNSDLR	R	K	99,7 %	64,2	30,4	50,6		1 145,58	2	-0,0040	-3,5	242	251
18220-18222_ OuelletteM_20131010	18221_medium	18221_medium	Ingel18221_MGFPeaklist (F052589)	beta tubulin	LinJ.33.0860	beta-tubulin	100,0 %	6,84%	49 722,2	48	94	671	Locus:1.1.1.4839.11 File:"Ingel18221.wiff"	FPGQLNSDLR	R	K	99,7 %	77,2	30,4	65,1		1 145,58	2	-0,0042	-3,7	242	251
18220-18222_ OuelletteM_20131010	18221_medium	18221_medium	Ingel18221_MGFPeaklist (F052589)	beta tubulin	LinJ.33.0860	beta-tubulin	100,0 %	6,84%	49 722,2	48	94	671	Locus:1.1.1.4805.2 File:"Ingel18221.wiff"	FPGQLNSDLRK	R	L	99,7 %	44,5	30,0	28,6		1 273,67	3	-0,0058	-4,5	242	252
18220-18222_ OuelletteM_20131010	18221_medium	18221_medium	Ingel18221_MGFPeaklist (F052589)	beta tubulin	LinJ.33.0860	beta-tubulin	100,0 %	6,84%	49 722,2	48	94	671	Locus:1.1.1.4782.5 File:"Ingel18221.wiff"	FPGQLNSDLRK	R	L	99,7 %	44,7	30,0	28,6		1 273,67	3	-0,0052	-4,1	242	252
18220-18222_ OuelletteM_20131010	18221_medium	18221_medium	Ingel18221_MGFPeaklist (F052589)	beta tubulin	LinJ.33.0860	beta-tubulin	100,0 %	6,84%	49 722,2	48	94	671	Locus:1.1.1.4839.3 File:"Ingel18221.wiff"	FPGQLNSDLRK	R	L	99,7 %	42,5	30,0	29,1		1 273,68	3	-0,0022	-1,7	242	252
18220-18222_ OuelletteM_20131010	18221_medium	18221_medium	Ingel18221_MGFPeaklist (F052589)	beta tubulin	LinJ.33.0860	beta-tubulin	100,0 %	6,84%	49 722,2	48	94	671	Locus:1.1.1.4789.17 File:"Ingel18221.wiff"	FPGQLNSDLRK	R	L	99,7 %	45,9	30,0	28,4		1 273,68	2	-0,0022	-1,7	242	252
18220-18222_ OuelletteM_20131010	18221_medium	18221_medium	Ingel18221_MGFPeaklist (F052589)	beta tubulin	LinJ.33.0860	beta-tubulin	100,0 %	6,84%	49 722,2	48	94	671	Locus:1.1.1.4805.17 File:"Ingel18221.wiff"	FPGQLNSDLRK	R	L	99,7 %	46,8	30,1	37,9		1 273,67	2	-0,0060	-4,7	242	252
18220-18222_ OuelletteM_20131010	18221_medium	18221_medium	Ingel18221_MGFPeaklist (F052589)	beta tubulin	LinJ.33.0860	beta-tubulin	100,0 %	6,84%	49 722,2	48	94	671	Locus:1.1.1.4797.6 File:"Ingel18221.wiff"	FPGQLNSDLRK	R	L	99,7 %	47,2	30,0	35,6		1 273,68	3	-0,0022	-1,7	242	252
18220-18222_ OuelletteM_20131010	18221_medium	18221_medium	Ingel18221_MGFPeaklist (F052589)	beta tubulin	LinJ.33.0860	beta-tubulin	100,0 %	6,84%	49 722,2	48	94	671	Locus:1.1.1.4789.4 File:"Ingel18221.wiff"	FPGQLNSDLRK	R	L	99,7 %	48,8	30,0	35,4		1 273,67	3	-0,0052	-4,1	242	252
18220-18222_ OuelletteM_20131010	18221_medium	18221_medium	Ingel18221_MGFPeaklist (F052589)	beta tubulin	LinJ.33.0860	beta-tubulin	100,0 %	6,84%	49 722,2	48	94	671	Locus:1.1.1.4808.16 File:"Ingel18221.wiff"	FPGQLNSDLRK	R	L	99,7 %	50,2	30,1	42,6		1 273,67	2	-0,011	-9,0	242	252
18220-18222_ OuelletteM_20131010	18221_medium	18221_medium	Ingel18221_MGFPeaklist (F052589)	beta tubulin	LinJ.33.0860	beta-tubulin	100,0 %	6,84%	49 722,2	48	94	671	Locus:1.1.1.4784.17 File:"Ingel18221.wiff"	FPGQLNSDLRK	R	L	99,7 %	50,5	30,0	38,5		1 273,68	2	-0,0022	-1,7	242	252
18220-18222_ OuelletteM_20131010	18221_medium	18221_medium	Ingel18221_MGFPeaklist (F052589)	beta tubulin	LinJ.33.0860	beta-tubulin	100,0 %	6,84%	49 722,2	48	94	671	Locus:1.1.1.4821.2 File:"Ingel18221.wiff"	FPGQLNSDLRK	R	L	99,7 %	51,8	30,0	36,1		1 273,68	3	-0,0025	-2,0	242	252
18220-18222_ OuelletteM_20131010	18221_medium	18221_medium	Ingel18221_MGFPeaklist (F052589)	beta tubulin	LinJ.33.0860	beta-tubulin	100,0 %	6,84%	49 722,2	48	94	671	Locus:1.1.1.4837.2 File:"Ingel18221.wiff"	FPGQLNSDLRK	R	L	99,7 %	52,3	29,9	37,4		1 273,68	3	0,0047	3,7	242	252
18220-18222_ OuelletteM_20131010	18221_medium	18221_medium	Ingel18221_MGFPeaklist (F052589)	beta tubulin	LinJ.33.0860	beta-tubulin	100,0 %	6,84%	49 722,2	48	94	671	Locus:1.1.1.4813.3 File:"Ingel18221.wiff"	FPGQLNSDLRK	R	L	99,7 %	52,4	30,0	36,9		1 273,68	3	-0,0028	-2,2	242	252
18220-18222_ OuelletteM_20131010	18221_medium	18221_medium	Ingel18221_MGFPeaklist (F052589)	beta tubulin	LinJ.33.0860	beta-tubulin	100,0 %	6,84%	49 722,2	48	94	671	Locus:1.1.1.4798.4 File:"Ingel18221.wiff"	FPGQLNSDLRK	R	L	99,7 %	52,6	30,0	36,3		1 273,67	3	-0,0055	-4,3	242	252
18220-18222_ OuelletteM_20131010	18221_medium	18221_medium	Ingel18221_MGFPeaklist (F052589)	beta tubulin	LinJ.33.0860	beta-tubulin	100,0 %	6,84%	49 722,2	48	94	671	Locus:1.1.1.4790.3 File:"Ingel18221.wiff"	FPGQLNSDLRK	R	L	99,7 %	52,9	30,0	36,6		1 273,67	3	-0,0052	-4,1	242	252
18220-18222_ OuelletteM_20131010	18221_medium	18221_medium	Ingel18221_MGFPeaklist (F052589)	beta tubulin	LinJ.33.0860	beta-tubulin	100,0 %	6,84%	49 722,2	48	94	671	Locus:1.1.1.4822.3 File:"Ingel18221.wiff"	FPGQLNSDLRK	R	L	99,7 %	53,2	30,0	43,0		1 273,68	3	-0,0028	-2,2	242	252
18220-18222_ OuelletteM_20131010	18221_medium	18221_medium	Ingel18221_MGFPeaklist (F052589)	beta tubulin	LinJ.33.0860	beta-tubulin	100,0 %	6,84%	49 722,2	48	94	671	Locus:1.1.1.4831.3 File:"Ingel18221.wiff"	FPGQLNSDLRK	R	L	99,7 %	55,4	30,0	37,4		1 273,68	3	-0,0019	-1,5	242	252
18220-18222_ OuelletteM_20131010	18221_medium	18221_medium	Ingel18221_MGFPeaklist (F052589)	beta tubulin	LinJ.33.0860	beta-tubulin	100,0 %	6,84%	49 722,2	48	94	671	Locus:1.1.1.4787.17 File:"Ingel18221.wiff"	FPGQLNSDLRK	R	L	99,7 %	55,5	30,0	44,4		1 273,68	2	-0,0022	-1,7	242	252
18220-18222_ OuelletteM_20131010	18221_medium	18221_medium	Ingel18221_MGFPeaklist (F052589)	beta tubulin	LinJ.33.0860	beta-tubulin	100,0 %	6,84%	49 722,2	48	94	671	Locus:1.1.1.4814.3 File:"Ingel18221.wiff"	FPGQLNSDLRK	R	L	99,7 %	63,6	30,0	45,2		1 273,68	3	-0,0028	-2,2	242	252
18220-18222_ OuelletteM_20131010	18221_medium	18221_medium	Ingel18221_MGFPeaklist (F052589)	beta tubulin	LinJ.33.0860	beta-tubulin	100,0 %	6,84%	49 722,2	48	94	671	Locus:1.1.1.4829.3 File:"Ingel18221.wiff"	FPGQLNSDLRK	R	L	99,7 %	64,0	30,0	55,2		1 273,68	3	0,0014	1,1	242	252
18220-18222_ OuelletteM_20131010	18221_medium	18221_medium	Ingel18221_MGFPeaklist (F052589)	beta tubulin	LinJ.33.0860	beta-tubulin	100,0 %	6,84%	49 722,2	48	94	671	Locus:1.1.1.4781.4 File:"Ingel18221.wiff"	FPGQLNSDLRK	R	L	99,7 %	73,1	30,0	55,3		1 273,67	3	-0,0052	-4,1	242	252
18220-18222_ OuelletteM_20131010	18221_medium	18221_medium	Ingel18221_MGFPeaklist (F052589)	beta tubulin	LinJ.33.0860	beta-tubulin	100,0 %	6,84%	49 722,2	48	94	671	Locus:1.1.1.5162.9 File:"Ingel18221.wiff"	FWEVIADEHGVDPTGSYQGDSDLQLER	K	I	96,4 %	31,1	28,3	31,1		3 062,43	3	0,036	12	20	46
18220-18222_ OuelletteM_20131010	18221_medium	18221_medium	Ingel18221_MGFPeaklist (F052589)	beta tubulin	LinJ.33.0860	beta-tubulin	100,0 %	6,84%	49 722,2	48	94	671	Locus:1.1.1.5063.13 File:"Ingel18221.wiff"	FWEVIADEHGVDPTGSYQGDSDLQLER	K	I	99,5 %	22,9	27,3	22,9		3 062,39	4	0,00073	0,24	20	46
18220-18222_ OuelletteM_20131010	18221_medium	18221_medium	Ingel18221_MGFPeaklist (F052589)	beta tubulin	LinJ.33.0860	beta-tubulin	100,0 %	6,84%	49 722,2	48	94	671	Locus:1.1.1.5088.20 File:"Ingel18221.wiff"	FWEVIADEHGVDPTGSYQGDSDLQLER	K	I	99,7 %	32,0	27,2	31,4		3 062,38	3	-0,0056	-1,8	20	46
18220-18222_ OuelletteM_20131010	18221_medium	18221_medium	Ingel18221_MGFPeaklist (F052589)	beta tubulin	LinJ.33.0860	beta-tubulin	100,0 %	6,84%	49 722,2	48	94	671	Locus:1.1.1.5056.10 File:"Ingel18221.wiff"	FWEVIADEHGVDPTGSYQGDSDLQLER	K	I	99,7 %	38,4	27,3	38,4		3 062,39	4	0,00073	0,24	20	46
18220-18222_ OuelletteM_20131010	18221_medium	18221_medium	Ingel18221_MGFPeaklist (F052589)	beta tubulin	LinJ.33.0860	beta-tubulin	100,0 %	6,84%	49 722,2	48	94	671	Locus:1.1.1.5052.4 File:"Ingel18221.wiff"	FWEVIADEHGVDPTGSYQGDSDLQLER	K	I	99,7 %	40,9	27,3	40,9		3 062,39	4	0,00073	0,24	20	46
18220-18222_ OuelletteM_20131010	18221_medium	18221_medium	Ingel18221_MGFPeaklist (F052589)	beta tubulin	LinJ.33.0860	beta-tubulin	100,0 %	6,84%	49 722,2	48	94	671	Locus:1.1.1.5049.6 File:"Ingel18221.wiff"	FWEVIADEHGVDPTGSYQGDSDLQLER	K	I	99,7 %	41,6	27,3	41,6		3 062,39	4	0,00073	0,24	20	46
18220-18222_ OuelletteM_20131010	18221_medium	18221_medium	Ingel18221_MGFPeaklist (F052589)	beta tubulin	LinJ.33.0860	beta-tubulin	100,0 %	6,84%	49 722,2	48	94	671	Locus:1.1.1.5062.13 File:"Ingel18221.wiff"	FWEVIADEHGVDPTGSYQGDSDLQLER	K	I	99,7 %	45,8	27,3	45,8		3 062,39	4	0,00073	0,24	20	46
18220-18222_ OuelletteM_20131010	18221_medium	18221_medium	Ingel18221_MGFPeaklist (F052589)	beta tubulin	LinJ.33.0860	beta-tubulin	100,0 %	6,84%	49 722,2	48	94	671	Locus:1.1.1.5057.10 File:"Ingel18221.wiff"	FWEVIADEHGVDPTGSYQGDSDLQLER	K	I	99,7 %	45,8	27,3	45,8		3 062,39	4	0,00073	0,24	20	46
18220-18222_ OuelletteM_20131010	18221_medium	18221_medium	Ingel18221_MGFPeaklist (F052589)	beta tubulin	LinJ.33.0860	beta-tubulin	100,0 %	6,84%	49 722,2	48	94	671	Locus:1.1.1.5060.13 File:"Ingel18221.wiff"	FWEVIADEHGVDPTGSYQGDSDLQLER	K	I	99,7 %	47,7	27,3	47,1		3 062,39	4	0,00073	0,24	20	46
18220-18222_ OuelletteM_20131010	18221_medium	18221_medium	Ingel18221_MGFPeaklist (F052589)	beta tubulin	LinJ.33.0860	beta-tubulin	100,0 %	6,84%	49 722,2	48	94	671	Locus:1.1.1.5059.11 File:"Ingel18221.wiff"	FWEVIADEHGVDPTGSYQGDSDLQLER	K	I	99,7 %	50,5	27,3	44,9		3 062,39	4	0,00073	0,24	20	46
18220-18222_ OuelletteM_20131010	18221_medium	18221_medium	Ingel18221_MGFPeaklist (F052589)	beta tubulin	LinJ.33.0860	beta-tubulin	100,0 %	6,84%	49 722,2	48	94	671	Locus:1.1.1.5051.7 File:"Ingel18221.wiff"	FWEVIADEHGVDPTGSYQGDSDLQLER	K	I	99,7 %	52,8	27,3	48,8		3 062,39	4	0,00073	0,24	20	46
18220-18222_ OuelletteM_20131010	18221_medium	18221_medium	Ingel18221_MGFPeaklist (F052589)	beta tubulin	LinJ.33.0860	beta-tubulin	100,0 %	6,84%	49 722,2	48	94	671	Locus:1.1.1.5087.21 File:"Ingel18221.wiff"	FWEVIADEHGVDPTGSYQGDSDLQLER	K	I	99,7 %	57,0	27,2	52,3		3 062,38	3	-0,0056	-1,8	20	46
18220-18222_ OuelletteM_20131010	18221_medium	18221_medium	Ingel18221_MGFPeaklist (F052589)	beta tubulin	LinJ.33.0860	beta-tubulin	100,0 %	6,84%	49 722,2	48	94	671	Locus:1.1.1.5070.9 File:"Ingel18221.wiff"	FWEVIADEHGVDPTGSYQGDSDLQLER	K	I	99,7 %	72,0	27,4	69,9		3 062,39	3	0,0034	1,1	20	46
18220-18222_ OuelletteM_20131010	18221_medium	18221_medium	Ingel18221_MGFPeaklist (F052589)	beta tubulin	LinJ.33.0860	beta-tubulin	100,0 %	6,84%	49 722,2	48	94	671	Locus:1.1.1.5062.21 File:"Ingel18221.wiff"	FWEVIADEHGVDPTGSYQGDSDLQLER	K	I	99,7 %	75,7	27,1	75,7		3 062,38	3	-0,0086	-2,8	20	46
18220-18222_ OuelletteM_20131010	18221_medium	18221_medium	Ingel18221_MGFPeaklist (F052589)	beta tubulin	LinJ.33.0860	beta-tubulin	100,0 %	6,84%	49 722,2	48	94	671	Locus:1.1.1.5045.19 File:"Ingel18221.wiff"	FWEVIADEHGVDPTGSYQGDSDLQLER	K	I	99,7 %	80,0	27,3	78,2		3 062,39	3	-0,0026	-0,85	20	46
18220-18222_ OuelletteM_20131010	18221_medium	18221_medium	Ingel18221_MGFPeaklist (F052589)	beta tubulin	LinJ.33.0860	beta-tubulin	100,0 %	6,84%	49 722,2	48	94	671	Locus:1.1.1.5046.18 File:"Ingel18221.wiff"	FWEVIADEHGVDPTGSYQGDSDLQLER	K	I	99,7 %	81,8	27,3	78,7		3 062,39	3	-0,0026	-0,85	20	46
18220-18222_ OuelletteM_20131010	18221_medium	18221_medium	Ingel18221_MGFPeaklist (F052589)	beta tubulin	LinJ.33.0860	beta-tubulin	100,0 %	6,84%	49 722,2	48	94	671	Locus:1.1.1.5061.19 File:"Ingel18221.wiff"	FWEVIADEHGVDPTGSYQGDSDLQLER	K	I	99,7 %	86,3	27,1	86,3		3 062,38	3	-0,0086	-2,8	20	46
18220-18222_ OuelletteM_20131010	18221_medium	18221_medium	Ingel18221_MGFPeaklist (F052589)	beta tubulin	LinJ.33.0860	beta-tubulin	100,0 %	6,84%	49 722,2	48	94	671	Locus:1.1.1.5053.11 File:"Ingel18221.wiff"	FWEVIADEHGVDPTGSYQGDSDLQLER	K	I	99,7 %	87,0	27,1	83,7		3 062,38	3	-0,0086	-2,8	20	46
18220-18222_ OuelletteM_20131010	18221_medium	18221_medium	Ingel18221_MGFPeaklist (F052589)	beta tubulin	LinJ.33.0860	beta-tubulin	100,0 %	6,84%	49 722,2	48	94	671	Locus:1.1.1.5054.19 File:"Ingel18221.wiff"	FWEVIADEHGVDPTGSYQGDSDLQLER	K	I	99,7 %	90,0	27,1	88,7		3 062,38	3	-0,0086	-2,8	20	46
18220-18222_ OuelletteM_20131010	18221_medium	18221_medium	Ingel18221_MGFPeaklist (F052589)	beta tubulin	LinJ.33.0860	beta-tubulin	100,0 %	6,84%	49 722,2	48	94	671	Locus:1.1.1.5133.6 File:"Ingel18221.wiff"	GHYTEGAELIDSVLDVCR	K	K	99,7 %	121	29,5	112	Carbamidomethyl (+57)	2 032,95	3	-0,00046	-0,23	104	121
18220-18222_ OuelletteM_20131010	18221_medium	18221_medium	Ingel18221_MGFPeaklist (F052589)	beta tubulin	LinJ.33.0860	beta-tubulin	100,0 %	6,84%	49 722,2	48	94	671	Locus:1.1.1.5134.19 File:"Ingel18221.wiff"	GHYTEGAELIDSVLDVCR	K	K	99,7 %	115	29,5	109	Carbamidomethyl (+57)	2 032,95	2	0,00081	0,40	104	121
18220-18222_ OuelletteM_20131010	18221_medium	18221_medium	Ingel18221_MGFPeaklist (F052589)	beta tubulin	LinJ.33.0860	beta-tubulin	100,0 %	6,84%	49 722,2	48	94	671	Locus:1.1.1.5135.4 File:"Ingel18221.wiff"	GHYTEGAELIDSVLDVCR	K	K	99,7 %	100	29,5	92,6	Carbamidomethyl (+57)	2 032,95	3	-0,00046	-0,23	104	121
18220-18222_ OuelletteM_20131010	18221_medium	18221_medium	Ingel18221_MGFPeaklist (F052589)	beta tubulin	LinJ.33.0860	beta-tubulin	100,0 %	6,84%	49 722,2	48	94	671	Locus:1.1.1.5135.2 File:"Ingel18221.wiff"	GHYTEGAELIDSVLDVCR	K	K	99,7 %	105	29,5	93,2	Carbamidomethyl (+57)	2 032,95	4	-0,00014	-0,068	104	121
18220-18222_ OuelletteM_20131010	18221_medium	18221_medium	Ingel18221_MGFPeaklist (F052589)	beta tubulin	LinJ.33.0860	beta-tubulin	100,0 %	6,84%	49 722,2	48	94	671	Locus:1.1.1.5135.20 File:"Ingel18221.wiff"	GHYTEGAELIDSVLDVCR	K	K	99,7 %	110	29,5	104	Carbamidomethyl (+57)	2 032,95	2	0,00081	0,40	104	121
18220-18222_ OuelletteM_20131010	18221_medium	18221_medium	Ingel18221_MGFPeaklist (F052589)	beta tubulin	LinJ.33.0860	beta-tubulin	100,0 %	6,84%	49 722,2	48	94	671	Locus:1.1.1.5134.4 File:"Ingel18221.wiff"	GHYTEGAELIDSVLDVCR	K	K	99,7 %	111	29,5	103	Carbamidomethyl (+57)	2 032,95	3	-0,00046	-0,23	104	121
18220-18222_ OuelletteM_20131010	18221_medium	18221_medium	Ingel18221_MGFPeaklist (F052589)	beta tubulin	LinJ.33.0860	beta-tubulin	100,0 %	6,84%	49 722,2	48	94	671	Locus:1.1.1.4944.4 File:"Ingel18221.wiff"	GHYTEGAELIDSVLDVCRK	K	E	99,7 %	43,1	29,7	43,0	Carbamidomethyl (+57)	2 161,05	4	0,0057	2,6	104	122
18220-18222_ OuelletteM_20131010	18221_medium	18221_medium	Ingel18221_MGFPeaklist (F052589)	beta tubulin	LinJ.33.0860	beta-tubulin	100,0 %	6,84%	49 722,2	48	94	671	Locus:1.1.1.5105.3 File:"Ingel18221.wiff"	GHYTEGAELIDSVLDVCRK	K	E	99,7 %	47,2	29,7	43,8	Carbamidomethyl (+57)	2 161,08	4	0,029	13	104	122
18220-18222_ OuelletteM_20131010	18221_medium	18221_medium	Ingel18221_MGFPeaklist (F052589)	beta tubulin	LinJ.33.0860	beta-tubulin	100,0 %	6,84%	49 722,2	48	94	671	Locus:1.1.1.5109.10 File:"Ingel18221.wiff"	GHYTEGAELIDSVLDVCRK	K	E	99,7 %	56,4	29,6	56,1	Carbamidomethyl (+57)	2 161,05	3	-0,0015	-0,68	104	122
18220-18222_ OuelletteM_20131010	18221_medium	18221_medium	Ingel18221_MGFPeaklist (F052589)	beta tubulin	LinJ.33.0860	beta-tubulin	100,0 %	6,84%	49 722,2	48	94	671	Locus:1.1.1.4945.15 File:"Ingel18221.wiff"	GHYTEGAELIDSVLDVCRK	K	E	99,7 %	60,4	29,7	60,4	Carbamidomethyl (+57)	2 161,06	3	0,0081	3,8	104	122
18220-18222_ OuelletteM_20131010	18221_medium	18221_medium	Ingel18221_MGFPeaklist (F052589)	beta tubulin	LinJ.33.0860	beta-tubulin	100,0 %	6,84%	49 722,2	48	94	671	Locus:1.1.1.5113.2 File:"Ingel18221.wiff"	GHYTEGAELIDSVLDVCRK	K	E	99,7 %	69,1	29,6	66,0	Carbamidomethyl (+57)	2 161,05	4	-0,0015	-0,71	104	122
18220-18222_ OuelletteM_20131010	18221_medium	18221_medium	Ingel18221_MGFPeaklist (F052589)	beta tubulin	LinJ.33.0860	beta-tubulin	100,0 %	6,84%	49 722,2	48	94	671	Locus:1.1.1.5122.2 File:"Ingel18221.wiff"	GHYTEGAELIDSVLDVCRK	K	E	99,7 %	69,6	29,6	67,1	Carbamidomethyl (+57)	2 161,05	4	-0,0015	-0,71	104	122
18220-18222_ OuelletteM_20131010	18221_medium	18221_medium	Ingel18221_MGFPeaklist (F052589)	beta tubulin	LinJ.33.0860	beta-tubulin	100,0 %	6,84%	49 722,2	48	94	671	Locus:1.1.1.5121.3 File:"Ingel18221.wiff"	GHYTEGAELIDSVLDVCRK	K	E	99,7 %	72,9	29,6	71,4	Carbamidomethyl (+57)	2 161,05	4	-0,0015	-0,71	104	122
18220-18222_ OuelletteM_20131010	18221_medium	18221_medium	Ingel18221_MGFPeaklist (F052589)	beta tubulin	LinJ.33.0860	beta-tubulin	100,0 %	6,84%	49 722,2	48	94	671	Locus:1.1.1.5114.2 File:"Ingel18221.wiff"	GHYTEGAELIDSVLDVCRK	K	E	99,7 %	76,3	29,6	73,2	Carbamidomethyl (+57)	2 161,05	4	-0,0015	-0,71	104	122
18220-18222_ OuelletteM_20131010	18221_medium	18221_medium	Ingel18221_MGFPeaklist (F052589)	beta tubulin	LinJ.33.0860	beta-tubulin	100,0 %	6,84%	49 722,2	48	94	671	Locus:1.1.1.5113.11 File:"Ingel18221.wiff"	GHYTEGAELIDSVLDVCRK	K	E	99,7 %	88,8	29,6	84,9	Carbamidomethyl (+57)	2 161,05	3	-0,0015	-0,68	104	122
18220-18222_ OuelletteM_20131010	18221_medium	18221_medium	Ingel18221_MGFPeaklist (F052589)	beta tubulin	LinJ.33.0860	beta-tubulin	100,0 %	6,84%	49 722,2	48	94	671	Locus:1.1.1.5116.4 File:"Ingel18221.wiff"	GHYTEGAELIDSVLDVCRK	K	E	99,7 %	94,6	29,6	87,7	Carbamidomethyl (+57)	2 161,05	3	-0,0015	-0,68	104	122
18220-18222_ OuelletteM_20131010	18221_medium	18221_medium	Ingel18221_MGFPeaklist (F052589)	beta tubulin	LinJ.33.0860	beta-tubulin	100,0 %	6,84%	49 722,2	48	94	671	Locus:1.1.1.5114.3 File:"Ingel18221.wiff"	GHYTEGAELIDSVLDVCRK	K	E	99,7 %	102	29,6	99,3	Carbamidomethyl (+57)	2 161,05	3	-0,0015	-0,68	104	122
18220-18222_ OuelletteM_20131010	18221_medium	18221_medium	Ingel18221_MGFPeaklist (F052589)	beta tubulin	LinJ.33.0860	beta-tubulin	100,0 %	6,84%	49 722,2	48	94	671	Locus:1.1.1.5040.13 File:"Ingel18221.wiff"	GLSVAELTQQMFDAK	R	N	94,9 %	32,1	29,4	32,1	Oxidation (+16)	1 652,88	2	0,068	41	283	297
18220-18222_ OuelletteM_20131010	18221_medium	18221_medium	Ingel18221_MGFPeaklist (F052589)	beta tubulin	LinJ.33.0860	beta-tubulin	100,0 %	6,84%	49 722,2	48	94	671	Locus:1.1.1.5083.13 File:"Ingel18221.wiff"	GLSVAELTQQMFDAK	R	N	96,3 %	24,5	30,0	24,5	Oxidation (+16)	1 652,83	2	0,017	10	283	297
18220-18222_ OuelletteM_20131010	18221_medium	18221_medium	Ingel18221_MGFPeaklist (F052589)	beta tubulin	LinJ.33.0860	beta-tubulin	100,0 %	6,84%	49 722,2	48	94	671	Locus:1.1.1.5021.14 File:"Ingel18221.wiff"	GLSVAELTQQMFDAK	R	N	97,2 %	43,3	29,8	10,5	Deamidated (+1), Oxidation (+16)	1 653,81	2	0,013	7,9	283	297
18220-18222_ OuelletteM_20131010	18221_medium	18221_medium	Ingel18221_MGFPeaklist (F052589)	beta tubulin	LinJ.33.0860	beta-tubulin	100,0 %	6,84%	49 722,2	48	94	671	Locus:1.1.1.5051.11 File:"Ingel18221.wiff"	GLSVAELTQQMFDAK	R	N	99,7 %	34,7	30,0	32,2	Oxidation (+16)	1 652,81	2	0,0029	1,7	283	297
18220-18222_ OuelletteM_20131010	18221_medium	18221_medium	Ingel18221_MGFPeaklist (F052589)	beta tubulin	LinJ.33.0860	beta-tubulin	100,0 %	6,84%	49 722,2	48	94	671	Locus:1.1.1.5143.15 File:"Ingel18221.wiff"	GLSVAELTQQMFDAK	R	N	99,7 %	117	29,9	107		1 636,82	2	0,0042	2,6	283	297
18220-18222_ OuelletteM_20131010	18221_medium	18221_medium	Ingel18221_MGFPeaklist (F052589)	beta tubulin	LinJ.33.0860	beta-tubulin	100,0 %	6,84%	49 722,2	48	94	671	Locus:1.1.1.4986.14 File:"Ingel18221.wiff"	GLSVAELTQQMFDAK	R	N	99,7 %	113	29,9	110	Oxidation (+16)	1 652,80	2	-0,0043	-2,6	283	297
18220-18222_ OuelletteM_20131010	18221_medium	18221_medium	Ingel18221_MGFPeaklist (F052589)	beta tubulin	LinJ.33.0860	beta-tubulin	100,0 %	6,84%	49 722,2	48	94	671	Locus:1.1.1.5052.7 File:"Ingel18221.wiff"	GLSVAELTQQMFDAK	R	N	99,7 %	37,5	30,0	37,5	Oxidation (+16)	1 652,81	2	0,0029	1,7	283	297
18220-18222_ OuelletteM_20131010	18221_medium	18221_medium	Ingel18221_MGFPeaklist (F052589)	beta tubulin	LinJ.33.0860	beta-tubulin	100,0 %	6,84%	49 722,2	48	94	671	Locus:1.1.1.5017.11 File:"Ingel18221.wiff"	GLSVAELTQQMFDAK	R	N	99,7 %	43,7	29,9	43,7	Oxidation (+16)	1 652,80	2	-0,0053	-3,2	283	297
18220-18222_ OuelletteM_20131010	18221_medium	18221_medium	Ingel18221_MGFPeaklist (F052589)	beta tubulin	LinJ.33.0860	beta-tubulin	100,0 %	6,84%	49 722,2	48	94	671	Locus:1.1.1.5016.5 File:"Ingel18221.wiff"	GLSVAELTQQMFDAK	R	N	99,7 %	48,5	29,9	44,9	Oxidation (+16)	1 652,80	2	-0,0053	-3,2	283	297
18220-18222_ OuelletteM_20131010	18221_medium	18221_medium	Ingel18221_MGFPeaklist (F052589)	beta tubulin	LinJ.33.0860	beta-tubulin	100,0 %	6,84%	49 722,2	48	94	671	Locus:1.1.1.4992.19 File:"Ingel18221.wiff"	GLSVAELTQQMFDAK	R	N	99,7 %	56,1	29,9	56,1	Oxidation (+16)	1 652,80	2	-0,0043	-2,6	283	297
18220-18222_ OuelletteM_20131010	18221_medium	18221_medium	Ingel18221_MGFPeaklist (F052589)	beta tubulin	LinJ.33.0860	beta-tubulin	100,0 %	6,84%	49 722,2	48	94	671	Locus:1.1.1.4989.4 File:"Ingel18221.wiff"	GLSVAELTQQMFDAK	R	N	99,7 %	61,1	29,9	61,0	Oxidation (+16)	1 652,81	3	-0,0031	-1,9	283	297
18220-18222_ OuelletteM_20131010	18221_medium	18221_medium	Ingel18221_MGFPeaklist (F052589)	beta tubulin	LinJ.33.0860	beta-tubulin	100,0 %	6,84%	49 722,2	48	94	671	Locus:1.1.1.4977.17 File:"Ingel18221.wiff"	GLSVAELTQQMFDAK	R	N	99,7 %	69,7	29,9	62,5	Oxidation (+16)	1 652,82	2	0,013	8,1	283	297
18220-18222_ OuelletteM_20131010	18221_medium	18221_medium	Ingel18221_MGFPeaklist (F052589)	beta tubulin	LinJ.33.0860	beta-tubulin	100,0 %	6,84%	49 722,2	48	94	671	Locus:1.1.1.4979.16 File:"Ingel18221.wiff"	GLSVAELTQQMFDAK	R	N	99,7 %	69,9	29,9	64,7	Oxidation (+16)	1 652,82	2	0,013	8,1	283	297
18220-18222_ OuelletteM_20131010	18221_medium	18221_medium	Ingel18221_MGFPeaklist (F052589)	beta tubulin	LinJ.33.0860	beta-tubulin	100,0 %	6,84%	49 722,2	48	94	671	Locus:1.1.1.5001.18 File:"Ingel18221.wiff"	GLSVAELTQQMFDAK	R	N	99,7 %	74,5	29,9	67,3	Oxidation (+16)	1 652,80	2	-0,0043	-2,6	283	297
18220-18222_ OuelletteM_20131010	18221_medium	18221_medium	Ingel18221_MGFPeaklist (F052589)	beta tubulin	LinJ.33.0860	beta-tubulin	100,0 %	6,84%	49 722,2	48	94	671	Locus:1.1.1.4990.4 File:"Ingel18221.wiff"	GLSVAELTQQMFDAK	R	N	99,7 %	75,3	29,9	68,3	Oxidation (+16)	1 652,81	3	-0,0031	-1,9	283	297
18220-18222_ OuelletteM_20131010	18221_medium	18221_medium	Ingel18221_MGFPeaklist (F052589)	beta tubulin	LinJ.33.0860	beta-tubulin	100,0 %	6,84%	49 722,2	48	94	671	Locus:1.1.1.5002.15 File:"Ingel18221.wiff"	GLSVAELTQQMFDAK	R	N	99,7 %	78,8	29,9	67,7	Oxidation (+16)	1 652,80	2	-0,0043	-2,6	283	297
18220-18222_ OuelletteM_20131010	18221_medium	18221_medium	Ingel18221_MGFPeaklist (F052589)	beta tubulin	LinJ.33.0860	beta-tubulin	100,0 %	6,84%	49 722,2	48	94	671	Locus:1.1.1.5010.4 File:"Ingel18221.wiff"	GLSVAELTQQMFDAK	R	N	99,7 %	81,2	29,9	73,3	Oxidation (+16)	1 652,81	2	-0,0021	-1,3	283	297
18220-18222_ OuelletteM_20131010	18221_medium	18221_medium	Ingel18221_MGFPeaklist (F052589)	beta tubulin	LinJ.33.0860	beta-tubulin	100,0 %	6,84%	49 722,2	48	94	671	Locus:1.1.1.5009.4 File:"Ingel18221.wiff"	GLSVAELTQQMFDAK	R	N	99,7 %	85,7	29,9	85,7	Oxidation (+16)	1 652,81	2	-0,0021	-1,3	283	297
18220-18222_ OuelletteM_20131010	18221_medium	18221_medium	Ingel18221_MGFPeaklist (F052589)	beta tubulin	LinJ.33.0860	beta-tubulin	100,0 %	6,84%	49 722,2	48	94	671	Locus:1.1.1.5144.7 File:"Ingel18221.wiff"	GLSVAELTQQMFDAK	R	N	99,7 %	99,9	29,9	88,5		1 636,82	2	0,0042	2,6	283	297
18220-18222_ OuelletteM_20131010	18221_medium	18221_medium	Ingel18221_MGFPeaklist (F052589)	beta tubulin	LinJ.33.0860	beta-tubulin	100,0 %	6,84%	49 722,2	48	94	671	Locus:1.1.1.4985.16 File:"Ingel18221.wiff"	GLSVAELTQQMFDAK	R	N	99,7 %	104	29,9	94,2	Oxidation (+16)	1 652,80	2	-0,0043	-2,6	283	297
18220-18222_ OuelletteM_20131010	18221_medium	18221_medium	Ingel18221_MGFPeaklist (F052589)	beta tubulin	LinJ.33.0860	beta-tubulin	100,0 %	6,84%	49 722,2	48	94	671	Locus:1.1.1.4993.18 File:"Ingel18221.wiff"	GLSVAELTQQMFDAK	R	N	99,7 %	106	29,9	102	Oxidation (+16)	1 652,80	2	-0,0043	-2,6	283	297
18220-18222_ OuelletteM_20131010	18221_medium	18221_medium	Ingel18221_MGFPeaklist (F052589)	beta tubulin	LinJ.33.0860	beta-tubulin	100,0 %	6,84%	49 722,2	48	94	671	Locus:1.1.1.4994.15 File:"Ingel18221.wiff"	GLSVAELTQQMFDAK	R	N	99,7 %	108	29,9	105	Oxidation (+16)	1 652,80	2	-0,0043	-2,6	283	297
18220-18222_ OuelletteM_20131010	18221_medium	18221_medium	Ingel18221_MGFPeaklist (F052589)	beta tubulin	LinJ.33.0860	beta-tubulin	100,0 %	6,84%	49 722,2	48	94	671	Locus:1.1.1.4945.13 File:"Ingel18221.wiff"	GLSVAELTQQMFDAKNMMQAADPR	R	H	98,7 %	21,9	28,0	17,2	Oxidation (+16), Oxidation (+16), Oxidation (+16)	2 699,23	4	-0,0063	-2,3	283	306
18220-18222_ OuelletteM_20131010	18221_medium	18221_medium	Ingel18221_MGFPeaklist (F052589)	beta tubulin	LinJ.33.0860	beta-tubulin	100,0 %	6,84%	49 722,2	48	94	671	Locus:1.1.1.4946.11 File:"Ingel18221.wiff"	GLSVAELTQQMFDAKNMMQAADPR	R	H	99,3 %	21,5	28,0	20,6	Oxidation (+16), Oxidation (+16), Oxidation (+16)	2 699,23	4	-0,0063	-2,3	283	306
18220-18222_ OuelletteM_20131010	18221_medium	18221_medium	Ingel18221_MGFPeaklist (F052589)	beta tubulin	LinJ.33.0860	beta-tubulin	100,0 %	6,84%	49 722,2	48	94	671	Locus:1.1.1.4943.8 File:"Ingel18221.wiff"	GLSVAELTQQMFDAKNMMQAADPR	R	H	99,5 %	25,5	28,0	22,5	Oxidation (+16), Oxidation (+16), Oxidation (+16)	2 699,23	4	-0,0063	-2,3	283	306
18220-18222_ OuelletteM_20131010	18221_medium	18221_medium	Ingel18221_MGFPeaklist (F052589)	beta tubulin	LinJ.33.0860	beta-tubulin	100,0 %	6,84%	49 722,2	48	94	671	Locus:1.1.1.4947.11 File:"Ingel18221.wiff"	GLSVAELTQQMFDAKNMMQAADPR	R	H	99,5 %	26,3	28,0	24,5	Oxidation (+16), Oxidation (+16), Oxidation (+16)	2 699,23	4	-0,0063	-2,3	283	306
18220-18222_ OuelletteM_20131010	18221_medium	18221_medium	Ingel18221_MGFPeaklist (F052589)	beta tubulin	LinJ.33.0860	beta-tubulin	100,0 %	6,84%	49 722,2	48	94	671	Locus:1.1.1.4951.20 File:"Ingel18221.wiff"	GLSVAELTQQMFDAKNMMQAADPR	R	H	99,7 %	40,0	28,2	37,1	Oxidation (+16), Oxidation (+16), Oxidation (+16)	2 699,24	3	-0,00024	-0,090	283	306
18220-18222_ OuelletteM_20131010	18221_medium	18221_medium	Ingel18221_MGFPeaklist (F052589)	beta tubulin	LinJ.33.0860	beta-tubulin	100,0 %	6,84%	49 722,2	48	94	671	Locus:1.1.1.4943.18 File:"Ingel18221.wiff"	GLSVAELTQQMFDAKNMMQAADPR	R	H	99,7 %	50,6	28,2	44,0	Oxidation (+16), Oxidation (+16), Oxidation (+16)	2 699,24	3	-0,00024	-0,090	283	306
18220-18222_ OuelletteM_20131010	18221_medium	18221_medium	Ingel18221_MGFPeaklist (F052589)	beta tubulin	LinJ.33.0860	beta-tubulin	100,0 %	6,84%	49 722,2	48	94	671	Locus:1.1.1.4950.21 File:"Ingel18221.wiff"	GLSVAELTQQMFDAKNMMQAADPR	R	H	99,7 %	52,6	28,2	49,3	Oxidation (+16), Oxidation (+16), Oxidation (+16)	2 699,24	3	-0,00024	-0,090	283	306
18220-18222_ OuelletteM_20131010	18221_medium	18221_medium	Ingel18221_MGFPeaklist (F052589)	beta tubulin	LinJ.33.0860	beta-tubulin	100,0 %	6,84%	49 722,2	48	94	671	Locus:1.1.1.4942.18 File:"Ingel18221.wiff"	GLSVAELTQQMFDAKNMMQAADPR	R	H	99,7 %	53,7	28,2	46,8	Oxidation (+16), Oxidation (+16), Oxidation (+16)	2 699,24	3	-0,00024	-0,090	283	306
18220-18222_ OuelletteM_20131010	18221_medium	18221_medium	Ingel18221_MGFPeaklist (F052589)	beta tubulin	LinJ.33.0860	beta-tubulin	100,0 %	6,84%	49 722,2	48	94	671	Locus:1.1.1.4671.13 File:"Ingel18221.wiff"	GRMSTKEVDEQMLNVQNK	R	N	98,4 %	22,9	29,4	22,9	Oxidation (+16), Oxidation (+16)	2 138,00	4	-0,012	-5,7	319	336
18220-18222_ OuelletteM_20131010	18221_medium	18221_medium	Ingel18221_MGFPeaklist (F052589)	beta tubulin	LinJ.33.0860	beta-tubulin	100,0 %	6,84%	49 722,2	48	94	671	Locus:1.1.1.4678.16 File:"Ingel18221.wiff"	GRMSTKEVDEQMLNVQNK	R	N	99,1 %	31,6	29,7	31,6	Oxidation (+16), Oxidation (+16)	2 138,02	3	0,0099	4,6	319	336
18220-18222_ OuelletteM_20131010	18221_medium	18221_medium	Ingel18221_MGFPeaklist (F052589)	beta tubulin	LinJ.33.0860	beta-tubulin	100,0 %	6,84%	49 722,2	48	94	671	Locus:1.1.1.4674.19 File:"Ingel18221.wiff"	GRMSTKEVDEQMLNVQNK	R	N	99,7 %	45,8	29,7	40,6	Oxidation (+16), Oxidation (+16)	2 138,02	3	0,0099	4,6	319	336
18220-18222_ OuelletteM_20131010	18221_medium	18221_medium	Ingel18221_MGFPeaklist (F052589)	beta tubulin	LinJ.33.0860	beta-tubulin	100,0 %	6,84%	49 722,2	48	94	671	Locus:1.1.1.4672.11 File:"Ingel18221.wiff"	GRMSTKEVDEQMLNVQNK	R	N	99,7 %	48,2	29,4	46,5	Oxidation (+16), Oxidation (+16)	2 138,00	4	-0,012	-5,7	319	336
18220-18222_ OuelletteM_20131010	18221_medium	18221_medium	Ingel18221_MGFPeaklist (F052589)	beta tubulin	LinJ.33.0860	beta-tubulin	100,0 %	6,84%	49 722,2	48	94	671	Locus:1.1.1.4674.16 File:"Ingel18221.wiff"	GRMSTKEVDEQMLNVQNK	R	N	99,7 %	50,4	29,4	50,4	Oxidation (+16), Oxidation (+16)	2 138,00	4	-0,012	-5,7	319	336
18220-18222_ OuelletteM_20131010	18221_medium	18221_medium	Ingel18221_MGFPeaklist (F052589)	beta tubulin	LinJ.33.0860	beta-tubulin	100,0 %	6,84%	49 722,2	48	94	671	Locus:1.1.1.4673.14 File:"Ingel18221.wiff"	GRMSTKEVDEQMLNVQNK	R	N	99,7 %	58,4	29,4	51,2	Oxidation (+16), Oxidation (+16)	2 138,00	4	-0,012	-5,7	319	336
18220-18222_ OuelletteM_20131010	18221_medium	18221_medium	Ingel18221_MGFPeaklist (F052589)	beta tubulin	LinJ.33.0860	beta-tubulin	100,0 %	6,84%	49 722,2	48	94	671	Locus:1.1.1.4985.14 File:"Ingel18221.wiff"	GSQQYRGLSVAELTQQMFDAK	R	N	99,7 %	46,2	29,9	44,9	Oxidation (+16)	2 372,14	3	-0,0024	-1,0	277	297
18220-18222_ OuelletteM_20131010	18221_medium	18221_medium	Ingel18221_MGFPeaklist (F052589)	beta tubulin	LinJ.33.0860	beta-tubulin	100,0 %	6,84%	49 722,2	48	94	671	Locus:1.1.1.4984.15 File:"Ingel18221.wiff"	GSQQYRGLSVAELTQQMFDAK	R	N	99,7 %	48,0	29,9	41,5	Oxidation (+16)	2 372,14	3	-0,0024	-1,0	277	297
18220-18222_ OuelletteM_20131010	18221_medium	18221_medium	Ingel18221_MGFPeaklist (F052589)	beta tubulin	LinJ.33.0860	beta-tubulin	100,0 %	6,84%	49 722,2	48	94	671	Locus:1.1.1.4950.20 File:"Ingel18221.wiff"	GSQQYRGLSVAELTQQMFDAKNMMQAADPR	R	H	99,7 %	34,5	27,6	33,3	Oxidation (+16), Oxidation (+16), Oxidation (+16)	3 418,57	4	-0,0014	-0,41	277	306
18220-18222_ OuelletteM_20131010	18221_medium	18221_medium	Ingel18221_MGFPeaklist (F052589)	beta tubulin	LinJ.33.0860	beta-tubulin	100,0 %	6,84%	49 722,2	48	94	671	Locus:1.1.1.4946.21 File:"Ingel18221.wiff"	GSQQYRGLSVAELTQQMFDAKNMMQAADPR	R	H	99,7 %	44,4	27,6	34,1	Oxidation (+16), Oxidation (+16), Oxidation (+16)	3 418,57	4	-0,0014	-0,41	277	306
18220-18222_ OuelletteM_20131010	18221_medium	18221_medium	Ingel18221_MGFPeaklist (F052589)	beta tubulin	LinJ.33.0860	beta-tubulin	100,0 %	6,84%	49 722,2	48	94	671	Locus:1.1.1.4948.19 File:"Ingel18221.wiff"	GSQQYRGLSVAELTQQMFDAKNMMQAADPR	R	H	99,7 %	63,2	27,6	60,8	Oxidation (+16), Oxidation (+16), Oxidation (+16)	3 418,57	4	-0,0014	-0,41	277	306
18220-18222_ OuelletteM_20131010	18221_medium	18221_medium	Ingel18221_MGFPeaklist (F052589)	beta tubulin	LinJ.33.0860	beta-tubulin	100,0 %	6,84%	49 722,2	48	94	671	Locus:1.1.1.4910.4 File:"Ingel18221.wiff"	HGRYLTASALFR	R	G	99,7 %	66,7	29,6	64,4		1 390,74	3	-0,0033	-2,4	307	318
18220-18222_ OuelletteM_20131010	18221_medium	18221_medium	Ingel18221_MGFPeaklist (F052589)	beta tubulin	LinJ.33.0860	beta-tubulin	100,0 %	6,84%	49 722,2	48	94	671	Locus:1.1.1.4917.2 File:"Ingel18221.wiff"	HGRYLTASALFR	R	G	99,7 %	67,7	29,6	60,5		1 390,74	3	-0,0033	-2,4	307	318
18220-18222_ OuelletteM_20131010	18221_medium	18221_medium	Ingel18221_MGFPeaklist (F052589)	beta tubulin	LinJ.33.0860	beta-tubulin	100,0 %	6,84%	49 722,2	48	94	671	Locus:1.1.1.4908.5 File:"Ingel18221.wiff"	HGRYLTASALFR	R	G	99,7 %	68,2	29,6	62,8		1 390,74	3	-0,0033	-2,4	307	318
18220-18222_ OuelletteM_20131010	18221_medium	18221_medium	Ingel18221_MGFPeaklist (F052589)	beta tubulin	LinJ.33.0860	beta-tubulin	100,0 %	6,84%	49 722,2	48	94	671	Locus:1.1.1.4916.2 File:"Ingel18221.wiff"	HGRYLTASALFR	R	G	99,7 %	70,2	29,6	62,5		1 390,74	3	-0,0033	-2,4	307	318
18220-18222_ OuelletteM_20131010	18221_medium	18221_medium	Ingel18221_MGFPeaklist (F052589)	beta tubulin	LinJ.33.0860	beta-tubulin	100,0 %	6,84%	49 722,2	48	94	671	Locus:1.1.1.4863.2 File:"Ingel18221.wiff"	HGRYLTASALFRGR	R	M	99,6 %	24,6	29,2	24,6		1 603,87	4	0,00093	0,58	307	320
18220-18222_ OuelletteM_20131010	18221_medium	18221_medium	Ingel18221_MGFPeaklist (F052589)	beta tubulin	LinJ.33.0860	beta-tubulin	100,0 %	6,84%	49 722,2	48	94	671	Locus:1.1.1.4865.2 File:"Ingel18221.wiff"	HGRYLTASALFRGR	R	M	99,7 %	48,2	29,2	47,0		1 603,87	4	0,00093	0,58	307	320
18220-18222_ OuelletteM_20131010	18221_medium	18221_medium	Ingel18221_MGFPeaklist (F052589)	beta tubulin	LinJ.33.0860	beta-tubulin	100,0 %	6,84%	49 722,2	48	94	671	Locus:1.1.1.4999.14 File:"Ingel18221.wiff"	IMMTFSVIPSPR	R	V	99,6 %	73,5	29,9	12,2	Oxidation (+16)	1 393,71	2	-0,0024	-1,7	163	174
18220-18222_ OuelletteM_20131010	18221_medium	18221_medium	Ingel18221_MGFPeaklist (F052589)	beta tubulin	LinJ.33.0860	beta-tubulin	100,0 %	6,84%	49 722,2	48	94	671	Locus:1.1.1.4998.12 File:"Ingel18221.wiff"	IMMTFSVIPSPR	R	V	99,7 %	74,8	29,9	17,3	Oxidation (+16)	1 393,71	2	-0,0024	-1,7	163	174
18220-18222_ OuelletteM_20131010	18221_medium	18221_medium	Ingel18221_MGFPeaklist (F052589)	beta tubulin	LinJ.33.0860	beta-tubulin	100,0 %	6,84%	49 722,2	48	94	671	Locus:1.1.1.5048.7 File:"Ingel18221.wiff"	IMMTFSVIPSPR	R	V	99,7 %	74,8	29,9	17,3	Oxidation (+16)	1 393,71	2	0,0018	1,3	163	174
18220-18222_ OuelletteM_20131010	18221_medium	18221_medium	Ingel18221_MGFPeaklist (F052589)	beta tubulin	LinJ.33.0860	beta-tubulin	100,0 %	6,84%	49 722,2	48	94	671	Locus:1.1.1.5056.8 File:"Ingel18221.wiff"	IMMTFSVIPSPR	R	V	99,7 %	76,8	29,9	18,0	Oxidation (+16)	1 393,71	2	0,0018	1,3	163	174
18220-18222_ OuelletteM_20131010	18221_medium	18221_medium	Ingel18221_MGFPeaklist (F052589)	beta tubulin	LinJ.33.0860	beta-tubulin	100,0 %	6,84%	49 722,2	48	94	671	Locus:1.1.1.5055.5 File:"Ingel18221.wiff"	IMMTFSVIPSPR	R	V	99,7 %	76,1	29,9	18,9	Oxidation (+16)	1 393,71	2	0,0018	1,3	163	174
18220-18222_ OuelletteM_20131010	18221_medium	18221_medium	Ingel18221_MGFPeaklist (F052589)	beta tubulin	LinJ.33.0860	beta-tubulin	100,0 %	6,84%	49 722,2	48	94	671	Locus:1.1.1.4955.14 File:"Ingel18221.wiff"	IMMTFSVIPSPR	R	V	99,7 %	52,7	29,8	48,8	Oxidation (+16), Oxidation (+16)	1 409,70	2	-0,0012	-0,82	163	174
18220-18222_ OuelletteM_20131010	18221_medium	18221_medium	Ingel18221_MGFPeaklist (F052589)	beta tubulin	LinJ.33.0860	beta-tubulin	100,0 %	6,84%	49 722,2	48	94	671	Locus:1.1.1.5105.10 File:"Ingel18221.wiff"	IMMTFSVIPSPR	R	V	99,7 %	65,5	30,2	62,5		1 377,72	2	0,0045	3,2	163	174
18220-18222_ OuelletteM_20131010	18221_medium	18221_medium	Ingel18221_MGFPeaklist (F052589)	beta tubulin	LinJ.33.0860	beta-tubulin	100,0 %	6,84%	49 722,2	48	94	671	Locus:1.1.1.4939.16 File:"Ingel18221.wiff"	IMMTFSVIPSPR	R	V	99,7 %	66,7	29,8	60,0	Oxidation (+16), Oxidation (+16)	1 409,70	2	-0,0012	-0,82	163	174
18220-18222_ OuelletteM_20131010	18221_medium	18221_medium	Ingel18221_MGFPeaklist (F052589)	beta tubulin	LinJ.33.0860	beta-tubulin	100,0 %	6,84%	49 722,2	48	94	671	Locus:1.1.1.5104.7 File:"Ingel18221.wiff"	IMMTFSVIPSPR	R	V	99,7 %	69,0	30,2	62,6		1 377,72	2	0,0045	3,2	163	174
18220-18222_ OuelletteM_20131010	18221_medium	18221_medium	Ingel18221_MGFPeaklist (F052589)	beta tubulin	LinJ.33.0860	beta-tubulin	100,0 %	6,84%	49 722,2	48	94	671	Locus:1.1.1.4947.12 File:"Ingel18221.wiff"	IMMTFSVIPSPR	R	V	99,7 %	70,1	29,8	62,0	Oxidation (+16), Oxidation (+16)	1 409,70	2	-0,0012	-0,82	163	174
18220-18222_ OuelletteM_20131010	18221_medium	18221_medium	Ingel18221_MGFPeaklist (F052589)	beta tubulin	LinJ.33.0860	beta-tubulin	100,0 %	6,84%	49 722,2	48	94	671	Locus:1.1.1.5047.8 File:"Ingel18221.wiff"	IMMTFSVIPSPR	R	V	99,7 %	71,8	29,9	23,1	Oxidation (+16)	1 393,71	2	0,0018	1,3	163	174
18220-18222_ OuelletteM_20131010	18221_medium	18221_medium	Ingel18221_MGFPeaklist (F052589)	beta tubulin	LinJ.33.0860	beta-tubulin	100,0 %	6,84%	49 722,2	48	94	671	Locus:1.1.1.4948.13 File:"Ingel18221.wiff"	IMMTFSVIPSPR	R	V	99,7 %	73,4	29,8	64,9	Oxidation (+16), Oxidation (+16)	1 409,70	2	-0,0012	-0,82	163	174
18220-18222_ OuelletteM_20131010	18221_medium	18221_medium	Ingel18221_MGFPeaklist (F052589)	beta tubulin	LinJ.33.0860	beta-tubulin	100,0 %	6,84%	49 722,2	48	94	671	Locus:1.1.1.4940.16 File:"Ingel18221.wiff"	IMMTFSVIPSPR	R	V	99,7 %	84,3	29,8	79,6	Oxidation (+16), Oxidation (+16)	1 409,70	2	-0,0012	-0,82	163	174
18220-18222_ OuelletteM_20131010	18221_medium	18221_medium	Ingel18221_MGFPeaklist (F052589)	beta tubulin	LinJ.33.0860	beta-tubulin	100,0 %	6,84%	49 722,2	48	94	671	Locus:1.1.1.4874.6 File:"Ingel18221.wiff"	INVYFDESAGGR	R	Y	97,8 %	36,2	29,7	31,9	Deamidated (+1)	1 327,62	2	0,017	13	47	58
18220-18222_ OuelletteM_20131010	18221_medium	18221_medium	Ingel18221_MGFPeaklist (F052589)	beta tubulin	LinJ.33.0860	beta-tubulin	100,0 %	6,84%	49 722,2	48	94	671	Locus:1.1.1.5036.7 File:"Ingel18221.wiff"	INVYFDESAGGR	R	Y	99,7 %	40,2	29,3	34,2		1 326,61	2	-0,0088	-6,6	47	58
18220-18222_ OuelletteM_20131010	18221_medium	18221_medium	Ingel18221_MGFPeaklist (F052589)	beta tubulin	LinJ.33.0860	beta-tubulin	100,0 %	6,84%	49 722,2	48	94	671	Locus:1.1.1.5214.2 File:"Ingel18221.wiff"	INVYFDESAGGR	R	Y	99,7 %	40,8	29,5	35,1		1 326,62	2	-0,00022	-0,17	47	58
18220-18222_ OuelletteM_20131010	18221_medium	18221_medium	Ingel18221_MGFPeaklist (F052589)	beta tubulin	LinJ.33.0860	beta-tubulin	100,0 %	6,84%	49 722,2	48	94	671	Locus:1.1.1.5158.7 File:"Ingel18221.wiff"	INVYFDESAGGR	R	Y	99,7 %	47,2	29,5	39,0		1 326,62	2	0,0030	2,2	47	58
18220-18222_ OuelletteM_20131010	18221_medium	18221_medium	Ingel18221_MGFPeaklist (F052589)	beta tubulin	LinJ.33.0860	beta-tubulin	100,0 %	6,84%	49 722,2	48	94	671	Locus:1.1.1.4983.9 File:"Ingel18221.wiff"	INVYFDESAGGR	R	Y	99,7 %	51,6	29,7	44,3		1 326,63	2	0,011	8,6	47	58
18220-18222_ OuelletteM_20131010	18221_medium	18221_medium	Ingel18221_MGFPeaklist (F052589)	beta tubulin	LinJ.33.0860	beta-tubulin	100,0 %	6,84%	49 722,2	48	94	671	Locus:1.1.1.4866.12 File:"Ingel18221.wiff"	INVYFDESAGGR	R	Y	99,7 %	51,8	29,4	42,6		1 326,62	2	-0,0022	-1,7	47	58
18220-18222_ OuelletteM_20131010	18221_medium	18221_medium	Ingel18221_MGFPeaklist (F052589)	beta tubulin	LinJ.33.0860	beta-tubulin	100,0 %	6,84%	49 722,2	48	94	671	Locus:1.1.1.5021.7 File:"Ingel18221.wiff"	INVYFDESAGGR	R	Y	99,7 %	52,3	29,7	42,3		1 326,64	2	0,016	12	47	58
18220-18222_ OuelletteM_20131010	18221_medium	18221_medium	Ingel18221_MGFPeaklist (F052589)	beta tubulin	LinJ.33.0860	beta-tubulin	100,0 %	6,84%	49 722,2	48	94	671	Locus:1.1.1.5037.6 File:"Ingel18221.wiff"	INVYFDESAGGR	R	Y	99,7 %	54,6	29,3	47,9		1 326,61	2	-0,0088	-6,6	47	58
18220-18222_ OuelletteM_20131010	18221_medium	18221_medium	Ingel18221_MGFPeaklist (F052589)	beta tubulin	LinJ.33.0860	beta-tubulin	100,0 %	6,84%	49 722,2	48	94	671	Locus:1.1.1.5061.6 File:"Ingel18221.wiff"	INVYFDESAGGR	R	Y	99,7 %	55,2	29,7	55,0		1 326,63	2	0,014	11	47	58
18220-18222_ OuelletteM_20131010	18221_medium	18221_medium	Ingel18221_MGFPeaklist (F052589)	beta tubulin	LinJ.33.0860	beta-tubulin	100,0 %	6,84%	49 722,2	48	94	671	Locus:1.1.1.4978.7 File:"Ingel18221.wiff"	INVYFDESAGGR	R	Y	99,7 %	55,6	29,5	47,0		1 326,62	2	-0,0018	-1,4	47	58
18220-18222_ OuelletteM_20131010	18221_medium	18221_medium	Ingel18221_MGFPeaklist (F052589)	beta tubulin	LinJ.33.0860	beta-tubulin	100,0 %	6,84%	49 722,2	48	94	671	Locus:1.1.1.4989.5 File:"Ingel18221.wiff"	INVYFDESAGGR	R	Y	99,7 %	58,3	29,4	58,3		1 326,62	2	-0,0026	-2,0	47	58
18220-18222_ OuelletteM_20131010	18221_medium	18221_medium	Ingel18221_MGFPeaklist (F052589)	beta tubulin	LinJ.33.0860	beta-tubulin	100,0 %	6,84%	49 722,2	48	94	671	Locus:1.1.1.5174.2 File:"Ingel18221.wiff"	INVYFDESAGGR	R	Y	99,7 %	58,4	29,5	50,5		1 326,62	2	0,0012	0,89	47	58
18220-18222_ OuelletteM_20131010	18221_medium	18221_medium	Ingel18221_MGFPeaklist (F052589)	beta tubulin	LinJ.33.0860	beta-tubulin	100,0 %	6,84%	49 722,2	48	94	671	Locus:1.1.1.4957.10 File:"Ingel18221.wiff"	INVYFDESAGGR	R	Y	99,7 %	59,8	29,7	46,1		1 326,63	2	0,011	8,6	47	58
18220-18222_ OuelletteM_20131010	18221_medium	18221_medium	Ingel18221_MGFPeaklist (F052589)	beta tubulin	LinJ.33.0860	beta-tubulin	100,0 %	6,84%	49 722,2	48	94	671	Locus:1.1.1.4940.10 File:"Ingel18221.wiff"	INVYFDESAGGR	R	Y	99,7 %	60,4	29,5	52,8		1 326,63	2	0,0046	3,4	47	58
18220-18222_ OuelletteM_20131010	18221_medium	18221_medium	Ingel18221_MGFPeaklist (F052589)	beta tubulin	LinJ.33.0860	beta-tubulin	100,0 %	6,84%	49 722,2	48	94	671	Locus:1.1.1.4956.12 File:"Ingel18221.wiff"	INVYFDESAGGR	R	Y	99,7 %	62,0	29,7	54,3		1 326,63	2	0,011	8,6	47	58
18220-18222_ OuelletteM_20131010	18221_medium	18221_medium	Ingel18221_MGFPeaklist (F052589)	beta tubulin	LinJ.33.0860	beta-tubulin	100,0 %	6,84%	49 722,2	48	94	671	Locus:1.1.1.4975.7 File:"Ingel18221.wiff"	INVYFDESAGGR	R	Y	99,7 %	62,9	29,5	55,0		1 326,62	2	-0,0018	-1,4	47	58
18220-18222_ OuelletteM_20131010	18221_medium	18221_medium	Ingel18221_MGFPeaklist (F052589)	beta tubulin	LinJ.33.0860	beta-tubulin	100,0 %	6,84%	49 722,2	48	94	671	Locus:1.1.1.5025.9 File:"Ingel18221.wiff"	INVYFDESAGGR	R	Y	99,7 %	63,1	29,5	53,0		1 326,62	2	0,0018	1,3	47	58
18220-18222_ OuelletteM_20131010	18221_medium	18221_medium	Ingel18221_MGFPeaklist (F052589)	beta tubulin	LinJ.33.0860	beta-tubulin	100,0 %	6,84%	49 722,2	48	94	671	Locus:1.1.1.4966.7 File:"Ingel18221.wiff"	INVYFDESAGGR	R	Y	99,7 %	63,4	29,5	55,8		1 326,62	2	-0,0018	-1,4	47	58
18220-18222_ OuelletteM_20131010	18221_medium	18221_medium	Ingel18221_MGFPeaklist (F052589)	beta tubulin	LinJ.33.0860	beta-tubulin	100,0 %	6,84%	49 722,2	48	94	671	Locus:1.1.1.4967.7 File:"Ingel18221.wiff"	INVYFDESAGGR	R	Y	99,7 %	63,5	29,5	53,1		1 326,62	2	-0,0018	-1,4	47	58
18220-18222_ OuelletteM_20131010	18221_medium	18221_medium	Ingel18221_MGFPeaklist (F052589)	beta tubulin	LinJ.33.0860	beta-tubulin	100,0 %	6,84%	49 722,2	48	94	671	Locus:1.1.1.4874.5 File:"Ingel18221.wiff"	INVYFDESAGGR	R	Y	99,7 %	63,8	29,4	55,0		1 326,62	2	-0,0022	-1,7	47	58
18220-18222_ OuelletteM_20131010	18221_medium	18221_medium	Ingel18221_MGFPeaklist (F052589)	beta tubulin	LinJ.33.0860	beta-tubulin	100,0 %	6,84%	49 722,2	48	94	671	Locus:1.1.1.5159.7 File:"Ingel18221.wiff"	INVYFDESAGGR	R	Y	99,7 %	63,9	29,5	55,2		1 326,62	2	0,0030	2,2	47	58
18220-18222_ OuelletteM_20131010	18221_medium	18221_medium	Ingel18221_MGFPeaklist (F052589)	beta tubulin	LinJ.33.0860	beta-tubulin	100,0 %	6,84%	49 722,2	48	94	671	Locus:1.1.1.4898.13 File:"Ingel18221.wiff"	INVYFDESAGGR	R	Y	99,7 %	64,2	29,5	56,9		1 326,62	2	-0,0014	-1,1	47	58
18220-18222_ OuelletteM_20131010	18221_medium	18221_medium	Ingel18221_MGFPeaklist (F052589)	beta tubulin	LinJ.33.0860	beta-tubulin	100,0 %	6,84%	49 722,2	48	94	671	Locus:1.1.1.4899.11 File:"Ingel18221.wiff"	INVYFDESAGGR	R	Y	99,7 %	64,2	29,5	57,0		1 326,62	2	-0,0014	-1,1	47	58
18220-18222_ OuelletteM_20131010	18221_medium	18221_medium	Ingel18221_MGFPeaklist (F052589)	beta tubulin	LinJ.33.0860	beta-tubulin	100,0 %	6,84%	49 722,2	48	94	671	Locus:1.1.1.4883.10 File:"Ingel18221.wiff"	INVYFDESAGGR	R	Y	99,7 %	64,2	29,4	56,6		1 326,62	2	-0,0022	-1,7	47	58
18220-18222_ OuelletteM_20131010	18221_medium	18221_medium	Ingel18221_MGFPeaklist (F052589)	beta tubulin	LinJ.33.0860	beta-tubulin	100,0 %	6,84%	49 722,2	48	94	671	Locus:1.1.1.4932.11 File:"Ingel18221.wiff"	INVYFDESAGGR	R	Y	99,7 %	64,3	29,7	56,8		1 326,63	2	0,0080	6,0	47	58
18220-18222_ OuelletteM_20131010	18221_medium	18221_medium	Ingel18221_MGFPeaklist (F052589)	beta tubulin	LinJ.33.0860	beta-tubulin	100,0 %	6,84%	49 722,2	48	94	671	Locus:1.1.1.4906.12 File:"Ingel18221.wiff"	INVYFDESAGGR	R	Y	99,7 %	64,4	29,4	57,5		1 326,61	2	-0,0056	-4,2	47	58
18220-18222_ OuelletteM_20131010	18221_medium	18221_medium	Ingel18221_MGFPeaklist (F052589)	beta tubulin	LinJ.33.0860	beta-tubulin	100,0 %	6,84%	49 722,2	48	94	671	Locus:1.1.1.4941.10 File:"Ingel18221.wiff"	INVYFDESAGGR	R	Y	99,7 %	64,4	29,5	57,0		1 326,63	2	0,0050	3,7	47	58
18220-18222_ OuelletteM_20131010	18221_medium	18221_medium	Ingel18221_MGFPeaklist (F052589)	beta tubulin	LinJ.33.0860	beta-tubulin	100,0 %	6,84%	49 722,2	48	94	671	Locus:1.1.1.4995.8 File:"Ingel18221.wiff"	INVYFDESAGGR	R	Y	99,7 %	64,4	29,5	54,5		1 326,62	2	0,0044	3,3	47	58
18220-18222_ OuelletteM_20131010	18221_medium	18221_medium	Ingel18221_MGFPeaklist (F052589)	beta tubulin	LinJ.33.0860	beta-tubulin	100,0 %	6,84%	49 722,2	48	94	671	Locus:1.1.1.4907.14 File:"Ingel18221.wiff"	INVYFDESAGGR	R	Y	99,7 %	64,5	29,3	57,5		1 326,61	2	-0,0082	-6,2	47	58
18220-18222_ OuelletteM_20131010	18221_medium	18221_medium	Ingel18221_MGFPeaklist (F052589)	beta tubulin	LinJ.33.0860	beta-tubulin	100,0 %	6,84%	49 722,2	48	94	671	Locus:1.1.1.4882.10 File:"Ingel18221.wiff"	INVYFDESAGGR	R	Y	99,7 %	64,8	29,4	56,8		1 326,62	2	-0,0022	-1,7	47	58
18220-18222_ OuelletteM_20131010	18221_medium	18221_medium	Ingel18221_MGFPeaklist (F052589)	beta tubulin	LinJ.33.0860	beta-tubulin	100,0 %	6,84%	49 722,2	48	94	671	Locus:1.1.1.4864.14 File:"Ingel18221.wiff"	INVYFDESAGGR	R	Y	99,7 %	66,6	29,5	58,3		1 326,62	2	-0,0014	-1,1	47	58
18220-18222_ OuelletteM_20131010	18221_medium	18221_medium	Ingel18221_MGFPeaklist (F052589)	beta tubulin	LinJ.33.0860	beta-tubulin	100,0 %	6,84%	49 722,2	48	94	671	Locus:1.1.1.5064.5 File:"Ingel18221.wiff"	INVYFDESAGGR	R	Y	99,7 %	66,8	29,2	57,8		1 326,61	2	-0,012	-9,1	47	58
18220-18222_ OuelletteM_20131010	18221_medium	18221_medium	Ingel18221_MGFPeaklist (F052589)	beta tubulin	LinJ.33.0860	beta-tubulin	100,0 %	6,84%	49 722,2	48	94	671	Locus:1.1.1.4914.10 File:"Ingel18221.wiff"	INVYFDESAGGR	R	Y	99,7 %	67,2	29,5	59,4		1 326,62	2	-0,0020	-1,5	47	58
18220-18222_ OuelletteM_20131010	18221_medium	18221_medium	Ingel18221_MGFPeaklist (F052589)	beta tubulin	LinJ.33.0860	beta-tubulin	100,0 %	6,84%	49 722,2	48	94	671	Locus:1.1.1.4923.6 File:"Ingel18221.wiff"	INVYFDESAGGR	R	Y	99,7 %	67,2	29,5	60,6		1 326,63	2	0,0046	3,4	47	58
18220-18222_ OuelletteM_20131010	18221_medium	18221_medium	Ingel18221_MGFPeaklist (F052589)	beta tubulin	LinJ.33.0860	beta-tubulin	100,0 %	6,84%	49 722,2	48	94	671	Locus:1.1.1.4890.5 File:"Ingel18221.wiff"	INVYFDESAGGR	R	Y	99,7 %	68,9	29,5	61,2		1 326,62	2	-0,000022	-0,017	47	58
18220-18222_ OuelletteM_20131010	18221_medium	18221_medium	Ingel18221_MGFPeaklist (F052589)	beta tubulin	LinJ.33.0860	beta-tubulin	100,0 %	6,84%	49 722,2	48	94	671	Locus:1.1.1.4891.9 File:"Ingel18221.wiff"	INVYFDESAGGR	R	Y	99,7 %	68,9	29,5	61,6		1 326,62	2	0,0026	1,9	47	58
18220-18222_ OuelletteM_20131010	18221_medium	18221_medium	Ingel18221_MGFPeaklist (F052589)	beta tubulin	LinJ.33.0860	beta-tubulin	100,0 %	6,84%	49 722,2	48	94	671	Locus:1.1.1.4875.10 File:"Ingel18221.wiff"	INVYFDESAGGR	R	Y	99,7 %	69,7	29,4	61,2		1 326,62	2	-0,0022	-1,7	47	58
18220-18222_ OuelletteM_20131010	18221_medium	18221_medium	Ingel18221_MGFPeaklist (F052589)	beta tubulin	LinJ.33.0860	beta-tubulin	100,0 %	6,84%	49 722,2	48	94	671	Locus:1.1.1.4915.12 File:"Ingel18221.wiff"	INVYFDESAGGR	R	Y	99,7 %	72,4	29,5	65,1		1 326,62	2	-0,0020	-1,5	47	58
18220-18222_ OuelletteM_20131010	18221_medium	18221_medium	Ingel18221_MGFPeaklist (F052589)	beta tubulin	LinJ.33.0860	beta-tubulin	100,0 %	6,84%	49 722,2	48	94	671	Locus:1.1.1.4922.8 File:"Ingel18221.wiff"	INVYFDESAGGR	R	Y	99,7 %	73,1	29,5	65,7		1 326,63	2	0,0046	3,4	47	58
18220-18222_ OuelletteM_20131010	18221_medium	18221_medium	Ingel18221_MGFPeaklist (F052589)	beta tubulin	LinJ.33.0860	beta-tubulin	100,0 %	6,84%	49 722,2	48	94	671	Locus:1.1.1.4949.10 File:"Ingel18221.wiff"	INVYFDESAGGR	R	Y	99,7 %	76,3	29,5	61,1		1 326,63	2	0,0050	3,7	47	58
18220-18222_ OuelletteM_20131010	18221_medium	18221_medium	Ingel18221_MGFPeaklist (F052589)	beta tubulin	LinJ.33.0860	beta-tubulin	100,0 %	6,84%	49 722,2	48	94	671	Locus:1.1.1.4868.13 File:"Ingel18221.wiff"	INVYFDESAGGR	R	Y	99,7 %	77,7	29,4	70,7		1 326,62	2	-0,0022	-1,7	47	58
18220-18222_ OuelletteM_20131010	18221_medium	18221_medium	Ingel18221_MGFPeaklist (F052589)	beta tubulin	LinJ.33.0860	beta-tubulin	100,0 %	6,84%	49 722,2	48	94	671	Locus:1.1.1.4948.8 File:"Ingel18221.wiff"	INVYFDESAGGR	R	Y	99,7 %	77,7	29,5	67,5		1 326,63	2	0,0050	3,7	47	58
18220-18222_ OuelletteM_20131010	18221_medium	18221_medium	Ingel18221_MGFPeaklist (F052589)	beta tubulin	LinJ.33.0860	beta-tubulin	100,0 %	6,84%	49 722,2	48	94	671	Locus:1.1.1.4993.5 File:"Ingel18221.wiff"	INVYFDESAGGR	R	Y	99,7 %	81,2	29,5	74,4		1 326,62	2	0,0044	3,3	47	58
18220-18222_ OuelletteM_20131010	18221_medium	18221_medium	Ingel18221_MGFPeaklist (F052589)	beta tubulin	LinJ.33.0860	beta-tubulin	100,0 %	6,84%	49 722,2	48	94	671	Locus:1.1.1.4933.12 File:"Ingel18221.wiff"	INVYFDESAGGR	R	Y	99,7 %	88,7	29,7	82,0		1 326,63	2	0,0080	6,0	47	58
18220-18222_ OuelletteM_20131010	18221_medium	18221_medium	Ingel18221_MGFPeaklist (F052589)	beta tubulin	LinJ.33.0860	beta-tubulin	100,0 %	6,84%	49 722,2	48	94	671	Locus:1.1.1.4996.9 File:"Ingel18221.wiff"	INVYFDESAGGRYVPR	R	A	98,3 %	25,5	30,2	21,0		1 841,92	3	0,010	5,6	47	62
18220-18222_ OuelletteM_20131010	18221_medium	18221_medium	Ingel18221_MGFPeaklist (F052589)	beta tubulin	LinJ.33.0860	beta-tubulin	100,0 %	6,84%	49 722,2	48	94	671	Locus:1.1.1.4974.4 File:"Ingel18221.wiff"	INVYFDESAGGRYVPR	R	A	98,4 %	31,4	30,2	31,4		1 841,92	3	0,013	7,1	47	62
18220-18222_ OuelletteM_20131010	18221_medium	18221_medium	Ingel18221_MGFPeaklist (F052589)	beta tubulin	LinJ.33.0860	beta-tubulin	100,0 %	6,84%	49 722,2	48	94	671	Locus:1.1.1.4995.6 File:"Ingel18221.wiff"	INVYFDESAGGRYVPR	R	A	99,4 %	33,4	30,2	33,4		1 841,92	3	0,010	5,6	47	62
18220-18222_ OuelletteM_20131010	18221_medium	18221_medium	Ingel18221_MGFPeaklist (F052589)	beta tubulin	LinJ.33.0860	beta-tubulin	100,0 %	6,84%	49 722,2	48	94	671	Locus:1.1.1.4934.19 File:"Ingel18221.wiff"	INVYFDESAGGRYVPR	R	A	99,4 %	21,7	30,2	21,7		1 841,90	2	-0,0026	-1,4	47	62
18220-18222_ OuelletteM_20131010	18221_medium	18221_medium	Ingel18221_MGFPeaklist (F052589)	beta tubulin	LinJ.33.0860	beta-tubulin	100,0 %	6,84%	49 722,2	48	94	671	Locus:1.1.1.4933.20 File:"Ingel18221.wiff"	INVYFDESAGGRYVPR	R	A	99,6 %	28,0	30,2	28,0		1 841,90	2	-0,0024	-1,3	47	62
18220-18222_ OuelletteM_20131010	18221_medium	18221_medium	Ingel18221_MGFPeaklist (F052589)	beta tubulin	LinJ.33.0860	beta-tubulin	100,0 %	6,84%	49 722,2	48	94	671	Locus:1.1.1.4959.7 File:"Ingel18221.wiff"	INVYFDESAGGRYVPR	R	A	99,6 %	29,4	30,2	29,4		1 841,91	3	0,0028	1,5	47	62
18220-18222_ OuelletteM_20131010	18221_medium	18221_medium	Ingel18221_MGFPeaklist (F052589)	beta tubulin	LinJ.33.0860	beta-tubulin	100,0 %	6,84%	49 722,2	48	94	671	Locus:1.1.1.4967.5 File:"Ingel18221.wiff"	INVYFDESAGGRYVPR	R	A	99,7 %	35,2	30,2	35,2		1 841,90	3	-0,0014	-0,76	47	62
18220-18222_ OuelletteM_20131010	18221_medium	18221_medium	Ingel18221_MGFPeaklist (F052589)	beta tubulin	LinJ.33.0860	beta-tubulin	100,0 %	6,84%	49 722,2	48	94	671	Locus:1.1.1.4981.8 File:"Ingel18221.wiff"	INVYFDESAGGRYVPR	R	A	99,7 %	38,0	30,2	38,0		1 841,91	3	0,0052	2,8	47	62
18220-18222_ OuelletteM_20131010	18221_medium	18221_medium	Ingel18221_MGFPeaklist (F052589)	beta tubulin	LinJ.33.0860	beta-tubulin	100,0 %	6,84%	49 722,2	48	94	671	Locus:1.1.1.4966.5 File:"Ingel18221.wiff"	INVYFDESAGGRYVPR	R	A	99,7 %	39,2	30,2	37,6		1 841,90	3	-0,0014	-0,76	47	62
18220-18222_ OuelletteM_20131010	18221_medium	18221_medium	Ingel18221_MGFPeaklist (F052589)	beta tubulin	LinJ.33.0860	beta-tubulin	100,0 %	6,84%	49 722,2	48	94	671	Locus:1.1.1.4958.6 File:"Ingel18221.wiff"	INVYFDESAGGRYVPR	R	A	99,7 %	40,3	30,2	40,3		1 841,91	3	0,0028	1,5	47	62
18220-18222_ OuelletteM_20131010	18221_medium	18221_medium	Ingel18221_MGFPeaklist (F052589)	beta tubulin	LinJ.33.0860	beta-tubulin	100,0 %	6,84%	49 722,2	48	94	671	Locus:1.1.1.4950.8 File:"Ingel18221.wiff"	INVYFDESAGGRYVPR	R	A	99,7 %	44,6	30,2	44,6		1 841,91	3	0,0037	2,0	47	62
18220-18222_ OuelletteM_20131010	18221_medium	18221_medium	Ingel18221_MGFPeaklist (F052589)	beta tubulin	LinJ.33.0860	beta-tubulin	100,0 %	6,84%	49 722,2	48	94	671	Locus:1.1.1.4951.9 File:"Ingel18221.wiff"	INVYFDESAGGRYVPR	R	A	99,7 %	49,0	30,2	48,5		1 841,91	3	0,0037	2,0	47	62
18220-18222_ OuelletteM_20131010	18221_medium	18221_medium	Ingel18221_MGFPeaklist (F052589)	beta tubulin	LinJ.33.0860	beta-tubulin	100,0 %	6,84%	49 722,2	48	94	671	Locus:1.1.1.4930.10 File:"Ingel18221.wiff"	INVYFDESAGGRYVPR	R	A	99,7 %	49,1	30,2	43,9		1 841,91	3	0,0046	2,5	47	62
18220-18222_ OuelletteM_20131010	18221_medium	18221_medium	Ingel18221_MGFPeaklist (F052589)	beta tubulin	LinJ.33.0860	beta-tubulin	100,0 %	6,84%	49 722,2	48	94	671	Locus:1.1.1.4942.6 File:"Ingel18221.wiff"	INVYFDESAGGRYVPR	R	A	99,7 %	53,8	30,2	53,8		1 841,90	3	-0,0053	-2,9	47	62
18220-18222_ OuelletteM_20131010	18221_medium	18221_medium	Ingel18221_MGFPeaklist (F052589)	beta tubulin	LinJ.33.0860	beta-tubulin	100,0 %	6,84%	49 722,2	48	94	671	Locus:1.1.1.4935.9 File:"Ingel18221.wiff"	INVYFDESAGGRYVPR	R	A	99,7 %	54,0	30,2	53,3		1 841,91	3	0,00040	0,22	47	62
18220-18222_ OuelletteM_20131010	18221_medium	18221_medium	Ingel18221_MGFPeaklist (F052589)	beta tubulin	LinJ.33.0860	beta-tubulin	100,0 %	6,84%	49 722,2	48	94	671	Locus:1.1.1.4917.9 File:"Ingel18221.wiff"	INVYFDESAGGRYVPR	R	A	99,7 %	54,6	30,2	54,6		1 841,91	3	0,0046	2,5	47	62
18220-18222_ OuelletteM_20131010	18221_medium	18221_medium	Ingel18221_MGFPeaklist (F052589)	beta tubulin	LinJ.33.0860	beta-tubulin	100,0 %	6,84%	49 722,2	48	94	671	Locus:1.1.1.4918.9 File:"Ingel18221.wiff"	INVYFDESAGGRYVPR	R	A	99,7 %	54,9	30,2	54,4		1 841,91	3	0,0046	2,5	47	62
18220-18222_ OuelletteM_20131010	18221_medium	18221_medium	Ingel18221_MGFPeaklist (F052589)	beta tubulin	LinJ.33.0860	beta-tubulin	100,0 %	6,84%	49 722,2	48	94	671	Locus:1.1.1.4925.20 File:"Ingel18221.wiff"	INVYFDESAGGRYVPR	R	A	99,7 %	57,9	30,2	55,2		1 841,91	2	0,0014	0,75	47	62
18220-18222_ OuelletteM_20131010	18221_medium	18221_medium	Ingel18221_MGFPeaklist (F052589)	beta tubulin	LinJ.33.0860	beta-tubulin	100,0 %	6,84%	49 722,2	48	94	671	Locus:1.1.1.4938.9 File:"Ingel18221.wiff"	INVYFDESAGGRYVPR	R	A	99,7 %	58,1	30,2	58,1		1 841,91	3	0,0028	1,5	47	62
18220-18222_ OuelletteM_20131010	18221_medium	18221_medium	Ingel18221_MGFPeaklist (F052589)	beta tubulin	LinJ.33.0860	beta-tubulin	100,0 %	6,84%	49 722,2	48	94	671	Locus:1.1.1.4919.14 File:"Ingel18221.wiff"	INVYFDESAGGRYVPR	R	A	99,7 %	58,9	30,2	57,7		1 841,91	3	0,0046	2,5	47	62
18220-18222_ OuelletteM_20131010	18221_medium	18221_medium	Ingel18221_MGFPeaklist (F052589)	beta tubulin	LinJ.33.0860	beta-tubulin	100,0 %	6,84%	49 722,2	48	94	671	Locus:1.1.1.4920.21 File:"Ingel18221.wiff"	INVYFDESAGGRYVPR	R	A	99,7 %	59,5	30,2	53,4		1 841,91	2	0,0014	0,75	47	62
18220-18222_ OuelletteM_20131010	18221_medium	18221_medium	Ingel18221_MGFPeaklist (F052589)	beta tubulin	LinJ.33.0860	beta-tubulin	100,0 %	6,84%	49 722,2	48	94	671	Locus:1.1.1.4926.9 File:"Ingel18221.wiff"	INVYFDESAGGRYVPR	R	A	99,7 %	61,5	30,2	58,6		1 841,91	3	0,0046	2,5	47	62
18220-18222_ OuelletteM_20131010	18221_medium	18221_medium	Ingel18221_MGFPeaklist (F052589)	beta tubulin	LinJ.33.0860	beta-tubulin	100,0 %	6,84%	49 722,2	48	94	671	Locus:1.1.1.4927.7 File:"Ingel18221.wiff"	INVYFDESAGGRYVPR	R	A	99,7 %	61,5	30,2	57,2		1 841,91	3	0,0046	2,5	47	62
18220-18222_ OuelletteM_20131010	18221_medium	18221_medium	Ingel18221_MGFPeaklist (F052589)	beta tubulin	LinJ.33.0860	beta-tubulin	100,0 %	6,84%	49 722,2	48	94	671	Locus:1.1.1.4943.5 File:"Ingel18221.wiff"	INVYFDESAGGRYVPR	R	A	99,7 %	65,0	30,2	65,0		1 841,91	3	-0,00050	-0,27	47	62
18220-18222_ OuelletteM_20131010	18221_medium	18221_medium	Ingel18221_MGFPeaklist (F052589)	beta tubulin	LinJ.33.0860	beta-tubulin	100,0 %	6,84%	49 722,2	48	94	671	Locus:1.1.1.5027.20 File:"Ingel18221.wiff"	KEAESCDCLQGFQLSHSLGGGTGSGMGTLLISK	R	L	95,3 %	15,9	27,5	15,9	Carbamidomethyl (+57), Carbamidomethyl (+57), Oxidation (+16)	3 440,59	4	-0,0099	-2,9	122	154
18220-18222_ OuelletteM_20131010	18221_medium	18221_medium	Ingel18221_MGFPeaklist (F052589)	beta tubulin	LinJ.33.0860	beta-tubulin	100,0 %	6,84%	49 722,2	48	94	671	Locus:1.1.1.5022.5 File:"Ingel18221.wiff"	KEAESCDCLQGFQLSHSLGGGTGSGMGTLLISK	R	L	99,6 %	28,4	27,9	28,4	Carbamidomethyl (+57), Carbamidomethyl (+57), Oxidation (+16)	3 440,61	5	0,0060	1,7	122	154
18220-18222_ OuelletteM_20131010	18221_medium	18221_medium	Ingel18221_MGFPeaklist (F052589)	beta tubulin	LinJ.33.0860	beta-tubulin	100,0 %	6,84%	49 722,2	48	94	671	Locus:1.1.1.5021.20 File:"Ingel18221.wiff"	KEAESCDCLQGFQLSHSLGGGTGSGMGTLLISK	R	L	99,7 %	52,8	27,9	52,8	Carbamidomethyl (+57), Carbamidomethyl (+57), Oxidation (+16)	3 440,62	3	0,014	3,9	122	154
18220-18222_ OuelletteM_20131010	18221_medium	18221_medium	Ingel18221_MGFPeaklist (F052589)	beta tubulin	LinJ.33.0860	beta-tubulin	100,0 %	6,84%	49 722,2	48	94	671	Locus:1.1.1.5025.18 File:"Ingel18221.wiff"	KEAESCDCLQGFQLSHSLGGGTGSGMGTLLISK	R	L	99,7 %	58,0	27,5	57,8	Carbamidomethyl (+57), Carbamidomethyl (+57), Oxidation (+16)	3 440,59	4	-0,0099	-2,9	122	154
18220-18222_ OuelletteM_20131010	18221_medium	18221_medium	Ingel18221_MGFPeaklist (F052589)	beta tubulin	LinJ.33.0860	beta-tubulin	100,0 %	6,84%	49 722,2	48	94	671	Locus:1.1.1.5019.17 File:"Ingel18221.wiff"	KEAESCDCLQGFQLSHSLGGGTGSGMGTLLISK	R	L	99,7 %	61,5	27,9	61,5	Carbamidomethyl (+57), Carbamidomethyl (+57), Oxidation (+16)	3 440,62	3	0,014	3,9	122	154
18220-18222_ OuelletteM_20131010	18221_medium	18221_medium	Ingel18221_MGFPeaklist (F052589)	beta tubulin	LinJ.33.0860	beta-tubulin	100,0 %	6,84%	49 722,2	48	94	671	Locus:1.1.1.5017.13 File:"Ingel18221.wiff"	KEAESCDCLQGFQLSHSLGGGTGSGMGTLLISK	R	L	99,7 %	86,5	27,5	86,5	Carbamidomethyl (+57), Carbamidomethyl (+57), Oxidation (+16)	3 440,59	4	-0,0099	-2,9	122	154
18220-18222_ OuelletteM_20131010	18221_medium	18221_medium	Ingel18221_MGFPeaklist (F052589)	beta tubulin	LinJ.33.0860	beta-tubulin	100,0 %	6,84%	49 722,2	48	94	671	Locus:1.1.1.5018.9 File:"Ingel18221.wiff"	KEAESCDCLQGFQLSHSLGGGTGSGMGTLLISK	R	L	99,7 %	92,6	27,5	92,6	Carbamidomethyl (+57), Carbamidomethyl (+57), Oxidation (+16)	3 440,59	4	-0,0099	-2,9	122	154
18220-18222_ OuelletteM_20131010	18221_medium	18221_medium	Ingel18221_MGFPeaklist (F052589)	beta tubulin	LinJ.33.0860	beta-tubulin	100,0 %	6,84%	49 722,2	48	94	671	Locus:1.1.1.5015.2 File:"Ingel18221.wiff"	KLAVNLVPFPR	R	L	99,7 %	41,6	25,0	36,0		1 252,77	3	0,00050	0,40	252	262
18220-18222_ OuelletteM_20131010	18221_medium	18221_medium	Ingel18221_MGFPeaklist (F052589)	beta tubulin	LinJ.33.0860	beta-tubulin	100,0 %	6,84%	49 722,2	48	94	671	Locus:1.1.1.5022.2 File:"Ingel18221.wiff"	KLAVNLVPFPR	R	L	99,7 %	47,0	25,0	44,1		1 252,77	3	0,00050	0,40	252	262
18220-18222_ OuelletteM_20131010	18221_medium	18221_medium	Ingel18221_MGFPeaklist (F052589)	beta tubulin	LinJ.33.0860	beta-tubulin	100,0 %	6,84%	49 722,2	48	94	671	Locus:1.1.1.5044.6 File:"Ingel18221.wiff"	KLAVNLVPFPR	R	L	99,7 %	50,5	26,4	49,8		1 252,74	2	-0,022	-18	252	262
18220-18222_ OuelletteM_20131010	18221_medium	18221_medium	Ingel18221_MGFPeaklist (F052589)	beta tubulin	LinJ.33.0860	beta-tubulin	100,0 %	6,84%	49 722,2	48	94	671	Locus:1.1.1.5014.2 File:"Ingel18221.wiff"	KLAVNLVPFPR	R	L	99,7 %	50,5	25,0	44,6		1 252,77	3	0,00050	0,40	252	262
18220-18222_ OuelletteM_20131010	18221_medium	18221_medium	Ingel18221_MGFPeaklist (F052589)	beta tubulin	LinJ.33.0860	beta-tubulin	100,0 %	6,84%	49 722,2	48	94	671	Locus:1.1.1.5026.5 File:"Ingel18221.wiff"	KLAVNLVPFPR	R	L	99,7 %	52,3	25,0	52,3		1 252,77	2	-0,00062	-0,50	252	262
18220-18222_ OuelletteM_20131010	18221_medium	18221_medium	Ingel18221_MGFPeaklist (F052589)	beta tubulin	LinJ.33.0860	beta-tubulin	100,0 %	6,84%	49 722,2	48	94	671	Locus:1.1.1.5023.2 File:"Ingel18221.wiff"	KLAVNLVPFPR	R	L	99,7 %	62,3	25,0	53,4		1 252,77	3	0,00050	0,40	252	262
18220-18222_ OuelletteM_20131010	18221_medium	18221_medium	Ingel18221_MGFPeaklist (F052589)	beta tubulin	LinJ.33.0860	beta-tubulin	100,0 %	6,84%	49 722,2	48	94	671	Locus:1.1.1.5031.4 File:"Ingel18221.wiff"	KLAVNLVPFPR	R	L	99,7 %	62,3	25,0	61,1		1 252,77	2	-0,00062	-0,50	252	262
18220-18222_ OuelletteM_20131010	18221_medium	18221_medium	Ingel18221_MGFPeaklist (F052589)	beta tubulin	LinJ.33.0860	beta-tubulin	100,0 %	6,84%	49 722,2	48	94	671	Locus:1.1.1.5030.6 File:"Ingel18221.wiff"	KLAVNLVPFPR	R	L	99,7 %	65,0	25,0	62,7		1 252,77	2	-0,00062	-0,50	252	262
18220-18222_ OuelletteM_20131010	18221_medium	18221_medium	Ingel18221_MGFPeaklist (F052589)	beta tubulin	LinJ.33.0860	beta-tubulin	100,0 %	6,84%	49 722,2	48	94	671	Locus:1.1.1.5023.6 File:"Ingel18221.wiff"	KLAVNLVPFPR	R	L	99,7 %	69,8	25,0	69,8		1 252,77	2	-0,00062	-0,50	252	262
18220-18222_ OuelletteM_20131010	18221_medium	18221_medium	Ingel18221_MGFPeaklist (F052589)	beta tubulin	LinJ.33.0860	beta-tubulin	100,0 %	6,84%	49 722,2	48	94	671	Locus:1.1.1.5225.2 File:"Ingel18221.wiff"	LAVNLVPFPR	K	L	99,7 %	40,4	26,4	29,5		1 124,68	2	0,0054	4,8	253	262
18220-18222_ OuelletteM_20131010	18221_medium	18221_medium	Ingel18221_MGFPeaklist (F052589)	beta tubulin	LinJ.33.0860	beta-tubulin	100,0 %	6,84%	49 722,2	48	94	671	Locus:1.1.1.5460.2 File:"Ingel18221.wiff"	LAVNLVPFPR	K	L	99,7 %	37,7	26,7	34,5		1 124,67	2	-0,00082	-0,73	253	262
18220-18222_ OuelletteM_20131010	18221_medium	18221_medium	Ingel18221_MGFPeaklist (F052589)	beta tubulin	LinJ.33.0860	beta-tubulin	100,0 %	6,84%	49 722,2	48	94	671	Locus:1.1.1.5216.3 File:"Ingel18221.wiff"	LAVNLVPFPR	K	L	99,7 %	43,0	26,7	36,3		1 124,67	2	0,0020	1,8	253	262
18220-18222_ OuelletteM_20131010	18221_medium	18221_medium	Ingel18221_MGFPeaklist (F052589)	beta tubulin	LinJ.33.0860	beta-tubulin	100,0 %	6,84%	49 722,2	48	94	671	Locus:1.1.1.5202.3 File:"Ingel18221.wiff"	LAVNLVPFPR	K	L	99,7 %	45,4	26,7	38,1		1 124,67	2	-0,00022	-0,20	253	262
18220-18222_ OuelletteM_20131010	18221_medium	18221_medium	Ingel18221_MGFPeaklist (F052589)	beta tubulin	LinJ.33.0860	beta-tubulin	100,0 %	6,84%	49 722,2	48	94	671	Locus:1.1.1.5278.2 File:"Ingel18221.wiff"	LAVNLVPFPR	K	L	99,7 %	46,7	25,7	41,5		1 124,69	2	0,019	17	253	262
18220-18222_ OuelletteM_20131010	18221_medium	18221_medium	Ingel18221_MGFPeaklist (F052589)	beta tubulin	LinJ.33.0860	beta-tubulin	100,0 %	6,84%	49 722,2	48	94	671	Locus:1.1.1.5267.2 File:"Ingel18221.wiff"	LAVNLVPFPR	K	L	99,7 %	47,0	26,6	44,9		1 124,67	2	0,0026	2,3	253	262
18220-18222_ OuelletteM_20131010	18221_medium	18221_medium	Ingel18221_MGFPeaklist (F052589)	beta tubulin	LinJ.33.0860	beta-tubulin	100,0 %	6,84%	49 722,2	48	94	671	Locus:1.1.1.5189.2 File:"Ingel18221.wiff"	LAVNLVPFPR	K	L	99,7 %	47,4	27,0	44,7		1 124,67	2	-0,0030	-2,7	253	262
18220-18222_ OuelletteM_20131010	18221_medium	18221_medium	Ingel18221_MGFPeaklist (F052589)	beta tubulin	LinJ.33.0860	beta-tubulin	100,0 %	6,84%	49 722,2	48	94	671	Locus:1.1.1.5146.2 File:"Ingel18221.wiff"	LAVNLVPFPR	K	L	99,7 %	50,0	26,7	42,2		1 124,67	2	0,0014	1,2	253	262
18220-18222_ OuelletteM_20131010	18221_medium	18221_medium	Ingel18221_MGFPeaklist (F052589)	beta tubulin	LinJ.33.0860	beta-tubulin	100,0 %	6,84%	49 722,2	48	94	671	Locus:1.1.1.5155.2 File:"Ingel18221.wiff"	LAVNLVPFPR	K	L	99,7 %	50,0	26,7	46,0		1 124,67	2	0,0016	1,4	253	262
18220-18222_ OuelletteM_20131010	18221_medium	18221_medium	Ingel18221_MGFPeaklist (F052589)	beta tubulin	LinJ.33.0860	beta-tubulin	100,0 %	6,84%	49 722,2	48	94	671	Locus:1.1.1.5363.2 File:"Ingel18221.wiff"	LAVNLVPFPR	K	L	99,7 %	50,4	26,7	45,5		1 124,67	2	-0,00062	-0,55	253	262
18220-18222_ OuelletteM_20131010	18221_medium	18221_medium	Ingel18221_MGFPeaklist (F052589)	beta tubulin	LinJ.33.0860	beta-tubulin	100,0 %	6,84%	49 722,2	48	94	671	Locus:1.1.1.5490.2 File:"Ingel18221.wiff"	LAVNLVPFPR	K	L	99,7 %	50,8	26,6	46,3		1 124,67	2	0,0030	2,6	253	262
18220-18222_ OuelletteM_20131010	18221_medium	18221_medium	Ingel18221_MGFPeaklist (F052589)	beta tubulin	LinJ.33.0860	beta-tubulin	100,0 %	6,84%	49 722,2	48	94	671	Locus:1.1.1.5482.2 File:"Ingel18221.wiff"	LAVNLVPFPR	K	L	99,7 %	50,8	26,6	45,6		1 124,67	2	0,0026	2,3	253	262
18220-18222_ OuelletteM_20131010	18221_medium	18221_medium	Ingel18221_MGFPeaklist (F052589)	beta tubulin	LinJ.33.0860	beta-tubulin	100,0 %	6,84%	49 722,2	48	94	671	Locus:1.1.1.5298.3 File:"Ingel18221.wiff"	LAVNLVPFPR	K	L	99,7 %	51,0	26,7	49,0		1 124,67	2	0,00018	0,16	253	262
18220-18222_ OuelletteM_20131010	18221_medium	18221_medium	Ingel18221_MGFPeaklist (F052589)	beta tubulin	LinJ.33.0860	beta-tubulin	100,0 %	6,84%	49 722,2	48	94	671	Locus:1.1.1.5296.2 File:"Ingel18221.wiff"	LAVNLVPFPR	K	L	99,7 %	51,1	26,7	49,5		1 124,67	2	0,00038	0,34	253	262
18220-18222_ OuelletteM_20131010	18221_medium	18221_medium	Ingel18221_MGFPeaklist (F052589)	beta tubulin	LinJ.33.0860	beta-tubulin	100,0 %	6,84%	49 722,2	48	94	671	Locus:1.1.1.5224.2 File:"Ingel18221.wiff"	LAVNLVPFPR	K	L	99,7 %	51,1	26,8	47,0		1 124,67	2	-0,0012	-1,1	253	262
18220-18222_ OuelletteM_20131010	18221_medium	18221_medium	Ingel18221_MGFPeaklist (F052589)	beta tubulin	LinJ.33.0860	beta-tubulin	100,0 %	6,84%	49 722,2	48	94	671	Locus:1.1.1.5118.3 File:"Ingel18221.wiff"	LAVNLVPFPR	K	L	99,7 %	51,1	26,6	47,7		1 124,67	2	0,0026	2,3	253	262
18220-18222_ OuelletteM_20131010	18221_medium	18221_medium	Ingel18221_MGFPeaklist (F052589)	beta tubulin	LinJ.33.0860	beta-tubulin	100,0 %	6,84%	49 722,2	48	94	671	Locus:1.1.1.5325.2 File:"Ingel18221.wiff"	LAVNLVPFPR	K	L	99,7 %	51,3	27,0	47,2		1 124,67	2	-0,0040	-3,6	253	262
18220-18222_ OuelletteM_20131010	18221_medium	18221_medium	Ingel18221_MGFPeaklist (F052589)	beta tubulin	LinJ.33.0860	beta-tubulin	100,0 %	6,84%	49 722,2	48	94	671	Locus:1.1.1.5177.2 File:"Ingel18221.wiff"	LAVNLVPFPR	K	L	99,7 %	51,4	27,8	47,0		1 124,65	2	-0,023	-21	253	262
18220-18222_ OuelletteM_20131010	18221_medium	18221_medium	Ingel18221_MGFPeaklist (F052589)	beta tubulin	LinJ.33.0860	beta-tubulin	100,0 %	6,84%	49 722,2	48	94	671	Locus:1.1.1.5248.3 File:"Ingel18221.wiff"	LAVNLVPFPR	K	L	99,7 %	51,5	26,7	40,7		1 124,67	2	-0,00082	-0,73	253	262
18220-18222_ OuelletteM_20131010	18221_medium	18221_medium	Ingel18221_MGFPeaklist (F052589)	beta tubulin	LinJ.33.0860	beta-tubulin	100,0 %	6,84%	49 722,2	48	94	671	Locus:1.1.1.5091.2 File:"Ingel18221.wiff"	LAVNLVPFPR	K	L	99,7 %	52,1	27,0	45,3		1 124,67	2	-0,0030	-2,7	253	262
18220-18222_ OuelletteM_20131010	18221_medium	18221_medium	Ingel18221_MGFPeaklist (F052589)	beta tubulin	LinJ.33.0860	beta-tubulin	100,0 %	6,84%	49 722,2	48	94	671	Locus:1.1.1.5279.3 File:"Ingel18221.wiff"	LAVNLVPFPR	K	L	99,7 %	52,5	26,3	50,6		1 124,68	2	0,0060	5,3	253	262
18220-18222_ OuelletteM_20131010	18221_medium	18221_medium	Ingel18221_MGFPeaklist (F052589)	beta tubulin	LinJ.33.0860	beta-tubulin	100,0 %	6,84%	49 722,2	48	94	671	Locus:1.1.1.5163.2 File:"Ingel18221.wiff"	LAVNLVPFPR	K	L	99,7 %	52,7	27,8	42,1		1 124,65	2	-0,023	-21	253	262
18220-18222_ OuelletteM_20131010	18221_medium	18221_medium	Ingel18221_MGFPeaklist (F052589)	beta tubulin	LinJ.33.0860	beta-tubulin	100,0 %	6,84%	49 722,2	48	94	671	Locus:1.1.1.5268.3 File:"Ingel18221.wiff"	LAVNLVPFPR	K	L	99,7 %	52,8	26,6	49,6		1 124,67	2	0,0026	2,3	253	262
18220-18222_ OuelletteM_20131010	18221_medium	18221_medium	Ingel18221_MGFPeaklist (F052589)	beta tubulin	LinJ.33.0860	beta-tubulin	100,0 %	6,84%	49 722,2	48	94	671	Locus:1.1.1.5492.3 File:"Ingel18221.wiff"	LAVNLVPFPR	K	L	99,7 %	53,2	26,7	47,4		1 124,67	2	-0,00082	-0,73	253	262
18220-18222_ OuelletteM_20131010	18221_medium	18221_medium	Ingel18221_MGFPeaklist (F052589)	beta tubulin	LinJ.33.0860	beta-tubulin	100,0 %	6,84%	49 722,2	48	94	671	Locus:1.1.1.5099.3 File:"Ingel18221.wiff"	LAVNLVPFPR	K	L	99,7 %	53,8	26,6	48,6		1 124,67	2	0,0026	2,3	253	262
18220-18222_ OuelletteM_20131010	18221_medium	18221_medium	Ingel18221_MGFPeaklist (F052589)	beta tubulin	LinJ.33.0860	beta-tubulin	100,0 %	6,84%	49 722,2	48	94	671	Locus:1.1.1.5066.4 File:"Ingel18221.wiff"	LAVNLVPFPR	K	L	99,7 %	53,8	27,0	44,7		1 124,67	2	-0,0030	-2,7	253	262
18220-18222_ OuelletteM_20131010	18221_medium	18221_medium	Ingel18221_MGFPeaklist (F052589)	beta tubulin	LinJ.33.0860	beta-tubulin	100,0 %	6,84%	49 722,2	48	94	671	Locus:1.1.1.5119.3 File:"Ingel18221.wiff"	LAVNLVPFPR	K	L	99,7 %	53,8	26,6	48,1		1 124,67	2	0,0026	2,3	253	262
18220-18222_ OuelletteM_20131010	18221_medium	18221_medium	Ingel18221_MGFPeaklist (F052589)	beta tubulin	LinJ.33.0860	beta-tubulin	100,0 %	6,84%	49 722,2	48	94	671	Locus:1.1.1.5247.2 File:"Ingel18221.wiff"	LAVNLVPFPR	K	L	99,7 %	54,2	26,7	49,4		1 124,67	2	-0,00082	-0,73	253	262
18220-18222_ OuelletteM_20131010	18221_medium	18221_medium	Ingel18221_MGFPeaklist (F052589)	beta tubulin	LinJ.33.0860	beta-tubulin	100,0 %	6,84%	49 722,2	48	94	671	Locus:1.1.1.5134.3 File:"Ingel18221.wiff"	LAVNLVPFPR	K	L	99,7 %	54,3	26,6	49,1		1 124,67	2	0,0026	2,3	253	262
18220-18222_ OuelletteM_20131010	18221_medium	18221_medium	Ingel18221_MGFPeaklist (F052589)	beta tubulin	LinJ.33.0860	beta-tubulin	100,0 %	6,84%	49 722,2	48	94	671	Locus:1.1.1.5101.3 File:"Ingel18221.wiff"	LAVNLVPFPR	K	L	99,7 %	54,4	26,6	48,4		1 124,67	2	0,0026	2,3	253	262
18220-18222_ OuelletteM_20131010	18221_medium	18221_medium	Ingel18221_MGFPeaklist (F052589)	beta tubulin	LinJ.33.0860	beta-tubulin	100,0 %	6,84%	49 722,2	48	94	671	Locus:1.1.1.5201.2 File:"Ingel18221.wiff"	LAVNLVPFPR	K	L	99,7 %	54,7	26,3	48,9		1 124,68	2	0,0088	7,8	253	262
18220-18222_ OuelletteM_20131010	18221_medium	18221_medium	Ingel18221_MGFPeaklist (F052589)	beta tubulin	LinJ.33.0860	beta-tubulin	100,0 %	6,84%	49 722,2	48	94	671	Locus:1.1.1.5164.2 File:"Ingel18221.wiff"	LAVNLVPFPR	K	L	99,7 %	54,9	27,8	50,2		1 124,65	2	-0,023	-21	253	262
18220-18222_ OuelletteM_20131010	18221_medium	18221_medium	Ingel18221_MGFPeaklist (F052589)	beta tubulin	LinJ.33.0860	beta-tubulin	100,0 %	6,84%	49 722,2	48	94	671	Locus:1.1.1.5135.3 File:"Ingel18221.wiff"	LAVNLVPFPR	K	L	99,7 %	55,0	26,6	55,0		1 124,67	2	0,0026	2,3	253	262
18220-18222_ OuelletteM_20131010	18221_medium	18221_medium	Ingel18221_MGFPeaklist (F052589)	beta tubulin	LinJ.33.0860	beta-tubulin	100,0 %	6,84%	49 722,2	48	94	671	Locus:1.1.1.5221.2 File:"Ingel18221.wiff"	LAVNLVPFPR	K	L	99,7 %	55,2	26,0	48,1		1 124,68	2	0,012	11	253	262
18220-18222_ OuelletteM_20131010	18221_medium	18221_medium	Ingel18221_MGFPeaklist (F052589)	beta tubulin	LinJ.33.0860	beta-tubulin	100,0 %	6,84%	49 722,2	48	94	671	Locus:1.1.1.5151.4 File:"Ingel18221.wiff"	LAVNLVPFPR	K	L	99,7 %	55,2	26,7	52,8		1 124,67	2	-0,00082	-0,73	253	262
18220-18222_ OuelletteM_20131010	18221_medium	18221_medium	Ingel18221_MGFPeaklist (F052589)	beta tubulin	LinJ.33.0860	beta-tubulin	100,0 %	6,84%	49 722,2	48	94	671	Locus:1.1.1.5092.2 File:"Ingel18221.wiff"	LAVNLVPFPR	K	L	99,7 %	55,4	27,0	45,3		1 124,67	2	-0,0028	-2,5	253	262
18220-18222_ OuelletteM_20131010	18221_medium	18221_medium	Ingel18221_MGFPeaklist (F052589)	beta tubulin	LinJ.33.0860	beta-tubulin	100,0 %	6,84%	49 722,2	48	94	671	Locus:1.1.1.5326.3 File:"Ingel18221.wiff"	LAVNLVPFPR	K	L	99,7 %	55,4	26,6	49,7		1 124,67	2	0,0024	2,1	253	262
18220-18222_ OuelletteM_20131010	18221_medium	18221_medium	Ingel18221_MGFPeaklist (F052589)	beta tubulin	LinJ.33.0860	beta-tubulin	100,0 %	6,84%	49 722,2	48	94	671	Locus:1.1.1.5176.2 File:"Ingel18221.wiff"	LAVNLVPFPR	K	L	99,7 %	55,7	27,8	52,9		1 124,65	2	-0,023	-21	253	262
18220-18222_ OuelletteM_20131010	18221_medium	18221_medium	Ingel18221_MGFPeaklist (F052589)	beta tubulin	LinJ.33.0860	beta-tubulin	100,0 %	6,84%	49 722,2	48	94	671	Locus:1.1.1.5109.3 File:"Ingel18221.wiff"	LAVNLVPFPR	K	L	99,7 %	56,0	26,6	50,7		1 124,67	2	0,0024	2,1	253	262
18220-18222_ OuelletteM_20131010	18221_medium	18221_medium	Ingel18221_MGFPeaklist (F052589)	beta tubulin	LinJ.33.0860	beta-tubulin	100,0 %	6,84%	49 722,2	48	94	671	Locus:1.1.1.5100.2 File:"Ingel18221.wiff"	LAVNLVPFPR	K	L	99,7 %	56,2	26,6	45,5		1 124,67	2	0,0026	2,3	253	262
18220-18222_ OuelletteM_20131010	18221_medium	18221_medium	Ingel18221_MGFPeaklist (F052589)	beta tubulin	LinJ.33.0860	beta-tubulin	100,0 %	6,84%	49 722,2	48	94	671	Locus:1.1.1.5075.3 File:"Ingel18221.wiff"	LAVNLVPFPR	K	L	99,7 %	57,0	27,0	49,3		1 124,67	2	-0,0030	-2,7	253	262
18220-18222_ OuelletteM_20131010	18221_medium	18221_medium	Ingel18221_MGFPeaklist (F052589)	beta tubulin	LinJ.33.0860	beta-tubulin	100,0 %	6,84%	49 722,2	48	94	671	Locus:1.1.1.5159.4 File:"Ingel18221.wiff"	LAVNLVPFPR	K	L	99,7 %	57,2	26,7	47,4		1 124,67	2	-0,00022	-0,20	253	262
18220-18222_ OuelletteM_20131010	18221_medium	18221_medium	Ingel18221_MGFPeaklist (F052589)	beta tubulin	LinJ.33.0860	beta-tubulin	100,0 %	6,84%	49 722,2	48	94	671	Locus:1.1.1.5108.2 File:"Ingel18221.wiff"	LAVNLVPFPR	K	L	99,7 %	57,5	26,6	51,4		1 124,67	2	0,0026	2,3	253	262
18220-18222_ OuelletteM_20131010	18221_medium	18221_medium	Ingel18221_MGFPeaklist (F052589)	beta tubulin	LinJ.33.0860	beta-tubulin	100,0 %	6,84%	49 722,2	48	94	671	Locus:1.1.1.5068.2 File:"Ingel18221.wiff"	LAVNLVPFPR	K	L	99,7 %	57,6	27,0	49,5		1 124,67	2	-0,0030	-2,7	253	262
18220-18222_ OuelletteM_20131010	18221_medium	18221_medium	Ingel18221_MGFPeaklist (F052589)	beta tubulin	LinJ.33.0860	beta-tubulin	100,0 %	6,84%	49 722,2	48	94	671	Locus:1.1.1.5127.4 File:"Ingel18221.wiff"	LAVNLVPFPR	K	L	99,7 %	57,8	26,7	52,1		1 124,67	2	-0,00082	-0,73	253	262
18220-18222_ OuelletteM_20131010	18221_medium	18221_medium	Ingel18221_MGFPeaklist (F052589)	beta tubulin	LinJ.33.0860	beta-tubulin	100,0 %	6,84%	49 722,2	48	94	671	Locus:1.1.1.5076.2 File:"Ingel18221.wiff"	LAVNLVPFPR	K	L	99,7 %	58,0	27,0	46,6		1 124,67	2	-0,0030	-2,7	253	262
18220-18222_ OuelletteM_20131010	18221_medium	18221_medium	Ingel18221_MGFPeaklist (F052589)	beta tubulin	LinJ.33.0860	beta-tubulin	100,0 %	6,84%	49 722,2	48	94	671	Locus:1.1.1.5083.3 File:"Ingel18221.wiff"	LAVNLVPFPR	K	L	99,7 %	59,6	27,0	50,3		1 124,67	2	-0,0028	-2,5	253	262
18220-18222_ OuelletteM_20131010	18221_medium	18221_medium	Ingel18221_MGFPeaklist (F052589)	beta tubulin	LinJ.33.0860	beta-tubulin	100,0 %	6,84%	49 722,2	48	94	671	Locus:1.1.1.5190.2 File:"Ingel18221.wiff"	LAVNLVPFPR	K	L	99,7 %	60,1	27,0	54,2		1 124,67	2	-0,0030	-2,7	253	262
18220-18222_ OuelletteM_20131010	18221_medium	18221_medium	Ingel18221_MGFPeaklist (F052589)	beta tubulin	LinJ.33.0860	beta-tubulin	100,0 %	6,84%	49 722,2	48	94	671	Locus:1.1.1.5067.2 File:"Ingel18221.wiff"	LAVNLVPFPR	K	L	99,7 %	60,5	27,0	54,6		1 124,67	2	-0,0030	-2,7	253	262
18220-18222_ OuelletteM_20131010	18221_medium	18221_medium	Ingel18221_MGFPeaklist (F052589)	beta tubulin	LinJ.33.0860	beta-tubulin	100,0 %	6,84%	49 722,2	48	94	671	Locus:1.1.1.5084.3 File:"Ingel18221.wiff"	LAVNLVPFPR	K	L	99,7 %	61,1	27,0	53,9		1 124,67	2	-0,0028	-2,5	253	262
18220-18222_ OuelletteM_20131010	18221_medium	18221_medium	Ingel18221_MGFPeaklist (F052589)	beta tubulin	LinJ.33.0860	beta-tubulin	100,0 %	6,84%	49 722,2	48	94	671	Locus:1.1.1.5126.2 File:"Ingel18221.wiff"	LAVNLVPFPR	K	L	99,7 %	61,2	26,7	54,7		1 124,67	2	-0,00082	-0,73	253	262
18220-18222_ OuelletteM_20131010	18221_medium	18221_medium	Ingel18221_MGFPeaklist (F052589)	beta tubulin	LinJ.33.0860	beta-tubulin	100,0 %	6,84%	49 722,2	48	94	671	Locus:1.1.1.5153.7 File:"Ingel18221.wiff"	LAVNLVPFPRLHFFMMGFAPLTSR	K	G	99,7 %	59,9	27,5	59,9	Oxidation (+16), Oxidation (+16)	2 792,47	4	0,00050	0,18	253	276
18220-18222_ OuelletteM_20131010	18221_medium	18221_medium	Ingel18221_MGFPeaklist (F052589)	beta tubulin	LinJ.33.0860	beta-tubulin	100,0 %	6,84%	49 722,2	48	94	671	Locus:1.1.1.5152.6 File:"Ingel18221.wiff"	LAVNLVPFPRLHFFMMGFAPLTSR	K	G	99,7 %	61,1	27,5	61,1	Oxidation (+16), Oxidation (+16)	2 792,47	4	0,00050	0,18	253	276
18220-18222_ OuelletteM_20131010	18221_medium	18221_medium	Ingel18221_MGFPeaklist (F052589)	beta tubulin	LinJ.33.0860	beta-tubulin	100,0 %	6,84%	49 722,2	48	94	671	Locus:1.1.1.5133.3 File:"Ingel18221.wiff"	LHFFMMGFAPLTSR	R	G	99,5 %	68,5	30,1	10,2	Oxidation (+16)	1 669,81	3	-0,0037	-2,2	263	276
18220-18222_ OuelletteM_20131010	18221_medium	18221_medium	Ingel18221_MGFPeaklist (F052589)	beta tubulin	LinJ.33.0860	beta-tubulin	100,0 %	6,84%	49 722,2	48	94	671	Locus:1.1.1.5138.2 File:"Ingel18221.wiff"	LHFFMMGFAPLTSR	R	G	99,5 %	57,2	30,1	11,2	Oxidation (+16)	1 669,81	3	-0,0037	-2,2	263	276
18220-18222_ OuelletteM_20131010	18221_medium	18221_medium	Ingel18221_MGFPeaklist (F052589)	beta tubulin	LinJ.33.0860	beta-tubulin	100,0 %	6,84%	49 722,2	48	94	671	Locus:1.1.1.5070.7 File:"Ingel18221.wiff"	LHFFMMGFAPLTSR	R	G	99,7 %	34,5	29,7	34,5	Oxidation (+16), Oxidation (+16)	1 685,80	2	-0,0027	-1,6	263	276
18220-18222_ OuelletteM_20131010	18221_medium	18221_medium	Ingel18221_MGFPeaklist (F052589)	beta tubulin	LinJ.33.0860	beta-tubulin	100,0 %	6,84%	49 722,2	48	94	671	Locus:1.1.1.5083.15 File:"Ingel18221.wiff"	LHFFMMGFAPLTSR	R	G	99,7 %	37,8	29,5	37,8	Oxidation (+16), Oxidation (+16)	1 685,79	2	-0,013	-7,7	263	276
18220-18222_ OuelletteM_20131010	18221_medium	18221_medium	Ingel18221_MGFPeaklist (F052589)	beta tubulin	LinJ.33.0860	beta-tubulin	100,0 %	6,84%	49 722,2	48	94	671	Locus:1.1.1.5151.3 File:"Ingel18221.wiff"	LHFFMMGFAPLTSR	R	G	99,7 %	49,0	29,9	41,7		1 653,81	3	-0,0018	-1,1	263	276
18220-18222_ OuelletteM_20131010	18221_medium	18221_medium	Ingel18221_MGFPeaklist (F052589)	beta tubulin	LinJ.33.0860	beta-tubulin	100,0 %	6,84%	49 722,2	48	94	671	Locus:1.1.1.5051.2 File:"Ingel18221.wiff"	LHFFMMGFAPLTSR	R	G	99,7 %	49,5	29,7	38,1	Oxidation (+16), Oxidation (+16)	1 685,81	3	-0,00083	-0,49	263	276
18220-18222_ OuelletteM_20131010	18221_medium	18221_medium	Ingel18221_MGFPeaklist (F052589)	beta tubulin	LinJ.33.0860	beta-tubulin	100,0 %	6,84%	49 722,2	48	94	671	Locus:1.1.1.5043.3 File:"Ingel18221.wiff"	LHFFMMGFAPLTSR	R	G	99,7 %	51,1	29,7	46,5	Oxidation (+16), Oxidation (+16)	1 685,81	3	-0,00083	-0,49	263	276
18220-18222_ OuelletteM_20131010	18221_medium	18221_medium	Ingel18221_MGFPeaklist (F052589)	beta tubulin	LinJ.33.0860	beta-tubulin	100,0 %	6,84%	49 722,2	48	94	671	Locus:1.1.1.5052.2 File:"Ingel18221.wiff"	LHFFMMGFAPLTSR	R	G	99,7 %	53,4	29,7	46,5	Oxidation (+16), Oxidation (+16)	1 685,81	3	-0,00083	-0,49	263	276
18220-18222_ OuelletteM_20131010	18221_medium	18221_medium	Ingel18221_MGFPeaklist (F052589)	beta tubulin	LinJ.33.0860	beta-tubulin	100,0 %	6,84%	49 722,2	48	94	671	Locus:1.1.1.5058.16 File:"Ingel18221.wiff"	LHFFMMGFAPLTSR	R	G	99,7 %	55,8	29,7	55,5	Oxidation (+16), Oxidation (+16)	1 685,80	2	-0,0075	-4,4	263	276
18220-18222_ OuelletteM_20131010	18221_medium	18221_medium	Ingel18221_MGFPeaklist (F052589)	beta tubulin	LinJ.33.0860	beta-tubulin	100,0 %	6,84%	49 722,2	48	94	671	Locus:1.1.1.5057.15 File:"Ingel18221.wiff"	LHFFMMGFAPLTSR	R	G	99,7 %	56,0	29,7	56,0	Oxidation (+16), Oxidation (+16)	1 685,80	2	-0,0075	-4,4	263	276
18220-18222_ OuelletteM_20131010	18221_medium	18221_medium	Ingel18221_MGFPeaklist (F052589)	beta tubulin	LinJ.33.0860	beta-tubulin	100,0 %	6,84%	49 722,2	48	94	671	Locus:1.1.1.5059.2 File:"Ingel18221.wiff"	LHFFMMGFAPLTSR	R	G	99,7 %	57,2	29,7	43,1	Oxidation (+16), Oxidation (+16)	1 685,81	3	-0,00083	-0,49	263	276
18220-18222_ OuelletteM_20131010	18221_medium	18221_medium	Ingel18221_MGFPeaklist (F052589)	beta tubulin	LinJ.33.0860	beta-tubulin	100,0 %	6,84%	49 722,2	48	94	671	Locus:1.1.1.5059.15 File:"Ingel18221.wiff"	LHFFMMGFAPLTSR	R	G	99,7 %	57,3	29,7	57,2	Oxidation (+16), Oxidation (+16)	1 685,80	2	-0,0015	-0,86	263	276
18220-18222_ OuelletteM_20131010	18221_medium	18221_medium	Ingel18221_MGFPeaklist (F052589)	beta tubulin	LinJ.33.0860	beta-tubulin	100,0 %	6,84%	49 722,2	48	94	671	Locus:1.1.1.5071.8 File:"Ingel18221.wiff"	LHFFMMGFAPLTSR	R	G	99,7 %	58,2	29,7	58,2	Oxidation (+16), Oxidation (+16)	1 685,80	2	-0,0027	-1,6	263	276
18220-18222_ OuelletteM_20131010	18221_medium	18221_medium	Ingel18221_MGFPeaklist (F052589)	beta tubulin	LinJ.33.0860	beta-tubulin	100,0 %	6,84%	49 722,2	48	94	671	Locus:1.1.1.5068.5 File:"Ingel18221.wiff"	LHFFMMGFAPLTSR	R	G	99,7 %	58,4	29,7	58,4	Oxidation (+16), Oxidation (+16)	1 685,80	2	-0,0043	-2,5	263	276
18220-18222_ OuelletteM_20131010	18221_medium	18221_medium	Ingel18221_MGFPeaklist (F052589)	beta tubulin	LinJ.33.0860	beta-tubulin	100,0 %	6,84%	49 722,2	48	94	671	Locus:1.1.1.5060.4 File:"Ingel18221.wiff"	LHFFMMGFAPLTSR	R	G	99,7 %	59,1	29,8	48,1	Oxidation (+16), Oxidation (+16)	1 685,81	3	0,0034	2,0	263	276
18220-18222_ OuelletteM_20131010	18221_medium	18221_medium	Ingel18221_MGFPeaklist (F052589)	beta tubulin	LinJ.33.0860	beta-tubulin	100,0 %	6,84%	49 722,2	48	94	671	Locus:1.1.1.5152.2 File:"Ingel18221.wiff"	LHFFMMGFAPLTSR	R	G	99,7 %	61,4	29,9	54,6		1 653,81	3	-0,0018	-1,1	263	276
18220-18222_ OuelletteM_20131010	18221_medium	18221_medium	Ingel18221_MGFPeaklist (F052589)	beta tubulin	LinJ.33.0860	beta-tubulin	100,0 %	6,84%	49 722,2	48	94	671	Locus:1.1.1.5046.14 File:"Ingel18221.wiff"	LHFFMMGFAPLTSR	R	G	99,7 %	61,8	29,7	61,8	Oxidation (+16), Oxidation (+16)	1 685,80	2	-0,0075	-4,4	263	276
18220-18222_ OuelletteM_20131010	18221_medium	18221_medium	Ingel18221_MGFPeaklist (F052589)	beta tubulin	LinJ.33.0860	beta-tubulin	100,0 %	6,84%	49 722,2	48	94	671	Locus:1.1.1.5044.4 File:"Ingel18221.wiff"	LHFFMMGFAPLTSR	R	G	99,7 %	62,7	29,7	52,3	Oxidation (+16), Oxidation (+16)	1 685,81	3	-0,00083	-0,49	263	276
18220-18222_ OuelletteM_20131010	18221_medium	18221_medium	Ingel18221_MGFPeaklist (F052589)	beta tubulin	LinJ.33.0860	beta-tubulin	100,0 %	6,84%	49 722,2	48	94	671	Locus:1.1.1.5048.13 File:"Ingel18221.wiff"	LHFFMMGFAPLTSR	R	G	99,7 %	64,4	29,7	64,4	Oxidation (+16), Oxidation (+16)	1 685,80	2	-0,0075	-4,4	263	276
18220-18222_ OuelletteM_20131010	18221_medium	18221_medium	Ingel18221_MGFPeaklist (F052589)	beta tubulin	LinJ.33.0860	beta-tubulin	100,0 %	6,84%	49 722,2	48	94	671	Locus:1.1.1.5084.15 File:"Ingel18221.wiff"	LHFFMMGFAPLTSR	R	G	99,7 %	66,4	29,5	66,4	Oxidation (+16), Oxidation (+16)	1 685,79	2	-0,017	-10	263	276
18220-18222_ OuelletteM_20131010	18221_medium	18221_medium	Ingel18221_MGFPeaklist (F052589)	beta tubulin	LinJ.33.0860	beta-tubulin	100,0 %	6,84%	49 722,2	48	94	671	Locus:1.1.1.4631.10 File:"Ingel18221.wiff"	LREEYPDR	K	I	96,6 %	25,8	30,2	11,1		1 076,52	2	-0,0017	-1,6	155	162
18220-18222_ OuelletteM_20131010	18221_medium	18221_medium	Ingel18221_MGFPeaklist (F052589)	beta tubulin	LinJ.33.0860	beta-tubulin	100,0 %	6,84%	49 722,2	48	94	671	Locus:1.1.1.4639.8 File:"Ingel18221.wiff"	LREEYPDR	K	I	96,7 %	30,1	30,2	13,6		1 076,53	2	0,0061	5,6	155	162
18220-18222_ OuelletteM_20131010	18221_medium	18221_medium	Ingel18221_MGFPeaklist (F052589)	beta tubulin	LinJ.33.0860	beta-tubulin	100,0 %	6,84%	49 722,2	48	94	671	Locus:1.1.1.4651.12 File:"Ingel18221.wiff"	LREEYPDR	K	I	97,7 %	29,0	30,2	12,6		1 076,53	2	0,0033	3,0	155	162
18220-18222_ OuelletteM_20131010	18221_medium	18221_medium	Ingel18221_MGFPeaklist (F052589)	beta tubulin	LinJ.33.0860	beta-tubulin	100,0 %	6,84%	49 722,2	48	94	671	Locus:1.1.1.4623.6 File:"Ingel18221.wiff"	LREEYPDR	K	I	99,0 %	31,9	30,2	12,9		1 076,52	2	-0,0017	-1,6	155	162
18220-18222_ OuelletteM_20131010	18221_medium	18221_medium	Ingel18221_MGFPeaklist (F052589)	beta tubulin	LinJ.33.0860	beta-tubulin	100,0 %	6,84%	49 722,2	48	94	671	Locus:1.1.1.4647.12 File:"Ingel18221.wiff"	LREEYPDR	K	I	99,0 %	32,3	30,2	13,2		1 076,53	2	0,0027	2,5	155	162
18220-18222_ OuelletteM_20131010	18221_medium	18221_medium	Ingel18221_MGFPeaklist (F052589)	beta tubulin	LinJ.33.0860	beta-tubulin	100,0 %	6,84%	49 722,2	48	94	671	Locus:1.1.1.4655.13 File:"Ingel18221.wiff"	LREEYPDR	K	I	99,0 %	32,4	30,2	15,1		1 076,53	2	0,0033	3,0	155	162
18220-18222_ OuelletteM_20131010	18221_medium	18221_medium	Ingel18221_MGFPeaklist (F052589)	beta tubulin	LinJ.33.0860	beta-tubulin	100,0 %	6,84%	49 722,2	48	94	671	Locus:1.1.1.4614.4 File:"Ingel18221.wiff"	LREEYPDR	K	I	99,0 %	34,1	30,2	13,2		1 076,52	2	-0,0017	-1,6	155	162
18220-18222_ OuelletteM_20131010	18221_medium	18221_medium	Ingel18221_MGFPeaklist (F052589)	beta tubulin	LinJ.33.0860	beta-tubulin	100,0 %	6,84%	49 722,2	48	94	671	Locus:1.1.1.4632.5 File:"Ingel18221.wiff"	LREEYPDR	K	I	99,0 %	34,3	30,2	15,2		1 076,52	2	-0,0017	-1,6	155	162
18220-18222_ OuelletteM_20131010	18221_medium	18221_medium	Ingel18221_MGFPeaklist (F052589)	beta tubulin	LinJ.33.0860	beta-tubulin	100,0 %	6,84%	49 722,2	48	94	671	Locus:1.1.1.4613.4 File:"Ingel18221.wiff"	LREEYPDR	K	I	99,0 %	36,1	30,2	18,2		1 076,52	2	-0,0017	-1,6	155	162
18220-18222_ OuelletteM_20131010	18221_medium	18221_medium	Ingel18221_MGFPeaklist (F052589)	beta tubulin	LinJ.33.0860	beta-tubulin	100,0 %	6,84%	49 722,2	48	94	671	Locus:1.1.1.4624.3 File:"Ingel18221.wiff"	LREEYPDR	K	I	99,0 %	39,8	30,2	15,5		1 076,52	2	-0,0017	-1,6	155	162
18220-18222_ OuelletteM_20131010	18221_medium	18221_medium	Ingel18221_MGFPeaklist (F052589)	beta tubulin	LinJ.33.0860	beta-tubulin	100,0 %	6,84%	49 722,2	48	94	671	Locus:1.1.1.5057.6 File:"Ingel18221.wiff"	LREEYPDRIMMTFSVIPSPR	K	V	98,2 %	38,4	29,5	6,32	Oxidation (+16)	2 452,21	4	-0,0100	-4,1	155	174
18220-18222_ OuelletteM_20131010	18221_medium	18221_medium	Ingel18221_MGFPeaklist (F052589)	beta tubulin	LinJ.33.0860	beta-tubulin	100,0 %	6,84%	49 722,2	48	94	671	Locus:1.1.1.5061.3 File:"Ingel18221.wiff"	LREEYPDRIMMTFSVIPSPR	K	V	99,0 %	50,6	29,5	7,00	Oxidation (+16)	2 452,21	4	-0,0100	-4,1	155	174
18220-18222_ OuelletteM_20131010	18221_medium	18221_medium	Ingel18221_MGFPeaklist (F052589)	beta tubulin	LinJ.33.0860	beta-tubulin	100,0 %	6,84%	49 722,2	48	94	671	Locus:1.1.1.5060.6 File:"Ingel18221.wiff"	LREEYPDRIMMTFSVIPSPR	K	V	99,0 %	50,1	29,5	7,13	Oxidation (+16)	2 452,21	4	-0,0100	-4,1	155	174
[truncated: 934 more rows]
