# Supplementary material for: Mitochondrial Proteomics of Antimony and Miltefosine Resistant Leishmania infantum
Source: Proteomes. 2015 Oct 21;3(4):328–46. doi: 10.3390/proteomes3040328 (PMC5217391; doi:10.3390/proteomes3040328)
Supplement: Supplementary File 1 [file proteomes-03-00328-s001.zip › proteomes-03-00328-supplementary/Supplementary File 2/proteins/LinJ.10.0490.xls]

Experiment name	Biological sample category	Biological sample name	MS/MS sample name	Protein group	Protein accession number	Protein name	Protein identification probability	Protein percentage of total spectra	Protein molecular weight (AMU)	Number of unique peptides	Number of unique spectra	Number of total spectra	Spectrum name	Peptide sequence	Previous amino acid	Next amino acid	Peptide identification probability	Mascot Ion score	Mascot Identity score	Mascot Delta Ion score	Modifications identified by spectrum	Actual peptide mass (AMU)	Spectrum charge	Actual minus calculated peptide mass (AMU)	Actual minus calculated peptide mass (PPM)	Peptide start index	Peptide stop index
18220-18222_ OuelletteM_20131010	18222_small	18222_small	Ingel18222_MGFPeaklist (F052590)	GP63, leishmanolysin	LinJ.10.0500	GP63, leishmanolysin,metallo-peptidase, Clan MA(M), Family M8	100,0 %	0,0742%	63 829,0	4	4	8	Locus:1.1.1.4885.8 File:"Ingel18222.wiff"	ASEAGAPFKGFNVFSDAAR	R	C	99,7 %	73,5	29,7	69,8		1 940,94	3	0,00020	0,10	467	485
18220-18222_ OuelletteM_20131010	18222_small	18222_small	Ingel18222_MGFPeaklist (F052590)	GP63, leishmanolysin	LinJ.10.0500	GP63, leishmanolysin,metallo-peptidase, Clan MA(M), Family M8	100,0 %	0,0742%	63 829,0	4	4	8	Locus:1.1.1.4884.8 File:"Ingel18222.wiff"	ASEAGAPFKGFNVFSDAAR	R	C	99,7 %	76,4	29,7	76,4		1 940,94	3	0,00020	0,10	467	485
18220-18222_ OuelletteM_20131010	18222_small	18222_small	Ingel18222_MGFPeaklist (F052590)	GP63, leishmanolysin	LinJ.10.0500	GP63, leishmanolysin,metallo-peptidase, Clan MA(M), Family M8	100,0 %	0,0742%	63 829,0	4	4	8	Locus:1.1.1.4696.11 File:"Ingel18222.wiff"	IAVSTEDLTDPAYHCAR	R	V	99,7 %	45,4	29,2	45,4	Carbamidomethyl (+57)	1 917,89	3	-0,0021	-1,1	108	124
18220-18222_ OuelletteM_20131010	18222_small	18222_small	Ingel18222_MGFPeaklist (F052590)	GP63, leishmanolysin	LinJ.10.0500	GP63, leishmanolysin,metallo-peptidase, Clan MA(M), Family M8	100,0 %	0,0742%	63 829,0	4	4	8	Locus:1.1.1.4698.12 File:"Ingel18222.wiff"	IAVSTEDLTDPAYHCAR	R	V	99,7 %	57,1	29,2	57,1	Carbamidomethyl (+57)	1 917,89	3	-0,0021	-1,1	108	124
18220-18222_ OuelletteM_20131010	18222_small	18222_small	Ingel18222_MGFPeaklist (F052590)	GP63, leishmanolysin	LinJ.10.0500	GP63, leishmanolysin,metallo-peptidase, Clan MA(M), Family M8	100,0 %	0,0742%	63 829,0	4	4	8	Locus:1.1.1.4697.12 File:"Ingel18222.wiff"	IAVSTEDLTDPAYHCAR	R	V	99,7 %	63,7	29,2	59,3	Carbamidomethyl (+57)	1 917,89	3	-0,0021	-1,1	108	124
18220-18222_ OuelletteM_20131010	18222_small	18222_small	Ingel18222_MGFPeaklist (F052590)	GP63, leishmanolysin	LinJ.10.0500	GP63, leishmanolysin,metallo-peptidase, Clan MA(M), Family M8	100,0 %	0,0742%	63 829,0	4	4	8	Locus:1.1.1.4639.5 File:"Ingel18222.wiff"	ILESISNVR	R	H	97,8 %	43,2	30,8	18,7		1 029,57	2	-0,015	-15	279	287
18220-18222_ OuelletteM_20131010	18222_small	18222_small	Ingel18222_MGFPeaklist (F052590)	GP63, leishmanolysin	LinJ.10.0500	GP63, leishmanolysin,metallo-peptidase, Clan MA(M), Family M8	100,0 %	0,0742%	63 829,0	4	4	8	Locus:1.1.1.4641.9 File:"Ingel18222.wiff"	ILESISNVR	R	H	99,7 %	53,5	30,6	36,0		1 029,58	2	-0,0038	-3,7	279	287
18220-18222_ OuelletteM_20131010	18222_small	18222_small	Ingel18222_MGFPeaklist (F052590)	GP63, leishmanolysin	LinJ.10.0500	GP63, leishmanolysin,metallo-peptidase, Clan MA(M), Family M8	100,0 %	0,0742%	63 829,0	4	4	8	Locus:1.1.1.4893.10 File:"Ingel18222.wiff"	LGGVDICTAEDILTDEKR	R	D	99,7 %	52,2	29,8	50,4	Carbamidomethyl (+57)	2 003,95	3	-0,031	-15	133	150
18220-18222_ OuelletteM_20131010	18222_small	18222_small	Ingel18222_MGFPeaklist (F052590)	GP63, leishmanolysin	LinJ.10.0490	GP63, leishmanolysin	100,0 %	0,0742%	63 793,0	4	4	8	Locus:1.1.1.4885.8 File:"Ingel18222.wiff"	ASEAGAPFKGFNVFSDAAR	R	C	99,7 %	73,5	29,7	69,8		1 940,94	3	0,00020	0,10	467	485
18220-18222_ OuelletteM_20131010	18222_small	18222_small	Ingel18222_MGFPeaklist (F052590)	GP63, leishmanolysin	LinJ.10.0490	GP63, leishmanolysin	100,0 %	0,0742%	63 793,0	4	4	8	Locus:1.1.1.4884.8 File:"Ingel18222.wiff"	ASEAGAPFKGFNVFSDAAR	R	C	99,7 %	76,4	29,7	76,4		1 940,94	3	0,00020	0,10	467	485
18220-18222_ OuelletteM_20131010	18222_small	18222_small	Ingel18222_MGFPeaklist (F052590)	GP63, leishmanolysin	LinJ.10.0490	GP63, leishmanolysin	100,0 %	0,0742%	63 793,0	4	4	8	Locus:1.1.1.4696.11 File:"Ingel18222.wiff"	IAVSTEDLTDPAYHCAR	R	V	99,7 %	45,4	29,2	45,4	Carbamidomethyl (+57)	1 917,89	3	-0,0021	-1,1	108	124
18220-18222_ OuelletteM_20131010	18222_small	18222_small	Ingel18222_MGFPeaklist (F052590)	GP63, leishmanolysin	LinJ.10.0490	GP63, leishmanolysin	100,0 %	0,0742%	63 793,0	4	4	8	Locus:1.1.1.4698.12 File:"Ingel18222.wiff"	IAVSTEDLTDPAYHCAR	R	V	99,7 %	57,1	29,2	57,1	Carbamidomethyl (+57)	1 917,89	3	-0,0021	-1,1	108	124
18220-18222_ OuelletteM_20131010	18222_small	18222_small	Ingel18222_MGFPeaklist (F052590)	GP63, leishmanolysin	LinJ.10.0490	GP63, leishmanolysin	100,0 %	0,0742%	63 793,0	4	4	8	Locus:1.1.1.4697.12 File:"Ingel18222.wiff"	IAVSTEDLTDPAYHCAR	R	V	99,7 %	63,7	29,2	59,3	Carbamidomethyl (+57)	1 917,89	3	-0,0021	-1,1	108	124
18220-18222_ OuelletteM_20131010	18222_small	18222_small	Ingel18222_MGFPeaklist (F052590)	GP63, leishmanolysin	LinJ.10.0490	GP63, leishmanolysin	100,0 %	0,0742%	63 793,0	4	4	8	Locus:1.1.1.4639.5 File:"Ingel18222.wiff"	ILESISNVR	R	H	97,8 %	43,2	30,8	18,7		1 029,57	2	-0,015	-15	279	287
18220-18222_ OuelletteM_20131010	18222_small	18222_small	Ingel18222_MGFPeaklist (F052590)	GP63, leishmanolysin	LinJ.10.0490	GP63, leishmanolysin	100,0 %	0,0742%	63 793,0	4	4	8	Locus:1.1.1.4641.9 File:"Ingel18222.wiff"	ILESISNVR	R	H	99,7 %	53,5	30,6	36,0		1 029,58	2	-0,0038	-3,7	279	287
18220-18222_ OuelletteM_20131010	18222_small	18222_small	Ingel18222_MGFPeaklist (F052590)	GP63, leishmanolysin	LinJ.10.0490	GP63, leishmanolysin	100,0 %	0,0742%	63 793,0	4	4	8	Locus:1.1.1.4893.10 File:"Ingel18222.wiff"	LGGVDICTAEDILTDEKR	R	D	99,7 %	52,2	29,8	50,4	Carbamidomethyl (+57)	2 003,95	3	-0,031	-15	133	150
18220-18222_ OuelletteM_20131010	18220_large	18220_large	Ingel18220_MGFPeaklist (F052591)	GP63, leishmanolysin	LinJ.10.0500	GP63, leishmanolysin,metallo-peptidase, Clan MA(M), Family M8	100,0 %	0,103%	63 829,0	3	3	7	Locus:1.1.1.5091.3 File:"Ingel18220.wiff"	ASEAGAPFKGFNVFSDAAR	R	C	99,7 %	55,2	29,7	51,7		1 940,94	3	-0,000098	-0,050	467	485
18220-18222_ OuelletteM_20131010	18220_large	18220_large	Ingel18220_MGFPeaklist (F052591)	GP63, leishmanolysin	LinJ.10.0500	GP63, leishmanolysin,metallo-peptidase, Clan MA(M), Family M8	100,0 %	0,103%	63 829,0	3	3	7	Locus:1.1.1.5092.3 File:"Ingel18220.wiff"	ASEAGAPFKGFNVFSDAAR	R	C	99,7 %	66,2	29,7	55,2		1 940,94	3	-0,000098	-0,050	467	485
18220-18222_ OuelletteM_20131010	18220_large	18220_large	Ingel18220_MGFPeaklist (F052591)	GP63, leishmanolysin	LinJ.10.0500	GP63, leishmanolysin,metallo-peptidase, Clan MA(M), Family M8	100,0 %	0,103%	63 829,0	3	3	7	Locus:1.1.1.4908.15 File:"Ingel18220.wiff"	IAVSTEDLTDPAYHCAR	R	V	99,7 %	47,7	29,1	47,4	Carbamidomethyl (+57)	1 917,88	3	-0,0057	-3,0	108	124
18220-18222_ OuelletteM_20131010	18220_large	18220_large	Ingel18220_MGFPeaklist (F052591)	GP63, leishmanolysin	LinJ.10.0500	GP63, leishmanolysin,metallo-peptidase, Clan MA(M), Family M8	100,0 %	0,103%	63 829,0	3	3	7	Locus:1.1.1.4905.12 File:"Ingel18220.wiff"	IAVSTEDLTDPAYHCAR	R	V	99,7 %	51,0	29,1	49,1	Carbamidomethyl (+57)	1 917,88	3	-0,0057	-3,0	108	124
18220-18222_ OuelletteM_20131010	18220_large	18220_large	Ingel18220_MGFPeaklist (F052591)	GP63, leishmanolysin	LinJ.10.0500	GP63, leishmanolysin,metallo-peptidase, Clan MA(M), Family M8	100,0 %	0,103%	63 829,0	3	3	7	Locus:1.1.1.4906.14 File:"Ingel18220.wiff"	IAVSTEDLTDPAYHCAR	R	V	99,7 %	73,5	29,1	73,1	Carbamidomethyl (+57)	1 917,88	3	-0,0057	-3,0	108	124
18220-18222_ OuelletteM_20131010	18220_large	18220_large	Ingel18220_MGFPeaklist (F052591)	GP63, leishmanolysin	LinJ.10.0500	GP63, leishmanolysin,metallo-peptidase, Clan MA(M), Family M8	100,0 %	0,103%	63 829,0	3	3	7	Locus:1.1.1.4853.6 File:"Ingel18220.wiff"	ILESISNVR	R	H	98,3 %	36,8	30,6	14,8		1 029,58	2	-0,0028	-2,7	279	287
18220-18222_ OuelletteM_20131010	18220_large	18220_large	Ingel18220_MGFPeaklist (F052591)	GP63, leishmanolysin	LinJ.10.0500	GP63, leishmanolysin,metallo-peptidase, Clan MA(M), Family M8	100,0 %	0,103%	63 829,0	3	3	7	Locus:1.1.1.4849.11 File:"Ingel18220.wiff"	ILESISNVR	R	H	98,8 %	39,3	30,6	20,0		1 029,58	2	-0,0028	-2,7	279	287
18220-18222_ OuelletteM_20131010	18220_large	18220_large	Ingel18220_MGFPeaklist (F052591)	GP63, leishmanolysin	LinJ.10.0490	GP63, leishmanolysin	100,0 %	0,103%	63 793,0	3	3	7	Locus:1.1.1.5091.3 File:"Ingel18220.wiff"	ASEAGAPFKGFNVFSDAAR	R	C	99,7 %	55,2	29,7	51,7		1 940,94	3	-0,000098	-0,050	467	485
18220-18222_ OuelletteM_20131010	18220_large	18220_large	Ingel18220_MGFPeaklist (F052591)	GP63, leishmanolysin	LinJ.10.0490	GP63, leishmanolysin	100,0 %	0,103%	63 793,0	3	3	7	Locus:1.1.1.5092.3 File:"Ingel18220.wiff"	ASEAGAPFKGFNVFSDAAR	R	C	99,7 %	66,2	29,7	55,2		1 940,94	3	-0,000098	-0,050	467	485
18220-18222_ OuelletteM_20131010	18220_large	18220_large	Ingel18220_MGFPeaklist (F052591)	GP63, leishmanolysin	LinJ.10.0490	GP63, leishmanolysin	100,0 %	0,103%	63 793,0	3	3	7	Locus:1.1.1.4908.15 File:"Ingel18220.wiff"	IAVSTEDLTDPAYHCAR	R	V	99,7 %	47,7	29,1	47,4	Carbamidomethyl (+57)	1 917,88	3	-0,0057	-3,0	108	124
18220-18222_ OuelletteM_20131010	18220_large	18220_large	Ingel18220_MGFPeaklist (F052591)	GP63, leishmanolysin	LinJ.10.0490	GP63, leishmanolysin	100,0 %	0,103%	63 793,0	3	3	7	Locus:1.1.1.4905.12 File:"Ingel18220.wiff"	IAVSTEDLTDPAYHCAR	R	V	99,7 %	51,0	29,1	49,1	Carbamidomethyl (+57)	1 917,88	3	-0,0057	-3,0	108	124
18220-18222_ OuelletteM_20131010	18220_large	18220_large	Ingel18220_MGFPeaklist (F052591)	GP63, leishmanolysin	LinJ.10.0490	GP63, leishmanolysin	100,0 %	0,103%	63 793,0	3	3	7	Locus:1.1.1.4906.14 File:"Ingel18220.wiff"	IAVSTEDLTDPAYHCAR	R	V	99,7 %	73,5	29,1	73,1	Carbamidomethyl (+57)	1 917,88	3	-0,0057	-3,0	108	124
18220-18222_ OuelletteM_20131010	18220_large	18220_large	Ingel18220_MGFPeaklist (F052591)	GP63, leishmanolysin	LinJ.10.0490	GP63, leishmanolysin	100,0 %	0,103%	63 793,0	3	3	7	Locus:1.1.1.4853.6 File:"Ingel18220.wiff"	ILESISNVR	R	H	98,3 %	36,8	30,6	14,8		1 029,58	2	-0,0028	-2,7	279	287
18220-18222_ OuelletteM_20131010	18220_large	18220_large	Ingel18220_MGFPeaklist (F052591)	GP63, leishmanolysin	LinJ.10.0490	GP63, leishmanolysin	100,0 %	0,103%	63 793,0	3	3	7	Locus:1.1.1.4849.11 File:"Ingel18220.wiff"	ILESISNVR	R	H	98,8 %	39,3	30,6	20,0		1 029,58	2	-0,0028	-2,7	279	287
18220-18222_ OuelletteM_20131010	18221_medium	18221_medium	Ingel18221_MGFPeaklist (F052589)	GP63, leishmanolysin	LinJ.10.0500	GP63, leishmanolysin,metallo-peptidase, Clan MA(M), Family M8	100,0 %	0,469%	63 829,0	16	17	46	Locus:1.1.1.4825.4 File:"Ingel18221.wiff"	AANWGALR	R	I	99,0 %	32,1	31,0	21,5		857,45	2	0,00088	1,0	100	107
18220-18222_ OuelletteM_20131010	18221_medium	18221_medium	Ingel18221_MGFPeaklist (F052589)	GP63, leishmanolysin	LinJ.10.0500	GP63, leishmanolysin,metallo-peptidase, Clan MA(M), Family M8	100,0 %	0,469%	63 829,0	16	17	46	Locus:1.1.1.4821.4 File:"Ingel18221.wiff"	AANWGALR	R	I	99,0 %	34,4	31,0	19,7		857,45	2	0,00088	1,0	100	107
18220-18222_ OuelletteM_20131010	18221_medium	18221_medium	Ingel18221_MGFPeaklist (F052589)	GP63, leishmanolysin	LinJ.10.0500	GP63, leishmanolysin,metallo-peptidase, Clan MA(M), Family M8	100,0 %	0,469%	63 829,0	16	17	46	Locus:1.1.1.4812.4 File:"Ingel18221.wiff"	AANWGALR	R	I	99,0 %	46,8	31,0	33,6		857,45	2	0,00088	1,0	100	107
18220-18222_ OuelletteM_20131010	18221_medium	18221_medium	Ingel18221_MGFPeaklist (F052589)	GP63, leishmanolysin	LinJ.10.0500	GP63, leishmanolysin,metallo-peptidase, Clan MA(M), Family M8	100,0 %	0,469%	63 829,0	16	17	46	Locus:1.1.1.4823.4 File:"Ingel18221.wiff"	AANWGALR	R	I	99,0 %	51,5	31,0	34,6		857,45	2	0,00088	1,0	100	107
18220-18222_ OuelletteM_20131010	18221_medium	18221_medium	Ingel18221_MGFPeaklist (F052589)	GP63, leishmanolysin	LinJ.10.0500	GP63, leishmanolysin,metallo-peptidase, Clan MA(M), Family M8	100,0 %	0,469%	63 829,0	16	17	46	Locus:1.1.1.4832.2 File:"Ingel18221.wiff"	AANWGALR	R	I	99,0 %	64,3	31,0	44,9		857,46	2	0,0067	7,8	100	107
18220-18222_ OuelletteM_20131010	18221_medium	18221_medium	Ingel18221_MGFPeaklist (F052589)	GP63, leishmanolysin	LinJ.10.0500	GP63, leishmanolysin,metallo-peptidase, Clan MA(M), Family M8	100,0 %	0,469%	63 829,0	16	17	46	Locus:1.1.1.4831.4 File:"Ingel18221.wiff"	AANWGALR	R	I	99,0 %	74,3	31,0	54,4		857,46	2	0,0067	7,8	100	107
18220-18222_ OuelletteM_20131010	18221_medium	18221_medium	Ingel18221_MGFPeaklist (F052589)	GP63, leishmanolysin	LinJ.10.0500	GP63, leishmanolysin,metallo-peptidase, Clan MA(M), Family M8	100,0 %	0,469%	63 829,0	16	17	46	Locus:1.1.1.4762.7 File:"Ingel18221.wiff"	AEVMPWGR	K	N	99,0 %	32,2	30,6	22,3	Oxidation (+16)	960,45	2	0,0017	1,7	372	379
18220-18222_ OuelletteM_20131010	18221_medium	18221_medium	Ingel18221_MGFPeaklist (F052589)	GP63, leishmanolysin	LinJ.10.0500	GP63, leishmanolysin,metallo-peptidase, Clan MA(M), Family M8	100,0 %	0,469%	63 829,0	16	17	46	Locus:1.1.1.4761.8 File:"Ingel18221.wiff"	AEVMPWGR	K	N	99,0 %	32,8	30,6	27,0	Oxidation (+16)	960,45	2	0,0017	1,7	372	379
18220-18222_ OuelletteM_20131010	18221_medium	18221_medium	Ingel18221_MGFPeaklist (F052589)	GP63, leishmanolysin	LinJ.10.0500	GP63, leishmanolysin,metallo-peptidase, Clan MA(M), Family M8	100,0 %	0,469%	63 829,0	16	17	46	Locus:1.1.1.4966.15 File:"Ingel18221.wiff"	AREQYGCDTLEYLEIEDQGGAGSAGSHIK	K	M	99,7 %	58,8	27,4	58,8	Carbamidomethyl (+57)	3 153,44	4	0,0100	3,2	305	333
18220-18222_ OuelletteM_20131010	18221_medium	18221_medium	Ingel18221_MGFPeaklist (F052589)	GP63, leishmanolysin	LinJ.10.0500	GP63, leishmanolysin,metallo-peptidase, Clan MA(M), Family M8	100,0 %	0,469%	63 829,0	16	17	46	Locus:1.1.1.4963.15 File:"Ingel18221.wiff"	AREQYGCDTLEYLEIEDQGGAGSAGSHIK	K	M	99,7 %	72,6	27,4	72,6	Carbamidomethyl (+57)	3 153,44	4	0,0100	3,2	305	333
18220-18222_ OuelletteM_20131010	18221_medium	18221_medium	Ingel18221_MGFPeaklist (F052589)	GP63, leishmanolysin	LinJ.10.0500	GP63, leishmanolysin,metallo-peptidase, Clan MA(M), Family M8	100,0 %	0,469%	63 829,0	16	17	46	Locus:1.1.1.4965.15 File:"Ingel18221.wiff"	AREQYGCDTLEYLEIEDQGGAGSAGSHIK	K	M	99,7 %	80,6	27,4	80,6	Carbamidomethyl (+57)	3 153,44	4	0,0100	3,2	305	333
18220-18222_ OuelletteM_20131010	18221_medium	18221_medium	Ingel18221_MGFPeaklist (F052589)	GP63, leishmanolysin	LinJ.10.0500	GP63, leishmanolysin,metallo-peptidase, Clan MA(M), Family M8	100,0 %	0,469%	63 829,0	16	17	46	Locus:1.1.1.4964.15 File:"Ingel18221.wiff"	AREQYGCDTLEYLEIEDQGGAGSAGSHIK	K	M	99,7 %	90,3	27,4	90,3	Carbamidomethyl (+57)	3 153,44	4	0,0100	3,2	305	333
18220-18222_ OuelletteM_20131010	18221_medium	18221_medium	Ingel18221_MGFPeaklist (F052589)	GP63, leishmanolysin	LinJ.10.0500	GP63, leishmanolysin,metallo-peptidase, Clan MA(M), Family M8	100,0 %	0,469%	63 829,0	16	17	46	Locus:1.1.1.5046.8 File:"Ingel18221.wiff"	ASEAGAPFKGFNVFSDAAR	R	C	99,7 %	48,1	29,7	48,1		1 940,93	3	-0,0043	-2,2	467	485
18220-18222_ OuelletteM_20131010	18221_medium	18221_medium	Ingel18221_MGFPeaklist (F052589)	GP63, leishmanolysin	LinJ.10.0500	GP63, leishmanolysin,metallo-peptidase, Clan MA(M), Family M8	100,0 %	0,469%	63 829,0	16	17	46	Locus:1.1.1.5047.5 File:"Ingel18221.wiff"	ASEAGAPFKGFNVFSDAAR	R	C	99,7 %	67,8	29,7	66,3		1 940,94	3	0,00050	0,26	467	485
18220-18222_ OuelletteM_20131010	18221_medium	18221_medium	Ingel18221_MGFPeaklist (F052589)	GP63, leishmanolysin	LinJ.10.0500	GP63, leishmanolysin,metallo-peptidase, Clan MA(M), Family M8	100,0 %	0,469%	63 829,0	16	17	46	Locus:1.1.1.5055.14 File:"Ingel18221.wiff"	ASEAGAPFKGFNVFSDAAR	R	C	99,7 %	90,6	29,6	85,1		1 940,93	2	-0,0048	-2,5	467	485
18220-18222_ OuelletteM_20131010	18221_medium	18221_medium	Ingel18221_MGFPeaklist (F052589)	GP63, leishmanolysin	LinJ.10.0500	GP63, leishmanolysin,metallo-peptidase, Clan MA(M), Family M8	100,0 %	0,469%	63 829,0	16	17	46	Locus:1.1.1.5050.5 File:"Ingel18221.wiff"	ASEAGAPFKGFNVFSDAAR	R	C	99,7 %	96,7	29,7	93,6		1 940,94	3	0,00050	0,26	467	485
18220-18222_ OuelletteM_20131010	18221_medium	18221_medium	Ingel18221_MGFPeaklist (F052589)	GP63, leishmanolysin	LinJ.10.0500	GP63, leishmanolysin,metallo-peptidase, Clan MA(M), Family M8	100,0 %	0,469%	63 829,0	16	17	46	Locus:1.1.1.5056.17 File:"Ingel18221.wiff"	ASEAGAPFKGFNVFSDAAR	R	C	99,7 %	103	29,6	95,2		1 940,93	2	-0,0048	-2,5	467	485
18220-18222_ OuelletteM_20131010	18221_medium	18221_medium	Ingel18221_MGFPeaklist (F052589)	GP63, leishmanolysin	LinJ.10.0500	GP63, leishmanolysin,metallo-peptidase, Clan MA(M), Family M8	100,0 %	0,469%	63 829,0	16	17	46	Locus:1.1.1.4727.8 File:"Ingel18221.wiff"	CIDGAFRPK	R	T	99,4 %	26,5	30,2	18,5	Carbamidomethyl (+57)	1 062,53	2	-0,0022	-2,1	486	494
18220-18222_ OuelletteM_20131010	18221_medium	18221_medium	Ingel18221_MGFPeaklist (F052589)	GP63, leishmanolysin	LinJ.10.0500	GP63, leishmanolysin,metallo-peptidase, Clan MA(M), Family M8	100,0 %	0,469%	63 829,0	16	17	46	Locus:1.1.1.4728.12 File:"Ingel18221.wiff"	CIDGAFRPK	R	T	99,6 %	31,6	30,2	23,3	Carbamidomethyl (+57)	1 062,53	2	-0,0022	-2,1	486	494
18220-18222_ OuelletteM_20131010	18221_medium	18221_medium	Ingel18221_MGFPeaklist (F052589)	GP63, leishmanolysin	LinJ.10.0500	GP63, leishmanolysin,metallo-peptidase, Clan MA(M), Family M8	100,0 %	0,469%	63 829,0	16	17	46	Locus:1.1.1.4990.19 File:"Ingel18221.wiff"	EQYGCDTLEYLEIEDQGGAGSAGSHIK	R	M	99,7 %	65,6	26,8	65,6	Carbamidomethyl (+57)	2 926,30	3	0,0083	2,8	307	333
18220-18222_ OuelletteM_20131010	18221_medium	18221_medium	Ingel18221_MGFPeaklist (F052589)	GP63, leishmanolysin	LinJ.10.0500	GP63, leishmanolysin,metallo-peptidase, Clan MA(M), Family M8	100,0 %	0,469%	63 829,0	16	17	46	Locus:1.1.1.4989.18 File:"Ingel18221.wiff"	EQYGCDTLEYLEIEDQGGAGSAGSHIK	R	M	99,7 %	79,3	27,0	79,3	Carbamidomethyl (+57)	2 926,31	3	0,013	4,4	307	333
18220-18222_ OuelletteM_20131010	18221_medium	18221_medium	Ingel18221_MGFPeaklist (F052589)	GP63, leishmanolysin	LinJ.10.0500	GP63, leishmanolysin,metallo-peptidase, Clan MA(M), Family M8	100,0 %	0,469%	63 829,0	16	17	46	Locus:1.1.1.4939.6 File:"Ingel18221.wiff"	GFNVFSDAAR	K	C	96,7 %	35,0	29,2	25,7		1 082,53	2	0,017	15	476	485
18220-18222_ OuelletteM_20131010	18221_medium	18221_medium	Ingel18221_MGFPeaklist (F052589)	GP63, leishmanolysin	LinJ.10.0500	GP63, leishmanolysin,metallo-peptidase, Clan MA(M), Family M8	100,0 %	0,469%	63 829,0	16	17	46	Locus:1.1.1.4938.5 File:"Ingel18221.wiff"	GFNVFSDAAR	K	C	98,1 %	34,1	29,2	34,1		1 082,53	2	0,017	15	476	485
18220-18222_ OuelletteM_20131010	18221_medium	18221_medium	Ingel18221_MGFPeaklist (F052589)	GP63, leishmanolysin	LinJ.10.0500	GP63, leishmanolysin,metallo-peptidase, Clan MA(M), Family M8	100,0 %	0,469%	63 829,0	16	17	46	Locus:1.1.1.4886.6 File:"Ingel18221.wiff"	HLIPQALQLHTER	K	L	99,7 %	55,8	28,5	49,2		1 554,86	3	-0,0019	-1,2	156	168
18220-18222_ OuelletteM_20131010	18221_medium	18221_medium	Ingel18221_MGFPeaklist (F052589)	GP63, leishmanolysin	LinJ.10.0500	GP63, leishmanolysin,metallo-peptidase, Clan MA(M), Family M8	100,0 %	0,469%	63 829,0	16	17	46	Locus:1.1.1.4879.3 File:"Ingel18221.wiff"	HLIPQALQLHTER	K	L	99,7 %	65,6	28,5	57,2		1 554,86	3	-0,0019	-1,2	156	168
18220-18222_ OuelletteM_20131010	18221_medium	18221_medium	Ingel18221_MGFPeaklist (F052589)	GP63, leishmanolysin	LinJ.10.0500	GP63, leishmanolysin,metallo-peptidase, Clan MA(M), Family M8	100,0 %	0,469%	63 829,0	16	17	46	Locus:1.1.1.4878.3 File:"Ingel18221.wiff"	HLIPQALQLHTER	K	L	99,7 %	68,5	28,5	63,1		1 554,86	3	-0,0019	-1,2	156	168
18220-18222_ OuelletteM_20131010	18221_medium	18221_medium	Ingel18221_MGFPeaklist (F052589)	GP63, leishmanolysin	LinJ.10.0500	GP63, leishmanolysin,metallo-peptidase, Clan MA(M), Family M8	100,0 %	0,469%	63 829,0	16	17	46	Locus:1.1.1.4871.7 File:"Ingel18221.wiff"	IAVSTEDLTDPAYHCAR	R	V	99,7 %	70,7	29,2	69,4	Carbamidomethyl (+57)	1 917,89	3	-0,0015	-0,76	108	124
18220-18222_ OuelletteM_20131010	18221_medium	18221_medium	Ingel18221_MGFPeaklist (F052589)	GP63, leishmanolysin	LinJ.10.0500	GP63, leishmanolysin,metallo-peptidase, Clan MA(M), Family M8	100,0 %	0,469%	63 829,0	16	17	46	Locus:1.1.1.4872.7 File:"Ingel18221.wiff"	IAVSTEDLTDPAYHCAR	R	V	99,7 %	73,7	29,2	72,0	Carbamidomethyl (+57)	1 917,89	3	-0,0015	-0,76	108	124
18220-18222_ OuelletteM_20131010	18221_medium	18221_medium	Ingel18221_MGFPeaklist (F052589)	GP63, leishmanolysin	LinJ.10.0500	GP63, leishmanolysin,metallo-peptidase, Clan MA(M), Family M8	100,0 %	0,469%	63 829,0	16	17	46	Locus:1.1.1.4812.6 File:"Ingel18221.wiff"	ILESISNVR	R	H	99,0 %	40,0	30,6	0,000		1 029,58	2	-0,00062	-0,60	279	287
18220-18222_ OuelletteM_20131010	18221_medium	18221_medium	Ingel18221_MGFPeaklist (F052589)	GP63, leishmanolysin	LinJ.10.0500	GP63, leishmanolysin,metallo-peptidase, Clan MA(M), Family M8	100,0 %	0,469%	63 829,0	16	17	46	Locus:1.1.1.4819.4 File:"Ingel18221.wiff"	ILESISNVR	R	H	99,7 %	40,1	30,6	23,0		1 029,58	2	-0,00062	-0,60	279	287
18220-18222_ OuelletteM_20131010	18221_medium	18221_medium	Ingel18221_MGFPeaklist (F052589)	GP63, leishmanolysin	LinJ.10.0500	GP63, leishmanolysin,metallo-peptidase, Clan MA(M), Family M8	100,0 %	0,469%	63 829,0	16	17	46	Locus:1.1.1.4830.11 File:"Ingel18221.wiff"	ILESISNVR	R	H	99,7 %	48,2	30,5	27,8		1 029,58	2	0,0026	2,5	279	287
18220-18222_ OuelletteM_20131010	18221_medium	18221_medium	Ingel18221_MGFPeaklist (F052589)	GP63, leishmanolysin	LinJ.10.0500	GP63, leishmanolysin,metallo-peptidase, Clan MA(M), Family M8	100,0 %	0,469%	63 829,0	16	17	46	Locus:1.1.1.4820.3 File:"Ingel18221.wiff"	ILESISNVR	R	H	99,7 %	58,2	30,6	37,3		1 029,58	2	-0,00062	-0,60	279	287
18220-18222_ OuelletteM_20131010	18221_medium	18221_medium	Ingel18221_MGFPeaklist (F052589)	GP63, leishmanolysin	LinJ.10.0500	GP63, leishmanolysin,metallo-peptidase, Clan MA(M), Family M8	100,0 %	0,469%	63 829,0	16	17	46	Locus:1.1.1.4829.9 File:"Ingel18221.wiff"	ILESISNVR	R	H	99,7 %	76,8	30,5	55,1		1 029,58	2	0,0026	2,5	279	287
18220-18222_ OuelletteM_20131010	18221_medium	18221_medium	Ingel18221_MGFPeaklist (F052589)	GP63, leishmanolysin	LinJ.10.0500	GP63, leishmanolysin,metallo-peptidase, Clan MA(M), Family M8	100,0 %	0,469%	63 829,0	16	17	46	Locus:1.1.1.5064.6 File:"Ingel18221.wiff"	LGGVDICTAEDILTDEKR	R	D	99,7 %	102	29,9	91,6	Carbamidomethyl (+57)	2 003,97	3	-0,0099	-4,9	133	150
18220-18222_ OuelletteM_20131010	18221_medium	18221_medium	Ingel18221_MGFPeaklist (F052589)	GP63, leishmanolysin	LinJ.10.0500	GP63, leishmanolysin,metallo-peptidase, Clan MA(M), Family M8	100,0 %	0,469%	63 829,0	16	17	46	Locus:1.1.1.5130.2 File:"Ingel18221.wiff"	LGGVDICTAEDILTDEKRDILVK	R	H	99,3 %	22,9	27,9	22,7	Carbamidomethyl (+57)	2 572,35	4	0,0073	2,8	133	155
18220-18222_ OuelletteM_20131010	18221_medium	18221_medium	Ingel18221_MGFPeaklist (F052589)	GP63, leishmanolysin	LinJ.10.0500	GP63, leishmanolysin,metallo-peptidase, Clan MA(M), Family M8	100,0 %	0,469%	63 829,0	16	17	46	Locus:1.1.1.5129.8 File:"Ingel18221.wiff"	LGGVDICTAEDILTDEKRDILVK	R	H	99,7 %	41,4	27,9	41,4	Carbamidomethyl (+57)	2 572,35	4	0,0069	2,7	133	155
18220-18222_ OuelletteM_20131010	18221_medium	18221_medium	Ingel18221_MGFPeaklist (F052589)	GP63, leishmanolysin	LinJ.10.0500	GP63, leishmanolysin,metallo-peptidase, Clan MA(M), Family M8	100,0 %	0,469%	63 829,0	16	17	46	Locus:1.1.1.4785.14 File:"Ingel18221.wiff"	NAGCAFLSEK	R	C	98,8 %	29,0	28,8	25,9	Carbamidomethyl (+57)	1 095,51	2	0,0047	4,3	380	389
18220-18222_ OuelletteM_20131010	18221_medium	18221_medium	Ingel18221_MGFPeaklist (F052589)	GP63, leishmanolysin	LinJ.10.0500	GP63, leishmanolysin,metallo-peptidase, Clan MA(M), Family M8	100,0 %	0,469%	63 829,0	16	17	46	Locus:1.1.1.4789.13 File:"Ingel18221.wiff"	NAGCAFLSEK	R	C	98,8 %	29,3	28,8	25,8	Carbamidomethyl (+57)	1 095,51	2	0,0047	4,3	380	389
18220-18222_ OuelletteM_20131010	18221_medium	18221_medium	Ingel18221_MGFPeaklist (F052589)	GP63, leishmanolysin	LinJ.10.0500	GP63, leishmanolysin,metallo-peptidase, Clan MA(M), Family M8	100,0 %	0,469%	63 829,0	16	17	46	Locus:1.1.1.4788.15 File:"Ingel18221.wiff"	NAGCAFLSEK	R	C	99,0 %	30,6	28,8	27,7	Carbamidomethyl (+57)	1 095,51	2	0,0047	4,3	380	389
18220-18222_ OuelletteM_20131010	18221_medium	18221_medium	Ingel18221_MGFPeaklist (F052589)	GP63, leishmanolysin	LinJ.10.0500	GP63, leishmanolysin,metallo-peptidase, Clan MA(M), Family M8	100,0 %	0,469%	63 829,0	16	17	46	Locus:1.1.1.4797.11 File:"Ingel18221.wiff"	NAGCAFLSEK	R	C	99,2 %	34,1	28,8	22,8	Carbamidomethyl (+57)	1 095,51	2	0,0047	4,3	380	389
18220-18222_ OuelletteM_20131010	18221_medium	18221_medium	Ingel18221_MGFPeaklist (F052589)	GP63, leishmanolysin	LinJ.10.0500	GP63, leishmanolysin,metallo-peptidase, Clan MA(M), Family M8	100,0 %	0,469%	63 829,0	16	17	46	Locus:1.1.1.4796.7 File:"Ingel18221.wiff"	NAGCAFLSEK	R	C	99,4 %	34,6	28,8	31,7	Carbamidomethyl (+57)	1 095,51	2	0,0047	4,3	380	389
18220-18222_ OuelletteM_20131010	18221_medium	18221_medium	Ingel18221_MGFPeaklist (F052589)	GP63, leishmanolysin	LinJ.10.0500	GP63, leishmanolysin,metallo-peptidase, Clan MA(M), Family M8	100,0 %	0,469%	63 829,0	16	17	46	Locus:1.1.1.4767.15 File:"Ingel18221.wiff"	SYAGLCANVR	K	C	99,7 %	49,4	29,2	26,0	Carbamidomethyl (+57)	1 109,53	2	0,0035	3,2	502	511
18220-18222_ OuelletteM_20131010	18221_medium	18221_medium	Ingel18221_MGFPeaklist (F052589)	GP63, leishmanolysin	LinJ.10.0500	GP63, leishmanolysin,metallo-peptidase, Clan MA(M), Family M8	100,0 %	0,469%	63 829,0	16	17	46	Locus:1.1.1.4768.14 File:"Ingel18221.wiff"	SYAGLCANVR	K	C	99,7 %	61,6	29,2	40,3	Carbamidomethyl (+57)	1 109,53	2	0,0035	3,2	502	511
18220-18222_ OuelletteM_20131010	18221_medium	18221_medium	Ingel18221_MGFPeaklist (F052589)	GP63, leishmanolysin	LinJ.10.0500	GP63, leishmanolysin,metallo-peptidase, Clan MA(M), Family M8	100,0 %	0,469%	63 829,0	16	17	46	Locus:1.1.1.4748.19 File:"Ingel18221.wiff"	VTGMGDDVCSDFK	K	V	99,7 %	49,6	25,0	49,6	Oxidation (+16), Carbamidomethyl (+57)	1 445,58	2	-0,0029	-2,0	180	192
18220-18222_ OuelletteM_20131010	18221_medium	18221_medium	Ingel18221_MGFPeaklist (F052589)	GP63, leishmanolysin	LinJ.10.0500	GP63, leishmanolysin,metallo-peptidase, Clan MA(M), Family M8	100,0 %	0,469%	63 829,0	16	17	46	Locus:1.1.1.4747.20 File:"Ingel18221.wiff"	VTGMGDDVCSDFK	K	V	99,7 %	64,6	25,0	64,6	Oxidation (+16), Carbamidomethyl (+57)	1 445,58	2	-0,0029	-2,0	180	192
18220-18222_ OuelletteM_20131010	18221_medium	18221_medium	Ingel18221_MGFPeaklist (F052589)	GP63, leishmanolysin	LinJ.10.0500	GP63, leishmanolysin,metallo-peptidase, Clan MA(M), Family M8	100,0 %	0,469%	63 829,0	16	17	46	Locus:1.1.1.5077.2 File:"Ingel18221.wiff"	VVTHEMAHALGFSVGFFEGAR	R	I	99,7 %	49,6	30,0	48,2	Oxidation (+16)	2 277,10	4	0,0020	0,88	258	278
18220-18222_ OuelletteM_20131010	18221_medium	18221_medium	Ingel18221_MGFPeaklist (F052589)	GP63, leishmanolysin	LinJ.10.0490	GP63, leishmanolysin	100,0 %	0,469%	63 793,0	16	17	46	Locus:1.1.1.4825.4 File:"Ingel18221.wiff"	AANWGALR	R	I	99,0 %	32,1	31,0	21,5		857,45	2	0,00088	1,0	100	107
18220-18222_ OuelletteM_20131010	18221_medium	18221_medium	Ingel18221_MGFPeaklist (F052589)	GP63, leishmanolysin	LinJ.10.0490	GP63, leishmanolysin	100,0 %	0,469%	63 793,0	16	17	46	Locus:1.1.1.4821.4 File:"Ingel18221.wiff"	AANWGALR	R	I	99,0 %	34,4	31,0	19,7		857,45	2	0,00088	1,0	100	107
18220-18222_ OuelletteM_20131010	18221_medium	18221_medium	Ingel18221_MGFPeaklist (F052589)	GP63, leishmanolysin	LinJ.10.0490	GP63, leishmanolysin	100,0 %	0,469%	63 793,0	16	17	46	Locus:1.1.1.4812.4 File:"Ingel18221.wiff"	AANWGALR	R	I	99,0 %	46,8	31,0	33,6		857,45	2	0,00088	1,0	100	107
18220-18222_ OuelletteM_20131010	18221_medium	18221_medium	Ingel18221_MGFPeaklist (F052589)	GP63, leishmanolysin	LinJ.10.0490	GP63, leishmanolysin	100,0 %	0,469%	63 793,0	16	17	46	Locus:1.1.1.4823.4 File:"Ingel18221.wiff"	AANWGALR	R	I	99,0 %	51,5	31,0	34,6		857,45	2	0,00088	1,0	100	107
18220-18222_ OuelletteM_20131010	18221_medium	18221_medium	Ingel18221_MGFPeaklist (F052589)	GP63, leishmanolysin	LinJ.10.0490	GP63, leishmanolysin	100,0 %	0,469%	63 793,0	16	17	46	Locus:1.1.1.4832.2 File:"Ingel18221.wiff"	AANWGALR	R	I	99,0 %	64,3	31,0	44,9		857,46	2	0,0067	7,8	100	107
18220-18222_ OuelletteM_20131010	18221_medium	18221_medium	Ingel18221_MGFPeaklist (F052589)	GP63, leishmanolysin	LinJ.10.0490	GP63, leishmanolysin	100,0 %	0,469%	63 793,0	16	17	46	Locus:1.1.1.4831.4 File:"Ingel18221.wiff"	AANWGALR	R	I	99,0 %	74,3	31,0	54,4		857,46	2	0,0067	7,8	100	107
18220-18222_ OuelletteM_20131010	18221_medium	18221_medium	Ingel18221_MGFPeaklist (F052589)	GP63, leishmanolysin	LinJ.10.0490	GP63, leishmanolysin	100,0 %	0,469%	63 793,0	16	17	46	Locus:1.1.1.4762.7 File:"Ingel18221.wiff"	AEVMPWGR	K	N	99,0 %	32,2	30,6	22,3	Oxidation (+16)	960,45	2	0,0017	1,7	372	379
18220-18222_ OuelletteM_20131010	18221_medium	18221_medium	Ingel18221_MGFPeaklist (F052589)	GP63, leishmanolysin	LinJ.10.0490	GP63, leishmanolysin	100,0 %	0,469%	63 793,0	16	17	46	Locus:1.1.1.4761.8 File:"Ingel18221.wiff"	AEVMPWGR	K	N	99,0 %	32,8	30,6	27,0	Oxidation (+16)	960,45	2	0,0017	1,7	372	379
18220-18222_ OuelletteM_20131010	18221_medium	18221_medium	Ingel18221_MGFPeaklist (F052589)	GP63, leishmanolysin	LinJ.10.0490	GP63, leishmanolysin	100,0 %	0,469%	63 793,0	16	17	46	Locus:1.1.1.4966.15 File:"Ingel18221.wiff"	AREQYGCDTLEYLEIEDQGGAGSAGSHIK	K	M	99,7 %	58,8	27,4	58,8	Carbamidomethyl (+57)	3 153,44	4	0,0100	3,2	305	333
18220-18222_ OuelletteM_20131010	18221_medium	18221_medium	Ingel18221_MGFPeaklist (F052589)	GP63, leishmanolysin	LinJ.10.0490	GP63, leishmanolysin	100,0 %	0,469%	63 793,0	16	17	46	Locus:1.1.1.4963.15 File:"Ingel18221.wiff"	AREQYGCDTLEYLEIEDQGGAGSAGSHIK	K	M	99,7 %	72,6	27,4	72,6	Carbamidomethyl (+57)	3 153,44	4	0,0100	3,2	305	333
18220-18222_ OuelletteM_20131010	18221_medium	18221_medium	Ingel18221_MGFPeaklist (F052589)	GP63, leishmanolysin	LinJ.10.0490	GP63, leishmanolysin	100,0 %	0,469%	63 793,0	16	17	46	Locus:1.1.1.4965.15 File:"Ingel18221.wiff"	AREQYGCDTLEYLEIEDQGGAGSAGSHIK	K	M	99,7 %	80,6	27,4	80,6	Carbamidomethyl (+57)	3 153,44	4	0,0100	3,2	305	333
18220-18222_ OuelletteM_20131010	18221_medium	18221_medium	Ingel18221_MGFPeaklist (F052589)	GP63, leishmanolysin	LinJ.10.0490	GP63, leishmanolysin	100,0 %	0,469%	63 793,0	16	17	46	Locus:1.1.1.4964.15 File:"Ingel18221.wiff"	AREQYGCDTLEYLEIEDQGGAGSAGSHIK	K	M	99,7 %	90,3	27,4	90,3	Carbamidomethyl (+57)	3 153,44	4	0,0100	3,2	305	333
18220-18222_ OuelletteM_20131010	18221_medium	18221_medium	Ingel18221_MGFPeaklist (F052589)	GP63, leishmanolysin	LinJ.10.0490	GP63, leishmanolysin	100,0 %	0,469%	63 793,0	16	17	46	Locus:1.1.1.5046.8 File:"Ingel18221.wiff"	ASEAGAPFKGFNVFSDAAR	R	C	99,7 %	48,1	29,7	48,1		1 940,93	3	-0,0043	-2,2	467	485
18220-18222_ OuelletteM_20131010	18221_medium	18221_medium	Ingel18221_MGFPeaklist (F052589)	GP63, leishmanolysin	LinJ.10.0490	GP63, leishmanolysin	100,0 %	0,469%	63 793,0	16	17	46	Locus:1.1.1.5047.5 File:"Ingel18221.wiff"	ASEAGAPFKGFNVFSDAAR	R	C	99,7 %	67,8	29,7	66,3		1 940,94	3	0,00050	0,26	467	485
18220-18222_ OuelletteM_20131010	18221_medium	18221_medium	Ingel18221_MGFPeaklist (F052589)	GP63, leishmanolysin	LinJ.10.0490	GP63, leishmanolysin	100,0 %	0,469%	63 793,0	16	17	46	Locus:1.1.1.5055.14 File:"Ingel18221.wiff"	ASEAGAPFKGFNVFSDAAR	R	C	99,7 %	90,6	29,6	85,1		1 940,93	2	-0,0048	-2,5	467	485
18220-18222_ OuelletteM_20131010	18221_medium	18221_medium	Ingel18221_MGFPeaklist (F052589)	GP63, leishmanolysin	LinJ.10.0490	GP63, leishmanolysin	100,0 %	0,469%	63 793,0	16	17	46	Locus:1.1.1.5050.5 File:"Ingel18221.wiff"	ASEAGAPFKGFNVFSDAAR	R	C	99,7 %	96,7	29,7	93,6		1 940,94	3	0,00050	0,26	467	485
18220-18222_ OuelletteM_20131010	18221_medium	18221_medium	Ingel18221_MGFPeaklist (F052589)	GP63, leishmanolysin	LinJ.10.0490	GP63, leishmanolysin	100,0 %	0,469%	63 793,0	16	17	46	Locus:1.1.1.5056.17 File:"Ingel18221.wiff"	ASEAGAPFKGFNVFSDAAR	R	C	99,7 %	103	29,6	95,2		1 940,93	2	-0,0048	-2,5	467	485
18220-18222_ OuelletteM_20131010	18221_medium	18221_medium	Ingel18221_MGFPeaklist (F052589)	GP63, leishmanolysin	LinJ.10.0490	GP63, leishmanolysin	100,0 %	0,469%	63 793,0	16	17	46	Locus:1.1.1.4727.8 File:"Ingel18221.wiff"	CIDGAFRPK	R	T	99,4 %	26,5	30,2	18,5	Carbamidomethyl (+57)	1 062,53	2	-0,0022	-2,1	486	494
18220-18222_ OuelletteM_20131010	18221_medium	18221_medium	Ingel18221_MGFPeaklist (F052589)	GP63, leishmanolysin	LinJ.10.0490	GP63, leishmanolysin	100,0 %	0,469%	63 793,0	16	17	46	Locus:1.1.1.4728.12 File:"Ingel18221.wiff"	CIDGAFRPK	R	T	99,6 %	31,6	30,2	23,3	Carbamidomethyl (+57)	1 062,53	2	-0,0022	-2,1	486	494
18220-18222_ OuelletteM_20131010	18221_medium	18221_medium	Ingel18221_MGFPeaklist (F052589)	GP63, leishmanolysin	LinJ.10.0490	GP63, leishmanolysin	100,0 %	0,469%	63 793,0	16	17	46	Locus:1.1.1.4990.19 File:"Ingel18221.wiff"	EQYGCDTLEYLEIEDQGGAGSAGSHIK	R	M	99,7 %	65,6	26,8	65,6	Carbamidomethyl (+57)	2 926,30	3	0,0083	2,8	307	333
18220-18222_ OuelletteM_20131010	18221_medium	18221_medium	Ingel18221_MGFPeaklist (F052589)	GP63, leishmanolysin	LinJ.10.0490	GP63, leishmanolysin	100,0 %	0,469%	63 793,0	16	17	46	Locus:1.1.1.4989.18 File:"Ingel18221.wiff"	EQYGCDTLEYLEIEDQGGAGSAGSHIK	R	M	99,7 %	79,3	27,0	79,3	Carbamidomethyl (+57)	2 926,31	3	0,013	4,4	307	333
18220-18222_ OuelletteM_20131010	18221_medium	18221_medium	Ingel18221_MGFPeaklist (F052589)	GP63, leishmanolysin	LinJ.10.0490	GP63, leishmanolysin	100,0 %	0,469%	63 793,0	16	17	46	Locus:1.1.1.4939.6 File:"Ingel18221.wiff"	GFNVFSDAAR	K	C	96,7 %	35,0	29,2	25,7		1 082,53	2	0,017	15	476	485
18220-18222_ OuelletteM_20131010	18221_medium	18221_medium	Ingel18221_MGFPeaklist (F052589)	GP63, leishmanolysin	LinJ.10.0490	GP63, leishmanolysin	100,0 %	0,469%	63 793,0	16	17	46	Locus:1.1.1.4938.5 File:"Ingel18221.wiff"	GFNVFSDAAR	K	C	98,1 %	34,1	29,2	34,1		1 082,53	2	0,017	15	476	485
18220-18222_ OuelletteM_20131010	18221_medium	18221_medium	Ingel18221_MGFPeaklist (F052589)	GP63, leishmanolysin	LinJ.10.0490	GP63, leishmanolysin	100,0 %	0,469%	63 793,0	16	17	46	Locus:1.1.1.4886.6 File:"Ingel18221.wiff"	HLIPQALQLHTER	K	L	99,7 %	55,8	28,5	49,2		1 554,86	3	-0,0019	-1,2	156	168
18220-18222_ OuelletteM_20131010	18221_medium	18221_medium	Ingel18221_MGFPeaklist (F052589)	GP63, leishmanolysin	LinJ.10.0490	GP63, leishmanolysin	100,0 %	0,469%	63 793,0	16	17	46	Locus:1.1.1.4879.3 File:"Ingel18221.wiff"	HLIPQALQLHTER	K	L	99,7 %	65,6	28,5	57,2		1 554,86	3	-0,0019	-1,2	156	168
18220-18222_ OuelletteM_20131010	18221_medium	18221_medium	Ingel18221_MGFPeaklist (F052589)	GP63, leishmanolysin	LinJ.10.0490	GP63, leishmanolysin	100,0 %	0,469%	63 793,0	16	17	46	Locus:1.1.1.4878.3 File:"Ingel18221.wiff"	HLIPQALQLHTER	K	L	99,7 %	68,5	28,5	63,1		1 554,86	3	-0,0019	-1,2	156	168
18220-18222_ OuelletteM_20131010	18221_medium	18221_medium	Ingel18221_MGFPeaklist (F052589)	GP63, leishmanolysin	LinJ.10.0490	GP63, leishmanolysin	100,0 %	0,469%	63 793,0	16	17	46	Locus:1.1.1.4871.7 File:"Ingel18221.wiff"	IAVSTEDLTDPAYHCAR	R	V	99,7 %	70,7	29,2	69,4	Carbamidomethyl (+57)	1 917,89	3	-0,0015	-0,76	108	124
18220-18222_ OuelletteM_20131010	18221_medium	18221_medium	Ingel18221_MGFPeaklist (F052589)	GP63, leishmanolysin	LinJ.10.0490	GP63, leishmanolysin	100,0 %	0,469%	63 793,0	16	17	46	Locus:1.1.1.4872.7 File:"Ingel18221.wiff"	IAVSTEDLTDPAYHCAR	R	V	99,7 %	73,7	29,2	72,0	Carbamidomethyl (+57)	1 917,89	3	-0,0015	-0,76	108	124
18220-18222_ OuelletteM_20131010	18221_medium	18221_medium	Ingel18221_MGFPeaklist (F052589)	GP63, leishmanolysin	LinJ.10.0490	GP63, leishmanolysin	100,0 %	0,469%	63 793,0	16	17	46	Locus:1.1.1.4812.6 File:"Ingel18221.wiff"	ILESISNVR	R	H	99,0 %	40,0	30,6	0,000		1 029,58	2	-0,00062	-0,60	279	287
18220-18222_ OuelletteM_20131010	18221_medium	18221_medium	Ingel18221_MGFPeaklist (F052589)	GP63, leishmanolysin	LinJ.10.0490	GP63, leishmanolysin	100,0 %	0,469%	63 793,0	16	17	46	Locus:1.1.1.4819.4 File:"Ingel18221.wiff"	ILESISNVR	R	H	99,7 %	40,1	30,6	23,0		1 029,58	2	-0,00062	-0,60	279	287
18220-18222_ OuelletteM_20131010	18221_medium	18221_medium	Ingel18221_MGFPeaklist (F052589)	GP63, leishmanolysin	LinJ.10.0490	GP63, leishmanolysin	100,0 %	0,469%	63 793,0	16	17	46	Locus:1.1.1.4830.11 File:"Ingel18221.wiff"	ILESISNVR	R	H	99,7 %	48,2	30,5	27,8		1 029,58	2	0,0026	2,5	279	287
18220-18222_ OuelletteM_20131010	18221_medium	18221_medium	Ingel18221_MGFPeaklist (F052589)	GP63, leishmanolysin	LinJ.10.0490	GP63, leishmanolysin	100,0 %	0,469%	63 793,0	16	17	46	Locus:1.1.1.4820.3 File:"Ingel18221.wiff"	ILESISNVR	R	H	99,7 %	58,2	30,6	37,3		1 029,58	2	-0,00062	-0,60	279	287
18220-18222_ OuelletteM_20131010	18221_medium	18221_medium	Ingel18221_MGFPeaklist (F052589)	GP63, leishmanolysin	LinJ.10.0490	GP63, leishmanolysin	100,0 %	0,469%	63 793,0	16	17	46	Locus:1.1.1.4829.9 File:"Ingel18221.wiff"	ILESISNVR	R	H	99,7 %	76,8	30,5	55,1		1 029,58	2	0,0026	2,5	279	287
18220-18222_ OuelletteM_20131010	18221_medium	18221_medium	Ingel18221_MGFPeaklist (F052589)	GP63, leishmanolysin	LinJ.10.0490	GP63, leishmanolysin	100,0 %	0,469%	63 793,0	16	17	46	Locus:1.1.1.5064.6 File:"Ingel18221.wiff"	LGGVDICTAEDILTDEKR	R	D	99,7 %	102	29,9	91,6	Carbamidomethyl (+57)	2 003,97	3	-0,0099	-4,9	133	150
18220-18222_ OuelletteM_20131010	18221_medium	18221_medium	Ingel18221_MGFPeaklist (F052589)	GP63, leishmanolysin	LinJ.10.0490	GP63, leishmanolysin	100,0 %	0,469%	63 793,0	16	17	46	Locus:1.1.1.5130.2 File:"Ingel18221.wiff"	LGGVDICTAEDILTDEKRDILVK	R	H	99,3 %	22,9	27,9	22,7	Carbamidomethyl (+57)	2 572,35	4	0,0073	2,8	133	155
18220-18222_ OuelletteM_20131010	18221_medium	18221_medium	Ingel18221_MGFPeaklist (F052589)	GP63, leishmanolysin	LinJ.10.0490	GP63, leishmanolysin	100,0 %	0,469%	63 793,0	16	17	46	Locus:1.1.1.5129.8 File:"Ingel18221.wiff"	LGGVDICTAEDILTDEKRDILVK	R	H	99,7 %	41,4	27,9	41,4	Carbamidomethyl (+57)	2 572,35	4	0,0069	2,7	133	155
18220-18222_ OuelletteM_20131010	18221_medium	18221_medium	Ingel18221_MGFPeaklist (F052589)	GP63, leishmanolysin	LinJ.10.0490	GP63, leishmanolysin	100,0 %	0,469%	63 793,0	16	17	46	Locus:1.1.1.4785.14 File:"Ingel18221.wiff"	NAGCAFLSEK	R	C	98,8 %	29,0	28,8	25,9	Carbamidomethyl (+57)	1 095,51	2	0,0047	4,3	380	389
18220-18222_ OuelletteM_20131010	18221_medium	18221_medium	Ingel18221_MGFPeaklist (F052589)	GP63, leishmanolysin	LinJ.10.0490	GP63, leishmanolysin	100,0 %	0,469%	63 793,0	16	17	46	Locus:1.1.1.4789.13 File:"Ingel18221.wiff"	NAGCAFLSEK	R	C	98,8 %	29,3	28,8	25,8	Carbamidomethyl (+57)	1 095,51	2	0,0047	4,3	380	389
18220-18222_ OuelletteM_20131010	18221_medium	18221_medium	Ingel18221_MGFPeaklist (F052589)	GP63, leishmanolysin	LinJ.10.0490	GP63, leishmanolysin	100,0 %	0,469%	63 793,0	16	17	46	Locus:1.1.1.4788.15 File:"Ingel18221.wiff"	NAGCAFLSEK	R	C	99,0 %	30,6	28,8	27,7	Carbamidomethyl (+57)	1 095,51	2	0,0047	4,3	380	389
18220-18222_ OuelletteM_20131010	18221_medium	18221_medium	Ingel18221_MGFPeaklist (F052589)	GP63, leishmanolysin	LinJ.10.0490	GP63, leishmanolysin	100,0 %	0,469%	63 793,0	16	17	46	Locus:1.1.1.4797.11 File:"Ingel18221.wiff"	NAGCAFLSEK	R	C	99,2 %	34,1	28,8	22,8	Carbamidomethyl (+57)	1 095,51	2	0,0047	4,3	380	389
18220-18222_ OuelletteM_20131010	18221_medium	18221_medium	Ingel18221_MGFPeaklist (F052589)	GP63, leishmanolysin	LinJ.10.0490	GP63, leishmanolysin	100,0 %	0,469%	63 793,0	16	17	46	Locus:1.1.1.4796.7 File:"Ingel18221.wiff"	NAGCAFLSEK	R	C	99,4 %	34,6	28,8	31,7	Carbamidomethyl (+57)	1 095,51	2	0,0047	4,3	380	389
18220-18222_ OuelletteM_20131010	18221_medium	18221_medium	Ingel18221_MGFPeaklist (F052589)	GP63, leishmanolysin	LinJ.10.0490	GP63, leishmanolysin	100,0 %	0,469%	63 793,0	16	17	46	Locus:1.1.1.4767.15 File:"Ingel18221.wiff"	SYAGLCANVR	K	C	99,7 %	49,4	29,2	26,0	Carbamidomethyl (+57)	1 109,53	2	0,0035	3,2	502	511
18220-18222_ OuelletteM_20131010	18221_medium	18221_medium	Ingel18221_MGFPeaklist (F052589)	GP63, leishmanolysin	LinJ.10.0490	GP63, leishmanolysin	100,0 %	0,469%	63 793,0	16	17	46	Locus:1.1.1.4768.14 File:"Ingel18221.wiff"	SYAGLCANVR	K	C	99,7 %	61,6	29,2	40,3	Carbamidomethyl (+57)	1 109,53	2	0,0035	3,2	502	511
18220-18222_ OuelletteM_20131010	18221_medium	18221_medium	Ingel18221_MGFPeaklist (F052589)	GP63, leishmanolysin	LinJ.10.0490	GP63, leishmanolysin	100,0 %	0,469%	63 793,0	16	17	46	Locus:1.1.1.4748.19 File:"Ingel18221.wiff"	VTGMGDDVCSDFK	K	V	99,7 %	49,6	25,0	49,6	Oxidation (+16), Carbamidomethyl (+57)	1 445,58	2	-0,0029	-2,0	180	192
18220-18222_ OuelletteM_20131010	18221_medium	18221_medium	Ingel18221_MGFPeaklist (F052589)	GP63, leishmanolysin	LinJ.10.0490	GP63, leishmanolysin	100,0 %	0,469%	63 793,0	16	17	46	Locus:1.1.1.4747.20 File:"Ingel18221.wiff"	VTGMGDDVCSDFK	K	V	99,7 %	64,6	25,0	64,6	Oxidation (+16), Carbamidomethyl (+57)	1 445,58	2	-0,0029	-2,0	180	192
18220-18222_ OuelletteM_20131010	18221_medium	18221_medium	Ingel18221_MGFPeaklist (F052589)	GP63, leishmanolysin	LinJ.10.0490	GP63, leishmanolysin	100,0 %	0,469%	63 793,0	16	17	46	Locus:1.1.1.5077.2 File:"Ingel18221.wiff"	VVTHEMAHALGFSVGFFEGAR	R	I	99,7 %	49,6	30,0	48,2	Oxidation (+16)	2 277,10	4	0,0020	0,88	258	278
