# Supplementary material for: Mitochondrial Proteomics of Antimony and Miltefosine Resistant Leishmania infantum
Source: Proteomes. 2015 Oct 21;3(4):328–46. doi: 10.3390/proteomes3040328 (PMC5217391; doi:10.3390/proteomes3040328)
Supplement: Supplementary File 1 [file proteomes-03-00328-s001.zip › proteomes-03-00328-supplementary/Supplementary File 2/proteins/LinJ.13.0330.xls]

Experiment name	Biological sample category	Biological sample name	MS/MS sample name	Protein group	Protein accession number	Protein name	Protein identification probability	Protein percentage of total spectra	Protein molecular weight (AMU)	Number of unique peptides	Number of unique spectra	Number of total spectra	Spectrum name	Peptide sequence	Previous amino acid	Next amino acid	Peptide identification probability	Mascot Ion score	Mascot Identity score	Mascot Delta Ion score	Modifications identified by spectrum	Actual peptide mass (AMU)	Spectrum charge	Actual minus calculated peptide mass (AMU)	Actual minus calculated peptide mass (PPM)	Peptide start index	Peptide stop index
18220-18222_ OuelletteM_20131010	18222_small	18222_small	Ingel18222_MGFPeaklist (F052590)	alpha tubulin	LinJ.13.1460	alpha tubulin	100,0 %	2,23%	54 163,3	31	67	240	Locus:1.1.1.4820.15 File:"Ingel18222.wiff"	AFVHWYVGEGMEEGEFSEAR	R	E	99,7 %	72,9	26,0	72,9	Oxidation (+16)	2 345,01	3	0,0060	2,6	442	461
18220-18222_ OuelletteM_20131010	18222_small	18222_small	Ingel18222_MGFPeaklist (F052590)	alpha tubulin	LinJ.13.1460	alpha tubulin	100,0 %	2,23%	54 163,3	31	67	240	Locus:1.1.1.4944.20 File:"Ingel18222.wiff"	AVCMIANSTAIAEVFAR	R	I	97,6 %	19,9	29,8	19,9	Carbamidomethyl (+57), Oxidation (+16)	1 838,92	2	0,013	7,3	413	429
18220-18222_ OuelletteM_20131010	18222_small	18222_small	Ingel18222_MGFPeaklist (F052590)	alpha tubulin	LinJ.13.1460	alpha tubulin	100,0 %	2,23%	54 163,3	31	67	240	Locus:1.1.1.4961.15 File:"Ingel18222.wiff"	AVCMIANSTAIAEVFAR	R	I	99,7 %	122	29,9	118	Carbamidomethyl (+57)	1 822,91	2	0,0059	3,2	413	429
18220-18222_ OuelletteM_20131010	18222_small	18222_small	Ingel18222_MGFPeaklist (F052590)	alpha tubulin	LinJ.13.1460	alpha tubulin	100,0 %	2,23%	54 163,3	31	67	240	Locus:1.1.1.4907.17 File:"Ingel18222.wiff"	AVCMIANSTAIAEVFAR	R	I	99,7 %	123	29,8	119	Carbamidomethyl (+57), Oxidation (+16)	1 838,90	2	-0,0014	-0,76	413	429
18220-18222_ OuelletteM_20131010	18222_small	18222_small	Ingel18222_MGFPeaklist (F052590)	alpha tubulin	LinJ.13.1460	alpha tubulin	100,0 %	2,23%	54 163,3	31	67	240	Locus:1.1.1.4962.18 File:"Ingel18222.wiff"	AVCMIANSTAIAEVFAR	R	I	99,7 %	113	29,9	113	Carbamidomethyl (+57)	1 822,91	2	0,0059	3,2	413	429
18220-18222_ OuelletteM_20131010	18222_small	18222_small	Ingel18222_MGFPeaklist (F052590)	alpha tubulin	LinJ.13.1460	alpha tubulin	100,0 %	2,23%	54 163,3	31	67	240	Locus:1.1.1.4942.21 File:"Ingel18222.wiff"	AVCMIANSTAIAEVFAR	R	I	99,7 %	39,7	29,8	39,7	Carbamidomethyl (+57), Oxidation (+16)	1 838,91	2	0,0096	5,2	413	429
18220-18222_ OuelletteM_20131010	18222_small	18222_small	Ingel18222_MGFPeaklist (F052590)	alpha tubulin	LinJ.13.1460	alpha tubulin	100,0 %	2,23%	54 163,3	31	67	240	Locus:1.1.1.4902.20 File:"Ingel18222.wiff"	AVCMIANSTAIAEVFAR	R	I	99,7 %	110	29,8	105	Carbamidomethyl (+57), Oxidation (+16)	1 838,90	2	-0,0014	-0,76	413	429
18220-18222_ OuelletteM_20131010	18222_small	18222_small	Ingel18222_MGFPeaklist (F052590)	alpha tubulin	LinJ.13.1460	alpha tubulin	100,0 %	2,23%	54 163,3	31	67	240	Locus:1.1.1.4935.4 File:"Ingel18222.wiff"	AVCMIANSTAIAEVFAR	R	I	99,7 %	45,8	29,8	42,6	Carbamidomethyl (+57), Oxidation (+16), Deamidated (+1)	1 839,90	3	0,015	8,0	413	429
18220-18222_ OuelletteM_20131010	18222_small	18222_small	Ingel18222_MGFPeaklist (F052590)	alpha tubulin	LinJ.13.1460	alpha tubulin	100,0 %	2,23%	54 163,3	31	67	240	Locus:1.1.1.4932.5 File:"Ingel18222.wiff"	AVCMIANSTAIAEVFAR	R	I	99,7 %	48,2	29,8	37,4	Carbamidomethyl (+57), Oxidation (+16), Deamidated (+1)	1 839,90	3	0,015	8,0	413	429
18220-18222_ OuelletteM_20131010	18222_small	18222_small	Ingel18222_MGFPeaklist (F052590)	alpha tubulin	LinJ.13.1460	alpha tubulin	100,0 %	2,23%	54 163,3	31	67	240	Locus:1.1.1.4926.20 File:"Ingel18222.wiff"	AVCMIANSTAIAEVFAR	R	I	99,7 %	54,5	29,8	54,5	Carbamidomethyl (+57), Oxidation (+16), Deamidated (+1)	1 839,92	2	0,031	17	413	429
18220-18222_ OuelletteM_20131010	18222_small	18222_small	Ingel18222_MGFPeaklist (F052590)	alpha tubulin	LinJ.13.1460	alpha tubulin	100,0 %	2,23%	54 163,3	31	67	240	Locus:1.1.1.4928.19 File:"Ingel18222.wiff"	AVCMIANSTAIAEVFAR	R	I	99,7 %	59,7	29,8	50,8	Carbamidomethyl (+57), Oxidation (+16)	1 838,90	2	0,0026	1,4	413	429
18220-18222_ OuelletteM_20131010	18222_small	18222_small	Ingel18222_MGFPeaklist (F052590)	alpha tubulin	LinJ.13.1460	alpha tubulin	100,0 %	2,23%	54 163,3	31	67	240	Locus:1.1.1.4901.6 File:"Ingel18222.wiff"	AVCMIANSTAIAEVFAR	R	I	99,7 %	62,0	29,7	55,5	Carbamidomethyl (+57), Oxidation (+16)	1 838,90	3	-0,0020	-1,1	413	429
18220-18222_ OuelletteM_20131010	18222_small	18222_small	Ingel18222_MGFPeaklist (F052590)	alpha tubulin	LinJ.13.1460	alpha tubulin	100,0 %	2,23%	54 163,3	31	67	240	Locus:1.1.1.4925.7 File:"Ingel18222.wiff"	AVCMIANSTAIAEVFAR	R	I	99,7 %	71,3	29,8	65,3	Carbamidomethyl (+57), Oxidation (+16)	1 838,91	3	0,0058	3,2	413	429
18220-18222_ OuelletteM_20131010	18222_small	18222_small	Ingel18222_MGFPeaklist (F052590)	alpha tubulin	LinJ.13.1460	alpha tubulin	100,0 %	2,23%	54 163,3	31	67	240	Locus:1.1.1.4911.19 File:"Ingel18222.wiff"	AVCMIANSTAIAEVFAR	R	I	99,7 %	73,0	29,7	65,0	Carbamidomethyl (+57), Oxidation (+16), Deamidated (+1)	1 839,89	2	0,0046	2,5	413	429
18220-18222_ OuelletteM_20131010	18222_small	18222_small	Ingel18222_MGFPeaklist (F052590)	alpha tubulin	LinJ.13.1460	alpha tubulin	100,0 %	2,23%	54 163,3	31	67	240	Locus:1.1.1.4960.18 File:"Ingel18222.wiff"	AVCMIANSTAIAEVFAR	R	I	99,7 %	79,2	29,9	79,2	Carbamidomethyl (+57)	1 822,91	2	0,0059	3,2	413	429
18220-18222_ OuelletteM_20131010	18222_small	18222_small	Ingel18222_MGFPeaklist (F052590)	alpha tubulin	LinJ.13.1460	alpha tubulin	100,0 %	2,23%	54 163,3	31	67	240	Locus:1.1.1.4902.6 File:"Ingel18222.wiff"	AVCMIANSTAIAEVFAR	R	I	99,7 %	84,6	29,7	72,9	Carbamidomethyl (+57), Oxidation (+16)	1 838,90	3	-0,0020	-1,1	413	429
18220-18222_ OuelletteM_20131010	18222_small	18222_small	Ingel18222_MGFPeaklist (F052590)	alpha tubulin	LinJ.13.1460	alpha tubulin	100,0 %	2,23%	54 163,3	31	67	240	Locus:1.1.1.4909.5 File:"Ingel18222.wiff"	AVCMIANSTAIAEVFAR	R	I	99,7 %	86,2	29,7	80,5	Carbamidomethyl (+57), Oxidation (+16)	1 838,90	3	-0,0020	-1,1	413	429
18220-18222_ OuelletteM_20131010	18222_small	18222_small	Ingel18222_MGFPeaklist (F052590)	alpha tubulin	LinJ.13.1460	alpha tubulin	100,0 %	2,23%	54 163,3	31	67	240	Locus:1.1.1.4919.18 File:"Ingel18222.wiff"	AVCMIANSTAIAEVFAR	R	I	99,7 %	98,6	29,7	97,4	Carbamidomethyl (+57), Oxidation (+16)	1 838,90	2	-0,0018	-0,98	413	429
18220-18222_ OuelletteM_20131010	18222_small	18222_small	Ingel18222_MGFPeaklist (F052590)	alpha tubulin	LinJ.13.1460	alpha tubulin	100,0 %	2,23%	54 163,3	31	67	240	Locus:1.1.1.4910.20 File:"Ingel18222.wiff"	AVCMIANSTAIAEVFAR	R	I	99,7 %	101	29,8	98,1	Carbamidomethyl (+57), Oxidation (+16)	1 838,90	2	-0,0014	-0,76	413	429
18220-18222_ OuelletteM_20131010	18222_small	18222_small	Ingel18222_MGFPeaklist (F052590)	alpha tubulin	LinJ.13.1460	alpha tubulin	100,0 %	2,23%	54 163,3	31	67	240	Locus:1.1.1.4917.19 File:"Ingel18222.wiff"	AVCMIANSTAIAEVFAR	R	I	99,7 %	102	29,7	96,7	Carbamidomethyl (+57), Oxidation (+16)	1 838,90	2	-0,0018	-0,98	413	429
18220-18222_ OuelletteM_20131010	18222_small	18222_small	Ingel18222_MGFPeaklist (F052590)	alpha tubulin	LinJ.13.1460	alpha tubulin	100,0 %	2,23%	54 163,3	31	67	240	Locus:1.1.1.4886.18 File:"Ingel18222.wiff"	AYHEQLSVADITNSVFEPAGMLTK	K	C	99,7 %	37,5	29,1	29,7	Deamidated (+1), Oxidation (+16)	2 637,27	3	0,0100	3,8	320	343
18220-18222_ OuelletteM_20131010	18222_small	18222_small	Ingel18222_MGFPeaklist (F052590)	alpha tubulin	LinJ.13.1460	alpha tubulin	100,0 %	2,23%	54 163,3	31	67	240	Locus:1.1.1.4954.5 File:"Ingel18222.wiff"	AYHEQLSVADITNSVFEPAGMLTK	K	C	99,7 %	59,3	29,1	58,4	Oxidation (+16)	2 636,28	4	-0,0017	-0,64	320	343
18220-18222_ OuelletteM_20131010	18222_small	18222_small	Ingel18222_MGFPeaklist (F052590)	alpha tubulin	LinJ.13.1460	alpha tubulin	100,0 %	2,23%	54 163,3	31	67	240	Locus:1.1.1.4955.18 File:"Ingel18222.wiff"	AYHEQLSVADITNSVFEPAGMLTK	K	C	99,7 %	78,7	29,1	78,7	Oxidation (+16)	2 636,28	3	-0,0017	-0,65	320	343
18220-18222_ OuelletteM_20131010	18222_small	18222_small	Ingel18222_MGFPeaklist (F052590)	alpha tubulin	LinJ.13.1460	alpha tubulin	100,0 %	2,23%	54 163,3	31	67	240	Locus:1.1.1.4954.15 File:"Ingel18222.wiff"	AYHEQLSVADITNSVFEPAGMLTK	K	C	99,7 %	83,5	29,1	83,4	Oxidation (+16)	2 636,28	3	-0,0017	-0,65	320	343
18220-18222_ OuelletteM_20131010	18222_small	18222_small	Ingel18222_MGFPeaklist (F052590)	alpha tubulin	LinJ.13.1460	alpha tubulin	100,0 %	2,23%	54 163,3	31	67	240	Locus:1.1.1.4957.16 File:"Ingel18222.wiff"	AYHEQLSVADITNSVFEPAGMLTK	K	C	99,7 %	89,5	29,1	89,5	Oxidation (+16)	2 636,28	3	-0,0017	-0,65	320	343
18220-18222_ OuelletteM_20131010	18222_small	18222_small	Ingel18222_MGFPeaklist (F052590)	alpha tubulin	LinJ.13.1460	alpha tubulin	100,0 %	2,23%	54 163,3	31	67	240	Locus:1.1.1.4764.4 File:"Ingel18222.wiff"	CGINYQPPTVVPGGDLAK	K	V	98,6 %	32,2	30,4	29,3	Carbamidomethyl (+57)	1 884,96	4	0,020	11	392	409
18220-18222_ OuelletteM_20131010	18222_small	18222_small	Ingel18222_MGFPeaklist (F052590)	alpha tubulin	LinJ.13.1460	alpha tubulin	100,0 %	2,23%	54 163,3	31	67	240	Locus:1.1.1.4824.20 File:"Ingel18222.wiff"	CGINYQPPTVVPGGDLAK	K	V	98,9 %	20,0	30,6	20,0	Carbamidomethyl (+57)	1 884,95	2	0,0053	2,8	392	409
18220-18222_ OuelletteM_20131010	18222_small	18222_small	Ingel18222_MGFPeaklist (F052590)	alpha tubulin	LinJ.13.1460	alpha tubulin	100,0 %	2,23%	54 163,3	31	67	240	Locus:1.1.1.4765.19 File:"Ingel18222.wiff"	CGINYQPPTVVPGGDLAK	K	V	99,7 %	31,4	30,6	31,4	Carbamidomethyl (+57)	1 884,94	2	0,0037	2,0	392	409
18220-18222_ OuelletteM_20131010	18222_small	18222_small	Ingel18222_MGFPeaklist (F052590)	alpha tubulin	LinJ.13.1460	alpha tubulin	100,0 %	2,23%	54 163,3	31	67	240	Locus:1.1.1.4763.21 File:"Ingel18222.wiff"	CGINYQPPTVVPGGDLAK	K	V	99,7 %	38,5	30,6	38,5	Carbamidomethyl (+57)	1 884,94	2	0,0037	2,0	392	409
18220-18222_ OuelletteM_20131010	18222_small	18222_small	Ingel18222_MGFPeaklist (F052590)	alpha tubulin	LinJ.13.1460	alpha tubulin	100,0 %	2,23%	54 163,3	31	67	240	Locus:1.1.1.4771.11 File:"Ingel18222.wiff"	CGINYQPPTVVPGGDLAK	K	V	99,7 %	41,8	30,6	41,8	Carbamidomethyl (+57)	1 884,94	3	0,0019	1,0	392	409
18220-18222_ OuelletteM_20131010	18222_small	18222_small	Ingel18222_MGFPeaklist (F052590)	alpha tubulin	LinJ.13.1460	alpha tubulin	100,0 %	2,23%	54 163,3	31	67	240	Locus:1.1.1.4757.11 File:"Ingel18222.wiff"	CGINYQPPTVVPGGDLAK	K	V	99,7 %	45,8	30,6	45,8	Carbamidomethyl (+57)	1 884,94	3	0,0019	1,0	392	409
18220-18222_ OuelletteM_20131010	18222_small	18222_small	Ingel18222_MGFPeaklist (F052590)	alpha tubulin	LinJ.13.1460	alpha tubulin	100,0 %	2,23%	54 163,3	31	67	240	Locus:1.1.1.4763.2 File:"Ingel18222.wiff"	CGINYQPPTVVPGGDLAK	K	V	99,7 %	50,8	30,4	50,2	Carbamidomethyl (+57)	1 884,96	4	0,020	11	392	409
18220-18222_ OuelletteM_20131010	18222_small	18222_small	Ingel18222_MGFPeaklist (F052590)	alpha tubulin	LinJ.13.1460	alpha tubulin	100,0 %	2,23%	54 163,3	31	67	240	Locus:1.1.1.4756.10 File:"Ingel18222.wiff"	CGINYQPPTVVPGGDLAK	K	V	99,7 %	51,4	30,6	51,4	Carbamidomethyl (+57)	1 884,94	3	0,0019	1,0	392	409
18220-18222_ OuelletteM_20131010	18222_small	18222_small	Ingel18222_MGFPeaklist (F052590)	alpha tubulin	LinJ.13.1460	alpha tubulin	100,0 %	2,23%	54 163,3	31	67	240	Locus:1.1.1.4765.18 File:"Ingel18222.wiff"	CGINYQPPTVVPGGDLAK	K	V	99,7 %	63,2	30,6	63,2	Carbamidomethyl (+57)	1 884,94	2	0,0037	2,0	392	409
18220-18222_ OuelletteM_20131010	18222_small	18222_small	Ingel18222_MGFPeaklist (F052590)	alpha tubulin	LinJ.13.1460	alpha tubulin	100,0 %	2,23%	54 163,3	31	67	240	Locus:1.1.1.4766.21 File:"Ingel18222.wiff"	CGINYQPPTVVPGGDLAK	K	V	99,7 %	64,5	30,6	64,5	Carbamidomethyl (+57)	1 884,94	2	0,0037	2,0	392	409
18220-18222_ OuelletteM_20131010	18222_small	18222_small	Ingel18222_MGFPeaklist (F052590)	alpha tubulin	LinJ.13.1460	alpha tubulin	100,0 %	2,23%	54 163,3	31	67	240	Locus:1.1.1.4764.10 File:"Ingel18222.wiff"	CGINYQPPTVVPGGDLAK	K	V	99,7 %	65,2	30,6	63,9	Carbamidomethyl (+57)	1 884,94	3	0,0019	1,0	392	409
18220-18222_ OuelletteM_20131010	18222_small	18222_small	Ingel18222_MGFPeaklist (F052590)	alpha tubulin	LinJ.13.1460	alpha tubulin	100,0 %	2,23%	54 163,3	31	67	240	Locus:1.1.1.4757.21 File:"Ingel18222.wiff"	CGINYQPPTVVPGGDLAK	K	V	99,7 %	66,5	30,6	62,0	Carbamidomethyl (+57)	1 884,94	2	0,0037	2,0	392	409
18220-18222_ OuelletteM_20131010	18222_small	18222_small	Ingel18222_MGFPeaklist (F052590)	alpha tubulin	LinJ.13.1460	alpha tubulin	100,0 %	2,23%	54 163,3	31	67	240	Locus:1.1.1.4758.21 File:"Ingel18222.wiff"	CGINYQPPTVVPGGDLAK	K	V	99,7 %	68,1	30,6	66,2	Carbamidomethyl (+57)	1 884,94	2	0,0037	2,0	392	409
18220-18222_ OuelletteM_20131010	18222_small	18222_small	Ingel18222_MGFPeaklist (F052590)	alpha tubulin	LinJ.13.1460	alpha tubulin	100,0 %	2,23%	54 163,3	31	67	240	Locus:1.1.1.4965.20 File:"Ingel18222.wiff"	CIFLDLEPTVVDEVR	R	T	99,7 %	124	30,2	112	Carbamidomethyl (+57)	1 803,91	2	0,0013	0,73	104	118
18220-18222_ OuelletteM_20131010	18222_small	18222_small	Ingel18222_MGFPeaklist (F052590)	alpha tubulin	LinJ.13.1460	alpha tubulin	100,0 %	2,23%	54 163,3	31	67	240	Locus:1.1.1.4966.16 File:"Ingel18222.wiff"	CIFLDLEPTVVDEVR	R	T	99,7 %	117	30,2	104	Carbamidomethyl (+57)	1 803,91	2	0,0013	0,73	104	118
18220-18222_ OuelletteM_20131010	18222_small	18222_small	Ingel18222_MGFPeaklist (F052590)	alpha tubulin	LinJ.13.1460	alpha tubulin	100,0 %	2,23%	54 163,3	31	67	240	Locus:1.1.1.4957.3 File:"Ingel18222.wiff"	CIFLDLEPTVVDEVR	R	T	99,7 %	50,8	30,0	38,1	Carbamidomethyl (+57)	1 803,93	3	0,019	11	104	118
18220-18222_ OuelletteM_20131010	18222_small	18222_small	Ingel18222_MGFPeaklist (F052590)	alpha tubulin	LinJ.13.1460	alpha tubulin	100,0 %	2,23%	54 163,3	31	67	240	Locus:1.1.1.4968.3 File:"Ingel18222.wiff"	CIFLDLEPTVVDEVR	R	T	99,7 %	57,7	30,2	47,6	Carbamidomethyl (+57)	1 803,91	3	0,0056	3,1	104	118
18220-18222_ OuelletteM_20131010	18222_small	18222_small	Ingel18222_MGFPeaklist (F052590)	alpha tubulin	LinJ.13.1460	alpha tubulin	100,0 %	2,23%	54 163,3	31	67	240	Locus:1.1.1.4967.3 File:"Ingel18222.wiff"	CIFLDLEPTVVDEVR	R	T	99,7 %	70,0	30,2	52,1	Carbamidomethyl (+57)	1 803,91	3	0,0056	3,1	104	118
18220-18222_ OuelletteM_20131010	18222_small	18222_small	Ingel18222_MGFPeaklist (F052590)	alpha tubulin	LinJ.13.1460	alpha tubulin	100,0 %	2,23%	54 163,3	31	67	240	Locus:1.1.1.4958.15 File:"Ingel18222.wiff"	CIFLDLEPTVVDEVR	R	T	99,7 %	105	30,2	97,9	Carbamidomethyl (+57)	1 803,92	2	0,0071	3,9	104	118
18220-18222_ OuelletteM_20131010	18222_small	18222_small	Ingel18222_MGFPeaklist (F052590)	alpha tubulin	LinJ.13.1460	alpha tubulin	100,0 %	2,23%	54 163,3	31	67	240	Locus:1.1.1.4964.10 File:"Ingel18222.wiff"	CIFLDLEPTVVDEVRTGTYR	R	Q	99,7 %	42,3	29,9	40,5	Carbamidomethyl (+57)	2 382,20	3	0,0058	2,4	104	123
18220-18222_ OuelletteM_20131010	18222_small	18222_small	Ingel18222_MGFPeaklist (F052590)	alpha tubulin	LinJ.13.1460	alpha tubulin	100,0 %	2,23%	54 163,3	31	67	240	Locus:1.1.1.4965.11 File:"Ingel18222.wiff"	CIFLDLEPTVVDEVRTGTYR	R	Q	99,7 %	44,7	29,9	44,7	Carbamidomethyl (+57)	2 382,20	3	0,0058	2,4	104	123
18220-18222_ OuelletteM_20131010	18222_small	18222_small	Ingel18222_MGFPeaklist (F052590)	alpha tubulin	LinJ.13.1460	alpha tubulin	100,0 %	2,23%	54 163,3	31	67	240	Locus:1.1.1.4958.21 File:"Ingel18222.wiff"	CIGVEDDAFNTFFSETGAGK	K	H	94,6 %	13,9	27,0	13,9	Carbamidomethyl (+57)	2 163,95	2	0,0073	3,4	80	99
18220-18222_ OuelletteM_20131010	18222_small	18222_small	Ingel18222_MGFPeaklist (F052590)	alpha tubulin	LinJ.13.1460	alpha tubulin	100,0 %	2,23%	54 163,3	31	67	240	Locus:1.1.1.4957.20 File:"Ingel18222.wiff"	CIGVEDDAFNTFFSETGAGK	K	H	99,7 %	44,8	26,7	44,8	Carbamidomethyl (+57), Deamidated (+1)	2 164,94	2	0,015	7,1	80	99
18220-18222_ OuelletteM_20131010	18222_small	18222_small	Ingel18222_MGFPeaklist (F052590)	alpha tubulin	LinJ.13.1460	alpha tubulin	100,0 %	2,23%	54 163,3	31	67	240	Locus:1.1.1.4933.9 File:"Ingel18222.wiff"	CIGVEDDAFNTFFSETGAGKHVPR	K	C	99,7 %	40,8	29,1	38,8	Carbamidomethyl (+57)	2 653,27	4	0,045	17	80	103
18220-18222_ OuelletteM_20131010	18222_small	18222_small	Ingel18222_MGFPeaklist (F052590)	alpha tubulin	LinJ.13.1460	alpha tubulin	100,0 %	2,23%	54 163,3	31	67	240	Locus:1.1.1.4932.8 File:"Ingel18222.wiff"	CIGVEDDAFNTFFSETGAGKHVPR	K	C	99,7 %	56,6	29,2	56,1	Carbamidomethyl (+57)	2 653,28	4	0,058	22	80	103
18220-18222_ OuelletteM_20131010	18222_small	18222_small	Ingel18222_MGFPeaklist (F052590)	alpha tubulin	LinJ.13.1460	alpha tubulin	100,0 %	2,23%	54 163,3	31	67	240	Locus:1.1.1.4746.4 File:"Ingel18222.wiff"	DVNAAIATIK	K	T	98,4 %	29,7	30,3	23,4		1 014,56	2	-0,0066	-6,5	366	375
18220-18222_ OuelletteM_20131010	18222_small	18222_small	Ingel18222_MGFPeaklist (F052590)	alpha tubulin	LinJ.13.1460	alpha tubulin	100,0 %	2,23%	54 163,3	31	67	240	Locus:1.1.1.4684.4 File:"Ingel18222.wiff"	DVNAAIATIK	K	T	99,6 %	37,0	30,2	23,5		1 014,57	2	-0,0020	-2,0	366	375
18220-18222_ OuelletteM_20131010	18222_small	18222_small	Ingel18222_MGFPeaklist (F052590)	alpha tubulin	LinJ.13.1460	alpha tubulin	100,0 %	2,23%	54 163,3	31	67	240	Locus:1.1.1.4683.4 File:"Ingel18222.wiff"	DVNAAIATIK	K	T	99,7 %	40,0	30,2	29,3		1 014,57	2	-0,0022	-2,2	366	375
18220-18222_ OuelletteM_20131010	18222_small	18222_small	Ingel18222_MGFPeaklist (F052590)	alpha tubulin	LinJ.13.1460	alpha tubulin	100,0 %	2,23%	54 163,3	31	67	240	Locus:1.1.1.4675.5 File:"Ingel18222.wiff"	DVNAAIATIK	K	T	99,7 %	45,1	30,2	36,2		1 014,57	2	-0,00022	-0,22	366	375
18220-18222_ OuelletteM_20131010	18222_small	18222_small	Ingel18222_MGFPeaklist (F052590)	alpha tubulin	LinJ.13.1460	alpha tubulin	100,0 %	2,23%	54 163,3	31	67	240	Locus:1.1.1.4676.8 File:"Ingel18222.wiff"	DVNAAIATIK	K	T	99,7 %	45,3	30,2	37,9		1 014,57	2	-0,00022	-0,22	366	375
18220-18222_ OuelletteM_20131010	18222_small	18222_small	Ingel18222_MGFPeaklist (F052590)	alpha tubulin	LinJ.13.1460	alpha tubulin	100,0 %	2,23%	54 163,3	31	67	240	Locus:1.1.1.4667.7 File:"Ingel18222.wiff"	DVNAAIATIK	K	T	99,7 %	50,3	30,2	38,1		1 014,57	2	-0,00022	-0,22	366	375
18220-18222_ OuelletteM_20131010	18222_small	18222_small	Ingel18222_MGFPeaklist (F052590)	alpha tubulin	LinJ.13.1460	alpha tubulin	100,0 %	2,23%	54 163,3	31	67	240	Locus:1.1.1.4668.4 File:"Ingel18222.wiff"	DVNAAIATIK	K	T	99,7 %	54,7	30,2	40,7		1 014,57	2	-0,00022	-0,22	366	375
18220-18222_ OuelletteM_20131010	18222_small	18222_small	Ingel18222_MGFPeaklist (F052590)	alpha tubulin	LinJ.13.1460	alpha tubulin	100,0 %	2,23%	54 163,3	31	67	240	Locus:1.1.1.4601.6 File:"Ingel18222.wiff"	EDLAALEK	R	D	99,0 %	64,0	31,3	39,2		887,46	2	0,00028	0,31	462	469
18220-18222_ OuelletteM_20131010	18222_small	18222_small	Ingel18222_MGFPeaklist (F052590)	alpha tubulin	LinJ.13.1460	alpha tubulin	100,0 %	2,23%	54 163,3	31	67	240	Locus:1.1.1.4776.7 File:"Ingel18222.wiff"	EIVDLALDR	K	I	99,5 %	33,3	30,3	17,4		1 042,57	2	0,0028	2,7	152	160
18220-18222_ OuelletteM_20131010	18222_small	18222_small	Ingel18222_MGFPeaklist (F052590)	alpha tubulin	LinJ.13.1460	alpha tubulin	100,0 %	2,23%	54 163,3	31	67	240	Locus:1.1.1.4783.4 File:"Ingel18222.wiff"	EIVDLALDR	K	I	99,7 %	46,9	30,5	31,1		1 042,56	2	-0,0056	-5,4	152	160
18220-18222_ OuelletteM_20131010	18222_small	18222_small	Ingel18222_MGFPeaklist (F052590)	alpha tubulin	LinJ.13.1460	alpha tubulin	100,0 %	2,23%	54 163,3	31	67	240	Locus:1.1.1.4766.6 File:"Ingel18222.wiff"	EIVDLALDR	K	I	99,7 %	51,8	30,4	24,5		1 042,57	2	0,00058	0,55	152	160
18220-18222_ OuelletteM_20131010	18222_small	18222_small	Ingel18222_MGFPeaklist (F052590)	alpha tubulin	LinJ.13.1460	alpha tubulin	100,0 %	2,23%	54 163,3	31	67	240	Locus:1.1.1.4767.9 File:"Ingel18222.wiff"	EIVDLALDR	K	I	99,7 %	51,8	30,4	24,5		1 042,57	2	0,00058	0,55	152	160
18220-18222_ OuelletteM_20131010	18222_small	18222_small	Ingel18222_MGFPeaklist (F052590)	alpha tubulin	LinJ.13.1460	alpha tubulin	100,0 %	2,23%	54 163,3	31	67	240	Locus:1.1.1.4884.2 File:"Ingel18222.wiff"	EIVDLALDR	K	I	99,7 %	52,6	29,1	30,2	Glu->pyro-Glu (-18)	1 024,56	2	0,0015	1,5	152	160
18220-18222_ OuelletteM_20131010	18222_small	18222_small	Ingel18222_MGFPeaklist (F052590)	alpha tubulin	LinJ.13.1460	alpha tubulin	100,0 %	2,23%	54 163,3	31	67	240	Locus:1.1.1.4759.6 File:"Ingel18222.wiff"	EIVDLALDR	K	I	99,7 %	54,8	30,4	30,0		1 042,57	2	0,00058	0,55	152	160
18220-18222_ OuelletteM_20131010	18222_small	18222_small	Ingel18222_MGFPeaklist (F052590)	alpha tubulin	LinJ.13.1460	alpha tubulin	100,0 %	2,23%	54 163,3	31	67	240	Locus:1.1.1.4782.5 File:"Ingel18222.wiff"	EIVDLALDR	K	I	99,7 %	58,5	30,4	41,0		1 042,57	2	-0,00042	-0,40	152	160
18220-18222_ OuelletteM_20131010	18222_small	18222_small	Ingel18222_MGFPeaklist (F052590)	alpha tubulin	LinJ.13.1460	alpha tubulin	100,0 %	2,23%	54 163,3	31	67	240	Locus:1.1.1.4793.4 File:"Ingel18222.wiff"	EIVDLALDR	K	I	99,7 %	62,5	30,5	40,2		1 042,56	2	-0,0068	-6,5	152	160
18220-18222_ OuelletteM_20131010	18222_small	18222_small	Ingel18222_MGFPeaklist (F052590)	alpha tubulin	LinJ.13.1460	alpha tubulin	100,0 %	2,23%	54 163,3	31	67	240	Locus:1.1.1.4774.7 File:"Ingel18222.wiff"	EIVDLALDR	K	I	99,7 %	64,4	30,4	34,7		1 042,57	2	0,00058	0,55	152	160
18220-18222_ OuelletteM_20131010	18222_small	18222_small	Ingel18222_MGFPeaklist (F052590)	alpha tubulin	LinJ.13.1460	alpha tubulin	100,0 %	2,23%	54 163,3	31	67	240	Locus:1.1.1.4758.5 File:"Ingel18222.wiff"	EIVDLALDR	K	I	99,7 %	65,6	30,4	34,4		1 042,57	2	0,00058	0,55	152	160
18220-18222_ OuelletteM_20131010	18222_small	18222_small	Ingel18222_MGFPeaklist (F052590)	alpha tubulin	LinJ.13.1460	alpha tubulin	100,0 %	2,23%	54 163,3	31	67	240	Locus:1.1.1.4882.2 File:"Ingel18222.wiff"	EIVDLALDR	K	I	99,7 %	66,0	29,1	46,2	Glu->pyro-Glu (-18)	1 024,56	2	0,0015	1,5	152	160
18220-18222_ OuelletteM_20131010	18222_small	18222_small	Ingel18222_MGFPeaklist (F052590)	alpha tubulin	LinJ.13.1460	alpha tubulin	100,0 %	2,23%	54 163,3	31	67	240	Locus:1.1.1.4830.2 File:"Ingel18222.wiff"	EIVDLALDRIR	K	K	99,4 %	27,6	28,3	19,4		1 311,75	3	0,00090	0,69	152	162
18220-18222_ OuelletteM_20131010	18222_small	18222_small	Ingel18222_MGFPeaklist (F052590)	alpha tubulin	LinJ.13.1460	alpha tubulin	100,0 %	2,23%	54 163,3	31	67	240	Locus:1.1.1.4948.5 File:"Ingel18222.wiff"	EIVDLALDRIR	K	K	99,6 %	33,7	27,2	17,0	Glu->pyro-Glu (-18)	1 293,74	2	0,0027	2,1	152	162
18220-18222_ OuelletteM_20131010	18222_small	18222_small	Ingel18222_MGFPeaklist (F052590)	alpha tubulin	LinJ.13.1460	alpha tubulin	100,0 %	2,23%	54 163,3	31	67	240	Locus:1.1.1.4821.2 File:"Ingel18222.wiff"	EIVDLALDRIR	K	K	99,6 %	28,8	28,3	23,3		1 311,75	3	0,00090	0,69	152	162
18220-18222_ OuelletteM_20131010	18222_small	18222_small	Ingel18222_MGFPeaklist (F052590)	alpha tubulin	LinJ.13.1460	alpha tubulin	100,0 %	2,23%	54 163,3	31	67	240	Locus:1.1.1.4822.3 File:"Ingel18222.wiff"	EIVDLALDRIR	K	K	99,7 %	45,1	28,3	36,3		1 311,75	3	0,00090	0,69	152	162
18220-18222_ OuelletteM_20131010	18222_small	18222_small	Ingel18222_MGFPeaklist (F052590)	alpha tubulin	LinJ.13.1460	alpha tubulin	100,0 %	2,23%	54 163,3	31	67	240	Locus:1.1.1.4829.2 File:"Ingel18222.wiff"	EIVDLALDRIR	K	K	99,7 %	48,0	28,3	38,3		1 311,75	3	0,00090	0,69	152	162
18220-18222_ OuelletteM_20131010	18222_small	18222_small	Ingel18222_MGFPeaklist (F052590)	alpha tubulin	LinJ.13.1460	alpha tubulin	100,0 %	2,23%	54 163,3	31	67	240	Locus:1.1.1.4822.8 File:"Ingel18222.wiff"	EIVDLALDRIR	K	K	99,7 %	59,3	28,0	44,7		1 311,75	2	0,0032	2,4	152	162
18220-18222_ OuelletteM_20131010	18222_small	18222_small	Ingel18222_MGFPeaklist (F052590)	alpha tubulin	LinJ.13.1460	alpha tubulin	100,0 %	2,23%	54 163,3	31	67	240	Locus:1.1.1.4969.10 File:"Ingel18222.wiff"	FDGALNVDLTEFQTNLVPYPR	R	I	99,7 %	75,8	29,5	74,3		2 408,20	3	-0,00090	-0,37	283	303
18220-18222_ OuelletteM_20131010	18222_small	18222_small	Ingel18222_MGFPeaklist (F052590)	alpha tubulin	LinJ.13.1460	alpha tubulin	100,0 %	2,23%	54 163,3	31	67	240	Locus:1.1.1.4789.18 File:"Ingel18222.wiff"	GDVVPKDVNAAIATIK	R	T	99,5 %	24,6	27,7	22,5		1 609,90	2	-0,0013	-0,82	360	375
18220-18222_ OuelletteM_20131010	18222_small	18222_small	Ingel18222_MGFPeaklist (F052590)	alpha tubulin	LinJ.13.1460	alpha tubulin	100,0 %	2,23%	54 163,3	31	67	240	Locus:1.1.1.4787.6 File:"Ingel18222.wiff"	GDVVPKDVNAAIATIK	R	T	99,7 %	69,5	27,7	65,3		1 609,90	3	-0,0012	-0,74	360	375
18220-18222_ OuelletteM_20131010	18222_small	18222_small	Ingel18222_MGFPeaklist (F052590)	alpha tubulin	LinJ.13.1460	alpha tubulin	100,0 %	2,23%	54 163,3	31	67	240	Locus:1.1.1.4789.6 File:"Ingel18222.wiff"	GDVVPKDVNAAIATIK	R	T	99,7 %	97,1	27,7	88,6		1 609,90	3	-0,0012	-0,74	360	375
18220-18222_ OuelletteM_20131010	18222_small	18222_small	Ingel18222_MGFPeaklist (F052590)	alpha tubulin	LinJ.13.1460	alpha tubulin	100,0 %	2,23%	54 163,3	31	67	240	Locus:1.1.1.4788.6 File:"Ingel18222.wiff"	GDVVPKDVNAAIATIK	R	T	99,7 %	100,0	27,7	91,8		1 609,90	3	-0,0012	-0,74	360	375
18220-18222_ OuelletteM_20131010	18222_small	18222_small	Ingel18222_MGFPeaklist (F052590)	alpha tubulin	LinJ.13.1460	alpha tubulin	100,0 %	2,23%	54 163,3	31	67	240	Locus:1.1.1.4896.2 File:"Ingel18222.wiff"	GHYTIGKEIVDLALDR	R	I	99,7 %	77,4	29,5	65,2		1 798,95	4	-0,0064	-3,5	145	160
18220-18222_ OuelletteM_20131010	18222_small	18222_small	Ingel18222_MGFPeaklist (F052590)	alpha tubulin	LinJ.13.1460	alpha tubulin	100,0 %	2,23%	54 163,3	31	67	240	Locus:1.1.1.4909.4 File:"Ingel18222.wiff"	GHYTIGKEIVDLALDR	R	I	99,7 %	79,1	29,3	61,1		1 798,96	3	-0,0017	-0,94	145	160
18220-18222_ OuelletteM_20131010	18222_small	18222_small	Ingel18222_MGFPeaklist (F052590)	alpha tubulin	LinJ.13.1460	alpha tubulin	100,0 %	2,23%	54 163,3	31	67	240	Locus:1.1.1.4917.5 File:"Ingel18222.wiff"	GHYTIGKEIVDLALDR	R	I	99,7 %	80,7	29,7	73,8		1 798,94	3	-0,018	-9,8	145	160
18220-18222_ OuelletteM_20131010	18222_small	18222_small	Ingel18222_MGFPeaklist (F052590)	alpha tubulin	LinJ.13.1460	alpha tubulin	100,0 %	2,23%	54 163,3	31	67	240	Locus:1.1.1.4910.19 File:"Ingel18222.wiff"	GHYTIGKEIVDLALDR	R	I	99,7 %	83,3	29,2	79,7		1 798,96	2	0,0030	1,7	145	160
18220-18222_ OuelletteM_20131010	18222_small	18222_small	Ingel18222_MGFPeaklist (F052590)	alpha tubulin	LinJ.13.1460	alpha tubulin	100,0 %	2,23%	54 163,3	31	67	240	Locus:1.1.1.4902.4 File:"Ingel18222.wiff"	GHYTIGKEIVDLALDR	R	I	99,7 %	85,2	29,3	72,3		1 798,96	3	-0,0014	-0,78	145	160
18220-18222_ OuelletteM_20131010	18222_small	18222_small	Ingel18222_MGFPeaklist (F052590)	alpha tubulin	LinJ.13.1460	alpha tubulin	100,0 %	2,23%	54 163,3	31	67	240	Locus:1.1.1.4894.6 File:"Ingel18222.wiff"	GHYTIGKEIVDLALDR	R	I	99,7 %	91,6	29,3	79,9		1 798,96	3	-0,0014	-0,78	145	160
18220-18222_ OuelletteM_20131010	18222_small	18222_small	Ingel18222_MGFPeaklist (F052590)	alpha tubulin	LinJ.13.1460	alpha tubulin	100,0 %	2,23%	54 163,3	31	67	240	Locus:1.1.1.4893.5 File:"Ingel18222.wiff"	GHYTIGKEIVDLALDR	R	I	99,7 %	99,5	29,3	81,1		1 798,96	3	-0,0014	-0,78	145	160
18220-18222_ OuelletteM_20131010	18222_small	18222_small	Ingel18222_MGFPeaklist (F052590)	alpha tubulin	LinJ.13.1460	alpha tubulin	100,0 %	2,23%	54 163,3	31	67	240	Locus:1.1.1.4898.17 File:"Ingel18222.wiff"	GHYTIGKEIVDLALDR	R	I	99,7 %	103	29,3	85,5		1 798,96	2	0,00038	0,21	145	160
18220-18222_ OuelletteM_20131010	18222_small	18222_small	Ingel18222_MGFPeaklist (F052590)	alpha tubulin	LinJ.13.1460	alpha tubulin	100,0 %	2,23%	54 163,3	31	67	240	Locus:1.1.1.4897.19 File:"Ingel18222.wiff"	GHYTIGKEIVDLALDR	R	I	99,7 %	106	29,3	89,3		1 798,96	2	0,00038	0,21	145	160
18220-18222_ OuelletteM_20131010	18222_small	18222_small	Ingel18222_MGFPeaklist (F052590)	alpha tubulin	LinJ.13.1460	alpha tubulin	100,0 %	2,23%	54 163,3	31	67	240	Locus:1.1.1.4901.4 File:"Ingel18222.wiff"	GHYTIGKEIVDLALDR	R	I	99,7 %	110	29,3	86,7		1 798,96	3	-0,0014	-0,78	145	160
18220-18222_ OuelletteM_20131010	18222_small	18222_small	Ingel18222_MGFPeaklist (F052590)	alpha tubulin	LinJ.13.1460	alpha tubulin	100,0 %	2,23%	54 163,3	31	67	240	Locus:1.1.1.4949.6 File:"Ingel18222.wiff"	GHYTIGKEIVDLALDRIR	R	K	99,5 %	22,7	26,6	22,7		2 068,15	3	0,0049	2,4	145	162
18220-18222_ OuelletteM_20131010	18222_small	18222_small	Ingel18222_MGFPeaklist (F052590)	alpha tubulin	LinJ.13.1460	alpha tubulin	100,0 %	2,23%	54 163,3	31	67	240	Locus:1.1.1.4954.2 File:"Ingel18222.wiff"	GHYTIGKEIVDLALDRIR	R	K	99,7 %	58,3	26,7	58,3		2 068,14	4	0,0016	0,79	145	162
18220-18222_ OuelletteM_20131010	18222_small	18222_small	Ingel18222_MGFPeaklist (F052590)	alpha tubulin	LinJ.13.1460	alpha tubulin	100,0 %	2,23%	54 163,3	31	67	240	Locus:1.1.1.4950.2 File:"Ingel18222.wiff"	GHYTIGKEIVDLALDRIR	R	K	99,7 %	58,5	26,7	58,5		2 068,14	4	0,0016	0,79	145	162
18220-18222_ OuelletteM_20131010	18222_small	18222_small	Ingel18222_MGFPeaklist (F052590)	alpha tubulin	LinJ.13.1460	alpha tubulin	100,0 %	2,23%	54 163,3	31	67	240	Locus:1.1.1.4951.3 File:"Ingel18222.wiff"	GHYTIGKEIVDLALDRIR	R	K	99,7 %	65,0	26,7	65,0		2 068,14	4	0,0016	0,79	145	162
18220-18222_ OuelletteM_20131010	18222_small	18222_small	Ingel18222_MGFPeaklist (F052590)	alpha tubulin	LinJ.13.1460	alpha tubulin	100,0 %	2,23%	54 163,3	31	67	240	Locus:1.1.1.4953.2 File:"Ingel18222.wiff"	GHYTIGKEIVDLALDRIR	R	K	99,7 %	81,5	26,7	81,5		2 068,14	4	0,0016	0,79	145	162
18220-18222_ OuelletteM_20131010	18222_small	18222_small	Ingel18222_MGFPeaklist (F052590)	alpha tubulin	LinJ.13.1460	alpha tubulin	100,0 %	2,23%	54 163,3	31	67	240	Locus:1.1.1.4952.2 File:"Ingel18222.wiff"	GHYTIGKEIVDLALDRIR	R	K	99,7 %	81,8	26,7	80,5		2 068,14	4	0,0016	0,79	145	162
18220-18222_ OuelletteM_20131010	18222_small	18222_small	Ingel18222_MGFPeaklist (F052590)	alpha tubulin	LinJ.13.1460	alpha tubulin	100,0 %	2,23%	54 163,3	31	67	240	Locus:1.1.1.4951.2 File:"Ingel18222.wiff"	GHYTIGKEIVDLALDRIR	R	K	99,7 %	106	26,7	106		2 068,14	4	0,0016	0,79	145	162
18220-18222_ OuelletteM_20131010	18222_small	18222_small	Ingel18222_MGFPeaklist (F052590)	alpha tubulin	LinJ.13.1460	alpha tubulin	100,0 %	2,23%	54 163,3	31	67	240	Locus:1.1.1.4499.2 File:"Ingel18222.wiff"	HGKYMSCCLMYR	R	G	99,0 %	36,6	25,0	21,5	Oxidation (+16), Carbamidomethyl (+57), Carbamidomethyl (+57), Oxidation (+16)	1 636,65	4	-0,013	-7,7	348	359
18220-18222_ OuelletteM_20131010	18222_small	18222_small	Ingel18222_MGFPeaklist (F052590)	alpha tubulin	LinJ.13.1460	alpha tubulin	100,0 %	2,23%	54 163,3	31	67	240	Locus:1.1.1.4500.12 File:"Ingel18222.wiff"	HGKYMSCCLMYR	R	G	99,7 %	54,0	25,0	54,0	Oxidation (+16), Carbamidomethyl (+57), Carbamidomethyl (+57), Oxidation (+16)	1 636,65	3	-0,0074	-4,5	348	359
18220-18222_ OuelletteM_20131010	18222_small	18222_small	Ingel18222_MGFPeaklist (F052590)	alpha tubulin	LinJ.13.1460	alpha tubulin	100,0 %	2,23%	54 163,3	31	67	240	Locus:1.1.1.4506.13 File:"Ingel18222.wiff"	HGKYMSCCLMYR	R	G	99,7 %	63,1	25,0	63,1	Oxidation (+16), Carbamidomethyl (+57), Carbamidomethyl (+57), Oxidation (+16)	1 636,65	3	-0,0074	-4,5	348	359
18220-18222_ OuelletteM_20131010	18222_small	18222_small	Ingel18222_MGFPeaklist (F052590)	alpha tubulin	LinJ.13.1460	alpha tubulin	100,0 %	2,23%	54 163,3	31	67	240	Locus:1.1.1.4604.8 File:"Ingel18222.wiff"	IDHKFDLMYSK	R	R	99,1 %	22,7	29,8	22,4	Oxidation (+16)	1 411,69	3	0,0068	4,8	430	440
18220-18222_ OuelletteM_20131010	18222_small	18222_small	Ingel18222_MGFPeaklist (F052590)	alpha tubulin	LinJ.13.1460	alpha tubulin	100,0 %	2,23%	54 163,3	31	67	240	Locus:1.1.1.4602.9 File:"Ingel18222.wiff"	IDHKFDLMYSK	R	R	99,7 %	37,5	29,8	33,3	Oxidation (+16)	1 411,69	3	0,0068	4,8	430	440
18220-18222_ OuelletteM_20131010	18222_small	18222_small	Ingel18222_MGFPeaklist (F052590)	alpha tubulin	LinJ.13.1460	alpha tubulin	100,0 %	2,23%	54 163,3	31	67	240	Locus:1.1.1.4569.5 File:"Ingel18222.wiff"	IDHKFDLMYSKR	R	A	99,7 %	44,3	29,8	42,3	Oxidation (+16)	1 567,77	3	-0,0094	-6,0	430	441
18220-18222_ OuelletteM_20131010	18222_small	18222_small	Ingel18222_MGFPeaklist (F052590)	alpha tubulin	LinJ.13.1460	alpha tubulin	100,0 %	2,23%	54 163,3	31	67	240	Locus:1.1.1.4570.10 File:"Ingel18222.wiff"	IDHKFDLMYSKR	R	A	99,7 %	79,7	29,8	77,0	Oxidation (+16)	1 567,77	3	-0,0094	-6,0	430	441
18220-18222_ OuelletteM_20131010	18222_small	18222_small	Ingel18222_MGFPeaklist (F052590)	alpha tubulin	LinJ.13.1460	alpha tubulin	100,0 %	2,23%	54 163,3	31	67	240	Locus:1.1.1.4878.5 File:"Ingel18222.wiff"	IHFVLTSYAPVVSAEK	R	A	99,7 %	40,5	28,5	35,0		1 759,95	3	0,0034	1,9	304	319
18220-18222_ OuelletteM_20131010	18222_small	18222_small	Ingel18222_MGFPeaklist (F052590)	alpha tubulin	LinJ.13.1460	alpha tubulin	100,0 %	2,23%	54 163,3	31	67	240	Locus:1.1.1.4865.5 File:"Ingel18222.wiff"	IHFVLTSYAPVVSAEK	R	A	99,7 %	44,6	28,4	41,2		1 759,96	3	0,0070	4,0	304	319
18220-18222_ OuelletteM_20131010	18222_small	18222_small	Ingel18222_MGFPeaklist (F052590)	alpha tubulin	LinJ.13.1460	alpha tubulin	100,0 %	2,23%	54 163,3	31	67	240	Locus:1.1.1.4885.3 File:"Ingel18222.wiff"	IHFVLTSYAPVVSAEK	R	A	99,7 %	46,1	28,7	42,8		1 759,95	3	-0,0038	-2,2	304	319
18220-18222_ OuelletteM_20131010	18222_small	18222_small	Ingel18222_MGFPeaklist (F052590)	alpha tubulin	LinJ.13.1460	alpha tubulin	100,0 %	2,23%	54 163,3	31	67	240	Locus:1.1.1.4866.5 File:"Ingel18222.wiff"	IHFVLTSYAPVVSAEK	R	A	99,7 %	47,9	28,4	42,8		1 759,96	3	0,0070	4,0	304	319
18220-18222_ OuelletteM_20131010	18222_small	18222_small	Ingel18222_MGFPeaklist (F052590)	alpha tubulin	LinJ.13.1460	alpha tubulin	100,0 %	2,23%	54 163,3	31	67	240	Locus:1.1.1.4893.4 File:"Ingel18222.wiff"	IHFVLTSYAPVVSAEK	R	A	99,7 %	52,7	28,5	49,7		1 759,95	3	0,0022	1,3	304	319
18220-18222_ OuelletteM_20131010	18222_small	18222_small	Ingel18222_MGFPeaklist (F052590)	alpha tubulin	LinJ.13.1460	alpha tubulin	100,0 %	2,23%	54 163,3	31	67	240	Locus:1.1.1.4861.4 File:"Ingel18222.wiff"	IHFVLTSYAPVVSAEK	R	A	99,7 %	55,0	28,4	49,6		1 759,96	3	0,0070	4,0	304	319
18220-18222_ OuelletteM_20131010	18222_small	18222_small	Ingel18222_MGFPeaklist (F052590)	alpha tubulin	LinJ.13.1460	alpha tubulin	100,0 %	2,23%	54 163,3	31	67	240	Locus:1.1.1.4886.6 File:"Ingel18222.wiff"	IHFVLTSYAPVVSAEK	R	A	99,7 %	55,3	28,6	49,2		1 759,95	3	0,0010	0,57	304	319
18220-18222_ OuelletteM_20131010	18222_small	18222_small	Ingel18222_MGFPeaklist (F052590)	alpha tubulin	LinJ.13.1460	alpha tubulin	100,0 %	2,23%	54 163,3	31	67	240	Locus:1.1.1.4877.6 File:"Ingel18222.wiff"	IHFVLTSYAPVVSAEK	R	A	99,7 %	56,8	28,4	47,2		1 759,96	3	0,0067	3,8	304	319
18220-18222_ OuelletteM_20131010	18222_small	18222_small	Ingel18222_MGFPeaklist (F052590)	alpha tubulin	LinJ.13.1460	alpha tubulin	100,0 %	2,23%	54 163,3	31	67	240	Locus:1.1.1.4869.6 File:"Ingel18222.wiff"	IHFVLTSYAPVVSAEK	R	A	99,7 %	57,4	28,4	51,0		1 759,96	3	0,0070	4,0	304	319
18220-18222_ OuelletteM_20131010	18222_small	18222_small	Ingel18222_MGFPeaklist (F052590)	alpha tubulin	LinJ.13.1460	alpha tubulin	100,0 %	2,23%	54 163,3	31	67	240	Locus:1.1.1.4870.3 File:"Ingel18222.wiff"	IHFVLTSYAPVVSAEK	R	A	99,7 %	62,5	28,4	55,3		1 759,96	3	0,0070	4,0	304	319
18220-18222_ OuelletteM_20131010	18222_small	18222_small	Ingel18222_MGFPeaklist (F052590)	alpha tubulin	LinJ.13.1460	alpha tubulin	100,0 %	2,23%	54 163,3	31	67	240	Locus:1.1.1.4862.5 File:"Ingel18222.wiff"	IHFVLTSYAPVVSAEK	R	A	99,7 %	65,0	28,4	54,9		1 759,96	3	0,0070	4,0	304	319
18220-18222_ OuelletteM_20131010	18222_small	18222_small	Ingel18222_MGFPeaklist (F052590)	alpha tubulin	LinJ.13.1460	alpha tubulin	100,0 %	2,23%	54 163,3	31	67	240	Locus:1.1.1.4863.19 File:"Ingel18222.wiff"	IHFVLTSYAPVVSAEK	R	A	99,7 %	95,7	28,6	90,4		1 759,95	2	0,00038	0,21	304	319
18220-18222_ OuelletteM_20131010	18222_small	18222_small	Ingel18222_MGFPeaklist (F052590)	alpha tubulin	LinJ.13.1460	alpha tubulin	100,0 %	2,23%	54 163,3	31	67	240	Locus:1.1.1.4864.19 File:"Ingel18222.wiff"	IHFVLTSYAPVVSAEK	R	A	99,7 %	101	28,6	94,5		1 759,95	2	0,00038	0,21	304	319
18220-18222_ OuelletteM_20131010	18222_small	18222_small	Ingel18222_MGFPeaklist (F052590)	alpha tubulin	LinJ.13.1460	alpha tubulin	100,0 %	2,23%	54 163,3	31	67	240	Locus:1.1.1.4969.14 File:"Ingel18222.wiff"	KLADNCTGLQGFMVFHAVGGGTGSGLGALLLER	R	L	99,6 %	138	28,0	137	Carbamidomethyl (+57), Oxidation (+16)	3 361,69	4	0,000046	0,014	163	195
18220-18222_ OuelletteM_20131010	18222_small	18222_small	Ingel18222_MGFPeaklist (F052590)	alpha tubulin	LinJ.13.1460	alpha tubulin	100,0 %	2,23%	54 163,3	31	67	240	Locus:1.1.1.4968.16 File:"Ingel18222.wiff"	KLADNCTGLQGFMVFHAVGGGTGSGLGALLLER	R	L	99,7 %	115	28,0	113	Carbamidomethyl (+57), Oxidation (+16)	3 361,69	4	0,000046	0,014	163	195
18220-18222_ OuelletteM_20131010	18222_small	18222_small	Ingel18222_MGFPeaklist (F052590)	alpha tubulin	LinJ.13.1460	alpha tubulin	100,0 %	2,23%	54 163,3	31	67	240	Locus:1.1.1.4970.11 File:"Ingel18222.wiff"	LADNCTGLQGFMVFHAVGGGTGSGLGALLLER	K	L	99,2 %	21,1	28,4	21,1	Carbamidomethyl (+57), Oxidation (+16)	3 233,61	4	0,012	3,7	164	195
18220-18222_ OuelletteM_20131010	18222_small	18222_small	Ingel18222_MGFPeaklist (F052590)	alpha tubulin	LinJ.13.1460	alpha tubulin	100,0 %	2,23%	54 163,3	31	67	240	Locus:1.1.1.4974.21 File:"Ingel18222.wiff"	LADNCTGLQGFMVFHAVGGGTGSGLGALLLER	K	L	99,7 %	29,9	28,5	29,9	Carbamidomethyl (+57), Oxidation (+16)	3 233,60	3	0,0035	1,1	164	195
18220-18222_ OuelletteM_20131010	18222_small	18222_small	Ingel18222_MGFPeaklist (F052590)	alpha tubulin	LinJ.13.1460	alpha tubulin	100,0 %	2,23%	54 163,3	31	67	240	Locus:1.1.1.4972.21 File:"Ingel18222.wiff"	LADNCTGLQGFMVFHAVGGGTGSGLGALLLER	K	L	99,7 %	122	28,5	113	Carbamidomethyl (+57), Oxidation (+16)	3 233,60	3	0,0035	1,1	164	195
18220-18222_ OuelletteM_20131010	18222_small	18222_small	Ingel18222_MGFPeaklist (F052590)	alpha tubulin	LinJ.13.1460	alpha tubulin	100,0 %	2,23%	54 163,3	31	67	240	Locus:1.1.1.4971.11 File:"Ingel18222.wiff"	LADNCTGLQGFMVFHAVGGGTGSGLGALLLER	K	L	99,7 %	57,7	28,4	52,0	Carbamidomethyl (+57), Oxidation (+16)	3 233,61	4	0,012	3,7	164	195
18220-18222_ OuelletteM_20131010	18222_small	18222_small	Ingel18222_MGFPeaklist (F052590)	alpha tubulin	LinJ.13.1460	alpha tubulin	100,0 %	2,23%	54 163,3	31	67	240	Locus:1.1.1.4979.10 File:"Ingel18222.wiff"	LIGQVVSSLTASLR	R	F	96,6 %	20,1	27,8	20,1		1 442,84	2	-0,0093	-6,5	269	282
18220-18222_ OuelletteM_20131010	18222_small	18222_small	Ingel18222_MGFPeaklist (F052590)	alpha tubulin	LinJ.13.1460	alpha tubulin	100,0 %	2,23%	54 163,3	31	67	240	Locus:1.1.1.4982.14 File:"Ingel18222.wiff"	LIGQVVSSLTASLR	R	F	99,2 %	33,7	27,8	33,4		1 442,84	2	-0,0093	-6,5	269	282
18220-18222_ OuelletteM_20131010	18222_small	18222_small	Ingel18222_MGFPeaklist (F052590)	alpha tubulin	LinJ.13.1460	alpha tubulin	100,0 %	2,23%	54 163,3	31	67	240	Locus:1.1.1.4966.2 File:"Ingel18222.wiff"	LIGQVVSSLTASLR	R	F	99,7 %	73,6	26,8	71,0		1 442,85	3	0,0049	3,4	269	282
18220-18222_ OuelletteM_20131010	18222_small	18222_small	Ingel18222_MGFPeaklist (F052590)	alpha tubulin	LinJ.13.1460	alpha tubulin	100,0 %	2,23%	54 163,3	31	67	240	Locus:1.1.1.4967.2 File:"Ingel18222.wiff"	LIGQVVSSLTASLR	R	F	99,7 %	73,7	26,8	70,5		1 442,85	3	0,0049	3,4	269	282
18220-18222_ OuelletteM_20131010	18222_small	18222_small	Ingel18222_MGFPeaklist (F052590)	alpha tubulin	LinJ.13.1460	alpha tubulin	100,0 %	2,23%	54 163,3	31	67	240	Locus:1.1.1.4888.8 File:"Ingel18222.wiff"	QLFNPEQLVSGK	R	E	98,5 %	36,7	30,5	17,2	Deamidated (+1)	1 359,71	2	0,011	8,3	124	135
18220-18222_ OuelletteM_20131010	18222_small	18222_small	Ingel18222_MGFPeaklist (F052590)	alpha tubulin	LinJ.13.1460	alpha tubulin	100,0 %	2,23%	54 163,3	31	67	240	Locus:1.1.1.4889.13 File:"Ingel18222.wiff"	QLFNPEQLVSGK	R	E	99,7 %	39,3	30,3	33,1		1 358,71	2	-0,0059	-4,4	124	135
18220-18222_ OuelletteM_20131010	18222_small	18222_small	Ingel18222_MGFPeaklist (F052590)	alpha tubulin	LinJ.13.1460	alpha tubulin	100,0 %	2,23%	54 163,3	31	67	240	Locus:1.1.1.4960.4 File:"Ingel18222.wiff"	QLFNPEQLVSGK	R	E	99,7 %	46,1	29,9	34,4	Gln->pyro-Glu (-17)	1 341,70	2	0,0076	5,7	124	135
18220-18222_ OuelletteM_20131010	18222_small	18222_small	Ingel18222_MGFPeaklist (F052590)	alpha tubulin	LinJ.13.1460	alpha tubulin	100,0 %	2,23%	54 163,3	31	67	240	Locus:1.1.1.4861.8 File:"Ingel18222.wiff"	QLFNPEQLVSGK	R	E	99,7 %	47,4	30,2	42,1		1 358,72	2	-0,0011	-0,83	124	135
18220-18222_ OuelletteM_20131010	18222_small	18222_small	Ingel18222_MGFPeaklist (F052590)	alpha tubulin	LinJ.13.1460	alpha tubulin	100,0 %	2,23%	54 163,3	31	67	240	Locus:1.1.1.4877.11 File:"Ingel18222.wiff"	QLFNPEQLVSGK	R	E	99,7 %	50,5	30,2	36,9		1 358,72	2	-0,0019	-1,4	124	135
18220-18222_ OuelletteM_20131010	18222_small	18222_small	Ingel18222_MGFPeaklist (F052590)	alpha tubulin	LinJ.13.1460	alpha tubulin	100,0 %	2,23%	54 163,3	31	67	240	Locus:1.1.1.4959.10 File:"Ingel18222.wiff"	QLFNPEQLVSGK	R	E	99,7 %	51,3	29,9	42,2	Gln->pyro-Glu (-17)	1 341,70	2	0,0076	5,7	124	135
18220-18222_ OuelletteM_20131010	18222_small	18222_small	Ingel18222_MGFPeaklist (F052590)	alpha tubulin	LinJ.13.1460	alpha tubulin	100,0 %	2,23%	54 163,3	31	67	240	Locus:1.1.1.4868.2 File:"Ingel18222.wiff"	QLFNPEQLVSGK	R	E	99,7 %	54,7	30,2	46,4		1 358,72	3	0,0048	3,5	124	135
18220-18222_ OuelletteM_20131010	18222_small	18222_small	Ingel18222_MGFPeaklist (F052590)	alpha tubulin	LinJ.13.1460	alpha tubulin	100,0 %	2,23%	54 163,3	31	67	240	Locus:1.1.1.4870.5 File:"Ingel18222.wiff"	QLFNPEQLVSGK	R	E	99,7 %	65,5	30,2	57,8		1 358,72	2	-0,0019	-1,4	124	135
18220-18222_ OuelletteM_20131010	18222_small	18222_small	Ingel18222_MGFPeaklist (F052590)	alpha tubulin	LinJ.13.1460	alpha tubulin	100,0 %	2,23%	54 163,3	31	67	240	Locus:1.1.1.4862.15 File:"Ingel18222.wiff"	QLFNPEQLVSGK	R	E	99,7 %	66,8	30,2	57,5		1 358,72	2	-0,0013	-0,97	124	135
18220-18222_ OuelletteM_20131010	18222_small	18222_small	Ingel18222_MGFPeaklist (F052590)	alpha tubulin	LinJ.13.1460	alpha tubulin	100,0 %	2,23%	54 163,3	31	67	240	Locus:1.1.1.4869.11 File:"Ingel18222.wiff"	QLFNPEQLVSGK	R	E	99,7 %	72,8	30,2	64,6		1 358,72	2	-0,0019	-1,4	124	135
18220-18222_ OuelletteM_20131010	18222_small	18222_small	Ingel18222_MGFPeaklist (F052590)	alpha tubulin	LinJ.13.1460	alpha tubulin	100,0 %	2,23%	54 163,3	31	67	240	Locus:1.1.1.4833.15 File:"Ingel18222.wiff"	QLFNPEQLVSGKEDAANNYAR	R	G	97,3 %	49,2	29,8	8,73	Deamidated (+1), Deamidated (+1)	2 365,15	3	0,028	12	124	144
18220-18222_ OuelletteM_20131010	18222_small	18222_small	Ingel18222_MGFPeaklist (F052590)	alpha tubulin	LinJ.13.1460	alpha tubulin	100,0 %	2,23%	54 163,3	31	67	240	Locus:1.1.1.4852.8 File:"Ingel18222.wiff"	QLFNPEQLVSGKEDAANNYAR	R	G	97,8 %	54,2	29,9	4,19	Deamidated (+1)	2 364,16	4	0,021	9,1	124	144
18220-18222_ OuelletteM_20131010	18222_small	18222_small	Ingel18222_MGFPeaklist (F052590)	alpha tubulin	LinJ.13.1460	alpha tubulin	100,0 %	2,23%	54 163,3	31	67	240	Locus:1.1.1.4893.17 File:"Ingel18222.wiff"	QLFNPEQLVSGKEDAANNYAR	R	G	98,2 %	20,4	29,9	20,4		2 363,14	3	-0,0095	-4,0	124	144
18220-18222_ OuelletteM_20131010	18222_small	18222_small	Ingel18222_MGFPeaklist (F052590)	alpha tubulin	LinJ.13.1460	alpha tubulin	100,0 %	2,23%	54 163,3	31	67	240	Locus:1.1.1.4834.14 File:"Ingel18222.wiff"	QLFNPEQLVSGKEDAANNYAR	R	G	99,1 %	93,1	29,9	1,43	Deamidated (+1)	2 364,15	3	0,013	5,5	124	144
18220-18222_ OuelletteM_20131010	18222_small	18222_small	Ingel18222_MGFPeaklist (F052590)	alpha tubulin	LinJ.13.1460	alpha tubulin	100,0 %	2,23%	54 163,3	31	67	240	Locus:1.1.1.4851.5 File:"Ingel18222.wiff"	QLFNPEQLVSGKEDAANNYAR	R	G	99,3 %	41,0	29,9	0,500	Deamidated (+1)	2 364,14	4	0,0030	1,3	124	144
18220-18222_ OuelletteM_20131010	18222_small	18222_small	Ingel18222_MGFPeaklist (F052590)	alpha tubulin	LinJ.13.1460	alpha tubulin	100,0 %	2,23%	54 163,3	31	67	240	Locus:1.1.1.4914.16 File:"Ingel18222.wiff"	QLFNPEQLVSGKEDAANNYAR	R	G	99,3 %	36,5	29,8	36,5		2 363,17	3	0,023	9,7	124	144
18220-18222_ OuelletteM_20131010	18222_small	18222_small	Ingel18222_MGFPeaklist (F052590)	alpha tubulin	LinJ.13.1460	alpha tubulin	100,0 %	2,23%	54 163,3	31	67	240	Locus:1.1.1.4855.16 File:"Ingel18222.wiff"	QLFNPEQLVSGKEDAANNYAR	R	G	99,4 %	99,9	29,9	7,10	Deamidated (+1)	2 364,14	3	0,0088	3,7	124	144
18220-18222_ OuelletteM_20131010	18222_small	18222_small	Ingel18222_MGFPeaklist (F052590)	alpha tubulin	LinJ.13.1460	alpha tubulin	100,0 %	2,23%	54 163,3	31	67	240	Locus:1.1.1.4856.18 File:"Ingel18222.wiff"	QLFNPEQLVSGKEDAANNYAR	R	G	99,4 %	89,8	29,9	3,83	Deamidated (+1)	2 364,14	3	0,0082	3,5	124	144
18220-18222_ OuelletteM_20131010	18222_small	18222_small	Ingel18222_MGFPeaklist (F052590)	alpha tubulin	LinJ.13.1460	alpha tubulin	100,0 %	2,23%	54 163,3	31	67	240	Locus:1.1.1.4853.21 File:"Ingel18222.wiff"	QLFNPEQLVSGKEDAANNYAR	R	G	99,4 %	92,4	29,9	11,6	Deamidated (+1)	2 364,15	3	0,013	5,5	124	144
18220-18222_ OuelletteM_20131010	18222_small	18222_small	Ingel18222_MGFPeaklist (F052590)	alpha tubulin	LinJ.13.1460	alpha tubulin	100,0 %	2,23%	54 163,3	31	67	240	Locus:1.1.1.4863.14 File:"Ingel18222.wiff"	QLFNPEQLVSGKEDAANNYAR	R	G	99,6 %	85,6	29,9	2,47	Deamidated (+1)	2 364,14	3	0,0043	1,8	124	144
18220-18222_ OuelletteM_20131010	18222_small	18222_small	Ingel18222_MGFPeaklist (F052590)	alpha tubulin	LinJ.13.1460	alpha tubulin	100,0 %	2,23%	54 163,3	31	67	240	Locus:1.1.1.4929.17 File:"Ingel18222.wiff"	QLFNPEQLVSGKEDAANNYAR	R	G	99,6 %	25,7	29,9	25,7		2 363,15	3	0,0043	1,8	124	144
18220-18222_ OuelletteM_20131010	18222_small	18222_small	Ingel18222_MGFPeaklist (F052590)	alpha tubulin	LinJ.13.1460	alpha tubulin	100,0 %	2,23%	54 163,3	31	67	240	Locus:1.1.1.4934.13 File:"Ingel18222.wiff"	QLFNPEQLVSGKEDAANNYAR	R	G	99,7 %	119	29,7	119	Gln->pyro-Glu (-17)	2 346,12	3	-0,0067	-2,9	124	144
18220-18222_ OuelletteM_20131010	18222_small	18222_small	Ingel18222_MGFPeaklist (F052590)	alpha tubulin	LinJ.13.1460	alpha tubulin	100,0 %	2,23%	54 163,3	31	67	240	Locus:1.1.1.4866.16 File:"Ingel18222.wiff"	QLFNPEQLVSGKEDAANNYAR	R	G	99,7 %	54,1	29,9	11,7	Deamidated (+1)	2 364,14	3	0,0043	1,8	124	144
18220-18222_ OuelletteM_20131010	18222_small	18222_small	Ingel18222_MGFPeaklist (F052590)	alpha tubulin	LinJ.13.1460	alpha tubulin	100,0 %	2,23%	54 163,3	31	67	240	Locus:1.1.1.4928.13 File:"Ingel18222.wiff"	QLFNPEQLVSGKEDAANNYAR	R	G	99,7 %	33,8	29,9	33,8		2 363,16	3	0,0055	2,3	124	144
18220-18222_ OuelletteM_20131010	18222_small	18222_small	Ingel18222_MGFPeaklist (F052590)	alpha tubulin	LinJ.13.1460	alpha tubulin	100,0 %	2,23%	54 163,3	31	67	240	Locus:1.1.1.4858.18 File:"Ingel18222.wiff"	QLFNPEQLVSGKEDAANNYAR	R	G	99,7 %	89,8	29,9	16,7	Deamidated (+1)	2 364,14	3	0,0043	1,8	124	144
18220-18222_ OuelletteM_20131010	18222_small	18222_small	Ingel18222_MGFPeaklist (F052590)	alpha tubulin	LinJ.13.1460	alpha tubulin	100,0 %	2,23%	54 163,3	31	67	240	Locus:1.1.1.4839.17 File:"Ingel18222.wiff"	QLFNPEQLVSGKEDAANNYAR	R	G	99,7 %	116	29,9	114		2 363,16	2	0,0088	3,7	124	144
18220-18222_ OuelletteM_20131010	18222_small	18222_small	Ingel18222_MGFPeaklist (F052590)	alpha tubulin	LinJ.13.1460	alpha tubulin	100,0 %	2,23%	54 163,3	31	67	240	Locus:1.1.1.4859.21 File:"Ingel18222.wiff"	QLFNPEQLVSGKEDAANNYAR	R	G	99,7 %	88,7	29,9	25,3	Deamidated (+1)	2 364,16	2	0,025	10	124	144
18220-18222_ OuelletteM_20131010	18222_small	18222_small	Ingel18222_MGFPeaklist (F052590)	alpha tubulin	LinJ.13.1460	alpha tubulin	100,0 %	2,23%	54 163,3	31	67	240	Locus:1.1.1.4844.21 File:"Ingel18222.wiff"	QLFNPEQLVSGKEDAANNYAR	R	G	99,7 %	111	29,9	109		2 363,16	2	0,0088	3,7	124	144
18220-18222_ OuelletteM_20131010	18222_small	18222_small	Ingel18222_MGFPeaklist (F052590)	alpha tubulin	LinJ.13.1460	alpha tubulin	100,0 %	2,23%	54 163,3	31	67	240	Locus:1.1.1.4843.21 File:"Ingel18222.wiff"	QLFNPEQLVSGKEDAANNYAR	R	G	99,7 %	109	29,9	109		2 363,16	2	0,0088	3,7	124	144
18220-18222_ OuelletteM_20131010	18222_small	18222_small	Ingel18222_MGFPeaklist (F052590)	alpha tubulin	LinJ.13.1460	alpha tubulin	100,0 %	2,23%	54 163,3	31	67	240	Locus:1.1.1.4838.16 File:"Ingel18222.wiff"	QLFNPEQLVSGKEDAANNYAR	R	G	99,7 %	109	29,9	109		2 363,16	2	0,0088	3,7	124	144
18220-18222_ OuelletteM_20131010	18222_small	18222_small	Ingel18222_MGFPeaklist (F052590)	alpha tubulin	LinJ.13.1460	alpha tubulin	100,0 %	2,23%	54 163,3	31	67	240	Locus:1.1.1.4832.17 File:"Ingel18222.wiff"	QLFNPEQLVSGKEDAANNYAR	R	G	99,7 %	109	30,0	109		2 363,15	3	-0,0026	-1,1	124	144
18220-18222_ OuelletteM_20131010	18222_small	18222_small	Ingel18222_MGFPeaklist (F052590)	alpha tubulin	LinJ.13.1460	alpha tubulin	100,0 %	2,23%	54 163,3	31	67	240	Locus:1.1.1.4943.13 File:"Ingel18222.wiff"	QLFNPEQLVSGKEDAANNYAR	R	G	99,7 %	105	29,7	105	Gln->pyro-Glu (-17)	2 346,12	3	-0,0067	-2,9	124	144
18220-18222_ OuelletteM_20131010	18222_small	18222_small	Ingel18222_MGFPeaklist (F052590)	alpha tubulin	LinJ.13.1460	alpha tubulin	100,0 %	2,23%	54 163,3	31	67	240	Locus:1.1.1.4847.17 File:"Ingel18222.wiff"	QLFNPEQLVSGKEDAANNYAR	R	G	99,7 %	106	30,0	106		2 363,15	3	-0,0026	-1,1	124	144
18220-18222_ OuelletteM_20131010	18222_small	18222_small	Ingel18222_MGFPeaklist (F052590)	alpha tubulin	LinJ.13.1460	alpha tubulin	100,0 %	2,23%	54 163,3	31	67	240	Locus:1.1.1.4935.15 File:"Ingel18222.wiff"	QLFNPEQLVSGKEDAANNYAR	R	G	99,7 %	104	29,7	104	Gln->pyro-Glu (-17)	2 346,12	3	-0,0067	-2,9	124	144
18220-18222_ OuelletteM_20131010	18222_small	18222_small	Ingel18222_MGFPeaklist (F052590)	alpha tubulin	LinJ.13.1460	alpha tubulin	100,0 %	2,23%	54 163,3	31	67	240	Locus:1.1.1.4831.17 File:"Ingel18222.wiff"	QLFNPEQLVSGKEDAANNYAR	R	G	99,7 %	106	30,0	105		2 363,15	3	-0,0026	-1,1	124	144
18220-18222_ OuelletteM_20131010	18222_small	18222_small	Ingel18222_MGFPeaklist (F052590)	alpha tubulin	LinJ.13.1460	alpha tubulin	100,0 %	2,23%	54 163,3	31	67	240	Locus:1.1.1.4864.14 File:"Ingel18222.wiff"	QLFNPEQLVSGKEDAANNYAR	R	G	99,7 %	61,2	29,9	52,2		2 363,16	3	0,011	4,5	124	144
18220-18222_ OuelletteM_20131010	18222_small	18222_small	Ingel18222_MGFPeaklist (F052590)	alpha tubulin	LinJ.13.1460	alpha tubulin	100,0 %	2,23%	54 163,3	31	67	240	Locus:1.1.1.4861.21 File:"Ingel18222.wiff"	QLFNPEQLVSGKEDAANNYAR	R	G	99,7 %	67,0	29,9	24,0	Deamidated (+1)	2 364,15	2	0,017	7,1	124	144
18220-18222_ OuelletteM_20131010	18222_small	18222_small	Ingel18222_MGFPeaklist (F052590)	alpha tubulin	LinJ.13.1460	alpha tubulin	100,0 %	2,23%	54 163,3	31	67	240	Locus:1.1.1.4839.11 File:"Ingel18222.wiff"	QLFNPEQLVSGKEDAANNYAR	R	G	99,7 %	67,7	30,0	67,7		2 363,15	3	-0,0026	-1,1	124	144
18220-18222_ OuelletteM_20131010	18222_small	18222_small	Ingel18222_MGFPeaklist (F052590)	alpha tubulin	LinJ.13.1460	alpha tubulin	100,0 %	2,23%	54 163,3	31	67	240	Locus:1.1.1.4846.16 File:"Ingel18222.wiff"	QLFNPEQLVSGKEDAANNYAR	R	G	99,7 %	76,2	30,0	76,2		2 363,15	3	-0,0026	-1,1	124	144
18220-18222_ OuelletteM_20131010	18222_small	18222_small	Ingel18222_MGFPeaklist (F052590)	alpha tubulin	LinJ.13.1460	alpha tubulin	100,0 %	2,23%	54 163,3	31	67	240	Locus:1.1.1.4848.16 File:"Ingel18222.wiff"	QLFNPEQLVSGKEDAANNYAR	R	G	99,7 %	86,1	30,0	85,7		2 363,15	3	-0,0026	-1,1	124	144
18220-18222_ OuelletteM_20131010	18222_small	18222_small	Ingel18222_MGFPeaklist (F052590)	alpha tubulin	LinJ.13.1460	alpha tubulin	100,0 %	2,23%	54 163,3	31	67	240	Locus:1.1.1.4840.8 File:"Ingel18222.wiff"	QLFNPEQLVSGKEDAANNYAR	R	G	99,7 %	91,1	30,0	91,1		2 363,15	3	-0,0026	-1,1	124	144
18220-18222_ OuelletteM_20131010	18222_small	18222_small	Ingel18222_MGFPeaklist (F052590)	alpha tubulin	LinJ.13.1460	alpha tubulin	100,0 %	2,23%	54 163,3	31	67	240	Locus:1.1.1.4839.10 File:"Ingel18222.wiff"	QLFNPEQLVSGKEDAANNYAR	R	G	99,7 %	91,3	30,0	91,3		2 363,15	3	-0,0026	-1,1	124	144
18220-18222_ OuelletteM_20131010	18222_small	18222_small	Ingel18222_MGFPeaklist (F052590)	alpha tubulin	LinJ.13.1460	alpha tubulin	100,0 %	2,23%	54 163,3	31	67	240	Locus:1.1.1.4846.6 File:"Ingel18222.wiff"	QLFNPEQLVSGKEDAANNYAR	R	G	99,7 %	91,4	29,9	91,2		2 363,16	4	0,0046	2,0	124	144
18220-18222_ OuelletteM_20131010	18222_small	18222_small	Ingel18222_MGFPeaklist (F052590)	alpha tubulin	LinJ.13.1460	alpha tubulin	100,0 %	2,23%	54 163,3	31	67	240	Locus:1.1.1.4832.4 File:"Ingel18222.wiff"	QLFNPEQLVSGKEDAANNYAR	R	G	99,7 %	93,3	29,9	93,3		2 363,16	4	0,0050	2,1	124	144
18220-18222_ OuelletteM_20131010	18222_small	18222_small	Ingel18222_MGFPeaklist (F052590)	alpha tubulin	LinJ.13.1460	alpha tubulin	100,0 %	2,23%	54 163,3	31	67	240	Locus:1.1.1.4830.19 File:"Ingel18222.wiff"	QLFNPEQLVSGKEDAANNYAR	R	G	99,7 %	93,3	30,0	90,9		2 363,15	3	-0,0032	-1,4	124	144
18220-18222_ OuelletteM_20131010	18222_small	18222_small	Ingel18222_MGFPeaklist (F052590)	alpha tubulin	LinJ.13.1460	alpha tubulin	100,0 %	2,23%	54 163,3	31	67	240	Locus:1.1.1.4942.10 File:"Ingel18222.wiff"	QLFNPEQLVSGKEDAANNYAR	R	G	99,7 %	98,6	29,7	98,6	Gln->pyro-Glu (-17)	2 346,12	3	-0,0067	-2,9	124	144
18220-18222_ OuelletteM_20131010	18222_small	18222_small	Ingel18222_MGFPeaklist (F052590)	alpha tubulin	LinJ.13.1460	alpha tubulin	100,0 %	2,23%	54 163,3	31	67	240	Locus:1.1.1.4839.18 File:"Ingel18222.wiff"	QLFNPEQLVSGKEDAANNYAR	R	G	99,7 %	98,8	29,9	98,8		2 363,16	2	0,0088	3,7	124	144
18220-18222_ OuelletteM_20131010	18222_small	18222_small	Ingel18222_MGFPeaklist (F052590)	alpha tubulin	LinJ.13.1460	alpha tubulin	100,0 %	2,23%	54 163,3	31	67	240	Locus:1.1.1.4834.4 File:"Ingel18222.wiff"	QLFNPEQLVSGKEDAANNYAR	R	G	99,7 %	100	29,9	100		2 363,16	4	0,0050	2,1	124	144
18220-18222_ OuelletteM_20131010	18222_small	18222_small	Ingel18222_MGFPeaklist (F052590)	alpha tubulin	LinJ.13.1460	alpha tubulin	100,0 %	2,23%	54 163,3	31	67	240	Locus:1.1.1.4842.6 File:"Ingel18222.wiff"	QLFNPEQLVSGKEDAANNYAR	R	G	99,7 %	101	29,9	101		2 363,16	4	0,0050	2,1	124	144
18220-18222_ OuelletteM_20131010	18222_small	18222_small	Ingel18222_MGFPeaklist (F052590)	alpha tubulin	LinJ.13.1460	alpha tubulin	100,0 %	2,23%	54 163,3	31	67	240	Locus:1.1.1.4607.7 File:"Ingel18222.wiff"	RSLDIERPSYTNVNR	R	L	99,1 %	34,4	30,2	32,2		1 818,92	4	-0,0092	-5,0	254	268
18220-18222_ OuelletteM_20131010	18222_small	18222_small	Ingel18222_MGFPeaklist (F052590)	alpha tubulin	LinJ.13.1460	alpha tubulin	100,0 %	2,23%	54 163,3	31	67	240	Locus:1.1.1.4598.16 File:"Ingel18222.wiff"	RSLDIERPSYTNVNR	R	L	99,7 %	32,0	30,0	23,9		1 818,94	3	0,0015	0,83	254	268
18220-18222_ OuelletteM_20131010	18222_small	18222_small	Ingel18222_MGFPeaklist (F052590)	alpha tubulin	LinJ.13.1460	alpha tubulin	100,0 %	2,23%	54 163,3	31	67	240	Locus:1.1.1.4595.20 File:"Ingel18222.wiff"	RSLDIERPSYTNVNR	R	L	99,7 %	38,8	30,0	32,9		1 818,94	3	0,0015	0,83	254	268
18220-18222_ OuelletteM_20131010	18222_small	18222_small	Ingel18222_MGFPeaklist (F052590)	alpha tubulin	LinJ.13.1460	alpha tubulin	100,0 %	2,23%	54 163,3	31	67	240	Locus:1.1.1.4604.7 File:"Ingel18222.wiff"	RSLDIERPSYTNVNR	R	L	99,7 %	62,8	30,2	50,6		1 818,92	4	-0,0092	-5,0	254	268
18220-18222_ OuelletteM_20131010	18222_small	18222_small	Ingel18222_MGFPeaklist (F052590)	alpha tubulin	LinJ.13.1460	alpha tubulin	100,0 %	2,23%	54 163,3	31	67	240	Locus:1.1.1.4598.9 File:"Ingel18222.wiff"	RSLDIERPSYTNVNR	R	L	99,7 %	65,7	30,2	58,3		1 818,92	4	-0,0092	-5,0	254	268
18220-18222_ OuelletteM_20131010	18222_small	18222_small	Ingel18222_MGFPeaklist (F052590)	alpha tubulin	LinJ.13.1460	alpha tubulin	100,0 %	2,23%	54 163,3	31	67	240	Locus:1.1.1.4603.6 File:"Ingel18222.wiff"	RSLDIERPSYTNVNR	R	L	99,7 %	67,8	30,2	59,6		1 818,92	4	-0,0092	-5,0	254	268
18220-18222_ OuelletteM_20131010	18222_small	18222_small	Ingel18222_MGFPeaklist (F052590)	alpha tubulin	LinJ.13.1460	alpha tubulin	100,0 %	2,23%	54 163,3	31	67	240	Locus:1.1.1.4600.7 File:"Ingel18222.wiff"	RSLDIERPSYTNVNR	R	L	99,7 %	68,1	30,2	60,9		1 818,92	4	-0,0092	-5,0	254	268
18220-18222_ OuelletteM_20131010	18222_small	18222_small	Ingel18222_MGFPeaklist (F052590)	alpha tubulin	LinJ.13.1460	alpha tubulin	100,0 %	2,23%	54 163,3	31	67	240	Locus:1.1.1.4597.8 File:"Ingel18222.wiff"	RSLDIERPSYTNVNR	R	L	99,7 %	68,2	30,2	56,9		1 818,92	4	-0,0092	-5,0	254	268
18220-18222_ OuelletteM_20131010	18222_small	18222_small	Ingel18222_MGFPeaklist (F052590)	alpha tubulin	LinJ.13.1460	alpha tubulin	100,0 %	2,23%	54 163,3	31	67	240	Locus:1.1.1.4599.8 File:"Ingel18222.wiff"	RSLDIERPSYTNVNR	R	L	99,7 %	68,4	30,2	60,0		1 818,92	4	-0,0092	-5,0	254	268
18220-18222_ OuelletteM_20131010	18222_small	18222_small	Ingel18222_MGFPeaklist (F052590)	alpha tubulin	LinJ.13.1460	alpha tubulin	100,0 %	2,23%	54 163,3	31	67	240	Locus:1.1.1.4601.8 File:"Ingel18222.wiff"	RSLDIERPSYTNVNR	R	L	99,7 %	68,9	30,2	61,7		1 818,92	4	-0,0092	-5,0	254	268
18220-18222_ OuelletteM_20131010	18222_small	18222_small	Ingel18222_MGFPeaklist (F052590)	alpha tubulin	LinJ.13.1460	alpha tubulin	100,0 %	2,23%	54 163,3	31	67	240	Locus:1.1.1.4596.7 File:"Ingel18222.wiff"	RSLDIERPSYTNVNR	R	L	99,7 %	73,3	30,2	63,5		1 818,92	4	-0,0092	-5,0	254	268
18220-18222_ OuelletteM_20131010	18222_small	18222_small	Ingel18222_MGFPeaklist (F052590)	alpha tubulin	LinJ.13.1460	alpha tubulin	100,0 %	2,23%	54 163,3	31	67	240	Locus:1.1.1.4602.5 File:"Ingel18222.wiff"	RSLDIERPSYTNVNR	R	L	99,7 %	79,1	30,2	71,0		1 818,92	4	-0,0092	-5,0	254	268
18220-18222_ OuelletteM_20131010	18222_small	18222_small	Ingel18222_MGFPeaklist (F052590)	alpha tubulin	LinJ.13.1460	alpha tubulin	100,0 %	2,23%	54 163,3	31	67	240	Locus:1.1.1.4604.17 File:"Ingel18222.wiff"	RSLDIERPSYTNVNR	R	L	99,7 %	89,2	30,0	77,7		1 818,94	3	0,0015	0,83	254	268
18220-18222_ OuelletteM_20131010	18222_small	18222_small	Ingel18222_MGFPeaklist (F052590)	alpha tubulin	LinJ.13.1460	alpha tubulin	100,0 %	2,23%	54 163,3	31	67	240	Locus:1.1.1.4884.5 File:"Ingel18222.wiff"	RTIQFVDWCPTGFK	K	C	99,7 %	38,5	29,7	38,5	Carbamidomethyl (+57)	1 753,87	3	0,0045	2,6	378	391
18220-18222_ OuelletteM_20131010	18222_small	18222_small	Ingel18222_MGFPeaklist (F052590)	alpha tubulin	LinJ.13.1460	alpha tubulin	100,0 %	2,23%	54 163,3	31	67	240	Locus:1.1.1.4885.2 File:"Ingel18222.wiff"	RTIQFVDWCPTGFK	K	C	99,7 %	41,1	29,7	37,3	Carbamidomethyl (+57)	1 753,87	3	0,0045	2,6	378	391
18220-18222_ OuelletteM_20131010	18222_small	18222_small	Ingel18222_MGFPeaklist (F052590)	alpha tubulin	LinJ.13.1460	alpha tubulin	100,0 %	2,23%	54 163,3	31	67	240	Locus:1.1.1.4894.5 File:"Ingel18222.wiff"	RTIQFVDWCPTGFK	K	C	99,7 %	42,2	29,7	42,2	Carbamidomethyl (+57)	1 753,87	3	0,0045	2,6	378	391
18220-18222_ OuelletteM_20131010	18222_small	18222_small	Ingel18222_MGFPeaklist (F052590)	alpha tubulin	LinJ.13.1460	alpha tubulin	100,0 %	2,23%	54 163,3	31	67	240	Locus:1.1.1.4892.4 File:"Ingel18222.wiff"	RTIQFVDWCPTGFK	K	C	99,7 %	58,3	29,7	57,1	Carbamidomethyl (+57)	1 753,87	3	0,0045	2,6	378	391
18220-18222_ OuelletteM_20131010	18222_small	18222_small	Ingel18222_MGFPeaklist (F052590)	alpha tubulin	LinJ.13.1460	alpha tubulin	100,0 %	2,23%	54 163,3	31	67	240	Locus:1.1.1.4637.21 File:"Ingel18222.wiff"	SLDIERPSYTNVNR	R	L	97,8 %	20,3	30,0	17,7		1 662,83	2	-0,0051	-3,1	255	268
18220-18222_ OuelletteM_20131010	18222_small	18222_small	Ingel18222_MGFPeaklist (F052590)	alpha tubulin	LinJ.13.1460	alpha tubulin	100,0 %	2,23%	54 163,3	31	67	240	Locus:1.1.1.4648.2 File:"Ingel18222.wiff"	SLDIERPSYTNVNR	R	L	98,6 %	24,0	30,0	17,7		1 662,83	4	-0,0049	-2,9	255	268
18220-18222_ OuelletteM_20131010	18222_small	18222_small	Ingel18222_MGFPeaklist (F052590)	alpha tubulin	LinJ.13.1460	alpha tubulin	100,0 %	2,23%	54 163,3	31	67	240	Locus:1.1.1.4641.2 File:"Ingel18222.wiff"	SLDIERPSYTNVNR	R	L	98,8 %	23,0	30,0	16,9		1 662,83	4	-0,00047	-0,28	255	268
18220-18222_ OuelletteM_20131010	18222_small	18222_small	Ingel18222_MGFPeaklist (F052590)	alpha tubulin	LinJ.13.1460	alpha tubulin	100,0 %	2,23%	54 163,3	31	67	240	Locus:1.1.1.4640.2 File:"Ingel18222.wiff"	SLDIERPSYTNVNR	R	L	99,3 %	23,4	30,0	19,9		1 662,83	4	-0,00047	-0,28	255	268
18220-18222_ OuelletteM_20131010	18222_small	18222_small	Ingel18222_MGFPeaklist (F052590)	alpha tubulin	LinJ.13.1460	alpha tubulin	100,0 %	2,23%	54 163,3	31	67	240	Locus:1.1.1.4636.12 File:"Ingel18222.wiff"	SLDIERPSYTNVNR	R	L	99,3 %	26,1	30,0	19,0		1 662,83	3	0,0000021	0,0012	255	268
18220-18222_ OuelletteM_20131010	18222_small	18222_small	Ingel18222_MGFPeaklist (F052590)	alpha tubulin	LinJ.13.1460	alpha tubulin	100,0 %	2,23%	54 163,3	31	67	240	Locus:1.1.1.4619.11 File:"Ingel18222.wiff"	SLDIERPSYTNVNR	R	L	99,4 %	29,4	29,9	22,1		1 662,84	3	0,0087	5,2	255	268
18220-18222_ OuelletteM_20131010	18222_small	18222_small	Ingel18222_MGFPeaklist (F052590)	alpha tubulin	LinJ.13.1460	alpha tubulin	100,0 %	2,23%	54 163,3	31	67	240	Locus:1.1.1.4673.11 File:"Ingel18222.wiff"	SLDIERPSYTNVNR	R	L	99,4 %	34,4	30,0	30,0		1 662,83	3	-0,0060	-3,6	255	268
18220-18222_ OuelletteM_20131010	18222_small	18222_small	Ingel18222_MGFPeaklist (F052590)	alpha tubulin	LinJ.13.1460	alpha tubulin	100,0 %	2,23%	54 163,3	31	67	240	Locus:1.1.1.4662.12 File:"Ingel18222.wiff"	SLDIERPSYTNVNR	R	L	99,5 %	30,2	30,0	29,0		1 662,83	3	-0,0054	-3,2	255	268
18220-18222_ OuelletteM_20131010	18222_small	18222_small	Ingel18222_MGFPeaklist (F052590)	alpha tubulin	LinJ.13.1460	alpha tubulin	100,0 %	2,23%	54 163,3	31	67	240	Locus:1.1.1.4664.13 File:"Ingel18222.wiff"	SLDIERPSYTNVNR	R	L	99,6 %	28,0	30,0	20,9		1 662,83	3	-0,0015	-0,90	255	268
18220-18222_ OuelletteM_20131010	18222_small	18222_small	Ingel18222_MGFPeaklist (F052590)	alpha tubulin	LinJ.13.1460	alpha tubulin	100,0 %	2,23%	54 163,3	31	67	240	Locus:1.1.1.4665.13 File:"Ingel18222.wiff"	SLDIERPSYTNVNR	R	L	99,7 %	39,8	30,0	30,5		1 662,84	3	0,0042	2,5	255	268
18220-18222_ OuelletteM_20131010	18222_small	18222_small	Ingel18222_MGFPeaklist (F052590)	alpha tubulin	LinJ.13.1460	alpha tubulin	100,0 %	2,23%	54 163,3	31	67	240	Locus:1.1.1.4646.21 File:"Ingel18222.wiff"	SLDIERPSYTNVNR	R	L	99,7 %	54,3	30,0	40,3		1 662,83	2	-0,0051	-3,1	255	268
18220-18222_ OuelletteM_20131010	18222_small	18222_small	Ingel18222_MGFPeaklist (F052590)	alpha tubulin	LinJ.13.1460	alpha tubulin	100,0 %	2,23%	54 163,3	31	67	240	Locus:1.1.1.4638.20 File:"Ingel18222.wiff"	SLDIERPSYTNVNR	R	L	99,7 %	56,4	30,0	43,8		1 662,83	2	-0,0051	-3,1	255	268
18220-18222_ OuelletteM_20131010	18222_small	18222_small	Ingel18222_MGFPeaklist (F052590)	alpha tubulin	LinJ.13.1460	alpha tubulin	100,0 %	2,23%	54 163,3	31	67	240	Locus:1.1.1.4639.20 File:"Ingel18222.wiff"	SLDIERPSYTNVNR	R	L	99,7 %	59,1	30,0	46,4		1 662,83	2	-0,0051	-3,1	255	268
18220-18222_ OuelletteM_20131010	18222_small	18222_small	Ingel18222_MGFPeaklist (F052590)	alpha tubulin	LinJ.13.1460	alpha tubulin	100,0 %	2,23%	54 163,3	31	67	240	Locus:1.1.1.4620.11 File:"Ingel18222.wiff"	SLDIERPSYTNVNR	R	L	99,7 %	66,8	29,9	58,9		1 662,84	3	0,0087	5,2	255	268
18220-18222_ OuelletteM_20131010	18222_small	18222_small	Ingel18222_MGFPeaklist (F052590)	alpha tubulin	LinJ.13.1460	alpha tubulin	100,0 %	2,23%	54 163,3	31	67	240	Locus:1.1.1.4632.10 File:"Ingel18222.wiff"	SLDIERPSYTNVNR	R	L	99,7 %	68,0	30,0	60,7		1 662,83	3	0,00030	0,18	255	268
18220-18222_ OuelletteM_20131010	18222_small	18222_small	Ingel18222_MGFPeaklist (F052590)	alpha tubulin	LinJ.13.1460	alpha tubulin	100,0 %	2,23%	54 163,3	31	67	240	Locus:1.1.1.4655.14 File:"Ingel18222.wiff"	SLDIERPSYTNVNR	R	L	99,7 %	69,6	30,0	62,4		1 662,83	3	-0,0039	-2,3	255	268
18220-18222_ OuelletteM_20131010	18222_small	18222_small	Ingel18222_MGFPeaklist (F052590)	alpha tubulin	LinJ.13.1460	alpha tubulin	100,0 %	2,23%	54 163,3	31	67	240	Locus:1.1.1.4672.12 File:"Ingel18222.wiff"	SLDIERPSYTNVNR	R	L	99,7 %	71,4	30,0	61,1		1 662,83	3	-0,0060	-3,6	255	268
18220-18222_ OuelletteM_20131010	18222_small	18222_small	Ingel18222_MGFPeaklist (F052590)	alpha tubulin	LinJ.13.1460	alpha tubulin	100,0 %	2,23%	54 163,3	31	67	240	Locus:1.1.1.4654.9 File:"Ingel18222.wiff"	SLDIERPSYTNVNR	R	L	99,7 %	72,6	30,0	63,6		1 662,83	3	-0,0042	-2,5	255	268
18220-18222_ OuelletteM_20131010	18222_small	18222_small	Ingel18222_MGFPeaklist (F052590)	alpha tubulin	LinJ.13.1460	alpha tubulin	100,0 %	2,23%	54 163,3	31	67	240	Locus:1.1.1.4647.11 File:"Ingel18222.wiff"	SLDIERPSYTNVNR	R	L	99,7 %	79,1	30,0	64,6		1 662,83	3	0,0000021	0,0012	255	268
18220-18222_ OuelletteM_20131010	18222_small	18222_small	Ingel18222_MGFPeaklist (F052590)	alpha tubulin	LinJ.13.1460	alpha tubulin	100,0 %	2,23%	54 163,3	31	67	240	Locus:1.1.1.4635.12 File:"Ingel18222.wiff"	SLDIERPSYTNVNR	R	L	99,7 %	81,2	30,0	66,8		1 662,83	3	0,0000021	0,0012	255	268
18220-18222_ OuelletteM_20131010	18222_small	18222_small	Ingel18222_MGFPeaklist (F052590)	alpha tubulin	LinJ.13.1460	alpha tubulin	100,0 %	2,23%	54 163,3	31	67	240	Locus:1.1.1.4638.10 File:"Ingel18222.wiff"	SLDIERPSYTNVNR	R	L	99,7 %	81,7	30,0	67,1		1 662,83	3	0,0000021	0,0012	255	268
18220-18222_ OuelletteM_20131010	18222_small	18222_small	Ingel18222_MGFPeaklist (F052590)	alpha tubulin	LinJ.13.1460	alpha tubulin	100,0 %	2,23%	54 163,3	31	67	240	Locus:1.1.1.4636.11 File:"Ingel18222.wiff"	SLDIERPSYTNVNR	R	L	99,7 %	83,7	30,0	68,9		1 662,83	3	0,0000021	0,0012	255	268
18220-18222_ OuelletteM_20131010	18222_small	18222_small	Ingel18222_MGFPeaklist (F052590)	alpha tubulin	LinJ.13.1460	alpha tubulin	100,0 %	2,23%	54 163,3	31	67	240	Locus:1.1.1.4646.12 File:"Ingel18222.wiff"	SLDIERPSYTNVNR	R	L	99,7 %	83,7	30,0	69,3		1 662,83	3	0,0000021	0,0012	255	268
18220-18222_ OuelletteM_20131010	18222_small	18222_small	Ingel18222_MGFPeaklist (F052590)	alpha tubulin	LinJ.13.1460	alpha tubulin	100,0 %	2,23%	54 163,3	31	67	240	Locus:1.1.1.4637.12 File:"Ingel18222.wiff"	SLDIERPSYTNVNR	R	L	99,7 %	85,2	30,0	75,1		1 662,83	3	0,0000021	0,0012	255	268
18220-18222_ OuelletteM_20131010	18222_small	18222_small	Ingel18222_MGFPeaklist (F052590)	alpha tubulin	LinJ.13.1460	alpha tubulin	100,0 %	2,23%	54 163,3	31	67	240	Locus:1.1.1.4639.9 File:"Ingel18222.wiff"	SLDIERPSYTNVNR	R	L	99,7 %	85,3	30,0	70,8		1 662,83	3	0,0000021	0,0012	255	268
18220-18222_ OuelletteM_20131010	18222_small	18222_small	Ingel18222_MGFPeaklist (F052590)	alpha tubulin	LinJ.13.1460	alpha tubulin	100,0 %	2,23%	54 163,3	31	67	240	Locus:1.1.1.4633.11 File:"Ingel18222.wiff"	SLDIERPSYTNVNR	R	L	99,7 %	87,3	30,0	74,2		1 662,83	3	0,0000021	0,0012	255	268
18220-18222_ OuelletteM_20131010	18222_small	18222_small	Ingel18222_MGFPeaklist (F052590)	alpha tubulin	LinJ.13.1460	alpha tubulin	100,0 %	2,23%	54 163,3	31	67	240	Locus:1.1.1.4634.11 File:"Ingel18222.wiff"	SLDIERPSYTNVNR	R	L	99,7 %	90,8	30,0	76,1		1 662,83	3	0,0000021	0,0012	255	268
18220-18222_ OuelletteM_20131010	18222_small	18222_small	Ingel18222_MGFPeaklist (F052590)	alpha tubulin	LinJ.13.1460	alpha tubulin	100,0 %	2,23%	54 163,3	31	67	240	Locus:1.1.1.4850.14 File:"Ingel18222.wiff"	TGTYRQLFNPEQLVSGKEDAANNYAR	R	G	99,7 %	48,2	29,2	13,3	Deamidated (+1)	2 942,42	4	0,0013	0,45	119	144
18220-18222_ OuelletteM_20131010	18222_small	18222_small	Ingel18222_MGFPeaklist (F052590)	alpha tubulin	LinJ.13.1460	alpha tubulin	100,0 %	2,23%	54 163,3	31	67	240	Locus:1.1.1.4829.11 File:"Ingel18222.wiff"	TGTYRQLFNPEQLVSGKEDAANNYAR	R	G	99,7 %	64,0	29,1	59,0		2 941,41	4	-0,017	-5,8	119	144
18220-18222_ OuelletteM_20131010	18222_small	18222_small	Ingel18222_MGFPeaklist (F052590)	alpha tubulin	LinJ.13.1460	alpha tubulin	100,0 %	2,23%	54 163,3	31	67	240	Locus:1.1.1.4832.12 File:"Ingel18222.wiff"	TGTYRQLFNPEQLVSGKEDAANNYAR	R	G	99,7 %	64,9	29,1	64,1		2 941,41	4	-0,017	-5,8	119	144
18220-18222_ OuelletteM_20131010	18222_small	18222_small	Ingel18222_MGFPeaklist (F052590)	alpha tubulin	LinJ.13.1460	alpha tubulin	100,0 %	2,23%	54 163,3	31	67	240	Locus:1.1.1.4830.15 File:"Ingel18222.wiff"	TGTYRQLFNPEQLVSGKEDAANNYAR	R	G	99,7 %	66,8	29,1	66,4		2 941,41	4	-0,017	-5,8	119	144
18220-18222_ OuelletteM_20131010	18222_small	18222_small	Ingel18222_MGFPeaklist (F052590)	alpha tubulin	LinJ.13.1460	alpha tubulin	100,0 %	2,23%	54 163,3	31	67	240	Locus:1.1.1.4938.17 File:"Ingel18222.wiff"	TIQFVDWCPTGFK	R	C	98,3 %	35,2	29,8	32,2	Deamidated (+1), Carbamidomethyl (+57)	1 598,76	2	0,018	11	379	391
18220-18222_ OuelletteM_20131010	18222_small	18222_small	Ingel18222_MGFPeaklist (F052590)	alpha tubulin	LinJ.13.1460	alpha tubulin	100,0 %	2,23%	54 163,3	31	67	240	Locus:1.1.1.4955.11 File:"Ingel18222.wiff"	TIQFVDWCPTGFK	R	C	98,6 %	29,4	29,7	28,9	Deamidated (+1), Carbamidomethyl (+57)	1 598,76	2	0,014	8,6	379	391
18220-18222_ OuelletteM_20131010	18222_small	18222_small	Ingel18222_MGFPeaklist (F052590)	alpha tubulin	LinJ.13.1460	alpha tubulin	100,0 %	2,23%	54 163,3	31	67	240	Locus:1.1.1.4939.14 File:"Ingel18222.wiff"	TIQFVDWCPTGFK	R	C	98,8 %	34,9	29,8	33,1	Deamidated (+1), Carbamidomethyl (+57)	1 598,76	2	0,018	11	379	391
18220-18222_ OuelletteM_20131010	18222_small	18222_small	Ingel18222_MGFPeaklist (F052590)	alpha tubulin	LinJ.13.1460	alpha tubulin	100,0 %	2,23%	54 163,3	31	67	240	Locus:1.1.1.4951.13 File:"Ingel18222.wiff"	TIQFVDWCPTGFK	R	C	99,7 %	47,6	29,6	45,3	Carbamidomethyl (+57)	1 597,76	2	-0,000087	-0,055	379	391
18220-18222_ OuelletteM_20131010	18222_small	18222_small	Ingel18222_MGFPeaklist (F052590)	alpha tubulin	LinJ.13.1460	alpha tubulin	100,0 %	2,23%	54 163,3	31	67	240	Locus:1.1.1.4943.15 File:"Ingel18222.wiff"	TIQFVDWCPTGFK	R	C	99,7 %	52,8	29,6	48,6	Carbamidomethyl (+57)	1 597,76	2	-0,00029	-0,18	379	391
18220-18222_ OuelletteM_20131010	18222_small	18222_small	Ingel18222_MGFPeaklist (F052590)	alpha tubulin	LinJ.13.1460	alpha tubulin	100,0 %	2,23%	54 163,3	31	67	240	Locus:1.1.1.4961.11 File:"Ingel18222.wiff"	TIQFVDWCPTGFK	R	C	99,7 %	53,4	29,6	48,8	Carbamidomethyl (+57)	1 597,76	2	-0,00089	-0,55	379	391
18220-18222_ OuelletteM_20131010	18222_small	18222_small	Ingel18222_MGFPeaklist (F052590)	alpha tubulin	LinJ.13.1460	alpha tubulin	100,0 %	2,23%	54 163,3	31	67	240	Locus:1.1.1.4950.11 File:"Ingel18222.wiff"	TIQFVDWCPTGFK	R	C	99,7 %	53,9	29,8	52,8	Deamidated (+1), Carbamidomethyl (+57)	1 598,76	2	0,018	11	379	391
18220-18222_ OuelletteM_20131010	18222_small	18222_small	Ingel18222_MGFPeaklist (F052590)	alpha tubulin	LinJ.13.1460	alpha tubulin	100,0 %	2,23%	54 163,3	31	67	240	Locus:1.1.1.4935.17 File:"Ingel18222.wiff"	TIQFVDWCPTGFK	R	C	99,7 %	58,2	29,6	58,2	Carbamidomethyl (+57)	1 597,76	2	-0,00029	-0,18	379	391
18220-18222_ OuelletteM_20131010	18222_small	18222_small	Ingel18222_MGFPeaklist (F052590)	alpha tubulin	LinJ.13.1460	alpha tubulin	100,0 %	2,23%	54 163,3	31	67	240	Locus:1.1.1.4950.10 File:"Ingel18222.wiff"	TIQFVDWCPTGFK	R	C	99,7 %	60,9	29,6	60,0	Carbamidomethyl (+57)	1 597,76	2	-0,000087	-0,055	379	391
18220-18222_ OuelletteM_20131010	18222_small	18222_small	Ingel18222_MGFPeaklist (F052590)	alpha tubulin	LinJ.13.1460	alpha tubulin	100,0 %	2,23%	54 163,3	31	67	240	Locus:1.1.1.4934.15 File:"Ingel18222.wiff"	TIQFVDWCPTGFK	R	C	99,7 %	64,6	29,6	64,6	Carbamidomethyl (+57)	1 597,76	2	-0,00029	-0,18	379	391
18220-18222_ OuelletteM_20131010	18222_small	18222_small	Ingel18222_MGFPeaklist (F052590)	alpha tubulin	LinJ.13.1460	alpha tubulin	100,0 %	2,23%	54 163,3	31	67	240	Locus:1.1.1.4942.14 File:"Ingel18222.wiff"	TIQFVDWCPTGFK	R	C	99,7 %	66,3	29,6	66,3	Carbamidomethyl (+57)	1 597,76	2	-0,00029	-0,18	379	391
18220-18222_ OuelletteM_20131010	18222_small	18222_small	Ingel18222_MGFPeaklist (F052590)	alpha tubulin	LinJ.13.1460	alpha tubulin	100,0 %	2,23%	54 163,3	31	67	240	Locus:1.1.1.4554.3 File:"Ingel18222.wiff"	YMSCCLMYR	K	G	99,7 %	31,9	25,0	26,7	Oxidation (+16), Carbamidomethyl (+57), Carbamidomethyl (+57), Oxidation (+16)	1 314,49	3	0,0064	4,9	351	359
18220-18222_ OuelletteM_20131010	18222_small	18222_small	Ingel18222_MGFPeaklist (F052590)	alpha tubulin	LinJ.13.1460	alpha tubulin	100,0 %	2,23%	54 163,3	31	67	240	Locus:1.1.1.4561.19 File:"Ingel18222.wiff"	YMSCCLMYR	K	G	99,7 %	49,4	25,0	49,4	Oxidation (+16), Carbamidomethyl (+57), Carbamidomethyl (+57), Oxidation (+16)	1 314,48	2	-0,0035	-2,6	351	359
18220-18222_ OuelletteM_20131010	18222_small	18222_small	Ingel18222_MGFPeaklist (F052590)	alpha tubulin	LinJ.13.1460	alpha tubulin	100,0 %	2,23%	54 163,3	31	67	240	Locus:1.1.1.4558.17 File:"Ingel18222.wiff"	YMSCCLMYR	K	G	99,7 %	50,0	25,0	50,0	Oxidation (+16), Carbamidomethyl (+57), Carbamidomethyl (+57), Oxidation (+16)	1 314,48	2	-0,0035	-2,6	351	359
18220-18222_ OuelletteM_20131010	18222_small	18222_small	Ingel18222_MGFPeaklist (F052590)	alpha tubulin	LinJ.13.1460	alpha tubulin	100,0 %	2,23%	54 163,3	31	67	240	Locus:1.1.1.4550.18 File:"Ingel18222.wiff"	YMSCCLMYR	K	G	99,7 %	58,3	25,0	58,3	Oxidation (+16), Carbamidomethyl (+57), Carbamidomethyl (+57), Oxidation (+16)	1 314,48	2	-0,0035	-2,6	351	359
18220-18222_ OuelletteM_20131010	18222_small	18222_small	Ingel18222_MGFPeaklist (F052590)	alpha tubulin	LinJ.13.1460	alpha tubulin	100,0 %	2,23%	54 163,3	31	67	240	Locus:1.1.1.4551.18 File:"Ingel18222.wiff"	YMSCCLMYR	K	G	99,7 %	63,7	25,0	63,7	Oxidation (+16), Carbamidomethyl (+57), Carbamidomethyl (+57), Oxidation (+16)	1 314,48	2	-0,0035	-2,6	351	359
18220-18222_ OuelletteM_20131010	18222_small	18222_small	Ingel18222_MGFPeaklist (F052590)	alpha tubulin	LinJ.13.0330	alpha tubulin	100,0 %	2,23%	49 741,0	31	67	240	Locus:1.1.1.4820.15 File:"Ingel18222.wiff"	AFVHWYVGEGMEEGEFSEAR	R	E	99,7 %	72,9	26,0	72,9	Oxidation (+16)	2 345,01	3	0,0060	2,6	403	422
18220-18222_ OuelletteM_20131010	18222_small	18222_small	Ingel18222_MGFPeaklist (F052590)	alpha tubulin	LinJ.13.0330	alpha tubulin	100,0 %	2,23%	49 741,0	31	67	240	Locus:1.1.1.4944.20 File:"Ingel18222.wiff"	AVCMIANSTAIAEVFAR	R	I	97,6 %	19,9	29,8	19,9	Carbamidomethyl (+57), Oxidation (+16)	1 838,92	2	0,013	7,3	374	390
18220-18222_ OuelletteM_20131010	18222_small	18222_small	Ingel18222_MGFPeaklist (F052590)	alpha tubulin	LinJ.13.0330	alpha tubulin	100,0 %	2,23%	49 741,0	31	67	240	Locus:1.1.1.4961.15 File:"Ingel18222.wiff"	AVCMIANSTAIAEVFAR	R	I	99,7 %	122	29,9	118	Carbamidomethyl (+57)	1 822,91	2	0,0059	3,2	374	390
18220-18222_ OuelletteM_20131010	18222_small	18222_small	Ingel18222_MGFPeaklist (F052590)	alpha tubulin	LinJ.13.0330	alpha tubulin	100,0 %	2,23%	49 741,0	31	67	240	Locus:1.1.1.4907.17 File:"Ingel18222.wiff"	AVCMIANSTAIAEVFAR	R	I	99,7 %	123	29,8	119	Carbamidomethyl (+57), Oxidation (+16)	1 838,90	2	-0,0014	-0,76	374	390
18220-18222_ OuelletteM_20131010	18222_small	18222_small	Ingel18222_MGFPeaklist (F052590)	alpha tubulin	LinJ.13.0330	alpha tubulin	100,0 %	2,23%	49 741,0	31	67	240	Locus:1.1.1.4962.18 File:"Ingel18222.wiff"	AVCMIANSTAIAEVFAR	R	I	99,7 %	113	29,9	113	Carbamidomethyl (+57)	1 822,91	2	0,0059	3,2	374	390
18220-18222_ OuelletteM_20131010	18222_small	18222_small	Ingel18222_MGFPeaklist (F052590)	alpha tubulin	LinJ.13.0330	alpha tubulin	100,0 %	2,23%	49 741,0	31	67	240	Locus:1.1.1.4942.21 File:"Ingel18222.wiff"	AVCMIANSTAIAEVFAR	R	I	99,7 %	39,7	29,8	39,7	Carbamidomethyl (+57), Oxidation (+16)	1 838,91	2	0,0096	5,2	374	390
18220-18222_ OuelletteM_20131010	18222_small	18222_small	Ingel18222_MGFPeaklist (F052590)	alpha tubulin	LinJ.13.0330	alpha tubulin	100,0 %	2,23%	49 741,0	31	67	240	Locus:1.1.1.4902.20 File:"Ingel18222.wiff"	AVCMIANSTAIAEVFAR	R	I	99,7 %	110	29,8	105	Carbamidomethyl (+57), Oxidation (+16)	1 838,90	2	-0,0014	-0,76	374	390
18220-18222_ OuelletteM_20131010	18222_small	18222_small	Ingel18222_MGFPeaklist (F052590)	alpha tubulin	LinJ.13.0330	alpha tubulin	100,0 %	2,23%	49 741,0	31	67	240	Locus:1.1.1.4935.4 File:"Ingel18222.wiff"	AVCMIANSTAIAEVFAR	R	I	99,7 %	45,8	29,8	42,6	Carbamidomethyl (+57), Oxidation (+16), Deamidated (+1)	1 839,90	3	0,015	8,0	374	390
18220-18222_ OuelletteM_20131010	18222_small	18222_small	Ingel18222_MGFPeaklist (F052590)	alpha tubulin	LinJ.13.0330	alpha tubulin	100,0 %	2,23%	49 741,0	31	67	240	Locus:1.1.1.4932.5 File:"Ingel18222.wiff"	AVCMIANSTAIAEVFAR	R	I	99,7 %	48,2	29,8	37,4	Carbamidomethyl (+57), Oxidation (+16), Deamidated (+1)	1 839,90	3	0,015	8,0	374	390
18220-18222_ OuelletteM_20131010	18222_small	18222_small	Ingel18222_MGFPeaklist (F052590)	alpha tubulin	LinJ.13.0330	alpha tubulin	100,0 %	2,23%	49 741,0	31	67	240	Locus:1.1.1.4926.20 File:"Ingel18222.wiff"	AVCMIANSTAIAEVFAR	R	I	99,7 %	54,5	29,8	54,5	Carbamidomethyl (+57), Oxidation (+16), Deamidated (+1)	1 839,92	2	0,031	17	374	390
18220-18222_ OuelletteM_20131010	18222_small	18222_small	Ingel18222_MGFPeaklist (F052590)	alpha tubulin	LinJ.13.0330	alpha tubulin	100,0 %	2,23%	49 741,0	31	67	240	Locus:1.1.1.4928.19 File:"Ingel18222.wiff"	AVCMIANSTAIAEVFAR	R	I	99,7 %	59,7	29,8	50,8	Carbamidomethyl (+57), Oxidation (+16)	1 838,90	2	0,0026	1,4	374	390
18220-18222_ OuelletteM_20131010	18222_small	18222_small	Ingel18222_MGFPeaklist (F052590)	alpha tubulin	LinJ.13.0330	alpha tubulin	100,0 %	2,23%	49 741,0	31	67	240	Locus:1.1.1.4901.6 File:"Ingel18222.wiff"	AVCMIANSTAIAEVFAR	R	I	99,7 %	62,0	29,7	55,5	Carbamidomethyl (+57), Oxidation (+16)	1 838,90	3	-0,0020	-1,1	374	390
18220-18222_ OuelletteM_20131010	18222_small	18222_small	Ingel18222_MGFPeaklist (F052590)	alpha tubulin	LinJ.13.0330	alpha tubulin	100,0 %	2,23%	49 741,0	31	67	240	Locus:1.1.1.4925.7 File:"Ingel18222.wiff"	AVCMIANSTAIAEVFAR	R	I	99,7 %	71,3	29,8	65,3	Carbamidomethyl (+57), Oxidation (+16)	1 838,91	3	0,0058	3,2	374	390
18220-18222_ OuelletteM_20131010	18222_small	18222_small	Ingel18222_MGFPeaklist (F052590)	alpha tubulin	LinJ.13.0330	alpha tubulin	100,0 %	2,23%	49 741,0	31	67	240	Locus:1.1.1.4911.19 File:"Ingel18222.wiff"	AVCMIANSTAIAEVFAR	R	I	99,7 %	73,0	29,7	65,0	Carbamidomethyl (+57), Oxidation (+16), Deamidated (+1)	1 839,89	2	0,0046	2,5	374	390
18220-18222_ OuelletteM_20131010	18222_small	18222_small	Ingel18222_MGFPeaklist (F052590)	alpha tubulin	LinJ.13.0330	alpha tubulin	100,0 %	2,23%	49 741,0	31	67	240	Locus:1.1.1.4960.18 File:"Ingel18222.wiff"	AVCMIANSTAIAEVFAR	R	I	99,7 %	79,2	29,9	79,2	Carbamidomethyl (+57)	1 822,91	2	0,0059	3,2	374	390
18220-18222_ OuelletteM_20131010	18222_small	18222_small	Ingel18222_MGFPeaklist (F052590)	alpha tubulin	LinJ.13.0330	alpha tubulin	100,0 %	2,23%	49 741,0	31	67	240	Locus:1.1.1.4902.6 File:"Ingel18222.wiff"	AVCMIANSTAIAEVFAR	R	I	99,7 %	84,6	29,7	72,9	Carbamidomethyl (+57), Oxidation (+16)	1 838,90	3	-0,0020	-1,1	374	390
18220-18222_ OuelletteM_20131010	18222_small	18222_small	Ingel18222_MGFPeaklist (F052590)	alpha tubulin	LinJ.13.0330	alpha tubulin	100,0 %	2,23%	49 741,0	31	67	240	Locus:1.1.1.4909.5 File:"Ingel18222.wiff"	AVCMIANSTAIAEVFAR	R	I	99,7 %	86,2	29,7	80,5	Carbamidomethyl (+57), Oxidation (+16)	1 838,90	3	-0,0020	-1,1	374	390
18220-18222_ OuelletteM_20131010	18222_small	18222_small	Ingel18222_MGFPeaklist (F052590)	alpha tubulin	LinJ.13.0330	alpha tubulin	100,0 %	2,23%	49 741,0	31	67	240	Locus:1.1.1.4919.18 File:"Ingel18222.wiff"	AVCMIANSTAIAEVFAR	R	I	99,7 %	98,6	29,7	97,4	Carbamidomethyl (+57), Oxidation (+16)	1 838,90	2	-0,0018	-0,98	374	390
18220-18222_ OuelletteM_20131010	18222_small	18222_small	Ingel18222_MGFPeaklist (F052590)	alpha tubulin	LinJ.13.0330	alpha tubulin	100,0 %	2,23%	49 741,0	31	67	240	Locus:1.1.1.4910.20 File:"Ingel18222.wiff"	AVCMIANSTAIAEVFAR	R	I	99,7 %	101	29,8	98,1	Carbamidomethyl (+57), Oxidation (+16)	1 838,90	2	-0,0014	-0,76	374	390
18220-18222_ OuelletteM_20131010	18222_small	18222_small	Ingel18222_MGFPeaklist (F052590)	alpha tubulin	LinJ.13.0330	alpha tubulin	100,0 %	2,23%	49 741,0	31	67	240	Locus:1.1.1.4917.19 File:"Ingel18222.wiff"	AVCMIANSTAIAEVFAR	R	I	99,7 %	102	29,7	96,7	Carbamidomethyl (+57), Oxidation (+16)	1 838,90	2	-0,0018	-0,98	374	390
18220-18222_ OuelletteM_20131010	18222_small	18222_small	Ingel18222_MGFPeaklist (F052590)	alpha tubulin	LinJ.13.0330	alpha tubulin	100,0 %	2,23%	49 741,0	31	67	240	Locus:1.1.1.4886.18 File:"Ingel18222.wiff"	AYHEQLSVADITNSVFEPAGMLTK	K	C	99,7 %	37,5	29,1	29,7	Deamidated (+1), Oxidation (+16)	2 637,27	3	0,0100	3,8	281	304
18220-18222_ OuelletteM_20131010	18222_small	18222_small	Ingel18222_MGFPeaklist (F052590)	alpha tubulin	LinJ.13.0330	alpha tubulin	100,0 %	2,23%	49 741,0	31	67	240	Locus:1.1.1.4954.5 File:"Ingel18222.wiff"	AYHEQLSVADITNSVFEPAGMLTK	K	C	99,7 %	59,3	29,1	58,4	Oxidation (+16)	2 636,28	4	-0,0017	-0,64	281	304
18220-18222_ OuelletteM_20131010	18222_small	18222_small	Ingel18222_MGFPeaklist (F052590)	alpha tubulin	LinJ.13.0330	alpha tubulin	100,0 %	2,23%	49 741,0	31	67	240	Locus:1.1.1.4955.18 File:"Ingel18222.wiff"	AYHEQLSVADITNSVFEPAGMLTK	K	C	99,7 %	78,7	29,1	78,7	Oxidation (+16)	2 636,28	3	-0,0017	-0,65	281	304
18220-18222_ OuelletteM_20131010	18222_small	18222_small	Ingel18222_MGFPeaklist (F052590)	alpha tubulin	LinJ.13.0330	alpha tubulin	100,0 %	2,23%	49 741,0	31	67	240	Locus:1.1.1.4954.15 File:"Ingel18222.wiff"	AYHEQLSVADITNSVFEPAGMLTK	K	C	99,7 %	83,5	29,1	83,4	Oxidation (+16)	2 636,28	3	-0,0017	-0,65	281	304
18220-18222_ OuelletteM_20131010	18222_small	18222_small	Ingel18222_MGFPeaklist (F052590)	alpha tubulin	LinJ.13.0330	alpha tubulin	100,0 %	2,23%	49 741,0	31	67	240	Locus:1.1.1.4957.16 File:"Ingel18222.wiff"	AYHEQLSVADITNSVFEPAGMLTK	K	C	99,7 %	89,5	29,1	89,5	Oxidation (+16)	2 636,28	3	-0,0017	-0,65	281	304
18220-18222_ OuelletteM_20131010	18222_small	18222_small	Ingel18222_MGFPeaklist (F052590)	alpha tubulin	LinJ.13.0330	alpha tubulin	100,0 %	2,23%	49 741,0	31	67	240	Locus:1.1.1.4764.4 File:"Ingel18222.wiff"	CGINYQPPTVVPGGDLAK	K	V	98,6 %	32,2	30,4	29,3	Carbamidomethyl (+57)	1 884,96	4	0,020	11	353	370
18220-18222_ OuelletteM_20131010	18222_small	18222_small	Ingel18222_MGFPeaklist (F052590)	alpha tubulin	LinJ.13.0330	alpha tubulin	100,0 %	2,23%	49 741,0	31	67	240	Locus:1.1.1.4824.20 File:"Ingel18222.wiff"	CGINYQPPTVVPGGDLAK	K	V	98,9 %	20,0	30,6	20,0	Carbamidomethyl (+57)	1 884,95	2	0,0053	2,8	353	370
18220-18222_ OuelletteM_20131010	18222_small	18222_small	Ingel18222_MGFPeaklist (F052590)	alpha tubulin	LinJ.13.0330	alpha tubulin	100,0 %	2,23%	49 741,0	31	67	240	Locus:1.1.1.4765.19 File:"Ingel18222.wiff"	CGINYQPPTVVPGGDLAK	K	V	99,7 %	31,4	30,6	31,4	Carbamidomethyl (+57)	1 884,94	2	0,0037	2,0	353	370
18220-18222_ OuelletteM_20131010	18222_small	18222_small	Ingel18222_MGFPeaklist (F052590)	alpha tubulin	LinJ.13.0330	alpha tubulin	100,0 %	2,23%	49 741,0	31	67	240	Locus:1.1.1.4763.21 File:"Ingel18222.wiff"	CGINYQPPTVVPGGDLAK	K	V	99,7 %	38,5	30,6	38,5	Carbamidomethyl (+57)	1 884,94	2	0,0037	2,0	353	370
18220-18222_ OuelletteM_20131010	18222_small	18222_small	Ingel18222_MGFPeaklist (F052590)	alpha tubulin	LinJ.13.0330	alpha tubulin	100,0 %	2,23%	49 741,0	31	67	240	Locus:1.1.1.4771.11 File:"Ingel18222.wiff"	CGINYQPPTVVPGGDLAK	K	V	99,7 %	41,8	30,6	41,8	Carbamidomethyl (+57)	1 884,94	3	0,0019	1,0	353	370
18220-18222_ OuelletteM_20131010	18222_small	18222_small	Ingel18222_MGFPeaklist (F052590)	alpha tubulin	LinJ.13.0330	alpha tubulin	100,0 %	2,23%	49 741,0	31	67	240	Locus:1.1.1.4757.11 File:"Ingel18222.wiff"	CGINYQPPTVVPGGDLAK	K	V	99,7 %	45,8	30,6	45,8	Carbamidomethyl (+57)	1 884,94	3	0,0019	1,0	353	370
18220-18222_ OuelletteM_20131010	18222_small	18222_small	Ingel18222_MGFPeaklist (F052590)	alpha tubulin	LinJ.13.0330	alpha tubulin	100,0 %	2,23%	49 741,0	31	67	240	Locus:1.1.1.4763.2 File:"Ingel18222.wiff"	CGINYQPPTVVPGGDLAK	K	V	99,7 %	50,8	30,4	50,2	Carbamidomethyl (+57)	1 884,96	4	0,020	11	353	370
18220-18222_ OuelletteM_20131010	18222_small	18222_small	Ingel18222_MGFPeaklist (F052590)	alpha tubulin	LinJ.13.0330	alpha tubulin	100,0 %	2,23%	49 741,0	31	67	240	Locus:1.1.1.4756.10 File:"Ingel18222.wiff"	CGINYQPPTVVPGGDLAK	K	V	99,7 %	51,4	30,6	51,4	Carbamidomethyl (+57)	1 884,94	3	0,0019	1,0	353	370
18220-18222_ OuelletteM_20131010	18222_small	18222_small	Ingel18222_MGFPeaklist (F052590)	alpha tubulin	LinJ.13.0330	alpha tubulin	100,0 %	2,23%	49 741,0	31	67	240	Locus:1.1.1.4765.18 File:"Ingel18222.wiff"	CGINYQPPTVVPGGDLAK	K	V	99,7 %	63,2	30,6	63,2	Carbamidomethyl (+57)	1 884,94	2	0,0037	2,0	353	370
18220-18222_ OuelletteM_20131010	18222_small	18222_small	Ingel18222_MGFPeaklist (F052590)	alpha tubulin	LinJ.13.0330	alpha tubulin	100,0 %	2,23%	49 741,0	31	67	240	Locus:1.1.1.4766.21 File:"Ingel18222.wiff"	CGINYQPPTVVPGGDLAK	K	V	99,7 %	64,5	30,6	64,5	Carbamidomethyl (+57)	1 884,94	2	0,0037	2,0	353	370
18220-18222_ OuelletteM_20131010	18222_small	18222_small	Ingel18222_MGFPeaklist (F052590)	alpha tubulin	LinJ.13.0330	alpha tubulin	100,0 %	2,23%	49 741,0	31	67	240	Locus:1.1.1.4764.10 File:"Ingel18222.wiff"	CGINYQPPTVVPGGDLAK	K	V	99,7 %	65,2	30,6	63,9	Carbamidomethyl (+57)	1 884,94	3	0,0019	1,0	353	370
18220-18222_ OuelletteM_20131010	18222_small	18222_small	Ingel18222_MGFPeaklist (F052590)	alpha tubulin	LinJ.13.0330	alpha tubulin	100,0 %	2,23%	49 741,0	31	67	240	Locus:1.1.1.4757.21 File:"Ingel18222.wiff"	CGINYQPPTVVPGGDLAK	K	V	99,7 %	66,5	30,6	62,0	Carbamidomethyl (+57)	1 884,94	2	0,0037	2,0	353	370
18220-18222_ OuelletteM_20131010	18222_small	18222_small	Ingel18222_MGFPeaklist (F052590)	alpha tubulin	LinJ.13.0330	alpha tubulin	100,0 %	2,23%	49 741,0	31	67	240	Locus:1.1.1.4758.21 File:"Ingel18222.wiff"	CGINYQPPTVVPGGDLAK	K	V	99,7 %	68,1	30,6	66,2	Carbamidomethyl (+57)	1 884,94	2	0,0037	2,0	353	370
18220-18222_ OuelletteM_20131010	18222_small	18222_small	Ingel18222_MGFPeaklist (F052590)	alpha tubulin	LinJ.13.0330	alpha tubulin	100,0 %	2,23%	49 741,0	31	67	240	Locus:1.1.1.4965.20 File:"Ingel18222.wiff"	CIFLDLEPTVVDEVR	R	T	99,7 %	124	30,2	112	Carbamidomethyl (+57)	1 803,91	2	0,0013	0,73	65	79
18220-18222_ OuelletteM_20131010	18222_small	18222_small	Ingel18222_MGFPeaklist (F052590)	alpha tubulin	LinJ.13.0330	alpha tubulin	100,0 %	2,23%	49 741,0	31	67	240	Locus:1.1.1.4966.16 File:"Ingel18222.wiff"	CIFLDLEPTVVDEVR	R	T	99,7 %	117	30,2	104	Carbamidomethyl (+57)	1 803,91	2	0,0013	0,73	65	79
18220-18222_ OuelletteM_20131010	18222_small	18222_small	Ingel18222_MGFPeaklist (F052590)	alpha tubulin	LinJ.13.0330	alpha tubulin	100,0 %	2,23%	49 741,0	31	67	240	Locus:1.1.1.4957.3 File:"Ingel18222.wiff"	CIFLDLEPTVVDEVR	R	T	99,7 %	50,8	30,0	38,1	Carbamidomethyl (+57)	1 803,93	3	0,019	11	65	79
18220-18222_ OuelletteM_20131010	18222_small	18222_small	Ingel18222_MGFPeaklist (F052590)	alpha tubulin	LinJ.13.0330	alpha tubulin	100,0 %	2,23%	49 741,0	31	67	240	Locus:1.1.1.4968.3 File:"Ingel18222.wiff"	CIFLDLEPTVVDEVR	R	T	99,7 %	57,7	30,2	47,6	Carbamidomethyl (+57)	1 803,91	3	0,0056	3,1	65	79
18220-18222_ OuelletteM_20131010	18222_small	18222_small	Ingel18222_MGFPeaklist (F052590)	alpha tubulin	LinJ.13.0330	alpha tubulin	100,0 %	2,23%	49 741,0	31	67	240	Locus:1.1.1.4967.3 File:"Ingel18222.wiff"	CIFLDLEPTVVDEVR	R	T	99,7 %	70,0	30,2	52,1	Carbamidomethyl (+57)	1 803,91	3	0,0056	3,1	65	79
18220-18222_ OuelletteM_20131010	18222_small	18222_small	Ingel18222_MGFPeaklist (F052590)	alpha tubulin	LinJ.13.0330	alpha tubulin	100,0 %	2,23%	49 741,0	31	67	240	Locus:1.1.1.4958.15 File:"Ingel18222.wiff"	CIFLDLEPTVVDEVR	R	T	99,7 %	105	30,2	97,9	Carbamidomethyl (+57)	1 803,92	2	0,0071	3,9	65	79
18220-18222_ OuelletteM_20131010	18222_small	18222_small	Ingel18222_MGFPeaklist (F052590)	alpha tubulin	LinJ.13.0330	alpha tubulin	100,0 %	2,23%	49 741,0	31	67	240	Locus:1.1.1.4964.10 File:"Ingel18222.wiff"	CIFLDLEPTVVDEVRTGTYR	R	Q	99,7 %	42,3	29,9	40,5	Carbamidomethyl (+57)	2 382,20	3	0,0058	2,4	65	84
18220-18222_ OuelletteM_20131010	18222_small	18222_small	Ingel18222_MGFPeaklist (F052590)	alpha tubulin	LinJ.13.0330	alpha tubulin	100,0 %	2,23%	49 741,0	31	67	240	Locus:1.1.1.4965.11 File:"Ingel18222.wiff"	CIFLDLEPTVVDEVRTGTYR	R	Q	99,7 %	44,7	29,9	44,7	Carbamidomethyl (+57)	2 382,20	3	0,0058	2,4	65	84
18220-18222_ OuelletteM_20131010	18222_small	18222_small	Ingel18222_MGFPeaklist (F052590)	alpha tubulin	LinJ.13.0330	alpha tubulin	100,0 %	2,23%	49 741,0	31	67	240	Locus:1.1.1.4958.21 File:"Ingel18222.wiff"	CIGVEDDAFNTFFSETGAGK	K	H	94,6 %	13,9	27,0	13,9	Carbamidomethyl (+57)	2 163,95	2	0,0073	3,4	41	60
18220-18222_ OuelletteM_20131010	18222_small	18222_small	Ingel18222_MGFPeaklist (F052590)	alpha tubulin	LinJ.13.0330	alpha tubulin	100,0 %	2,23%	49 741,0	31	67	240	Locus:1.1.1.4957.20 File:"Ingel18222.wiff"	CIGVEDDAFNTFFSETGAGK	K	H	99,7 %	44,8	26,7	44,8	Carbamidomethyl (+57), Deamidated (+1)	2 164,94	2	0,015	7,1	41	60
18220-18222_ OuelletteM_20131010	18222_small	18222_small	Ingel18222_MGFPeaklist (F052590)	alpha tubulin	LinJ.13.0330	alpha tubulin	100,0 %	2,23%	49 741,0	31	67	240	Locus:1.1.1.4933.9 File:"Ingel18222.wiff"	CIGVEDDAFNTFFSETGAGKHVPR	K	C	99,7 %	40,8	29,1	38,8	Carbamidomethyl (+57)	2 653,27	4	0,045	17	41	64
18220-18222_ OuelletteM_20131010	18222_small	18222_small	Ingel18222_MGFPeaklist (F052590)	alpha tubulin	LinJ.13.0330	alpha tubulin	100,0 %	2,23%	49 741,0	31	67	240	Locus:1.1.1.4932.8 File:"Ingel18222.wiff"	CIGVEDDAFNTFFSETGAGKHVPR	K	C	99,7 %	56,6	29,2	56,1	Carbamidomethyl (+57)	2 653,28	4	0,058	22	41	64
18220-18222_ OuelletteM_20131010	18222_small	18222_small	Ingel18222_MGFPeaklist (F052590)	alpha tubulin	LinJ.13.0330	alpha tubulin	100,0 %	2,23%	49 741,0	31	67	240	Locus:1.1.1.4746.4 File:"Ingel18222.wiff"	DVNAAIATIK	K	T	98,4 %	29,7	30,3	23,4		1 014,56	2	-0,0066	-6,5	327	336
18220-18222_ OuelletteM_20131010	18222_small	18222_small	Ingel18222_MGFPeaklist (F052590)	alpha tubulin	LinJ.13.0330	alpha tubulin	100,0 %	2,23%	49 741,0	31	67	240	Locus:1.1.1.4684.4 File:"Ingel18222.wiff"	DVNAAIATIK	K	T	99,6 %	37,0	30,2	23,5		1 014,57	2	-0,0020	-2,0	327	336
18220-18222_ OuelletteM_20131010	18222_small	18222_small	Ingel18222_MGFPeaklist (F052590)	alpha tubulin	LinJ.13.0330	alpha tubulin	100,0 %	2,23%	49 741,0	31	67	240	Locus:1.1.1.4683.4 File:"Ingel18222.wiff"	DVNAAIATIK	K	T	99,7 %	40,0	30,2	29,3		1 014,57	2	-0,0022	-2,2	327	336
18220-18222_ OuelletteM_20131010	18222_small	18222_small	Ingel18222_MGFPeaklist (F052590)	alpha tubulin	LinJ.13.0330	alpha tubulin	100,0 %	2,23%	49 741,0	31	67	240	Locus:1.1.1.4675.5 File:"Ingel18222.wiff"	DVNAAIATIK	K	T	99,7 %	45,1	30,2	36,2		1 014,57	2	-0,00022	-0,22	327	336
18220-18222_ OuelletteM_20131010	18222_small	18222_small	Ingel18222_MGFPeaklist (F052590)	alpha tubulin	LinJ.13.0330	alpha tubulin	100,0 %	2,23%	49 741,0	31	67	240	Locus:1.1.1.4676.8 File:"Ingel18222.wiff"	DVNAAIATIK	K	T	99,7 %	45,3	30,2	37,9		1 014,57	2	-0,00022	-0,22	327	336
18220-18222_ OuelletteM_20131010	18222_small	18222_small	Ingel18222_MGFPeaklist (F052590)	alpha tubulin	LinJ.13.0330	alpha tubulin	100,0 %	2,23%	49 741,0	31	67	240	Locus:1.1.1.4667.7 File:"Ingel18222.wiff"	DVNAAIATIK	K	T	99,7 %	50,3	30,2	38,1		1 014,57	2	-0,00022	-0,22	327	336
18220-18222_ OuelletteM_20131010	18222_small	18222_small	Ingel18222_MGFPeaklist (F052590)	alpha tubulin	LinJ.13.0330	alpha tubulin	100,0 %	2,23%	49 741,0	31	67	240	Locus:1.1.1.4668.4 File:"Ingel18222.wiff"	DVNAAIATIK	K	T	99,7 %	54,7	30,2	40,7		1 014,57	2	-0,00022	-0,22	327	336
18220-18222_ OuelletteM_20131010	18222_small	18222_small	Ingel18222_MGFPeaklist (F052590)	alpha tubulin	LinJ.13.0330	alpha tubulin	100,0 %	2,23%	49 741,0	31	67	240	Locus:1.1.1.4601.6 File:"Ingel18222.wiff"	EDLAALEK	R	D	99,0 %	64,0	31,3	39,2		887,46	2	0,00028	0,31	423	430
18220-18222_ OuelletteM_20131010	18222_small	18222_small	Ingel18222_MGFPeaklist (F052590)	alpha tubulin	LinJ.13.0330	alpha tubulin	100,0 %	2,23%	49 741,0	31	67	240	Locus:1.1.1.4776.7 File:"Ingel18222.wiff"	EIVDLALDR	K	I	99,5 %	33,3	30,3	17,4		1 042,57	2	0,0028	2,7	113	121
18220-18222_ OuelletteM_20131010	18222_small	18222_small	Ingel18222_MGFPeaklist (F052590)	alpha tubulin	LinJ.13.0330	alpha tubulin	100,0 %	2,23%	49 741,0	31	67	240	Locus:1.1.1.4783.4 File:"Ingel18222.wiff"	EIVDLALDR	K	I	99,7 %	46,9	30,5	31,1		1 042,56	2	-0,0056	-5,4	113	121
18220-18222_ OuelletteM_20131010	18222_small	18222_small	Ingel18222_MGFPeaklist (F052590)	alpha tubulin	LinJ.13.0330	alpha tubulin	100,0 %	2,23%	49 741,0	31	67	240	Locus:1.1.1.4766.6 File:"Ingel18222.wiff"	EIVDLALDR	K	I	99,7 %	51,8	30,4	24,5		1 042,57	2	0,00058	0,55	113	121
18220-18222_ OuelletteM_20131010	18222_small	18222_small	Ingel18222_MGFPeaklist (F052590)	alpha tubulin	LinJ.13.0330	alpha tubulin	100,0 %	2,23%	49 741,0	31	67	240	Locus:1.1.1.4767.9 File:"Ingel18222.wiff"	EIVDLALDR	K	I	99,7 %	51,8	30,4	24,5		1 042,57	2	0,00058	0,55	113	121
18220-18222_ OuelletteM_20131010	18222_small	18222_small	Ingel18222_MGFPeaklist (F052590)	alpha tubulin	LinJ.13.0330	alpha tubulin	100,0 %	2,23%	49 741,0	31	67	240	Locus:1.1.1.4884.2 File:"Ingel18222.wiff"	EIVDLALDR	K	I	99,7 %	52,6	29,1	30,2	Glu->pyro-Glu (-18)	1 024,56	2	0,0015	1,5	113	121
18220-18222_ OuelletteM_20131010	18222_small	18222_small	Ingel18222_MGFPeaklist (F052590)	alpha tubulin	LinJ.13.0330	alpha tubulin	100,0 %	2,23%	49 741,0	31	67	240	Locus:1.1.1.4759.6 File:"Ingel18222.wiff"	EIVDLALDR	K	I	99,7 %	54,8	30,4	30,0		1 042,57	2	0,00058	0,55	113	121
18220-18222_ OuelletteM_20131010	18222_small	18222_small	Ingel18222_MGFPeaklist (F052590)	alpha tubulin	LinJ.13.0330	alpha tubulin	100,0 %	2,23%	49 741,0	31	67	240	Locus:1.1.1.4782.5 File:"Ingel18222.wiff"	EIVDLALDR	K	I	99,7 %	58,5	30,4	41,0		1 042,57	2	-0,00042	-0,40	113	121
18220-18222_ OuelletteM_20131010	18222_small	18222_small	Ingel18222_MGFPeaklist (F052590)	alpha tubulin	LinJ.13.0330	alpha tubulin	100,0 %	2,23%	49 741,0	31	67	240	Locus:1.1.1.4793.4 File:"Ingel18222.wiff"	EIVDLALDR	K	I	99,7 %	62,5	30,5	40,2		1 042,56	2	-0,0068	-6,5	113	121
18220-18222_ OuelletteM_20131010	18222_small	18222_small	Ingel18222_MGFPeaklist (F052590)	alpha tubulin	LinJ.13.0330	alpha tubulin	100,0 %	2,23%	49 741,0	31	67	240	Locus:1.1.1.4774.7 File:"Ingel18222.wiff"	EIVDLALDR	K	I	99,7 %	64,4	30,4	34,7		1 042,57	2	0,00058	0,55	113	121
18220-18222_ OuelletteM_20131010	18222_small	18222_small	Ingel18222_MGFPeaklist (F052590)	alpha tubulin	LinJ.13.0330	alpha tubulin	100,0 %	2,23%	49 741,0	31	67	240	Locus:1.1.1.4758.5 File:"Ingel18222.wiff"	EIVDLALDR	K	I	99,7 %	65,6	30,4	34,4		1 042,57	2	0,00058	0,55	113	121
18220-18222_ OuelletteM_20131010	18222_small	18222_small	Ingel18222_MGFPeaklist (F052590)	alpha tubulin	LinJ.13.0330	alpha tubulin	100,0 %	2,23%	49 741,0	31	67	240	Locus:1.1.1.4882.2 File:"Ingel18222.wiff"	EIVDLALDR	K	I	99,7 %	66,0	29,1	46,2	Glu->pyro-Glu (-18)	1 024,56	2	0,0015	1,5	113	121
18220-18222_ OuelletteM_20131010	18222_small	18222_small	Ingel18222_MGFPeaklist (F052590)	alpha tubulin	LinJ.13.0330	alpha tubulin	100,0 %	2,23%	49 741,0	31	67	240	Locus:1.1.1.4830.2 File:"Ingel18222.wiff"	EIVDLALDRIR	K	K	99,4 %	27,6	28,3	19,4		1 311,75	3	0,00090	0,69	113	123
18220-18222_ OuelletteM_20131010	18222_small	18222_small	Ingel18222_MGFPeaklist (F052590)	alpha tubulin	LinJ.13.0330	alpha tubulin	100,0 %	2,23%	49 741,0	31	67	240	Locus:1.1.1.4948.5 File:"Ingel18222.wiff"	EIVDLALDRIR	K	K	99,6 %	33,7	27,2	17,0	Glu->pyro-Glu (-18)	1 293,74	2	0,0027	2,1	113	123
18220-18222_ OuelletteM_20131010	18222_small	18222_small	Ingel18222_MGFPeaklist (F052590)	alpha tubulin	LinJ.13.0330	alpha tubulin	100,0 %	2,23%	49 741,0	31	67	240	Locus:1.1.1.4821.2 File:"Ingel18222.wiff"	EIVDLALDRIR	K	K	99,6 %	28,8	28,3	23,3		1 311,75	3	0,00090	0,69	113	123
18220-18222_ OuelletteM_20131010	18222_small	18222_small	Ingel18222_MGFPeaklist (F052590)	alpha tubulin	LinJ.13.0330	alpha tubulin	100,0 %	2,23%	49 741,0	31	67	240	Locus:1.1.1.4822.3 File:"Ingel18222.wiff"	EIVDLALDRIR	K	K	99,7 %	45,1	28,3	36,3		1 311,75	3	0,00090	0,69	113	123
18220-18222_ OuelletteM_20131010	18222_small	18222_small	Ingel18222_MGFPeaklist (F052590)	alpha tubulin	LinJ.13.0330	alpha tubulin	100,0 %	2,23%	49 741,0	31	67	240	Locus:1.1.1.4829.2 File:"Ingel18222.wiff"	EIVDLALDRIR	K	K	99,7 %	48,0	28,3	38,3		1 311,75	3	0,00090	0,69	113	123
18220-18222_ OuelletteM_20131010	18222_small	18222_small	Ingel18222_MGFPeaklist (F052590)	alpha tubulin	LinJ.13.0330	alpha tubulin	100,0 %	2,23%	49 741,0	31	67	240	Locus:1.1.1.4822.8 File:"Ingel18222.wiff"	EIVDLALDRIR	K	K	99,7 %	59,3	28,0	44,7		1 311,75	2	0,0032	2,4	113	123
18220-18222_ OuelletteM_20131010	18222_small	18222_small	Ingel18222_MGFPeaklist (F052590)	alpha tubulin	LinJ.13.0330	alpha tubulin	100,0 %	2,23%	49 741,0	31	67	240	Locus:1.1.1.4969.10 File:"Ingel18222.wiff"	FDGALNVDLTEFQTNLVPYPR	R	I	99,7 %	75,8	29,5	74,3		2 408,20	3	-0,00090	-0,37	244	264
18220-18222_ OuelletteM_20131010	18222_small	18222_small	Ingel18222_MGFPeaklist (F052590)	alpha tubulin	LinJ.13.0330	alpha tubulin	100,0 %	2,23%	49 741,0	31	67	240	Locus:1.1.1.4789.18 File:"Ingel18222.wiff"	GDVVPKDVNAAIATIK	R	T	99,5 %	24,6	27,7	22,5		1 609,90	2	-0,0013	-0,82	321	336
18220-18222_ OuelletteM_20131010	18222_small	18222_small	Ingel18222_MGFPeaklist (F052590)	alpha tubulin	LinJ.13.0330	alpha tubulin	100,0 %	2,23%	49 741,0	31	67	240	Locus:1.1.1.4787.6 File:"Ingel18222.wiff"	GDVVPKDVNAAIATIK	R	T	99,7 %	69,5	27,7	65,3		1 609,90	3	-0,0012	-0,74	321	336
18220-18222_ OuelletteM_20131010	18222_small	18222_small	Ingel18222_MGFPeaklist (F052590)	alpha tubulin	LinJ.13.0330	alpha tubulin	100,0 %	2,23%	49 741,0	31	67	240	Locus:1.1.1.4789.6 File:"Ingel18222.wiff"	GDVVPKDVNAAIATIK	R	T	99,7 %	97,1	27,7	88,6		1 609,90	3	-0,0012	-0,74	321	336
18220-18222_ OuelletteM_20131010	18222_small	18222_small	Ingel18222_MGFPeaklist (F052590)	alpha tubulin	LinJ.13.0330	alpha tubulin	100,0 %	2,23%	49 741,0	31	67	240	Locus:1.1.1.4788.6 File:"Ingel18222.wiff"	GDVVPKDVNAAIATIK	R	T	99,7 %	100,0	27,7	91,8		1 609,90	3	-0,0012	-0,74	321	336
18220-18222_ OuelletteM_20131010	18222_small	18222_small	Ingel18222_MGFPeaklist (F052590)	alpha tubulin	LinJ.13.0330	alpha tubulin	100,0 %	2,23%	49 741,0	31	67	240	Locus:1.1.1.4896.2 File:"Ingel18222.wiff"	GHYTIGKEIVDLALDR	R	I	99,7 %	77,4	29,5	65,2		1 798,95	4	-0,0064	-3,5	106	121
18220-18222_ OuelletteM_20131010	18222_small	18222_small	Ingel18222_MGFPeaklist (F052590)	alpha tubulin	LinJ.13.0330	alpha tubulin	100,0 %	2,23%	49 741,0	31	67	240	Locus:1.1.1.4909.4 File:"Ingel18222.wiff"	GHYTIGKEIVDLALDR	R	I	99,7 %	79,1	29,3	61,1		1 798,96	3	-0,0017	-0,94	106	121
18220-18222_ OuelletteM_20131010	18222_small	18222_small	Ingel18222_MGFPeaklist (F052590)	alpha tubulin	LinJ.13.0330	alpha tubulin	100,0 %	2,23%	49 741,0	31	67	240	Locus:1.1.1.4917.5 File:"Ingel18222.wiff"	GHYTIGKEIVDLALDR	R	I	99,7 %	80,7	29,7	73,8		1 798,94	3	-0,018	-9,8	106	121
18220-18222_ OuelletteM_20131010	18222_small	18222_small	Ingel18222_MGFPeaklist (F052590)	alpha tubulin	LinJ.13.0330	alpha tubulin	100,0 %	2,23%	49 741,0	31	67	240	Locus:1.1.1.4910.19 File:"Ingel18222.wiff"	GHYTIGKEIVDLALDR	R	I	99,7 %	83,3	29,2	79,7		1 798,96	2	0,0030	1,7	106	121
18220-18222_ OuelletteM_20131010	18222_small	18222_small	Ingel18222_MGFPeaklist (F052590)	alpha tubulin	LinJ.13.0330	alpha tubulin	100,0 %	2,23%	49 741,0	31	67	240	Locus:1.1.1.4902.4 File:"Ingel18222.wiff"	GHYTIGKEIVDLALDR	R	I	99,7 %	85,2	29,3	72,3		1 798,96	3	-0,0014	-0,78	106	121
18220-18222_ OuelletteM_20131010	18222_small	18222_small	Ingel18222_MGFPeaklist (F052590)	alpha tubulin	LinJ.13.0330	alpha tubulin	100,0 %	2,23%	49 741,0	31	67	240	Locus:1.1.1.4894.6 File:"Ingel18222.wiff"	GHYTIGKEIVDLALDR	R	I	99,7 %	91,6	29,3	79,9		1 798,96	3	-0,0014	-0,78	106	121
18220-18222_ OuelletteM_20131010	18222_small	18222_small	Ingel18222_MGFPeaklist (F052590)	alpha tubulin	LinJ.13.0330	alpha tubulin	100,0 %	2,23%	49 741,0	31	67	240	Locus:1.1.1.4893.5 File:"Ingel18222.wiff"	GHYTIGKEIVDLALDR	R	I	99,7 %	99,5	29,3	81,1		1 798,96	3	-0,0014	-0,78	106	121
18220-18222_ OuelletteM_20131010	18222_small	18222_small	Ingel18222_MGFPeaklist (F052590)	alpha tubulin	LinJ.13.0330	alpha tubulin	100,0 %	2,23%	49 741,0	31	67	240	Locus:1.1.1.4898.17 File:"Ingel18222.wiff"	GHYTIGKEIVDLALDR	R	I	99,7 %	103	29,3	85,5		1 798,96	2	0,00038	0,21	106	121
18220-18222_ OuelletteM_20131010	18222_small	18222_small	Ingel18222_MGFPeaklist (F052590)	alpha tubulin	LinJ.13.0330	alpha tubulin	100,0 %	2,23%	49 741,0	31	67	240	Locus:1.1.1.4897.19 File:"Ingel18222.wiff"	GHYTIGKEIVDLALDR	R	I	99,7 %	106	29,3	89,3		1 798,96	2	0,00038	0,21	106	121
18220-18222_ OuelletteM_20131010	18222_small	18222_small	Ingel18222_MGFPeaklist (F052590)	alpha tubulin	LinJ.13.0330	alpha tubulin	100,0 %	2,23%	49 741,0	31	67	240	Locus:1.1.1.4901.4 File:"Ingel18222.wiff"	GHYTIGKEIVDLALDR	R	I	99,7 %	110	29,3	86,7		1 798,96	3	-0,0014	-0,78	106	121
18220-18222_ OuelletteM_20131010	18222_small	18222_small	Ingel18222_MGFPeaklist (F052590)	alpha tubulin	LinJ.13.0330	alpha tubulin	100,0 %	2,23%	49 741,0	31	67	240	Locus:1.1.1.4949.6 File:"Ingel18222.wiff"	GHYTIGKEIVDLALDRIR	R	K	99,5 %	22,7	26,6	22,7		2 068,15	3	0,0049	2,4	106	123
18220-18222_ OuelletteM_20131010	18222_small	18222_small	Ingel18222_MGFPeaklist (F052590)	alpha tubulin	LinJ.13.0330	alpha tubulin	100,0 %	2,23%	49 741,0	31	67	240	Locus:1.1.1.4954.2 File:"Ingel18222.wiff"	GHYTIGKEIVDLALDRIR	R	K	99,7 %	58,3	26,7	58,3		2 068,14	4	0,0016	0,79	106	123
18220-18222_ OuelletteM_20131010	18222_small	18222_small	Ingel18222_MGFPeaklist (F052590)	alpha tubulin	LinJ.13.0330	alpha tubulin	100,0 %	2,23%	49 741,0	31	67	240	Locus:1.1.1.4950.2 File:"Ingel18222.wiff"	GHYTIGKEIVDLALDRIR	R	K	99,7 %	58,5	26,7	58,5		2 068,14	4	0,0016	0,79	106	123
18220-18222_ OuelletteM_20131010	18222_small	18222_small	Ingel18222_MGFPeaklist (F052590)	alpha tubulin	LinJ.13.0330	alpha tubulin	100,0 %	2,23%	49 741,0	31	67	240	Locus:1.1.1.4951.3 File:"Ingel18222.wiff"	GHYTIGKEIVDLALDRIR	R	K	99,7 %	65,0	26,7	65,0		2 068,14	4	0,0016	0,79	106	123
18220-18222_ OuelletteM_20131010	18222_small	18222_small	Ingel18222_MGFPeaklist (F052590)	alpha tubulin	LinJ.13.0330	alpha tubulin	100,0 %	2,23%	49 741,0	31	67	240	Locus:1.1.1.4953.2 File:"Ingel18222.wiff"	GHYTIGKEIVDLALDRIR	R	K	99,7 %	81,5	26,7	81,5		2 068,14	4	0,0016	0,79	106	123
18220-18222_ OuelletteM_20131010	18222_small	18222_small	Ingel18222_MGFPeaklist (F052590)	alpha tubulin	LinJ.13.0330	alpha tubulin	100,0 %	2,23%	49 741,0	31	67	240	Locus:1.1.1.4952.2 File:"Ingel18222.wiff"	GHYTIGKEIVDLALDRIR	R	K	99,7 %	81,8	26,7	80,5		2 068,14	4	0,0016	0,79	106	123
18220-18222_ OuelletteM_20131010	18222_small	18222_small	Ingel18222_MGFPeaklist (F052590)	alpha tubulin	LinJ.13.0330	alpha tubulin	100,0 %	2,23%	49 741,0	31	67	240	Locus:1.1.1.4951.2 File:"Ingel18222.wiff"	GHYTIGKEIVDLALDRIR	R	K	99,7 %	106	26,7	106		2 068,14	4	0,0016	0,79	106	123
18220-18222_ OuelletteM_20131010	18222_small	18222_small	Ingel18222_MGFPeaklist (F052590)	alpha tubulin	LinJ.13.0330	alpha tubulin	100,0 %	2,23%	49 741,0	31	67	240	Locus:1.1.1.4499.2 File:"Ingel18222.wiff"	HGKYMSCCLMYR	R	G	99,0 %	36,6	25,0	21,5	Oxidation (+16), Carbamidomethyl (+57), Carbamidomethyl (+57), Oxidation (+16)	1 636,65	4	-0,013	-7,7	309	320
18220-18222_ OuelletteM_20131010	18222_small	18222_small	Ingel18222_MGFPeaklist (F052590)	alpha tubulin	LinJ.13.0330	alpha tubulin	100,0 %	2,23%	49 741,0	31	67	240	Locus:1.1.1.4500.12 File:"Ingel18222.wiff"	HGKYMSCCLMYR	R	G	99,7 %	54,0	25,0	54,0	Oxidation (+16), Carbamidomethyl (+57), Carbamidomethyl (+57), Oxidation (+16)	1 636,65	3	-0,0074	-4,5	309	320
18220-18222_ OuelletteM_20131010	18222_small	18222_small	Ingel18222_MGFPeaklist (F052590)	alpha tubulin	LinJ.13.0330	alpha tubulin	100,0 %	2,23%	49 741,0	31	67	240	Locus:1.1.1.4506.13 File:"Ingel18222.wiff"	HGKYMSCCLMYR	R	G	99,7 %	63,1	25,0	63,1	Oxidation (+16), Carbamidomethyl (+57), Carbamidomethyl (+57), Oxidation (+16)	1 636,65	3	-0,0074	-4,5	309	320
18220-18222_ OuelletteM_20131010	18222_small	18222_small	Ingel18222_MGFPeaklist (F052590)	alpha tubulin	LinJ.13.0330	alpha tubulin	100,0 %	2,23%	49 741,0	31	67	240	Locus:1.1.1.4604.8 File:"Ingel18222.wiff"	IDHKFDLMYSK	R	R	99,1 %	22,7	29,8	22,4	Oxidation (+16)	1 411,69	3	0,0068	4,8	391	401
18220-18222_ OuelletteM_20131010	18222_small	18222_small	Ingel18222_MGFPeaklist (F052590)	alpha tubulin	LinJ.13.0330	alpha tubulin	100,0 %	2,23%	49 741,0	31	67	240	Locus:1.1.1.4602.9 File:"Ingel18222.wiff"	IDHKFDLMYSK	R	R	99,7 %	37,5	29,8	33,3	Oxidation (+16)	1 411,69	3	0,0068	4,8	391	401
18220-18222_ OuelletteM_20131010	18222_small	18222_small	Ingel18222_MGFPeaklist (F052590)	alpha tubulin	LinJ.13.0330	alpha tubulin	100,0 %	2,23%	49 741,0	31	67	240	Locus:1.1.1.4569.5 File:"Ingel18222.wiff"	IDHKFDLMYSKR	R	A	99,7 %	44,3	29,8	42,3	Oxidation (+16)	1 567,77	3	-0,0094	-6,0	391	402
18220-18222_ OuelletteM_20131010	18222_small	18222_small	Ingel18222_MGFPeaklist (F052590)	alpha tubulin	LinJ.13.0330	alpha tubulin	100,0 %	2,23%	49 741,0	31	67	240	Locus:1.1.1.4570.10 File:"Ingel18222.wiff"	IDHKFDLMYSKR	R	A	99,7 %	79,7	29,8	77,0	Oxidation (+16)	1 567,77	3	-0,0094	-6,0	391	402
18220-18222_ OuelletteM_20131010	18222_small	18222_small	Ingel18222_MGFPeaklist (F052590)	alpha tubulin	LinJ.13.0330	alpha tubulin	100,0 %	2,23%	49 741,0	31	67	240	Locus:1.1.1.4878.5 File:"Ingel18222.wiff"	IHFVLTSYAPVVSAEK	R	A	99,7 %	40,5	28,5	35,0		1 759,95	3	0,0034	1,9	265	280
18220-18222_ OuelletteM_20131010	18222_small	18222_small	Ingel18222_MGFPeaklist (F052590)	alpha tubulin	LinJ.13.0330	alpha tubulin	100,0 %	2,23%	49 741,0	31	67	240	Locus:1.1.1.4865.5 File:"Ingel18222.wiff"	IHFVLTSYAPVVSAEK	R	A	99,7 %	44,6	28,4	41,2		1 759,96	3	0,0070	4,0	265	280
18220-18222_ OuelletteM_20131010	18222_small	18222_small	Ingel18222_MGFPeaklist (F052590)	alpha tubulin	LinJ.13.0330	alpha tubulin	100,0 %	2,23%	49 741,0	31	67	240	Locus:1.1.1.4885.3 File:"Ingel18222.wiff"	IHFVLTSYAPVVSAEK	R	A	99,7 %	46,1	28,7	42,8		1 759,95	3	-0,0038	-2,2	265	280
18220-18222_ OuelletteM_20131010	18222_small	18222_small	Ingel18222_MGFPeaklist (F052590)	alpha tubulin	LinJ.13.0330	alpha tubulin	100,0 %	2,23%	49 741,0	31	67	240	Locus:1.1.1.4866.5 File:"Ingel18222.wiff"	IHFVLTSYAPVVSAEK	R	A	99,7 %	47,9	28,4	42,8		1 759,96	3	0,0070	4,0	265	280
18220-18222_ OuelletteM_20131010	18222_small	18222_small	Ingel18222_MGFPeaklist (F052590)	alpha tubulin	LinJ.13.0330	alpha tubulin	100,0 %	2,23%	49 741,0	31	67	240	Locus:1.1.1.4893.4 File:"Ingel18222.wiff"	IHFVLTSYAPVVSAEK	R	A	99,7 %	52,7	28,5	49,7		1 759,95	3	0,0022	1,3	265	280
18220-18222_ OuelletteM_20131010	18222_small	18222_small	Ingel18222_MGFPeaklist (F052590)	alpha tubulin	LinJ.13.0330	alpha tubulin	100,0 %	2,23%	49 741,0	31	67	240	Locus:1.1.1.4861.4 File:"Ingel18222.wiff"	IHFVLTSYAPVVSAEK	R	A	99,7 %	55,0	28,4	49,6		1 759,96	3	0,0070	4,0	265	280
18220-18222_ OuelletteM_20131010	18222_small	18222_small	Ingel18222_MGFPeaklist (F052590)	alpha tubulin	LinJ.13.0330	alpha tubulin	100,0 %	2,23%	49 741,0	31	67	240	Locus:1.1.1.4886.6 File:"Ingel18222.wiff"	IHFVLTSYAPVVSAEK	R	A	99,7 %	55,3	28,6	49,2		1 759,95	3	0,0010	0,57	265	280
18220-18222_ OuelletteM_20131010	18222_small	18222_small	Ingel18222_MGFPeaklist (F052590)	alpha tubulin	LinJ.13.0330	alpha tubulin	100,0 %	2,23%	49 741,0	31	67	240	Locus:1.1.1.4877.6 File:"Ingel18222.wiff"	IHFVLTSYAPVVSAEK	R	A	99,7 %	56,8	28,4	47,2		1 759,96	3	0,0067	3,8	265	280
18220-18222_ OuelletteM_20131010	18222_small	18222_small	Ingel18222_MGFPeaklist (F052590)	alpha tubulin	LinJ.13.0330	alpha tubulin	100,0 %	2,23%	49 741,0	31	67	240	Locus:1.1.1.4869.6 File:"Ingel18222.wiff"	IHFVLTSYAPVVSAEK	R	A	99,7 %	57,4	28,4	51,0		1 759,96	3	0,0070	4,0	265	280
18220-18222_ OuelletteM_20131010	18222_small	18222_small	Ingel18222_MGFPeaklist (F052590)	alpha tubulin	LinJ.13.0330	alpha tubulin	100,0 %	2,23%	49 741,0	31	67	240	Locus:1.1.1.4870.3 File:"Ingel18222.wiff"	IHFVLTSYAPVVSAEK	R	A	99,7 %	62,5	28,4	55,3		1 759,96	3	0,0070	4,0	265	280
18220-18222_ OuelletteM_20131010	18222_small	18222_small	Ingel18222_MGFPeaklist (F052590)	alpha tubulin	LinJ.13.0330	alpha tubulin	100,0 %	2,23%	49 741,0	31	67	240	Locus:1.1.1.4862.5 File:"Ingel18222.wiff"	IHFVLTSYAPVVSAEK	R	A	99,7 %	65,0	28,4	54,9		1 759,96	3	0,0070	4,0	265	280
18220-18222_ OuelletteM_20131010	18222_small	18222_small	Ingel18222_MGFPeaklist (F052590)	alpha tubulin	LinJ.13.0330	alpha tubulin	100,0 %	2,23%	49 741,0	31	67	240	Locus:1.1.1.4863.19 File:"Ingel18222.wiff"	IHFVLTSYAPVVSAEK	R	A	99,7 %	95,7	28,6	90,4		1 759,95	2	0,00038	0,21	265	280
18220-18222_ OuelletteM_20131010	18222_small	18222_small	Ingel18222_MGFPeaklist (F052590)	alpha tubulin	LinJ.13.0330	alpha tubulin	100,0 %	2,23%	49 741,0	31	67	240	Locus:1.1.1.4864.19 File:"Ingel18222.wiff"	IHFVLTSYAPVVSAEK	R	A	99,7 %	101	28,6	94,5		1 759,95	2	0,00038	0,21	265	280
18220-18222_ OuelletteM_20131010	18222_small	18222_small	Ingel18222_MGFPeaklist (F052590)	alpha tubulin	LinJ.13.0330	alpha tubulin	100,0 %	2,23%	49 741,0	31	67	240	Locus:1.1.1.4969.14 File:"Ingel18222.wiff"	KLADNCTGLQGFMVFHAVGGGTGSGLGALLLER	R	L	99,6 %	138	28,0	137	Carbamidomethyl (+57), Oxidation (+16)	3 361,69	4	0,000046	0,014	124	156
18220-18222_ OuelletteM_20131010	18222_small	18222_small	Ingel18222_MGFPeaklist (F052590)	alpha tubulin	LinJ.13.0330	alpha tubulin	100,0 %	2,23%	49 741,0	31	67	240	Locus:1.1.1.4968.16 File:"Ingel18222.wiff"	KLADNCTGLQGFMVFHAVGGGTGSGLGALLLER	R	L	99,7 %	115	28,0	113	Carbamidomethyl (+57), Oxidation (+16)	3 361,69	4	0,000046	0,014	124	156
18220-18222_ OuelletteM_20131010	18222_small	18222_small	Ingel18222_MGFPeaklist (F052590)	alpha tubulin	LinJ.13.0330	alpha tubulin	100,0 %	2,23%	49 741,0	31	67	240	Locus:1.1.1.4970.11 File:"Ingel18222.wiff"	LADNCTGLQGFMVFHAVGGGTGSGLGALLLER	K	L	99,2 %	21,1	28,4	21,1	Carbamidomethyl (+57), Oxidation (+16)	3 233,61	4	0,012	3,7	125	156
18220-18222_ OuelletteM_20131010	18222_small	18222_small	Ingel18222_MGFPeaklist (F052590)	alpha tubulin	LinJ.13.0330	alpha tubulin	100,0 %	2,23%	49 741,0	31	67	240	Locus:1.1.1.4974.21 File:"Ingel18222.wiff"	LADNCTGLQGFMVFHAVGGGTGSGLGALLLER	K	L	99,7 %	29,9	28,5	29,9	Carbamidomethyl (+57), Oxidation (+16)	3 233,60	3	0,0035	1,1	125	156
18220-18222_ OuelletteM_20131010	18222_small	18222_small	Ingel18222_MGFPeaklist (F052590)	alpha tubulin	LinJ.13.0330	alpha tubulin	100,0 %	2,23%	49 741,0	31	67	240	Locus:1.1.1.4972.21 File:"Ingel18222.wiff"	LADNCTGLQGFMVFHAVGGGTGSGLGALLLER	K	L	99,7 %	122	28,5	113	Carbamidomethyl (+57), Oxidation (+16)	3 233,60	3	0,0035	1,1	125	156
18220-18222_ OuelletteM_20131010	18222_small	18222_small	Ingel18222_MGFPeaklist (F052590)	alpha tubulin	LinJ.13.0330	alpha tubulin	100,0 %	2,23%	49 741,0	31	67	240	Locus:1.1.1.4971.11 File:"Ingel18222.wiff"	LADNCTGLQGFMVFHAVGGGTGSGLGALLLER	K	L	99,7 %	57,7	28,4	52,0	Carbamidomethyl (+57), Oxidation (+16)	3 233,61	4	0,012	3,7	125	156
18220-18222_ OuelletteM_20131010	18222_small	18222_small	Ingel18222_MGFPeaklist (F052590)	alpha tubulin	LinJ.13.0330	alpha tubulin	100,0 %	2,23%	49 741,0	31	67	240	Locus:1.1.1.4979.10 File:"Ingel18222.wiff"	LIGQVVSSLTASLR	R	F	96,6 %	20,1	27,8	20,1		1 442,84	2	-0,0093	-6,5	230	243
18220-18222_ OuelletteM_20131010	18222_small	18222_small	Ingel18222_MGFPeaklist (F052590)	alpha tubulin	LinJ.13.0330	alpha tubulin	100,0 %	2,23%	49 741,0	31	67	240	Locus:1.1.1.4982.14 File:"Ingel18222.wiff"	LIGQVVSSLTASLR	R	F	99,2 %	33,7	27,8	33,4		1 442,84	2	-0,0093	-6,5	230	243
18220-18222_ OuelletteM_20131010	18222_small	18222_small	Ingel18222_MGFPeaklist (F052590)	alpha tubulin	LinJ.13.0330	alpha tubulin	100,0 %	2,23%	49 741,0	31	67	240	Locus:1.1.1.4966.2 File:"Ingel18222.wiff"	LIGQVVSSLTASLR	R	F	99,7 %	73,6	26,8	71,0		1 442,85	3	0,0049	3,4	230	243
18220-18222_ OuelletteM_20131010	18222_small	18222_small	Ingel18222_MGFPeaklist (F052590)	alpha tubulin	LinJ.13.0330	alpha tubulin	100,0 %	2,23%	49 741,0	31	67	240	Locus:1.1.1.4967.2 File:"Ingel18222.wiff"	LIGQVVSSLTASLR	R	F	99,7 %	73,7	26,8	70,5		1 442,85	3	0,0049	3,4	230	243
18220-18222_ OuelletteM_20131010	18222_small	18222_small	Ingel18222_MGFPeaklist (F052590)	alpha tubulin	LinJ.13.0330	alpha tubulin	100,0 %	2,23%	49 741,0	31	67	240	Locus:1.1.1.4888.8 File:"Ingel18222.wiff"	QLFNPEQLVSGK	R	E	98,5 %	36,7	30,5	17,2	Deamidated (+1)	1 359,71	2	0,011	8,3	85	96
18220-18222_ OuelletteM_20131010	18222_small	18222_small	Ingel18222_MGFPeaklist (F052590)	alpha tubulin	LinJ.13.0330	alpha tubulin	100,0 %	2,23%	49 741,0	31	67	240	Locus:1.1.1.4889.13 File:"Ingel18222.wiff"	QLFNPEQLVSGK	R	E	99,7 %	39,3	30,3	33,1		1 358,71	2	-0,0059	-4,4	85	96
18220-18222_ OuelletteM_20131010	18222_small	18222_small	Ingel18222_MGFPeaklist (F052590)	alpha tubulin	LinJ.13.0330	alpha tubulin	100,0 %	2,23%	49 741,0	31	67	240	Locus:1.1.1.4960.4 File:"Ingel18222.wiff"	QLFNPEQLVSGK	R	E	99,7 %	46,1	29,9	34,4	Gln->pyro-Glu (-17)	1 341,70	2	0,0076	5,7	85	96
18220-18222_ OuelletteM_20131010	18222_small	18222_small	Ingel18222_MGFPeaklist (F052590)	alpha tubulin	LinJ.13.0330	alpha tubulin	100,0 %	2,23%	49 741,0	31	67	240	Locus:1.1.1.4861.8 File:"Ingel18222.wiff"	QLFNPEQLVSGK	R	E	99,7 %	47,4	30,2	42,1		1 358,72	2	-0,0011	-0,83	85	96
18220-18222_ OuelletteM_20131010	18222_small	18222_small	Ingel18222_MGFPeaklist (F052590)	alpha tubulin	LinJ.13.0330	alpha tubulin	100,0 %	2,23%	49 741,0	31	67	240	Locus:1.1.1.4877.11 File:"Ingel18222.wiff"	QLFNPEQLVSGK	R	E	99,7 %	50,5	30,2	36,9		1 358,72	2	-0,0019	-1,4	85	96
18220-18222_ OuelletteM_20131010	18222_small	18222_small	Ingel18222_MGFPeaklist (F052590)	alpha tubulin	LinJ.13.0330	alpha tubulin	100,0 %	2,23%	49 741,0	31	67	240	Locus:1.1.1.4959.10 File:"Ingel18222.wiff"	QLFNPEQLVSGK	R	E	99,7 %	51,3	29,9	42,2	Gln->pyro-Glu (-17)	1 341,70	2	0,0076	5,7	85	96
18220-18222_ OuelletteM_20131010	18222_small	18222_small	Ingel18222_MGFPeaklist (F052590)	alpha tubulin	LinJ.13.0330	alpha tubulin	100,0 %	2,23%	49 741,0	31	67	240	Locus:1.1.1.4868.2 File:"Ingel18222.wiff"	QLFNPEQLVSGK	R	E	99,7 %	54,7	30,2	46,4		1 358,72	3	0,0048	3,5	85	96
18220-18222_ OuelletteM_20131010	18222_small	18222_small	Ingel18222_MGFPeaklist (F052590)	alpha tubulin	LinJ.13.0330	alpha tubulin	100,0 %	2,23%	49 741,0	31	67	240	Locus:1.1.1.4870.5 File:"Ingel18222.wiff"	QLFNPEQLVSGK	R	E	99,7 %	65,5	30,2	57,8		1 358,72	2	-0,0019	-1,4	85	96
18220-18222_ OuelletteM_20131010	18222_small	18222_small	Ingel18222_MGFPeaklist (F052590)	alpha tubulin	LinJ.13.0330	alpha tubulin	100,0 %	2,23%	49 741,0	31	67	240	Locus:1.1.1.4862.15 File:"Ingel18222.wiff"	QLFNPEQLVSGK	R	E	99,7 %	66,8	30,2	57,5		1 358,72	2	-0,0013	-0,97	85	96
18220-18222_ OuelletteM_20131010	18222_small	18222_small	Ingel18222_MGFPeaklist (F052590)	alpha tubulin	LinJ.13.0330	alpha tubulin	100,0 %	2,23%	49 741,0	31	67	240	Locus:1.1.1.4869.11 File:"Ingel18222.wiff"	QLFNPEQLVSGK	R	E	99,7 %	72,8	30,2	64,6		1 358,72	2	-0,0019	-1,4	85	96
18220-18222_ OuelletteM_20131010	18222_small	18222_small	Ingel18222_MGFPeaklist (F052590)	alpha tubulin	LinJ.13.0330	alpha tubulin	100,0 %	2,23%	49 741,0	31	67	240	Locus:1.1.1.4833.15 File:"Ingel18222.wiff"	QLFNPEQLVSGKEDAANNYAR	R	G	97,3 %	49,2	29,8	8,73	Deamidated (+1), Deamidated (+1)	2 365,15	3	0,028	12	85	105
18220-18222_ OuelletteM_20131010	18222_small	18222_small	Ingel18222_MGFPeaklist (F052590)	alpha tubulin	LinJ.13.0330	alpha tubulin	100,0 %	2,23%	49 741,0	31	67	240	Locus:1.1.1.4852.8 File:"Ingel18222.wiff"	QLFNPEQLVSGKEDAANNYAR	R	G	97,8 %	54,2	29,9	4,19	Deamidated (+1)	2 364,16	4	0,021	9,1	85	105
18220-18222_ OuelletteM_20131010	18222_small	18222_small	Ingel18222_MGFPeaklist (F052590)	alpha tubulin	LinJ.13.0330	alpha tubulin	100,0 %	2,23%	49 741,0	31	67	240	Locus:1.1.1.4893.17 File:"Ingel18222.wiff"	QLFNPEQLVSGKEDAANNYAR	R	G	98,2 %	20,4	29,9	20,4		2 363,14	3	-0,0095	-4,0	85	105
18220-18222_ OuelletteM_20131010	18222_small	18222_small	Ingel18222_MGFPeaklist (F052590)	alpha tubulin	LinJ.13.0330	alpha tubulin	100,0 %	2,23%	49 741,0	31	67	240	Locus:1.1.1.4834.14 File:"Ingel18222.wiff"	QLFNPEQLVSGKEDAANNYAR	R	G	99,1 %	93,1	29,9	1,43	Deamidated (+1)	2 364,15	3	0,013	5,5	85	105
18220-18222_ OuelletteM_20131010	18222_small	18222_small	Ingel18222_MGFPeaklist (F052590)	alpha tubulin	LinJ.13.0330	alpha tubulin	100,0 %	2,23%	49 741,0	31	67	240	Locus:1.1.1.4851.5 File:"Ingel18222.wiff"	QLFNPEQLVSGKEDAANNYAR	R	G	99,3 %	41,0	29,9	0,500	Deamidated (+1)	2 364,14	4	0,0030	1,3	85	105
18220-18222_ OuelletteM_20131010	18222_small	18222_small	Ingel18222_MGFPeaklist (F052590)	alpha tubulin	LinJ.13.0330	alpha tubulin	100,0 %	2,23%	49 741,0	31	67	240	Locus:1.1.1.4914.16 File:"Ingel18222.wiff"	QLFNPEQLVSGKEDAANNYAR	R	G	99,3 %	36,5	29,8	36,5		2 363,17	3	0,023	9,7	85	105
18220-18222_ OuelletteM_20131010	18222_small	18222_small	Ingel18222_MGFPeaklist (F052590)	alpha tubulin	LinJ.13.0330	alpha tubulin	100,0 %	2,23%	49 741,0	31	67	240	Locus:1.1.1.4855.16 File:"Ingel18222.wiff"	QLFNPEQLVSGKEDAANNYAR	R	G	99,4 %	99,9	29,9	7,10	Deamidated (+1)	2 364,14	3	0,0088	3,7	85	105
18220-18222_ OuelletteM_20131010	18222_small	18222_small	Ingel18222_MGFPeaklist (F052590)	alpha tubulin	LinJ.13.0330	alpha tubulin	100,0 %	2,23%	49 741,0	31	67	240	Locus:1.1.1.4856.18 File:"Ingel18222.wiff"	QLFNPEQLVSGKEDAANNYAR	R	G	99,4 %	89,8	29,9	3,83	Deamidated (+1)	2 364,14	3	0,0082	3,5	85	105
18220-18222_ OuelletteM_20131010	18222_small	18222_small	Ingel18222_MGFPeaklist (F052590)	alpha tubulin	LinJ.13.0330	alpha tubulin	100,0 %	2,23%	49 741,0	31	67	240	Locus:1.1.1.4853.21 File:"Ingel18222.wiff"	QLFNPEQLVSGKEDAANNYAR	R	G	99,4 %	92,4	29,9	11,6	Deamidated (+1)	2 364,15	3	0,013	5,5	85	105
18220-18222_ OuelletteM_20131010	18222_small	18222_small	Ingel18222_MGFPeaklist (F052590)	alpha tubulin	LinJ.13.0330	alpha tubulin	100,0 %	2,23%	49 741,0	31	67	240	Locus:1.1.1.4863.14 File:"Ingel18222.wiff"	QLFNPEQLVSGKEDAANNYAR	R	G	99,6 %	85,6	29,9	2,47	Deamidated (+1)	2 364,14	3	0,0043	1,8	85	105
18220-18222_ OuelletteM_20131010	18222_small	18222_small	Ingel18222_MGFPeaklist (F052590)	alpha tubulin	LinJ.13.0330	alpha tubulin	100,0 %	2,23%	49 741,0	31	67	240	Locus:1.1.1.4929.17 File:"Ingel18222.wiff"	QLFNPEQLVSGKEDAANNYAR	R	G	99,6 %	25,7	29,9	25,7		2 363,15	3	0,0043	1,8	85	105
18220-18222_ OuelletteM_20131010	18222_small	18222_small	Ingel18222_MGFPeaklist (F052590)	alpha tubulin	LinJ.13.0330	alpha tubulin	100,0 %	2,23%	49 741,0	31	67	240	Locus:1.1.1.4934.13 File:"Ingel18222.wiff"	QLFNPEQLVSGKEDAANNYAR	R	G	99,7 %	119	29,7	119	Gln->pyro-Glu (-17)	2 346,12	3	-0,0067	-2,9	85	105
18220-18222_ OuelletteM_20131010	18222_small	18222_small	Ingel18222_MGFPeaklist (F052590)	alpha tubulin	LinJ.13.0330	alpha tubulin	100,0 %	2,23%	49 741,0	31	67	240	Locus:1.1.1.4866.16 File:"Ingel18222.wiff"	QLFNPEQLVSGKEDAANNYAR	R	G	99,7 %	54,1	29,9	11,7	Deamidated (+1)	2 364,14	3	0,0043	1,8	85	105
18220-18222_ OuelletteM_20131010	18222_small	18222_small	Ingel18222_MGFPeaklist (F052590)	alpha tubulin	LinJ.13.0330	alpha tubulin	100,0 %	2,23%	49 741,0	31	67	240	Locus:1.1.1.4928.13 File:"Ingel18222.wiff"	QLFNPEQLVSGKEDAANNYAR	R	G	99,7 %	33,8	29,9	33,8		2 363,16	3	0,0055	2,3	85	105
18220-18222_ OuelletteM_20131010	18222_small	18222_small	Ingel18222_MGFPeaklist (F052590)	alpha tubulin	LinJ.13.0330	alpha tubulin	100,0 %	2,23%	49 741,0	31	67	240	Locus:1.1.1.4858.18 File:"Ingel18222.wiff"	QLFNPEQLVSGKEDAANNYAR	R	G	99,7 %	89,8	29,9	16,7	Deamidated (+1)	2 364,14	3	0,0043	1,8	85	105
18220-18222_ OuelletteM_20131010	18222_small	18222_small	Ingel18222_MGFPeaklist (F052590)	alpha tubulin	LinJ.13.0330	alpha tubulin	100,0 %	2,23%	49 741,0	31	67	240	Locus:1.1.1.4839.17 File:"Ingel18222.wiff"	QLFNPEQLVSGKEDAANNYAR	R	G	99,7 %	116	29,9	114		2 363,16	2	0,0088	3,7	85	105
18220-18222_ OuelletteM_20131010	18222_small	18222_small	Ingel18222_MGFPeaklist (F052590)	alpha tubulin	LinJ.13.0330	alpha tubulin	100,0 %	2,23%	49 741,0	31	67	240	Locus:1.1.1.4859.21 File:"Ingel18222.wiff"	QLFNPEQLVSGKEDAANNYAR	R	G	99,7 %	88,7	29,9	25,3	Deamidated (+1)	2 364,16	2	0,025	10	85	105
18220-18222_ OuelletteM_20131010	18222_small	18222_small	Ingel18222_MGFPeaklist (F052590)	alpha tubulin	LinJ.13.0330	alpha tubulin	100,0 %	2,23%	49 741,0	31	67	240	Locus:1.1.1.4844.21 File:"Ingel18222.wiff"	QLFNPEQLVSGKEDAANNYAR	R	G	99,7 %	111	29,9	109		2 363,16	2	0,0088	3,7	85	105
18220-18222_ OuelletteM_20131010	18222_small	18222_small	Ingel18222_MGFPeaklist (F052590)	alpha tubulin	LinJ.13.0330	alpha tubulin	100,0 %	2,23%	49 741,0	31	67	240	Locus:1.1.1.4843.21 File:"Ingel18222.wiff"	QLFNPEQLVSGKEDAANNYAR	R	G	99,7 %	109	29,9	109		2 363,16	2	0,0088	3,7	85	105
18220-18222_ OuelletteM_20131010	18222_small	18222_small	Ingel18222_MGFPeaklist (F052590)	alpha tubulin	LinJ.13.0330	alpha tubulin	100,0 %	2,23%	49 741,0	31	67	240	Locus:1.1.1.4838.16 File:"Ingel18222.wiff"	QLFNPEQLVSGKEDAANNYAR	R	G	99,7 %	109	29,9	109		2 363,16	2	0,0088	3,7	85	105
18220-18222_ OuelletteM_20131010	18222_small	18222_small	Ingel18222_MGFPeaklist (F052590)	alpha tubulin	LinJ.13.0330	alpha tubulin	100,0 %	2,23%	49 741,0	31	67	240	Locus:1.1.1.4832.17 File:"Ingel18222.wiff"	QLFNPEQLVSGKEDAANNYAR	R	G	99,7 %	109	30,0	109		2 363,15	3	-0,0026	-1,1	85	105
18220-18222_ OuelletteM_20131010	18222_small	18222_small	Ingel18222_MGFPeaklist (F052590)	alpha tubulin	LinJ.13.0330	alpha tubulin	100,0 %	2,23%	49 741,0	31	67	240	Locus:1.1.1.4943.13 File:"Ingel18222.wiff"	QLFNPEQLVSGKEDAANNYAR	R	G	99,7 %	105	29,7	105	Gln->pyro-Glu (-17)	2 346,12	3	-0,0067	-2,9	85	105
18220-18222_ OuelletteM_20131010	18222_small	18222_small	Ingel18222_MGFPeaklist (F052590)	alpha tubulin	LinJ.13.0330	alpha tubulin	100,0 %	2,23%	49 741,0	31	67	240	Locus:1.1.1.4847.17 File:"Ingel18222.wiff"	QLFNPEQLVSGKEDAANNYAR	R	G	99,7 %	106	30,0	106		2 363,15	3	-0,0026	-1,1	85	105
18220-18222_ OuelletteM_20131010	18222_small	18222_small	Ingel18222_MGFPeaklist (F052590)	alpha tubulin	LinJ.13.0330	alpha tubulin	100,0 %	2,23%	49 741,0	31	67	240	Locus:1.1.1.4935.15 File:"Ingel18222.wiff"	QLFNPEQLVSGKEDAANNYAR	R	G	99,7 %	104	29,7	104	Gln->pyro-Glu (-17)	2 346,12	3	-0,0067	-2,9	85	105
18220-18222_ OuelletteM_20131010	18222_small	18222_small	Ingel18222_MGFPeaklist (F052590)	alpha tubulin	LinJ.13.0330	alpha tubulin	100,0 %	2,23%	49 741,0	31	67	240	Locus:1.1.1.4831.17 File:"Ingel18222.wiff"	QLFNPEQLVSGKEDAANNYAR	R	G	99,7 %	106	30,0	105		2 363,15	3	-0,0026	-1,1	85	105
18220-18222_ OuelletteM_20131010	18222_small	18222_small	Ingel18222_MGFPeaklist (F052590)	alpha tubulin	LinJ.13.0330	alpha tubulin	100,0 %	2,23%	49 741,0	31	67	240	Locus:1.1.1.4864.14 File:"Ingel18222.wiff"	QLFNPEQLVSGKEDAANNYAR	R	G	99,7 %	61,2	29,9	52,2		2 363,16	3	0,011	4,5	85	105
18220-18222_ OuelletteM_20131010	18222_small	18222_small	Ingel18222_MGFPeaklist (F052590)	alpha tubulin	LinJ.13.0330	alpha tubulin	100,0 %	2,23%	49 741,0	31	67	240	Locus:1.1.1.4861.21 File:"Ingel18222.wiff"	QLFNPEQLVSGKEDAANNYAR	R	G	99,7 %	67,0	29,9	24,0	Deamidated (+1)	2 364,15	2	0,017	7,1	85	105
18220-18222_ OuelletteM_20131010	18222_small	18222_small	Ingel18222_MGFPeaklist (F052590)	alpha tubulin	LinJ.13.0330	alpha tubulin	100,0 %	2,23%	49 741,0	31	67	240	Locus:1.1.1.4839.11 File:"Ingel18222.wiff"	QLFNPEQLVSGKEDAANNYAR	R	G	99,7 %	67,7	30,0	67,7		2 363,15	3	-0,0026	-1,1	85	105
18220-18222_ OuelletteM_20131010	18222_small	18222_small	Ingel18222_MGFPeaklist (F052590)	alpha tubulin	LinJ.13.0330	alpha tubulin	100,0 %	2,23%	49 741,0	31	67	240	Locus:1.1.1.4846.16 File:"Ingel18222.wiff"	QLFNPEQLVSGKEDAANNYAR	R	G	99,7 %	76,2	30,0	76,2		2 363,15	3	-0,0026	-1,1	85	105
18220-18222_ OuelletteM_20131010	18222_small	18222_small	Ingel18222_MGFPeaklist (F052590)	alpha tubulin	LinJ.13.0330	alpha tubulin	100,0 %	2,23%	49 741,0	31	67	240	Locus:1.1.1.4848.16 File:"Ingel18222.wiff"	QLFNPEQLVSGKEDAANNYAR	R	G	99,7 %	86,1	30,0	85,7		2 363,15	3	-0,0026	-1,1	85	105
18220-18222_ OuelletteM_20131010	18222_small	18222_small	Ingel18222_MGFPeaklist (F052590)	alpha tubulin	LinJ.13.0330	alpha tubulin	100,0 %	2,23%	49 741,0	31	67	240	Locus:1.1.1.4840.8 File:"Ingel18222.wiff"	QLFNPEQLVSGKEDAANNYAR	R	G	99,7 %	91,1	30,0	91,1		2 363,15	3	-0,0026	-1,1	85	105
18220-18222_ OuelletteM_20131010	18222_small	18222_small	Ingel18222_MGFPeaklist (F052590)	alpha tubulin	LinJ.13.0330	alpha tubulin	100,0 %	2,23%	49 741,0	31	67	240	Locus:1.1.1.4839.10 File:"Ingel18222.wiff"	QLFNPEQLVSGKEDAANNYAR	R	G	99,7 %	91,3	30,0	91,3		2 363,15	3	-0,0026	-1,1	85	105
18220-18222_ OuelletteM_20131010	18222_small	18222_small	Ingel18222_MGFPeaklist (F052590)	alpha tubulin	LinJ.13.0330	alpha tubulin	100,0 %	2,23%	49 741,0	31	67	240	Locus:1.1.1.4846.6 File:"Ingel18222.wiff"	QLFNPEQLVSGKEDAANNYAR	R	G	99,7 %	91,4	29,9	91,2		2 363,16	4	0,0046	2,0	85	105
18220-18222_ OuelletteM_20131010	18222_small	18222_small	Ingel18222_MGFPeaklist (F052590)	alpha tubulin	LinJ.13.0330	alpha tubulin	100,0 %	2,23%	49 741,0	31	67	240	Locus:1.1.1.4832.4 File:"Ingel18222.wiff"	QLFNPEQLVSGKEDAANNYAR	R	G	99,7 %	93,3	29,9	93,3		2 363,16	4	0,0050	2,1	85	105
18220-18222_ OuelletteM_20131010	18222_small	18222_small	Ingel18222_MGFPeaklist (F052590)	alpha tubulin	LinJ.13.0330	alpha tubulin	100,0 %	2,23%	49 741,0	31	67	240	Locus:1.1.1.4830.19 File:"Ingel18222.wiff"	QLFNPEQLVSGKEDAANNYAR	R	G	99,7 %	93,3	30,0	90,9		2 363,15	3	-0,0032	-1,4	85	105
18220-18222_ OuelletteM_20131010	18222_small	18222_small	Ingel18222_MGFPeaklist (F052590)	alpha tubulin	LinJ.13.0330	alpha tubulin	100,0 %	2,23%	49 741,0	31	67	240	Locus:1.1.1.4942.10 File:"Ingel18222.wiff"	QLFNPEQLVSGKEDAANNYAR	R	G	99,7 %	98,6	29,7	98,6	Gln->pyro-Glu (-17)	2 346,12	3	-0,0067	-2,9	85	105
18220-18222_ OuelletteM_20131010	18222_small	18222_small	Ingel18222_MGFPeaklist (F052590)	alpha tubulin	LinJ.13.0330	alpha tubulin	100,0 %	2,23%	49 741,0	31	67	240	Locus:1.1.1.4839.18 File:"Ingel18222.wiff"	QLFNPEQLVSGKEDAANNYAR	R	G	99,7 %	98,8	29,9	98,8		2 363,16	2	0,0088	3,7	85	105
18220-18222_ OuelletteM_20131010	18222_small	18222_small	Ingel18222_MGFPeaklist (F052590)	alpha tubulin	LinJ.13.0330	alpha tubulin	100,0 %	2,23%	49 741,0	31	67	240	Locus:1.1.1.4834.4 File:"Ingel18222.wiff"	QLFNPEQLVSGKEDAANNYAR	R	G	99,7 %	100	29,9	100		2 363,16	4	0,0050	2,1	85	105
18220-18222_ OuelletteM_20131010	18222_small	18222_small	Ingel18222_MGFPeaklist (F052590)	alpha tubulin	LinJ.13.0330	alpha tubulin	100,0 %	2,23%	49 741,0	31	67	240	Locus:1.1.1.4842.6 File:"Ingel18222.wiff"	QLFNPEQLVSGKEDAANNYAR	R	G	99,7 %	101	29,9	101		2 363,16	4	0,0050	2,1	85	105
18220-18222_ OuelletteM_20131010	18222_small	18222_small	Ingel18222_MGFPeaklist (F052590)	alpha tubulin	LinJ.13.0330	alpha tubulin	100,0 %	2,23%	49 741,0	31	67	240	Locus:1.1.1.4607.7 File:"Ingel18222.wiff"	RSLDIERPSYTNVNR	R	L	99,1 %	34,4	30,2	32,2		1 818,92	4	-0,0092	-5,0	215	229
18220-18222_ OuelletteM_20131010	18222_small	18222_small	Ingel18222_MGFPeaklist (F052590)	alpha tubulin	LinJ.13.0330	alpha tubulin	100,0 %	2,23%	49 741,0	31	67	240	Locus:1.1.1.4598.16 File:"Ingel18222.wiff"	RSLDIERPSYTNVNR	R	L	99,7 %	32,0	30,0	23,9		1 818,94	3	0,0015	0,83	215	229
18220-18222_ OuelletteM_20131010	18222_small	18222_small	Ingel18222_MGFPeaklist (F052590)	alpha tubulin	LinJ.13.0330	alpha tubulin	100,0 %	2,23%	49 741,0	31	67	240	Locus:1.1.1.4595.20 File:"Ingel18222.wiff"	RSLDIERPSYTNVNR	R	L	99,7 %	38,8	30,0	32,9		1 818,94	3	0,0015	0,83	215	229
18220-18222_ OuelletteM_20131010	18222_small	18222_small	Ingel18222_MGFPeaklist (F052590)	alpha tubulin	LinJ.13.0330	alpha tubulin	100,0 %	2,23%	49 741,0	31	67	240	Locus:1.1.1.4604.7 File:"Ingel18222.wiff"	RSLDIERPSYTNVNR	R	L	99,7 %	62,8	30,2	50,6		1 818,92	4	-0,0092	-5,0	215	229
18220-18222_ OuelletteM_20131010	18222_small	18222_small	Ingel18222_MGFPeaklist (F052590)	alpha tubulin	LinJ.13.0330	alpha tubulin	100,0 %	2,23%	49 741,0	31	67	240	Locus:1.1.1.4598.9 File:"Ingel18222.wiff"	RSLDIERPSYTNVNR	R	L	99,7 %	65,7	30,2	58,3		1 818,92	4	-0,0092	-5,0	215	229
18220-18222_ OuelletteM_20131010	18222_small	18222_small	Ingel18222_MGFPeaklist (F052590)	alpha tubulin	LinJ.13.0330	alpha tubulin	100,0 %	2,23%	49 741,0	31	67	240	Locus:1.1.1.4603.6 File:"Ingel18222.wiff"	RSLDIERPSYTNVNR	R	L	99,7 %	67,8	30,2	59,6		1 818,92	4	-0,0092	-5,0	215	229
18220-18222_ OuelletteM_20131010	18222_small	18222_small	Ingel18222_MGFPeaklist (F052590)	alpha tubulin	LinJ.13.0330	alpha tubulin	100,0 %	2,23%	49 741,0	31	67	240	Locus:1.1.1.4600.7 File:"Ingel18222.wiff"	RSLDIERPSYTNVNR	R	L	99,7 %	68,1	30,2	60,9		1 818,92	4	-0,0092	-5,0	215	229
18220-18222_ OuelletteM_20131010	18222_small	18222_small	Ingel18222_MGFPeaklist (F052590)	alpha tubulin	LinJ.13.0330	alpha tubulin	100,0 %	2,23%	49 741,0	31	67	240	Locus:1.1.1.4597.8 File:"Ingel18222.wiff"	RSLDIERPSYTNVNR	R	L	99,7 %	68,2	30,2	56,9		1 818,92	4	-0,0092	-5,0	215	229
18220-18222_ OuelletteM_20131010	18222_small	18222_small	Ingel18222_MGFPeaklist (F052590)	alpha tubulin	LinJ.13.0330	alpha tubulin	100,0 %	2,23%	49 741,0	31	67	240	Locus:1.1.1.4599.8 File:"Ingel18222.wiff"	RSLDIERPSYTNVNR	R	L	99,7 %	68,4	30,2	60,0		1 818,92	4	-0,0092	-5,0	215	229
18220-18222_ OuelletteM_20131010	18222_small	18222_small	Ingel18222_MGFPeaklist (F052590)	alpha tubulin	LinJ.13.0330	alpha tubulin	100,0 %	2,23%	49 741,0	31	67	240	Locus:1.1.1.4601.8 File:"Ingel18222.wiff"	RSLDIERPSYTNVNR	R	L	99,7 %	68,9	30,2	61,7		1 818,92	4	-0,0092	-5,0	215	229
18220-18222_ OuelletteM_20131010	18222_small	18222_small	Ingel18222_MGFPeaklist (F052590)	alpha tubulin	LinJ.13.0330	alpha tubulin	100,0 %	2,23%	49 741,0	31	67	240	Locus:1.1.1.4596.7 File:"Ingel18222.wiff"	RSLDIERPSYTNVNR	R	L	99,7 %	73,3	30,2	63,5		1 818,92	4	-0,0092	-5,0	215	229
18220-18222_ OuelletteM_20131010	18222_small	18222_small	Ingel18222_MGFPeaklist (F052590)	alpha tubulin	LinJ.13.0330	alpha tubulin	100,0 %	2,23%	49 741,0	31	67	240	Locus:1.1.1.4602.5 File:"Ingel18222.wiff"	RSLDIERPSYTNVNR	R	L	99,7 %	79,1	30,2	71,0		1 818,92	4	-0,0092	-5,0	215	229
18220-18222_ OuelletteM_20131010	18222_small	18222_small	Ingel18222_MGFPeaklist (F052590)	alpha tubulin	LinJ.13.0330	alpha tubulin	100,0 %	2,23%	49 741,0	31	67	240	Locus:1.1.1.4604.17 File:"Ingel18222.wiff"	RSLDIERPSYTNVNR	R	L	99,7 %	89,2	30,0	77,7		1 818,94	3	0,0015	0,83	215	229
18220-18222_ OuelletteM_20131010	18222_small	18222_small	Ingel18222_MGFPeaklist (F052590)	alpha tubulin	LinJ.13.0330	alpha tubulin	100,0 %	2,23%	49 741,0	31	67	240	Locus:1.1.1.4884.5 File:"Ingel18222.wiff"	RTIQFVDWCPTGFK	K	C	99,7 %	38,5	29,7	38,5	Carbamidomethyl (+57)	1 753,87	3	0,0045	2,6	339	352
18220-18222_ OuelletteM_20131010	18222_small	18222_small	Ingel18222_MGFPeaklist (F052590)	alpha tubulin	LinJ.13.0330	alpha tubulin	100,0 %	2,23%	49 741,0	31	67	240	Locus:1.1.1.4885.2 File:"Ingel18222.wiff"	RTIQFVDWCPTGFK	K	C	99,7 %	41,1	29,7	37,3	Carbamidomethyl (+57)	1 753,87	3	0,0045	2,6	339	352
18220-18222_ OuelletteM_20131010	18222_small	18222_small	Ingel18222_MGFPeaklist (F052590)	alpha tubulin	LinJ.13.0330	alpha tubulin	100,0 %	2,23%	49 741,0	31	67	240	Locus:1.1.1.4894.5 File:"Ingel18222.wiff"	RTIQFVDWCPTGFK	K	C	99,7 %	42,2	29,7	42,2	Carbamidomethyl (+57)	1 753,87	3	0,0045	2,6	339	352
18220-18222_ OuelletteM_20131010	18222_small	18222_small	Ingel18222_MGFPeaklist (F052590)	alpha tubulin	LinJ.13.0330	alpha tubulin	100,0 %	2,23%	49 741,0	31	67	240	Locus:1.1.1.4892.4 File:"Ingel18222.wiff"	RTIQFVDWCPTGFK	K	C	99,7 %	58,3	29,7	57,1	Carbamidomethyl (+57)	1 753,87	3	0,0045	2,6	339	352
18220-18222_ OuelletteM_20131010	18222_small	18222_small	Ingel18222_MGFPeaklist (F052590)	alpha tubulin	LinJ.13.0330	alpha tubulin	100,0 %	2,23%	49 741,0	31	67	240	Locus:1.1.1.4637.21 File:"Ingel18222.wiff"	SLDIERPSYTNVNR	R	L	97,8 %	20,3	30,0	17,7		1 662,83	2	-0,0051	-3,1	216	229
18220-18222_ OuelletteM_20131010	18222_small	18222_small	Ingel18222_MGFPeaklist (F052590)	alpha tubulin	LinJ.13.0330	alpha tubulin	100,0 %	2,23%	49 741,0	31	67	240	Locus:1.1.1.4648.2 File:"Ingel18222.wiff"	SLDIERPSYTNVNR	R	L	98,6 %	24,0	30,0	17,7		1 662,83	4	-0,0049	-2,9	216	229
18220-18222_ OuelletteM_20131010	18222_small	18222_small	Ingel18222_MGFPeaklist (F052590)	alpha tubulin	LinJ.13.0330	alpha tubulin	100,0 %	2,23%	49 741,0	31	67	240	Locus:1.1.1.4641.2 File:"Ingel18222.wiff"	SLDIERPSYTNVNR	R	L	98,8 %	23,0	30,0	16,9		1 662,83	4	-0,00047	-0,28	216	229
18220-18222_ OuelletteM_20131010	18222_small	18222_small	Ingel18222_MGFPeaklist (F052590)	alpha tubulin	LinJ.13.0330	alpha tubulin	100,0 %	2,23%	49 741,0	31	67	240	Locus:1.1.1.4640.2 File:"Ingel18222.wiff"	SLDIERPSYTNVNR	R	L	99,3 %	23,4	30,0	19,9		1 662,83	4	-0,00047	-0,28	216	229
18220-18222_ OuelletteM_20131010	18222_small	18222_small	Ingel18222_MGFPeaklist (F052590)	alpha tubulin	LinJ.13.0330	alpha tubulin	100,0 %	2,23%	49 741,0	31	67	240	Locus:1.1.1.4636.12 File:"Ingel18222.wiff"	SLDIERPSYTNVNR	R	L	99,3 %	26,1	30,0	19,0		1 662,83	3	0,0000021	0,0012	216	229
18220-18222_ OuelletteM_20131010	18222_small	18222_small	Ingel18222_MGFPeaklist (F052590)	alpha tubulin	LinJ.13.0330	alpha tubulin	100,0 %	2,23%	49 741,0	31	67	240	Locus:1.1.1.4619.11 File:"Ingel18222.wiff"	SLDIERPSYTNVNR	R	L	99,4 %	29,4	29,9	22,1		1 662,84	3	0,0087	5,2	216	229
18220-18222_ OuelletteM_20131010	18222_small	18222_small	Ingel18222_MGFPeaklist (F052590)	alpha tubulin	LinJ.13.0330	alpha tubulin	100,0 %	2,23%	49 741,0	31	67	240	Locus:1.1.1.4673.11 File:"Ingel18222.wiff"	SLDIERPSYTNVNR	R	L	99,4 %	34,4	30,0	30,0		1 662,83	3	-0,0060	-3,6	216	229
18220-18222_ OuelletteM_20131010	18222_small	18222_small	Ingel18222_MGFPeaklist (F052590)	alpha tubulin	LinJ.13.0330	alpha tubulin	100,0 %	2,23%	49 741,0	31	67	240	Locus:1.1.1.4662.12 File:"Ingel18222.wiff"	SLDIERPSYTNVNR	R	L	99,5 %	30,2	30,0	29,0		1 662,83	3	-0,0054	-3,2	216	229
18220-18222_ OuelletteM_20131010	18222_small	18222_small	Ingel18222_MGFPeaklist (F052590)	alpha tubulin	LinJ.13.0330	alpha tubulin	100,0 %	2,23%	49 741,0	31	67	240	Locus:1.1.1.4664.13 File:"Ingel18222.wiff"	SLDIERPSYTNVNR	R	L	99,6 %	28,0	30,0	20,9		1 662,83	3	-0,0015	-0,90	216	229
18220-18222_ OuelletteM_20131010	18222_small	18222_small	Ingel18222_MGFPeaklist (F052590)	alpha tubulin	LinJ.13.0330	alpha tubulin	100,0 %	2,23%	49 741,0	31	67	240	Locus:1.1.1.4665.13 File:"Ingel18222.wiff"	SLDIERPSYTNVNR	R	L	99,7 %	39,8	30,0	30,5		1 662,84	3	0,0042	2,5	216	229
18220-18222_ OuelletteM_20131010	18222_small	18222_small	Ingel18222_MGFPeaklist (F052590)	alpha tubulin	LinJ.13.0330	alpha tubulin	100,0 %	2,23%	49 741,0	31	67	240	Locus:1.1.1.4646.21 File:"Ingel18222.wiff"	SLDIERPSYTNVNR	R	L	99,7 %	54,3	30,0	40,3		1 662,83	2	-0,0051	-3,1	216	229
18220-18222_ OuelletteM_20131010	18222_small	18222_small	Ingel18222_MGFPeaklist (F052590)	alpha tubulin	LinJ.13.0330	alpha tubulin	100,0 %	2,23%	49 741,0	31	67	240	Locus:1.1.1.4638.20 File:"Ingel18222.wiff"	SLDIERPSYTNVNR	R	L	99,7 %	56,4	30,0	43,8		1 662,83	2	-0,0051	-3,1	216	229
18220-18222_ OuelletteM_20131010	18222_small	18222_small	Ingel18222_MGFPeaklist (F052590)	alpha tubulin	LinJ.13.0330	alpha tubulin	100,0 %	2,23%	49 741,0	31	67	240	Locus:1.1.1.4639.20 File:"Ingel18222.wiff"	SLDIERPSYTNVNR	R	L	99,7 %	59,1	30,0	46,4		1 662,83	2	-0,0051	-3,1	216	229
18220-18222_ OuelletteM_20131010	18222_small	18222_small	Ingel18222_MGFPeaklist (F052590)	alpha tubulin	LinJ.13.0330	alpha tubulin	100,0 %	2,23%	49 741,0	31	67	240	Locus:1.1.1.4620.11 File:"Ingel18222.wiff"	SLDIERPSYTNVNR	R	L	99,7 %	66,8	29,9	58,9		1 662,84	3	0,0087	5,2	216	229
18220-18222_ OuelletteM_20131010	18222_small	18222_small	Ingel18222_MGFPeaklist (F052590)	alpha tubulin	LinJ.13.0330	alpha tubulin	100,0 %	2,23%	49 741,0	31	67	240	Locus:1.1.1.4632.10 File:"Ingel18222.wiff"	SLDIERPSYTNVNR	R	L	99,7 %	68,0	30,0	60,7		1 662,83	3	0,00030	0,18	216	229
18220-18222_ OuelletteM_20131010	18222_small	18222_small	Ingel18222_MGFPeaklist (F052590)	alpha tubulin	LinJ.13.0330	alpha tubulin	100,0 %	2,23%	49 741,0	31	67	240	Locus:1.1.1.4655.14 File:"Ingel18222.wiff"	SLDIERPSYTNVNR	R	L	99,7 %	69,6	30,0	62,4		1 662,83	3	-0,0039	-2,3	216	229
18220-18222_ OuelletteM_20131010	18222_small	18222_small	Ingel18222_MGFPeaklist (F052590)	alpha tubulin	LinJ.13.0330	alpha tubulin	100,0 %	2,23%	49 741,0	31	67	240	Locus:1.1.1.4672.12 File:"Ingel18222.wiff"	SLDIERPSYTNVNR	R	L	99,7 %	71,4	30,0	61,1		1 662,83	3	-0,0060	-3,6	216	229
18220-18222_ OuelletteM_20131010	18222_small	18222_small	Ingel18222_MGFPeaklist (F052590)	alpha tubulin	LinJ.13.0330	alpha tubulin	100,0 %	2,23%	49 741,0	31	67	240	Locus:1.1.1.4654.9 File:"Ingel18222.wiff"	SLDIERPSYTNVNR	R	L	99,7 %	72,6	30,0	63,6		1 662,83	3	-0,0042	-2,5	216	229
18220-18222_ OuelletteM_20131010	18222_small	18222_small	Ingel18222_MGFPeaklist (F052590)	alpha tubulin	LinJ.13.0330	alpha tubulin	100,0 %	2,23%	49 741,0	31	67	240	Locus:1.1.1.4647.11 File:"Ingel18222.wiff"	SLDIERPSYTNVNR	R	L	99,7 %	79,1	30,0	64,6		1 662,83	3	0,0000021	0,0012	216	229
18220-18222_ OuelletteM_20131010	18222_small	18222_small	Ingel18222_MGFPeaklist (F052590)	alpha tubulin	LinJ.13.0330	alpha tubulin	100,0 %	2,23%	49 741,0	31	67	240	Locus:1.1.1.4635.12 File:"Ingel18222.wiff"	SLDIERPSYTNVNR	R	L	99,7 %	81,2	30,0	66,8		1 662,83	3	0,0000021	0,0012	216	229
18220-18222_ OuelletteM_20131010	18222_small	18222_small	Ingel18222_MGFPeaklist (F052590)	alpha tubulin	LinJ.13.0330	alpha tubulin	100,0 %	2,23%	49 741,0	31	67	240	Locus:1.1.1.4638.10 File:"Ingel18222.wiff"	SLDIERPSYTNVNR	R	L	99,7 %	81,7	30,0	67,1		1 662,83	3	0,0000021	0,0012	216	229
18220-18222_ OuelletteM_20131010	18222_small	18222_small	Ingel18222_MGFPeaklist (F052590)	alpha tubulin	LinJ.13.0330	alpha tubulin	100,0 %	2,23%	49 741,0	31	67	240	Locus:1.1.1.4636.11 File:"Ingel18222.wiff"	SLDIERPSYTNVNR	R	L	99,7 %	83,7	30,0	68,9		1 662,83	3	0,0000021	0,0012	216	229
18220-18222_ OuelletteM_20131010	18222_small	18222_small	Ingel18222_MGFPeaklist (F052590)	alpha tubulin	LinJ.13.0330	alpha tubulin	100,0 %	2,23%	49 741,0	31	67	240	Locus:1.1.1.4646.12 File:"Ingel18222.wiff"	SLDIERPSYTNVNR	R	L	99,7 %	83,7	30,0	69,3		1 662,83	3	0,0000021	0,0012	216	229
18220-18222_ OuelletteM_20131010	18222_small	18222_small	Ingel18222_MGFPeaklist (F052590)	alpha tubulin	LinJ.13.0330	alpha tubulin	100,0 %	2,23%	49 741,0	31	67	240	Locus:1.1.1.4637.12 File:"Ingel18222.wiff"	SLDIERPSYTNVNR	R	L	99,7 %	85,2	30,0	75,1		1 662,83	3	0,0000021	0,0012	216	229
18220-18222_ OuelletteM_20131010	18222_small	18222_small	Ingel18222_MGFPeaklist (F052590)	alpha tubulin	LinJ.13.0330	alpha tubulin	100,0 %	2,23%	49 741,0	31	67	240	Locus:1.1.1.4639.9 File:"Ingel18222.wiff"	SLDIERPSYTNVNR	R	L	99,7 %	85,3	30,0	70,8		1 662,83	3	0,0000021	0,0012	216	229
18220-18222_ OuelletteM_20131010	18222_small	18222_small	Ingel18222_MGFPeaklist (F052590)	alpha tubulin	LinJ.13.0330	alpha tubulin	100,0 %	2,23%	49 741,0	31	67	240	Locus:1.1.1.4633.11 File:"Ingel18222.wiff"	SLDIERPSYTNVNR	R	L	99,7 %	87,3	30,0	74,2		1 662,83	3	0,0000021	0,0012	216	229
18220-18222_ OuelletteM_20131010	18222_small	18222_small	Ingel18222_MGFPeaklist (F052590)	alpha tubulin	LinJ.13.0330	alpha tubulin	100,0 %	2,23%	49 741,0	31	67	240	Locus:1.1.1.4634.11 File:"Ingel18222.wiff"	SLDIERPSYTNVNR	R	L	99,7 %	90,8	30,0	76,1		1 662,83	3	0,0000021	0,0012	216	229
18220-18222_ OuelletteM_20131010	18222_small	18222_small	Ingel18222_MGFPeaklist (F052590)	alpha tubulin	LinJ.13.0330	alpha tubulin	100,0 %	2,23%	49 741,0	31	67	240	Locus:1.1.1.4850.14 File:"Ingel18222.wiff"	TGTYRQLFNPEQLVSGKEDAANNYAR	R	G	99,7 %	48,2	29,2	13,3	Deamidated (+1)	2 942,42	4	0,0013	0,45	80	105
18220-18222_ OuelletteM_20131010	18222_small	18222_small	Ingel18222_MGFPeaklist (F052590)	alpha tubulin	LinJ.13.0330	alpha tubulin	100,0 %	2,23%	49 741,0	31	67	240	Locus:1.1.1.4829.11 File:"Ingel18222.wiff"	TGTYRQLFNPEQLVSGKEDAANNYAR	R	G	99,7 %	64,0	29,1	59,0		2 941,41	4	-0,017	-5,8	80	105
18220-18222_ OuelletteM_20131010	18222_small	18222_small	Ingel18222_MGFPeaklist (F052590)	alpha tubulin	LinJ.13.0330	alpha tubulin	100,0 %	2,23%	49 741,0	31	67	240	Locus:1.1.1.4832.12 File:"Ingel18222.wiff"	TGTYRQLFNPEQLVSGKEDAANNYAR	R	G	99,7 %	64,9	29,1	64,1		2 941,41	4	-0,017	-5,8	80	105
18220-18222_ OuelletteM_20131010	18222_small	18222_small	Ingel18222_MGFPeaklist (F052590)	alpha tubulin	LinJ.13.0330	alpha tubulin	100,0 %	2,23%	49 741,0	31	67	240	Locus:1.1.1.4830.15 File:"Ingel18222.wiff"	TGTYRQLFNPEQLVSGKEDAANNYAR	R	G	99,7 %	66,8	29,1	66,4		2 941,41	4	-0,017	-5,8	80	105
18220-18222_ OuelletteM_20131010	18222_small	18222_small	Ingel18222_MGFPeaklist (F052590)	alpha tubulin	LinJ.13.0330	alpha tubulin	100,0 %	2,23%	49 741,0	31	67	240	Locus:1.1.1.4938.17 File:"Ingel18222.wiff"	TIQFVDWCPTGFK	R	C	98,3 %	35,2	29,8	32,2	Deamidated (+1), Carbamidomethyl (+57)	1 598,76	2	0,018	11	340	352
18220-18222_ OuelletteM_20131010	18222_small	18222_small	Ingel18222_MGFPeaklist (F052590)	alpha tubulin	LinJ.13.0330	alpha tubulin	100,0 %	2,23%	49 741,0	31	67	240	Locus:1.1.1.4955.11 File:"Ingel18222.wiff"	TIQFVDWCPTGFK	R	C	98,6 %	29,4	29,7	28,9	Deamidated (+1), Carbamidomethyl (+57)	1 598,76	2	0,014	8,6	340	352
18220-18222_ OuelletteM_20131010	18222_small	18222_small	Ingel18222_MGFPeaklist (F052590)	alpha tubulin	LinJ.13.0330	alpha tubulin	100,0 %	2,23%	49 741,0	31	67	240	Locus:1.1.1.4939.14 File:"Ingel18222.wiff"	TIQFVDWCPTGFK	R	C	98,8 %	34,9	29,8	33,1	Deamidated (+1), Carbamidomethyl (+57)	1 598,76	2	0,018	11	340	352
18220-18222_ OuelletteM_20131010	18222_small	18222_small	Ingel18222_MGFPeaklist (F052590)	alpha tubulin	LinJ.13.0330	alpha tubulin	100,0 %	2,23%	49 741,0	31	67	240	Locus:1.1.1.4951.13 File:"Ingel18222.wiff"	TIQFVDWCPTGFK	R	C	99,7 %	47,6	29,6	45,3	Carbamidomethyl (+57)	1 597,76	2	-0,000087	-0,055	340	352
18220-18222_ OuelletteM_20131010	18222_small	18222_small	Ingel18222_MGFPeaklist (F052590)	alpha tubulin	LinJ.13.0330	alpha tubulin	100,0 %	2,23%	49 741,0	31	67	240	Locus:1.1.1.4943.15 File:"Ingel18222.wiff"	TIQFVDWCPTGFK	R	C	99,7 %	52,8	29,6	48,6	Carbamidomethyl (+57)	1 597,76	2	-0,00029	-0,18	340	352
18220-18222_ OuelletteM_20131010	18222_small	18222_small	Ingel18222_MGFPeaklist (F052590)	alpha tubulin	LinJ.13.0330	alpha tubulin	100,0 %	2,23%	49 741,0	31	67	240	Locus:1.1.1.4961.11 File:"Ingel18222.wiff"	TIQFVDWCPTGFK	R	C	99,7 %	53,4	29,6	48,8	Carbamidomethyl (+57)	1 597,76	2	-0,00089	-0,55	340	352
18220-18222_ OuelletteM_20131010	18222_small	18222_small	Ingel18222_MGFPeaklist (F052590)	alpha tubulin	LinJ.13.0330	alpha tubulin	100,0 %	2,23%	49 741,0	31	67	240	Locus:1.1.1.4950.11 File:"Ingel18222.wiff"	TIQFVDWCPTGFK	R	C	99,7 %	53,9	29,8	52,8	Deamidated (+1), Carbamidomethyl (+57)	1 598,76	2	0,018	11	340	352
18220-18222_ OuelletteM_20131010	18222_small	18222_small	Ingel18222_MGFPeaklist (F052590)	alpha tubulin	LinJ.13.0330	alpha tubulin	100,0 %	2,23%	49 741,0	31	67	240	Locus:1.1.1.4935.17 File:"Ingel18222.wiff"	TIQFVDWCPTGFK	R	C	99,7 %	58,2	29,6	58,2	Carbamidomethyl (+57)	1 597,76	2	-0,00029	-0,18	340	352
18220-18222_ OuelletteM_20131010	18222_small	18222_small	Ingel18222_MGFPeaklist (F052590)	alpha tubulin	LinJ.13.0330	alpha tubulin	100,0 %	2,23%	49 741,0	31	67	240	Locus:1.1.1.4950.10 File:"Ingel18222.wiff"	TIQFVDWCPTGFK	R	C	99,7 %	60,9	29,6	60,0	Carbamidomethyl (+57)	1 597,76	2	-0,000087	-0,055	340	352
18220-18222_ OuelletteM_20131010	18222_small	18222_small	Ingel18222_MGFPeaklist (F052590)	alpha tubulin	LinJ.13.0330	alpha tubulin	100,0 %	2,23%	49 741,0	31	67	240	Locus:1.1.1.4934.15 File:"Ingel18222.wiff"	TIQFVDWCPTGFK	R	C	99,7 %	64,6	29,6	64,6	Carbamidomethyl (+57)	1 597,76	2	-0,00029	-0,18	340	352
18220-18222_ OuelletteM_20131010	18222_small	18222_small	Ingel18222_MGFPeaklist (F052590)	alpha tubulin	LinJ.13.0330	alpha tubulin	100,0 %	2,23%	49 741,0	31	67	240	Locus:1.1.1.4942.14 File:"Ingel18222.wiff"	TIQFVDWCPTGFK	R	C	99,7 %	66,3	29,6	66,3	Carbamidomethyl (+57)	1 597,76	2	-0,00029	-0,18	340	352
18220-18222_ OuelletteM_20131010	18222_small	18222_small	Ingel18222_MGFPeaklist (F052590)	alpha tubulin	LinJ.13.0330	alpha tubulin	100,0 %	2,23%	49 741,0	31	67	240	Locus:1.1.1.4554.3 File:"Ingel18222.wiff"	YMSCCLMYR	K	G	99,7 %	31,9	25,0	26,7	Oxidation (+16), Carbamidomethyl (+57), Carbamidomethyl (+57), Oxidation (+16)	1 314,49	3	0,0064	4,9	312	320
18220-18222_ OuelletteM_20131010	18222_small	18222_small	Ingel18222_MGFPeaklist (F052590)	alpha tubulin	LinJ.13.0330	alpha tubulin	100,0 %	2,23%	49 741,0	31	67	240	Locus:1.1.1.4561.19 File:"Ingel18222.wiff"	YMSCCLMYR	K	G	99,7 %	49,4	25,0	49,4	Oxidation (+16), Carbamidomethyl (+57), Carbamidomethyl (+57), Oxidation (+16)	1 314,48	2	-0,0035	-2,6	312	320
18220-18222_ OuelletteM_20131010	18222_small	18222_small	Ingel18222_MGFPeaklist (F052590)	alpha tubulin	LinJ.13.0330	alpha tubulin	100,0 %	2,23%	49 741,0	31	67	240	Locus:1.1.1.4558.17 File:"Ingel18222.wiff"	YMSCCLMYR	K	G	99,7 %	50,0	25,0	50,0	Oxidation (+16), Carbamidomethyl (+57), Carbamidomethyl (+57), Oxidation (+16)	1 314,48	2	-0,0035	-2,6	312	320
18220-18222_ OuelletteM_20131010	18222_small	18222_small	Ingel18222_MGFPeaklist (F052590)	alpha tubulin	LinJ.13.0330	alpha tubulin	100,0 %	2,23%	49 741,0	31	67	240	Locus:1.1.1.4550.18 File:"Ingel18222.wiff"	YMSCCLMYR	K	G	99,7 %	58,3	25,0	58,3	Oxidation (+16), Carbamidomethyl (+57), Carbamidomethyl (+57), Oxidation (+16)	1 314,48	2	-0,0035	-2,6	312	320
18220-18222_ OuelletteM_20131010	18222_small	18222_small	Ingel18222_MGFPeaklist (F052590)	alpha tubulin	LinJ.13.0330	alpha tubulin	100,0 %	2,23%	49 741,0	31	67	240	Locus:1.1.1.4551.18 File:"Ingel18222.wiff"	YMSCCLMYR	K	G	99,7 %	63,7	25,0	63,7	Oxidation (+16), Carbamidomethyl (+57), Carbamidomethyl (+57), Oxidation (+16)	1 314,48	2	-0,0035	-2,6	312	320
18220-18222_ OuelletteM_20131010	18220_large	18220_large	Ingel18220_MGFPeaklist (F052591)	alpha tubulin	LinJ.13.1460	alpha tubulin	100,0 %	1,65%	54 163,3	20	33	112	Locus:1.1.1.5158.12 File:"Ingel18220.wiff"	AVCMIANSTAIAEVFAR	R	I	95,6 %	19,4	30,0	18,0	Carbamidomethyl (+57)	1 822,90	2	-0,0027	-1,5	413	429
18220-18222_ OuelletteM_20131010	18220_large	18220_large	Ingel18220_MGFPeaklist (F052591)	alpha tubulin	LinJ.13.1460	alpha tubulin	100,0 %	1,65%	54 163,3	20	33	112	Locus:1.1.1.5105.4 File:"Ingel18220.wiff"	AVCMIANSTAIAEVFAR	R	I	99,4 %	123	29,7	120	Carbamidomethyl (+57), Oxidation (+16)	1 838,89	2	-0,0078	-4,2	413	429
18220-18222_ OuelletteM_20131010	18220_large	18220_large	Ingel18220_MGFPeaklist (F052591)	alpha tubulin	LinJ.13.1460	alpha tubulin	100,0 %	1,65%	54 163,3	20	33	112	Locus:1.1.1.5150.5 File:"Ingel18220.wiff"	AVCMIANSTAIAEVFAR	R	I	99,5 %	37,4	29,8	33,5	Carbamidomethyl (+57), Oxidation (+16)	1 838,92	3	0,016	8,7	413	429
18220-18222_ OuelletteM_20131010	18220_large	18220_large	Ingel18220_MGFPeaklist (F052591)	alpha tubulin	LinJ.13.1460	alpha tubulin	100,0 %	1,65%	54 163,3	20	33	112	Locus:1.1.1.5114.4 File:"Ingel18220.wiff"	AVCMIANSTAIAEVFAR	R	I	99,7 %	69,2	29,7	65,5	Carbamidomethyl (+57), Oxidation (+16)	1 838,89	3	-0,014	-7,4	413	429
18220-18222_ OuelletteM_20131010	18220_large	18220_large	Ingel18220_MGFPeaklist (F052591)	alpha tubulin	LinJ.13.1460	alpha tubulin	100,0 %	1,65%	54 163,3	20	33	112	Locus:1.1.1.5113.4 File:"Ingel18220.wiff"	AVCMIANSTAIAEVFAR	R	I	99,7 %	72,1	29,7	72,1	Carbamidomethyl (+57), Oxidation (+16)	1 838,89	3	-0,014	-7,4	413	429
18220-18222_ OuelletteM_20131010	18220_large	18220_large	Ingel18220_MGFPeaklist (F052591)	alpha tubulin	LinJ.13.1460	alpha tubulin	100,0 %	1,65%	54 163,3	20	33	112	Locus:1.1.1.5106.5 File:"Ingel18220.wiff"	AVCMIANSTAIAEVFAR	R	I	99,7 %	89,5	29,7	85,3	Carbamidomethyl (+57), Oxidation (+16)	1 838,89	3	-0,014	-7,4	413	429
18220-18222_ OuelletteM_20131010	18220_large	18220_large	Ingel18220_MGFPeaklist (F052591)	alpha tubulin	LinJ.13.1460	alpha tubulin	100,0 %	1,65%	54 163,3	20	33	112	Locus:1.1.1.4962.20 File:"Ingel18220.wiff"	CGINYQPPTVVPGGDLAK	K	V	99,1 %	32,4	30,6	31,5	Carbamidomethyl (+57)	1 884,94	2	0,0039	2,1	392	409
18220-18222_ OuelletteM_20131010	18220_large	18220_large	Ingel18220_MGFPeaklist (F052591)	alpha tubulin	LinJ.13.1460	alpha tubulin	100,0 %	1,65%	54 163,3	20	33	112	Locus:1.1.1.4963.15 File:"Ingel18220.wiff"	CGINYQPPTVVPGGDLAK	K	V	99,7 %	58,0	30,6	55,4	Carbamidomethyl (+57)	1 884,94	3	-0,0011	-0,56	392	409
18220-18222_ OuelletteM_20131010	18220_large	18220_large	Ingel18220_MGFPeaklist (F052591)	alpha tubulin	LinJ.13.1460	alpha tubulin	100,0 %	1,65%	54 163,3	20	33	112	Locus:1.1.1.4971.16 File:"Ingel18220.wiff"	CGINYQPPTVVPGGDLAK	K	V	99,7 %	58,2	30,6	57,2	Carbamidomethyl (+57)	1 884,94	2	0,0039	2,1	392	409
18220-18222_ OuelletteM_20131010	18220_large	18220_large	Ingel18220_MGFPeaklist (F052591)	alpha tubulin	LinJ.13.1460	alpha tubulin	100,0 %	1,65%	54 163,3	20	33	112	Locus:1.1.1.4968.12 File:"Ingel18220.wiff"	CGINYQPPTVVPGGDLAK	K	V	99,7 %	61,4	30,6	60,1	Carbamidomethyl (+57)	1 884,94	3	-0,0011	-0,56	392	409
18220-18222_ OuelletteM_20131010	18220_large	18220_large	Ingel18220_MGFPeaklist (F052591)	alpha tubulin	LinJ.13.1460	alpha tubulin	100,0 %	1,65%	54 163,3	20	33	112	Locus:1.1.1.4969.14 File:"Ingel18220.wiff"	CGINYQPPTVVPGGDLAK	K	V	99,7 %	62,2	30,6	61,7	Carbamidomethyl (+57)	1 884,94	3	-0,0011	-0,56	392	409
18220-18222_ OuelletteM_20131010	18220_large	18220_large	Ingel18220_MGFPeaklist (F052591)	alpha tubulin	LinJ.13.1460	alpha tubulin	100,0 %	1,65%	54 163,3	20	33	112	Locus:1.1.1.4965.11 File:"Ingel18220.wiff"	CGINYQPPTVVPGGDLAK	K	V	99,7 %	65,1	30,6	65,1	Carbamidomethyl (+57)	1 884,94	3	-0,0011	-0,56	392	409
18220-18222_ OuelletteM_20131010	18220_large	18220_large	Ingel18220_MGFPeaklist (F052591)	alpha tubulin	LinJ.13.1460	alpha tubulin	100,0 %	1,65%	54 163,3	20	33	112	Locus:1.1.1.4967.9 File:"Ingel18220.wiff"	CGINYQPPTVVPGGDLAK	K	V	99,7 %	70,3	30,6	70,3	Carbamidomethyl (+57)	1 884,94	3	-0,0011	-0,56	392	409
18220-18222_ OuelletteM_20131010	18220_large	18220_large	Ingel18220_MGFPeaklist (F052591)	alpha tubulin	LinJ.13.1460	alpha tubulin	100,0 %	1,65%	54 163,3	20	33	112	Locus:1.1.1.4970.15 File:"Ingel18220.wiff"	CGINYQPPTVVPGGDLAK	K	V	99,7 %	72,4	30,6	72,4	Carbamidomethyl (+57)	1 884,94	2	0,0039	2,1	392	409
18220-18222_ OuelletteM_20131010	18220_large	18220_large	Ingel18220_MGFPeaklist (F052591)	alpha tubulin	LinJ.13.1460	alpha tubulin	100,0 %	1,65%	54 163,3	20	33	112	Locus:1.1.1.5157.14 File:"Ingel18220.wiff"	CIFLDLEPTVVDEVR	R	T	99,7 %	115	30,2	110	Carbamidomethyl (+57)	1 803,91	2	0,0015	0,84	104	118
18220-18222_ OuelletteM_20131010	18220_large	18220_large	Ingel18220_MGFPeaklist (F052591)	alpha tubulin	LinJ.13.1460	alpha tubulin	100,0 %	1,65%	54 163,3	20	33	112	Locus:1.1.1.5156.12 File:"Ingel18220.wiff"	CIFLDLEPTVVDEVR	R	T	99,7 %	115	30,2	106	Carbamidomethyl (+57)	1 803,91	2	0,0015	0,84	104	118
18220-18222_ OuelletteM_20131010	18220_large	18220_large	Ingel18220_MGFPeaklist (F052591)	alpha tubulin	LinJ.13.1460	alpha tubulin	100,0 %	1,65%	54 163,3	20	33	112	Locus:1.1.1.5156.9 File:"Ingel18220.wiff"	CIFLDLEPTVVDEVRTGTYR	R	Q	94,8 %	27,4	29,6	26,0	Carbamidomethyl (+57)	2 382,21	3	0,023	9,8	104	123
18220-18222_ OuelletteM_20131010	18220_large	18220_large	Ingel18220_MGFPeaklist (F052591)	alpha tubulin	LinJ.13.1460	alpha tubulin	100,0 %	1,65%	54 163,3	20	33	112	Locus:1.1.1.5155.14 File:"Ingel18220.wiff"	CIFLDLEPTVVDEVRTGTYR	R	Q	96,7 %	32,3	29,6	32,3	Carbamidomethyl (+57)	2 382,21	3	0,023	9,8	104	123
18220-18222_ OuelletteM_20131010	18220_large	18220_large	Ingel18220_MGFPeaklist (F052591)	alpha tubulin	LinJ.13.1460	alpha tubulin	100,0 %	1,65%	54 163,3	20	33	112	Locus:1.1.1.4897.4 File:"Ingel18220.wiff"	DVNAAIATIK	K	T	96,9 %	32,8	30,1	11,2		1 014,57	2	0,0032	3,1	366	375
18220-18222_ OuelletteM_20131010	18220_large	18220_large	Ingel18220_MGFPeaklist (F052591)	alpha tubulin	LinJ.13.1460	alpha tubulin	100,0 %	1,65%	54 163,3	20	33	112	Locus:1.1.1.4888.9 File:"Ingel18220.wiff"	DVNAAIATIK	K	T	98,4 %	26,9	30,1	22,4		1 014,57	2	0,0032	3,1	366	375
18220-18222_ OuelletteM_20131010	18220_large	18220_large	Ingel18220_MGFPeaklist (F052591)	alpha tubulin	LinJ.13.1460	alpha tubulin	100,0 %	1,65%	54 163,3	20	33	112	Locus:1.1.1.4949.6 File:"Ingel18220.wiff"	DVNAAIATIK	K	T	98,9 %	38,8	30,3	28,3		1 014,57	2	-0,0050	-4,9	366	375
18220-18222_ OuelletteM_20131010	18220_large	18220_large	Ingel18220_MGFPeaklist (F052591)	alpha tubulin	LinJ.13.1460	alpha tubulin	100,0 %	1,65%	54 163,3	20	33	112	Locus:1.1.1.4870.8 File:"Ingel18220.wiff"	DVNAAIATIK	K	T	99,7 %	41,4	30,2	32,1		1 014,57	2	-0,0016	-1,6	366	375
18220-18222_ OuelletteM_20131010	18220_large	18220_large	Ingel18220_MGFPeaklist (F052591)	alpha tubulin	LinJ.13.1460	alpha tubulin	100,0 %	1,65%	54 163,3	20	33	112	Locus:1.1.1.4887.8 File:"Ingel18220.wiff"	DVNAAIATIK	K	T	99,7 %	43,1	30,2	30,0		1 014,57	2	-0,0012	-1,2	366	375
18220-18222_ OuelletteM_20131010	18220_large	18220_large	Ingel18220_MGFPeaklist (F052591)	alpha tubulin	LinJ.13.1460	alpha tubulin	100,0 %	1,65%	54 163,3	20	33	112	Locus:1.1.1.4871.6 File:"Ingel18220.wiff"	DVNAAIATIK	K	T	99,7 %	54,5	30,2	41,4		1 014,57	2	-0,0016	-1,6	366	375
18220-18222_ OuelletteM_20131010	18220_large	18220_large	Ingel18220_MGFPeaklist (F052591)	alpha tubulin	LinJ.13.1460	alpha tubulin	100,0 %	1,65%	54 163,3	20	33	112	Locus:1.1.1.4879.8 File:"Ingel18220.wiff"	DVNAAIATIK	K	T	99,7 %	55,2	30,2	41,8		1 014,57	2	-0,0016	-1,6	366	375
18220-18222_ OuelletteM_20131010	18220_large	18220_large	Ingel18220_MGFPeaklist (F052591)	alpha tubulin	LinJ.13.1460	alpha tubulin	100,0 %	1,65%	54 163,3	20	33	112	Locus:1.1.1.4878.7 File:"Ingel18220.wiff"	DVNAAIATIK	K	T	99,7 %	58,1	30,2	45,5		1 014,57	2	-0,0016	-1,6	366	375
18220-18222_ OuelletteM_20131010	18220_large	18220_large	Ingel18220_MGFPeaklist (F052591)	alpha tubulin	LinJ.13.1460	alpha tubulin	100,0 %	1,65%	54 163,3	20	33	112	Locus:1.1.1.4814.8 File:"Ingel18220.wiff"	EDLAALEK	R	D	99,0 %	43,7	31,3	20,9		887,46	2	0,0023	2,6	462	469
18220-18222_ OuelletteM_20131010	18220_large	18220_large	Ingel18220_MGFPeaklist (F052591)	alpha tubulin	LinJ.13.1460	alpha tubulin	100,0 %	1,65%	54 163,3	20	33	112	Locus:1.1.1.4806.7 File:"Ingel18220.wiff"	EDLAALEK	R	D	99,0 %	58,9	31,3	41,2		887,46	2	0,0023	2,6	462	469
18220-18222_ OuelletteM_20131010	18220_large	18220_large	Ingel18220_MGFPeaklist (F052591)	alpha tubulin	LinJ.13.1460	alpha tubulin	100,0 %	1,65%	54 163,3	20	33	112	Locus:1.1.1.4807.6 File:"Ingel18220.wiff"	EDLAALEK	R	D	99,0 %	60,4	31,3	46,1		887,46	2	0,0023	2,6	462	469
18220-18222_ OuelletteM_20131010	18220_large	18220_large	Ingel18220_MGFPeaklist (F052591)	alpha tubulin	LinJ.13.1460	alpha tubulin	100,0 %	1,65%	54 163,3	20	33	112	Locus:1.1.1.4969.7 File:"Ingel18220.wiff"	EIVDLALDR	K	I	99,0 %	36,6	30,4	20,3		1 042,57	2	0,00058	0,55	152	160
18220-18222_ OuelletteM_20131010	18220_large	18220_large	Ingel18220_MGFPeaklist (F052591)	alpha tubulin	LinJ.13.1460	alpha tubulin	100,0 %	1,65%	54 163,3	20	33	112	Locus:1.1.1.5084.4 File:"Ingel18220.wiff"	EIVDLALDR	K	I	99,2 %	43,8	29,2	28,2	Glu->pyro-Glu (-18)	1 024,55	2	-0,010	-10	152	160
18220-18222_ OuelletteM_20131010	18220_large	18220_large	Ingel18220_MGFPeaklist (F052591)	alpha tubulin	LinJ.13.1460	alpha tubulin	100,0 %	1,65%	54 163,3	20	33	112	Locus:1.1.1.4970.6 File:"Ingel18220.wiff"	EIVDLALDR	K	I	99,7 %	65,2	30,4	42,5		1 042,57	2	0,00058	0,55	152	160
18220-18222_ OuelletteM_20131010	18220_large	18220_large	Ingel18220_MGFPeaklist (F052591)	alpha tubulin	LinJ.13.1460	alpha tubulin	100,0 %	1,65%	54 163,3	20	33	112	Locus:1.1.1.4977.6 File:"Ingel18220.wiff"	EIVDLALDR	K	I	99,7 %	67,6	30,4	47,0		1 042,57	2	0,00058	0,55	152	160
18220-18222_ OuelletteM_20131010	18220_large	18220_large	Ingel18220_MGFPeaklist (F052591)	alpha tubulin	LinJ.13.1460	alpha tubulin	100,0 %	1,65%	54 163,3	20	33	112	Locus:1.1.1.4978.5 File:"Ingel18220.wiff"	EIVDLALDR	K	I	99,7 %	67,7	30,4	36,6		1 042,57	2	0,00058	0,55	152	160
18220-18222_ OuelletteM_20131010	18220_large	18220_large	Ingel18220_MGFPeaklist (F052591)	alpha tubulin	LinJ.13.1460	alpha tubulin	100,0 %	1,65%	54 163,3	20	33	112	Locus:1.1.1.5146.4 File:"Ingel18220.wiff"	EIVDLALDRIR	K	K	97,6 %	37,9	27,6	21,7	Glu->pyro-Glu (-18)	1 293,74	2	-0,0055	-4,2	152	162
18220-18222_ OuelletteM_20131010	18220_large	18220_large	Ingel18220_MGFPeaklist (F052591)	alpha tubulin	LinJ.13.1460	alpha tubulin	100,0 %	1,65%	54 163,3	20	33	112	Locus:1.1.1.5145.4 File:"Ingel18220.wiff"	EIVDLALDRIR	K	K	97,9 %	39,5	27,6	21,5	Glu->pyro-Glu (-18)	1 293,74	2	-0,0055	-4,2	152	162
18220-18222_ OuelletteM_20131010	18220_large	18220_large	Ingel18220_MGFPeaklist (F052591)	alpha tubulin	LinJ.13.1460	alpha tubulin	100,0 %	1,65%	54 163,3	20	33	112	Locus:1.1.1.5033.3 File:"Ingel18220.wiff"	EIVDLALDRIR	K	K	98,0 %	24,1	28,0	17,8		1 311,75	3	0,0033	2,5	152	162
18220-18222_ OuelletteM_20131010	18220_large	18220_large	Ingel18220_MGFPeaklist (F052591)	alpha tubulin	LinJ.13.1460	alpha tubulin	100,0 %	1,65%	54 163,3	20	33	112	Locus:1.1.1.5042.2 File:"Ingel18220.wiff"	EIVDLALDRIR	K	K	98,2 %	24,1	28,0	19,6		1 311,75	3	0,0033	2,5	152	162
18220-18222_ OuelletteM_20131010	18220_large	18220_large	Ingel18220_MGFPeaklist (F052591)	alpha tubulin	LinJ.13.1460	alpha tubulin	100,0 %	1,65%	54 163,3	20	33	112	Locus:1.1.1.5034.2 File:"Ingel18220.wiff"	EIVDLALDRIR	K	K	98,5 %	28,8	28,0	21,9		1 311,75	3	0,0033	2,5	152	162
18220-18222_ OuelletteM_20131010	18220_large	18220_large	Ingel18220_MGFPeaklist (F052591)	alpha tubulin	LinJ.13.1460	alpha tubulin	100,0 %	1,65%	54 163,3	20	33	112	Locus:1.1.1.5041.3 File:"Ingel18220.wiff"	EIVDLALDRIR	K	K	99,2 %	34,3	28,0	23,3		1 311,75	3	0,0033	2,5	152	162
18220-18222_ OuelletteM_20131010	18220_large	18220_large	Ingel18220_MGFPeaklist (F052591)	alpha tubulin	LinJ.13.1460	alpha tubulin	100,0 %	1,65%	54 163,3	20	33	112	Locus:1.1.1.4996.7 File:"Ingel18220.wiff"	GDVVPKDVNAAIATIK	R	T	99,7 %	52,4	28,0	43,0		1 609,90	3	-0,0063	-3,9	360	375
18220-18222_ OuelletteM_20131010	18220_large	18220_large	Ingel18220_MGFPeaklist (F052591)	alpha tubulin	LinJ.13.1460	alpha tubulin	100,0 %	1,65%	54 163,3	20	33	112	Locus:1.1.1.4995.8 File:"Ingel18220.wiff"	GDVVPKDVNAAIATIK	R	T	99,7 %	79,0	28,0	71,0		1 609,90	3	-0,0063	-3,9	360	375
18220-18222_ OuelletteM_20131010	18220_large	18220_large	Ingel18220_MGFPeaklist (F052591)	alpha tubulin	LinJ.13.1460	alpha tubulin	100,0 %	1,65%	54 163,3	20	33	112	Locus:1.1.1.5108.2 File:"Ingel18220.wiff"	GHYTIGKEIVDLALDR	R	I	99,7 %	58,2	29,1	37,8		1 798,96	4	0,0052	2,9	145	160
18220-18222_ OuelletteM_20131010	18220_large	18220_large	Ingel18220_MGFPeaklist (F052591)	alpha tubulin	LinJ.13.1460	alpha tubulin	100,0 %	1,65%	54 163,3	20	33	112	Locus:1.1.1.5073.3 File:"Ingel18220.wiff"	IHFVLTSYAPVVSAEK	R	A	99,7 %	38,0	28,7	33,6		1 759,95	3	-0,0017	-0,96	304	319
18220-18222_ OuelletteM_20131010	18220_large	18220_large	Ingel18220_MGFPeaklist (F052591)	alpha tubulin	LinJ.13.1460	alpha tubulin	100,0 %	1,65%	54 163,3	20	33	112	Locus:1.1.1.5148.3 File:"Ingel18220.wiff"	IHFVLTSYAPVVSAEK	R	A	99,7 %	42,5	28,8	37,4		1 759,95	3	-0,0053	-3,0	304	319
18220-18222_ OuelletteM_20131010	18220_large	18220_large	Ingel18220_MGFPeaklist (F052591)	alpha tubulin	LinJ.13.1460	alpha tubulin	100,0 %	1,65%	54 163,3	20	33	112	Locus:1.1.1.5117.4 File:"Ingel18220.wiff"	IHFVLTSYAPVVSAEK	R	A	99,7 %	48,8	28,6	45,1		1 759,95	3	0,00070	0,40	304	319
18220-18222_ OuelletteM_20131010	18220_large	18220_large	Ingel18220_MGFPeaklist (F052591)	alpha tubulin	LinJ.13.1460	alpha tubulin	100,0 %	1,65%	54 163,3	20	33	112	Locus:1.1.1.5095.5 File:"Ingel18220.wiff"	IHFVLTSYAPVVSAEK	R	A	99,7 %	50,7	28,6	45,9		1 759,95	3	0,0010	0,57	304	319
18220-18222_ OuelletteM_20131010	18220_large	18220_large	Ingel18220_MGFPeaklist (F052591)	alpha tubulin	LinJ.13.1460	alpha tubulin	100,0 %	1,65%	54 163,3	20	33	112	Locus:1.1.1.5118.4 File:"Ingel18220.wiff"	IHFVLTSYAPVVSAEK	R	A	99,7 %	51,7	28,6	47,4		1 759,95	3	0,0013	0,74	304	319
18220-18222_ OuelletteM_20131010	18220_large	18220_large	Ingel18220_MGFPeaklist (F052591)	alpha tubulin	LinJ.13.1460	alpha tubulin	100,0 %	1,65%	54 163,3	20	33	112	Locus:1.1.1.5087.4 File:"Ingel18220.wiff"	IHFVLTSYAPVVSAEK	R	A	99,7 %	52,1	28,7	42,9		1 759,95	3	-0,0026	-1,5	304	319
18220-18222_ OuelletteM_20131010	18220_large	18220_large	Ingel18220_MGFPeaklist (F052591)	alpha tubulin	LinJ.13.1460	alpha tubulin	100,0 %	1,65%	54 163,3	20	33	112	Locus:1.1.1.5103.4 File:"Ingel18220.wiff"	IHFVLTSYAPVVSAEK	R	A	99,7 %	53,2	28,6	49,4		1 759,95	3	0,00040	0,23	304	319
18220-18222_ OuelletteM_20131010	18220_large	18220_large	Ingel18220_MGFPeaklist (F052591)	alpha tubulin	LinJ.13.1460	alpha tubulin	100,0 %	1,65%	54 163,3	20	33	112	Locus:1.1.1.5071.3 File:"Ingel18220.wiff"	IHFVLTSYAPVVSAEK	R	A	99,7 %	53,2	28,7	46,3		1 759,95	3	-0,0017	-0,96	304	319
18220-18222_ OuelletteM_20131010	18220_large	18220_large	Ingel18220_MGFPeaklist (F052591)	alpha tubulin	LinJ.13.1460	alpha tubulin	100,0 %	1,65%	54 163,3	20	33	112	Locus:1.1.1.5080.3 File:"Ingel18220.wiff"	IHFVLTSYAPVVSAEK	R	A	99,7 %	54,9	28,7	42,7		1 759,95	3	-0,0017	-0,96	304	319
18220-18222_ OuelletteM_20131010	18220_large	18220_large	Ingel18220_MGFPeaklist (F052591)	alpha tubulin	LinJ.13.1460	alpha tubulin	100,0 %	1,65%	54 163,3	20	33	112	Locus:1.1.1.5096.3 File:"Ingel18220.wiff"	IHFVLTSYAPVVSAEK	R	A	99,7 %	55,1	28,5	50,1		1 759,96	3	0,0049	2,8	304	319
18220-18222_ OuelletteM_20131010	18220_large	18220_large	Ingel18220_MGFPeaklist (F052591)	alpha tubulin	LinJ.13.1460	alpha tubulin	100,0 %	1,65%	54 163,3	20	33	112	Locus:1.1.1.5104.3 File:"Ingel18220.wiff"	IHFVLTSYAPVVSAEK	R	A	99,7 %	60,5	28,6	41,7		1 759,95	3	0,00010	0,058	304	319
18220-18222_ OuelletteM_20131010	18220_large	18220_large	Ingel18220_MGFPeaklist (F052591)	alpha tubulin	LinJ.13.1460	alpha tubulin	100,0 %	1,65%	54 163,3	20	33	112	Locus:1.1.1.5088.5 File:"Ingel18220.wiff"	IHFVLTSYAPVVSAEK	R	A	99,7 %	61,1	28,7	52,9		1 759,95	3	-0,0026	-1,5	304	319
18220-18222_ OuelletteM_20131010	18220_large	18220_large	Ingel18220_MGFPeaklist (F052591)	alpha tubulin	LinJ.13.1460	alpha tubulin	100,0 %	1,65%	54 163,3	20	33	112	Locus:1.1.1.5079.2 File:"Ingel18220.wiff"	IHFVLTSYAPVVSAEK	R	A	99,7 %	63,6	28,7	53,1		1 759,95	3	-0,0017	-0,96	304	319
18220-18222_ OuelletteM_20131010	18220_large	18220_large	Ingel18220_MGFPeaklist (F052591)	alpha tubulin	LinJ.13.1460	alpha tubulin	100,0 %	1,65%	54 163,3	20	33	112	Locus:1.1.1.5072.3 File:"Ingel18220.wiff"	IHFVLTSYAPVVSAEK	R	A	99,7 %	63,8	28,7	52,1		1 759,95	3	-0,0017	-0,96	304	319
18220-18222_ OuelletteM_20131010	18220_large	18220_large	Ingel18220_MGFPeaklist (F052591)	alpha tubulin	LinJ.13.1460	alpha tubulin	100,0 %	1,65%	54 163,3	20	33	112	Locus:1.1.1.5157.6 File:"Ingel18220.wiff"	LIGQVVSSLTASLR	R	F	99,7 %	71,5	27,2	65,3		1 442,85	2	0,000078	0,054	269	282
18220-18222_ OuelletteM_20131010	18220_large	18220_large	Ingel18220_MGFPeaklist (F052591)	alpha tubulin	LinJ.13.1460	alpha tubulin	100,0 %	1,65%	54 163,3	20	33	112	Locus:1.1.1.5158.7 File:"Ingel18220.wiff"	LIGQVVSSLTASLR	R	F	99,7 %	85,5	27,2	74,0		1 442,85	2	0,000078	0,054	269	282
18220-18222_ OuelletteM_20131010	18220_large	18220_large	Ingel18220_MGFPeaklist (F052591)	alpha tubulin	LinJ.13.1460	alpha tubulin	100,0 %	1,65%	54 163,3	20	33	112	Locus:1.1.1.4703.4 File:"Ingel18220.wiff"	LSVDYGKK	R	S	99,0 %	32,7	28,4	30,1		908,50	2	0,00018	0,20	196	203
18220-18222_ OuelletteM_20131010	18220_large	18220_large	Ingel18220_MGFPeaklist (F052591)	alpha tubulin	LinJ.13.1460	alpha tubulin	100,0 %	1,65%	54 163,3	20	33	112	Locus:1.1.1.4701.4 File:"Ingel18220.wiff"	LSVDYGKK	R	S	99,0 %	37,2	28,2	33,0		908,50	2	0,0054	5,9	196	203
18220-18222_ OuelletteM_20131010	18220_large	18220_large	Ingel18220_MGFPeaklist (F052591)	alpha tubulin	LinJ.13.1460	alpha tubulin	100,0 %	1,65%	54 163,3	20	33	112	Locus:1.1.1.4694.2 File:"Ingel18220.wiff"	LSVDYGKK	R	S	99,0 %	37,8	28,2	31,2		908,50	2	0,0054	5,9	196	203
18220-18222_ OuelletteM_20131010	18220_large	18220_large	Ingel18220_MGFPeaklist (F052591)	alpha tubulin	LinJ.13.1460	alpha tubulin	100,0 %	1,65%	54 163,3	20	33	112	Locus:1.1.1.4693.5 File:"Ingel18220.wiff"	LSVDYGKK	R	S	99,0 %	39,8	28,4	37,5		908,50	2	0,00018	0,20	196	203
18220-18222_ OuelletteM_20131010	18220_large	18220_large	Ingel18220_MGFPeaklist (F052591)	alpha tubulin	LinJ.13.1460	alpha tubulin	100,0 %	1,65%	54 163,3	20	33	112	Locus:1.1.1.4704.6 File:"Ingel18220.wiff"	LSVDYGKK	R	S	99,0 %	51,0	28,4	43,2		908,50	2	0,0018	2,0	196	203
18220-18222_ OuelletteM_20131010	18220_large	18220_large	Ingel18220_MGFPeaklist (F052591)	alpha tubulin	LinJ.13.1460	alpha tubulin	100,0 %	1,65%	54 163,3	20	33	112	Locus:1.1.1.5149.5 File:"Ingel18220.wiff"	QLFNPEQLVSGK	R	E	99,2 %	34,7	29,9	27,7	Gln->pyro-Glu (-17)	1 341,70	2	0,0030	2,3	124	135
18220-18222_ OuelletteM_20131010	18220_large	18220_large	Ingel18220_MGFPeaklist (F052591)	alpha tubulin	LinJ.13.1460	alpha tubulin	100,0 %	1,65%	54 163,3	20	33	112	Locus:1.1.1.5150.9 File:"Ingel18220.wiff"	QLFNPEQLVSGK	R	E	99,7 %	59,9	29,9	50,3	Gln->pyro-Glu (-17)	1 341,70	2	0,0030	2,3	124	135
18220-18222_ OuelletteM_20131010	18220_large	18220_large	Ingel18220_MGFPeaklist (F052591)	alpha tubulin	LinJ.13.1460	alpha tubulin	100,0 %	1,65%	54 163,3	20	33	112	Locus:1.1.1.5070.7 File:"Ingel18220.wiff"	QLFNPEQLVSGK	R	E	99,7 %	61,4	30,3	45,6		1 358,72	2	-0,0027	-2,0	124	135
18220-18222_ OuelletteM_20131010	18220_large	18220_large	Ingel18220_MGFPeaklist (F052591)	alpha tubulin	LinJ.13.1460	alpha tubulin	100,0 %	1,65%	54 163,3	20	33	112	Locus:1.1.1.5151.5 File:"Ingel18220.wiff"	QLFNPEQLVSGK	R	E	99,7 %	62,6	29,9	48,8	Gln->pyro-Glu (-17)	1 341,70	2	0,0030	2,3	124	135
18220-18222_ OuelletteM_20131010	18220_large	18220_large	Ingel18220_MGFPeaklist (F052591)	alpha tubulin	LinJ.13.1460	alpha tubulin	100,0 %	1,65%	54 163,3	20	33	112	Locus:1.1.1.5078.5 File:"Ingel18220.wiff"	QLFNPEQLVSGK	R	E	99,7 %	65,6	30,3	56,4		1 358,72	2	-0,0027	-2,0	124	135
18220-18222_ OuelletteM_20131010	18220_large	18220_large	Ingel18220_MGFPeaklist (F052591)	alpha tubulin	LinJ.13.1460	alpha tubulin	100,0 %	1,65%	54 163,3	20	33	112	Locus:1.1.1.5071.6 File:"Ingel18220.wiff"	QLFNPEQLVSGK	R	E	99,7 %	67,1	30,3	57,8		1 358,72	2	-0,0027	-2,0	124	135
18220-18222_ OuelletteM_20131010	18220_large	18220_large	Ingel18220_MGFPeaklist (F052591)	alpha tubulin	LinJ.13.1460	alpha tubulin	100,0 %	1,65%	54 163,3	20	33	112	Locus:1.1.1.5079.3 File:"Ingel18220.wiff"	QLFNPEQLVSGK	R	E	99,7 %	76,0	30,3	68,3		1 358,72	2	-0,0027	-2,0	124	135
18220-18222_ OuelletteM_20131010	18220_large	18220_large	Ingel18220_MGFPeaklist (F052591)	alpha tubulin	LinJ.13.1460	alpha tubulin	100,0 %	1,65%	54 163,3	20	33	112	Locus:1.1.1.5146.8 File:"Ingel18220.wiff"	QLFNPEQLVSGKEDAANNYAR	R	G	96,9 %	36,6	29,5	4,66	Gln->pyro-Glu (-17), Deamidated (+1)	2 347,11	3	0,0043	1,8	124	144
18220-18222_ OuelletteM_20131010	18220_large	18220_large	Ingel18220_MGFPeaklist (F052591)	alpha tubulin	LinJ.13.1460	alpha tubulin	100,0 %	1,65%	54 163,3	20	33	112	Locus:1.1.1.5051.15 File:"Ingel18220.wiff"	QLFNPEQLVSGKEDAANNYAR	R	G	97,5 %	66,6	29,9	1,30	Deamidated (+1)	2 364,15	3	0,011	4,7	124	144
18220-18222_ OuelletteM_20131010	18220_large	18220_large	Ingel18220_MGFPeaklist (F052591)	alpha tubulin	LinJ.13.1460	alpha tubulin	100,0 %	1,65%	54 163,3	20	33	112	Locus:1.1.1.5048.13 File:"Ingel18220.wiff"	QLFNPEQLVSGKEDAANNYAR	R	G	97,8 %	78,9	29,9	7,69	Deamidated (+1)	2 364,15	3	0,011	4,7	124	144
18220-18222_ OuelletteM_20131010	18220_large	18220_large	Ingel18220_MGFPeaklist (F052591)	alpha tubulin	LinJ.13.1460	alpha tubulin	100,0 %	1,65%	54 163,3	20	33	112	Locus:1.1.1.5049.15 File:"Ingel18220.wiff"	QLFNPEQLVSGKEDAANNYAR	R	G	98,3 %	90,3	29,9	11,3	Deamidated (+1)	2 364,15	3	0,011	4,7	124	144
18220-18222_ OuelletteM_20131010	18220_large	18220_large	Ingel18220_MGFPeaklist (F052591)	alpha tubulin	LinJ.13.1460	alpha tubulin	100,0 %	1,65%	54 163,3	20	33	112	Locus:1.1.1.5134.4 File:"Ingel18220.wiff"	QLFNPEQLVSGKEDAANNYAR	R	G	99,7 %	116	29,8	116	Gln->pyro-Glu (-17)	2 346,12	3	-0,00015	-0,064	124	144
18220-18222_ OuelletteM_20131010	18220_large	18220_large	Ingel18220_MGFPeaklist (F052591)	alpha tubulin	LinJ.13.1460	alpha tubulin	100,0 %	1,65%	54 163,3	20	33	112	Locus:1.1.1.5085.11 File:"Ingel18220.wiff"	QLFNPEQLVSGKEDAANNYAR	R	G	99,7 %	45,2	30,0	45,2		2 363,15	3	-0,0053	-2,2	124	144
18220-18222_ OuelletteM_20131010	18220_large	18220_large	Ingel18220_MGFPeaklist (F052591)	alpha tubulin	LinJ.13.1460	alpha tubulin	100,0 %	1,65%	54 163,3	20	33	112	Locus:1.1.1.5069.6 File:"Ingel18220.wiff"	QLFNPEQLVSGKEDAANNYAR	R	G	99,7 %	82,0	30,0	82,0		2 363,15	3	0,0031	1,3	124	144
18220-18222_ OuelletteM_20131010	18220_large	18220_large	Ingel18220_MGFPeaklist (F052591)	alpha tubulin	LinJ.13.1460	alpha tubulin	100,0 %	1,65%	54 163,3	20	33	112	Locus:1.1.1.5052.12 File:"Ingel18220.wiff"	QLFNPEQLVSGKEDAANNYAR	R	G	99,7 %	90,0	29,9	90,0		2 363,16	2	0,0048	2,0	124	144
18220-18222_ OuelletteM_20131010	18220_large	18220_large	Ingel18220_MGFPeaklist (F052591)	alpha tubulin	LinJ.13.1460	alpha tubulin	100,0 %	1,65%	54 163,3	20	33	112	Locus:1.1.1.5052.11 File:"Ingel18220.wiff"	QLFNPEQLVSGKEDAANNYAR	R	G	99,7 %	90,6	30,0	90,6		2 363,15	3	-0,0050	-2,1	124	144
18220-18222_ OuelletteM_20131010	18220_large	18220_large	Ingel18220_MGFPeaklist (F052591)	alpha tubulin	LinJ.13.1460	alpha tubulin	100,0 %	1,65%	54 163,3	20	33	112	Locus:1.1.1.5070.8 File:"Ingel18220.wiff"	QLFNPEQLVSGKEDAANNYAR	R	G	99,7 %	92,5	30,0	92,5		2 363,15	3	0,0034	1,4	124	144
18220-18222_ OuelletteM_20131010	18220_large	18220_large	Ingel18220_MGFPeaklist (F052591)	alpha tubulin	LinJ.13.1460	alpha tubulin	100,0 %	1,65%	54 163,3	20	33	112	Locus:1.1.1.5061.8 File:"Ingel18220.wiff"	QLFNPEQLVSGKEDAANNYAR	R	G	99,7 %	92,7	30,0	92,7		2 363,15	3	-0,0050	-2,1	124	144
18220-18222_ OuelletteM_20131010	18220_large	18220_large	Ingel18220_MGFPeaklist (F052591)	alpha tubulin	LinJ.13.1460	alpha tubulin	100,0 %	1,65%	54 163,3	20	33	112	Locus:1.1.1.5062.10 File:"Ingel18220.wiff"	QLFNPEQLVSGKEDAANNYAR	R	G	99,7 %	92,8	30,0	92,8		2 363,15	3	-0,00020	-0,084	124	144
18220-18222_ OuelletteM_20131010	18220_large	18220_large	Ingel18220_MGFPeaklist (F052591)	alpha tubulin	LinJ.13.1460	alpha tubulin	100,0 %	1,65%	54 163,3	20	33	112	Locus:1.1.1.5045.7 File:"Ingel18220.wiff"	QLFNPEQLVSGKEDAANNYAR	R	G	99,7 %	96,1	30,0	96,1		2 363,15	3	-0,0050	-2,1	124	144
18220-18222_ OuelletteM_20131010	18220_large	18220_large	Ingel18220_MGFPeaklist (F052591)	alpha tubulin	LinJ.13.1460	alpha tubulin	100,0 %	1,65%	54 163,3	20	33	112	Locus:1.1.1.5047.4 File:"Ingel18220.wiff"	QLFNPEQLVSGKEDAANNYAR	R	G	99,7 %	98,6	29,9	98,6		2 363,14	4	-0,015	-6,5	124	144
18220-18222_ OuelletteM_20131010	18220_large	18220_large	Ingel18220_MGFPeaklist (F052591)	alpha tubulin	LinJ.13.1460	alpha tubulin	100,0 %	1,65%	54 163,3	20	33	112	Locus:1.1.1.5051.7 File:"Ingel18220.wiff"	QLFNPEQLVSGKEDAANNYAR	R	G	99,7 %	98,9	29,9	97,4		2 363,14	4	-0,015	-6,5	124	144
18220-18222_ OuelletteM_20131010	18220_large	18220_large	Ingel18220_MGFPeaklist (F052591)	alpha tubulin	LinJ.13.1460	alpha tubulin	100,0 %	1,65%	54 163,3	20	33	112	Locus:1.1.1.5044.6 File:"Ingel18220.wiff"	QLFNPEQLVSGKEDAANNYAR	R	G	99,7 %	99,8	30,0	97,7		2 363,15	3	-0,0050	-2,1	124	144
18220-18222_ OuelletteM_20131010	18220_large	18220_large	Ingel18220_MGFPeaklist (F052591)	alpha tubulin	LinJ.13.1460	alpha tubulin	100,0 %	1,65%	54 163,3	20	33	112	Locus:1.1.1.5133.4 File:"Ingel18220.wiff"	QLFNPEQLVSGKEDAANNYAR	R	G	99,7 %	102	29,8	102	Gln->pyro-Glu (-17)	2 346,12	3	-0,00015	-0,064	124	144
18220-18222_ OuelletteM_20131010	18220_large	18220_large	Ingel18220_MGFPeaklist (F052591)	alpha tubulin	LinJ.13.1460	alpha tubulin	100,0 %	1,65%	54 163,3	20	33	112	Locus:1.1.1.4805.18 File:"Ingel18220.wiff"	RSLDIERPSYTNVNR	R	L	99,6 %	38,4	30,0	31,5		1 818,94	3	0,0063	3,5	254	268
18220-18222_ OuelletteM_20131010	18220_large	18220_large	Ingel18220_MGFPeaklist (F052591)	alpha tubulin	LinJ.13.1460	alpha tubulin	100,0 %	1,65%	54 163,3	20	33	112	Locus:1.1.1.4804.3 File:"Ingel18220.wiff"	RSLDIERPSYTNVNR	R	L	99,7 %	36,3	30,1	33,2		1 818,93	4	-0,0048	-2,6	254	268
18220-18222_ OuelletteM_20131010	18220_large	18220_large	Ingel18220_MGFPeaklist (F052591)	alpha tubulin	LinJ.13.1460	alpha tubulin	100,0 %	1,65%	54 163,3	20	33	112	Locus:1.1.1.4812.2 File:"Ingel18220.wiff"	RSLDIERPSYTNVNR	R	L	99,7 %	46,4	30,1	38,9		1 818,93	4	-0,0048	-2,6	254	268
18220-18222_ OuelletteM_20131010	18220_large	18220_large	Ingel18220_MGFPeaklist (F052591)	alpha tubulin	LinJ.13.1460	alpha tubulin	100,0 %	1,65%	54 163,3	20	33	112	Locus:1.1.1.4806.18 File:"Ingel18220.wiff"	RSLDIERPSYTNVNR	R	L	99,7 %	58,9	30,0	52,4		1 818,94	3	0,0063	3,5	254	268
18220-18222_ OuelletteM_20131010	18220_large	18220_large	Ingel18220_MGFPeaklist (F052591)	alpha tubulin	LinJ.13.1460	alpha tubulin	100,0 %	1,65%	54 163,3	20	33	112	Locus:1.1.1.4805.6 File:"Ingel18220.wiff"	RSLDIERPSYTNVNR	R	L	99,7 %	71,9	30,1	66,7		1 818,93	4	-0,0048	-2,6	254	268
18220-18222_ OuelletteM_20131010	18220_large	18220_large	Ingel18220_MGFPeaklist (F052591)	alpha tubulin	LinJ.13.1460	alpha tubulin	100,0 %	1,65%	54 163,3	20	33	112	Locus:1.1.1.4851.13 File:"Ingel18220.wiff"	SLDIERPSYTNVNR	R	L	97,6 %	26,2	30,0	23,9		1 662,83	3	-0,0054	-3,2	255	268
18220-18222_ OuelletteM_20131010	18220_large	18220_large	Ingel18220_MGFPeaklist (F052591)	alpha tubulin	LinJ.13.1460	alpha tubulin	100,0 %	1,65%	54 163,3	20	33	112	Locus:1.1.1.4861.13 File:"Ingel18220.wiff"	SLDIERPSYTNVNR	R	L	98,7 %	30,5	30,0	21,3		1 662,83	3	0,0015	0,90	255	268
18220-18222_ OuelletteM_20131010	18220_large	18220_large	Ingel18220_MGFPeaklist (F052591)	alpha tubulin	LinJ.13.1460	alpha tubulin	100,0 %	1,65%	54 163,3	20	33	112	Locus:1.1.1.4869.9 File:"Ingel18220.wiff"	SLDIERPSYTNVNR	R	L	99,5 %	33,4	30,0	27,8		1 662,83	3	0,00060	0,36	255	268
18220-18222_ OuelletteM_20131010	18220_large	18220_large	Ingel18220_MGFPeaklist (F052591)	alpha tubulin	LinJ.13.1460	alpha tubulin	100,0 %	1,65%	54 163,3	20	33	112	Locus:1.1.1.4860.11 File:"Ingel18220.wiff"	SLDIERPSYTNVNR	R	L	99,7 %	40,3	30,0	36,5		1 662,83	3	-0,0054	-3,2	255	268
18220-18222_ OuelletteM_20131010	18220_large	18220_large	Ingel18220_MGFPeaklist (F052591)	alpha tubulin	LinJ.13.1460	alpha tubulin	100,0 %	1,65%	54 163,3	20	33	112	Locus:1.1.1.4844.13 File:"Ingel18220.wiff"	SLDIERPSYTNVNR	R	L	99,7 %	43,9	30,0	41,8		1 662,83	3	-0,0054	-3,2	255	268
18220-18222_ OuelletteM_20131010	18220_large	18220_large	Ingel18220_MGFPeaklist (F052591)	alpha tubulin	LinJ.13.1460	alpha tubulin	100,0 %	1,65%	54 163,3	20	33	112	Locus:1.1.1.4853.20 File:"Ingel18220.wiff"	SLDIERPSYTNVNR	R	L	99,7 %	49,6	30,0	40,8		1 662,83	2	-0,0043	-2,6	255	268
18220-18222_ OuelletteM_20131010	18220_large	18220_large	Ingel18220_MGFPeaklist (F052591)	alpha tubulin	LinJ.13.1460	alpha tubulin	100,0 %	1,65%	54 163,3	20	33	112	Locus:1.1.1.4846.21 File:"Ingel18220.wiff"	SLDIERPSYTNVNR	R	L	99,7 %	54,1	30,0	43,0		1 662,83	2	-0,0043	-2,6	255	268
18220-18222_ OuelletteM_20131010	18220_large	18220_large	Ingel18220_MGFPeaklist (F052591)	alpha tubulin	LinJ.13.1460	alpha tubulin	100,0 %	1,65%	54 163,3	20	33	112	Locus:1.1.1.4853.9 File:"Ingel18220.wiff"	SLDIERPSYTNVNR	R	L	99,7 %	62,8	30,0	54,4		1 662,83	3	-0,0054	-3,2	255	268
18220-18222_ OuelletteM_20131010	18220_large	18220_large	Ingel18220_MGFPeaklist (F052591)	alpha tubulin	LinJ.13.1460	alpha tubulin	100,0 %	1,65%	54 163,3	20	33	112	Locus:1.1.1.4847.11 File:"Ingel18220.wiff"	SLDIERPSYTNVNR	R	L	99,7 %	63,1	30,0	52,1		1 662,83	2	-0,0043	-2,6	255	268
18220-18222_ OuelletteM_20131010	18220_large	18220_large	Ingel18220_MGFPeaklist (F052591)	alpha tubulin	LinJ.13.1460	alpha tubulin	100,0 %	1,65%	54 163,3	20	33	112	Locus:1.1.1.4845.8 File:"Ingel18220.wiff"	SLDIERPSYTNVNR	R	L	99,7 %	75,1	30,0	60,8		1 662,83	3	-0,0054	-3,2	255	268
18220-18222_ OuelletteM_20131010	18220_large	18220_large	Ingel18220_MGFPeaklist (F052591)	alpha tubulin	LinJ.13.1460	alpha tubulin	100,0 %	1,65%	54 163,3	20	33	112	Locus:1.1.1.4852.11 File:"Ingel18220.wiff"	SLDIERPSYTNVNR	R	L	99,7 %	78,1	30,0	63,6		1 662,83	3	-0,0054	-3,2	255	268
18220-18222_ OuelletteM_20131010	18220_large	18220_large	Ingel18220_MGFPeaklist (F052591)	alpha tubulin	LinJ.13.1460	alpha tubulin	100,0 %	1,65%	54 163,3	20	33	112	Locus:1.1.1.5046.7 File:"Ingel18220.wiff"	TGTYRQLFNPEQLVSGKEDAANNYAR	R	G	99,7 %	67,3	29,1	65,9		2 941,46	4	0,024	8,1	119	144
18220-18222_ OuelletteM_20131010	18220_large	18220_large	Ingel18220_MGFPeaklist (F052591)	alpha tubulin	LinJ.13.1460	alpha tubulin	100,0 %	1,65%	54 163,3	20	33	112	Locus:1.1.1.5045.6 File:"Ingel18220.wiff"	TGTYRQLFNPEQLVSGKEDAANNYAR	R	G	99,7 %	72,9	29,1	72,5		2 941,46	4	0,024	8,1	119	144
18220-18222_ OuelletteM_20131010	18220_large	18220_large	Ingel18220_MGFPeaklist (F052591)	alpha tubulin	LinJ.13.1460	alpha tubulin	100,0 %	1,65%	54 163,3	20	33	112	Locus:1.1.1.5136.4 File:"Ingel18220.wiff"	TIQFVDWCPTGFK	R	C	99,7 %	55,4	29,6	55,4	Carbamidomethyl (+57)	1 597,76	2	-0,0017	-1,1	379	391
18220-18222_ OuelletteM_20131010	18220_large	18220_large	Ingel18220_MGFPeaklist (F052591)	alpha tubulin	LinJ.13.1460	alpha tubulin	100,0 %	1,65%	54 163,3	20	33	112	Locus:1.1.1.5135.3 File:"Ingel18220.wiff"	TIQFVDWCPTGFK	R	C	99,7 %	59,1	29,6	56,2	Carbamidomethyl (+57)	1 597,76	2	-0,0017	-1,1	379	391
18220-18222_ OuelletteM_20131010	18220_large	18220_large	Ingel18220_MGFPeaklist (F052591)	alpha tubulin	LinJ.13.1460	alpha tubulin	100,0 %	1,65%	54 163,3	20	33	112	Locus:1.1.1.5144.5 File:"Ingel18220.wiff"	TIQFVDWCPTGFK	R	C	99,7 %	59,8	29,6	55,7	Carbamidomethyl (+57)	1 597,76	2	-0,0017	-1,1	379	391
18220-18222_ OuelletteM_20131010	18220_large	18220_large	Ingel18220_MGFPeaklist (F052591)	alpha tubulin	LinJ.13.1460	alpha tubulin	100,0 %	1,65%	54 163,3	20	33	112	Locus:1.1.1.5143.6 File:"Ingel18220.wiff"	TIQFVDWCPTGFK	R	C	99,7 %	63,2	29,6	59,6	Carbamidomethyl (+57)	1 597,76	2	-0,0017	-1,1	379	391
18220-18222_ OuelletteM_20131010	18220_large	18220_large	Ingel18220_MGFPeaklist (F052591)	alpha tubulin	LinJ.13.1460	alpha tubulin	100,0 %	1,65%	54 163,3	20	33	112	Locus:1.1.1.4755.21 File:"Ingel18220.wiff"	YMSCCLMYR	K	G	99,7 %	40,0	25,0	33,6	Oxidation (+16), Carbamidomethyl (+57), Carbamidomethyl (+57), Oxidation (+16)	1 314,50	2	0,013	10,0	351	359
18220-18222_ OuelletteM_20131010	18220_large	18220_large	Ingel18220_MGFPeaklist (F052591)	alpha tubulin	LinJ.13.1460	alpha tubulin	100,0 %	1,65%	54 163,3	20	33	112	Locus:1.1.1.4754.16 File:"Ingel18220.wiff"	YMSCCLMYR	K	G	99,7 %	46,3	25,0	46,3	Oxidation (+16), Carbamidomethyl (+57), Carbamidomethyl (+57), Oxidation (+16)	1 314,50	2	0,013	10,0	351	359
18220-18222_ OuelletteM_20131010	18220_large	18220_large	Ingel18220_MGFPeaklist (F052591)	alpha tubulin	LinJ.13.0330	alpha tubulin	100,0 %	1,65%	49 741,0	20	33	112	Locus:1.1.1.5158.12 File:"Ingel18220.wiff"	AVCMIANSTAIAEVFAR	R	I	95,6 %	19,4	30,0	18,0	Carbamidomethyl (+57)	1 822,90	2	-0,0027	-1,5	374	390
18220-18222_ OuelletteM_20131010	18220_large	18220_large	Ingel18220_MGFPeaklist (F052591)	alpha tubulin	LinJ.13.0330	alpha tubulin	100,0 %	1,65%	49 741,0	20	33	112	Locus:1.1.1.5105.4 File:"Ingel18220.wiff"	AVCMIANSTAIAEVFAR	R	I	99,4 %	123	29,7	120	Carbamidomethyl (+57), Oxidation (+16)	1 838,89	2	-0,0078	-4,2	374	390
18220-18222_ OuelletteM_20131010	18220_large	18220_large	Ingel18220_MGFPeaklist (F052591)	alpha tubulin	LinJ.13.0330	alpha tubulin	100,0 %	1,65%	49 741,0	20	33	112	Locus:1.1.1.5150.5 File:"Ingel18220.wiff"	AVCMIANSTAIAEVFAR	R	I	99,5 %	37,4	29,8	33,5	Carbamidomethyl (+57), Oxidation (+16)	1 838,92	3	0,016	8,7	374	390
18220-18222_ OuelletteM_20131010	18220_large	18220_large	Ingel18220_MGFPeaklist (F052591)	alpha tubulin	LinJ.13.0330	alpha tubulin	100,0 %	1,65%	49 741,0	20	33	112	Locus:1.1.1.5114.4 File:"Ingel18220.wiff"	AVCMIANSTAIAEVFAR	R	I	99,7 %	69,2	29,7	65,5	Carbamidomethyl (+57), Oxidation (+16)	1 838,89	3	-0,014	-7,4	374	390
18220-18222_ OuelletteM_20131010	18220_large	18220_large	Ingel18220_MGFPeaklist (F052591)	alpha tubulin	LinJ.13.0330	alpha tubulin	100,0 %	1,65%	49 741,0	20	33	112	Locus:1.1.1.5113.4 File:"Ingel18220.wiff"	AVCMIANSTAIAEVFAR	R	I	99,7 %	72,1	29,7	72,1	Carbamidomethyl (+57), Oxidation (+16)	1 838,89	3	-0,014	-7,4	374	390
18220-18222_ OuelletteM_20131010	18220_large	18220_large	Ingel18220_MGFPeaklist (F052591)	alpha tubulin	LinJ.13.0330	alpha tubulin	100,0 %	1,65%	49 741,0	20	33	112	Locus:1.1.1.5106.5 File:"Ingel18220.wiff"	AVCMIANSTAIAEVFAR	R	I	99,7 %	89,5	29,7	85,3	Carbamidomethyl (+57), Oxidation (+16)	1 838,89	3	-0,014	-7,4	374	390
18220-18222_ OuelletteM_20131010	18220_large	18220_large	Ingel18220_MGFPeaklist (F052591)	alpha tubulin	LinJ.13.0330	alpha tubulin	100,0 %	1,65%	49 741,0	20	33	112	Locus:1.1.1.4962.20 File:"Ingel18220.wiff"	CGINYQPPTVVPGGDLAK	K	V	99,1 %	32,4	30,6	31,5	Carbamidomethyl (+57)	1 884,94	2	0,0039	2,1	353	370
18220-18222_ OuelletteM_20131010	18220_large	18220_large	Ingel18220_MGFPeaklist (F052591)	alpha tubulin	LinJ.13.0330	alpha tubulin	100,0 %	1,65%	49 741,0	20	33	112	Locus:1.1.1.4963.15 File:"Ingel18220.wiff"	CGINYQPPTVVPGGDLAK	K	V	99,7 %	58,0	30,6	55,4	Carbamidomethyl (+57)	1 884,94	3	-0,0011	-0,56	353	370
18220-18222_ OuelletteM_20131010	18220_large	18220_large	Ingel18220_MGFPeaklist (F052591)	alpha tubulin	LinJ.13.0330	alpha tubulin	100,0 %	1,65%	49 741,0	20	33	112	Locus:1.1.1.4971.16 File:"Ingel18220.wiff"	CGINYQPPTVVPGGDLAK	K	V	99,7 %	58,2	30,6	57,2	Carbamidomethyl (+57)	1 884,94	2	0,0039	2,1	353	370
18220-18222_ OuelletteM_20131010	18220_large	18220_large	Ingel18220_MGFPeaklist (F052591)	alpha tubulin	LinJ.13.0330	alpha tubulin	100,0 %	1,65%	49 741,0	20	33	112	Locus:1.1.1.4968.12 File:"Ingel18220.wiff"	CGINYQPPTVVPGGDLAK	K	V	99,7 %	61,4	30,6	60,1	Carbamidomethyl (+57)	1 884,94	3	-0,0011	-0,56	353	370
18220-18222_ OuelletteM_20131010	18220_large	18220_large	Ingel18220_MGFPeaklist (F052591)	alpha tubulin	LinJ.13.0330	alpha tubulin	100,0 %	1,65%	49 741,0	20	33	112	Locus:1.1.1.4969.14 File:"Ingel18220.wiff"	CGINYQPPTVVPGGDLAK	K	V	99,7 %	62,2	30,6	61,7	Carbamidomethyl (+57)	1 884,94	3	-0,0011	-0,56	353	370
18220-18222_ OuelletteM_20131010	18220_large	18220_large	Ingel18220_MGFPeaklist (F052591)	alpha tubulin	LinJ.13.0330	alpha tubulin	100,0 %	1,65%	49 741,0	20	33	112	Locus:1.1.1.4965.11 File:"Ingel18220.wiff"	CGINYQPPTVVPGGDLAK	K	V	99,7 %	65,1	30,6	65,1	Carbamidomethyl (+57)	1 884,94	3	-0,0011	-0,56	353	370
18220-18222_ OuelletteM_20131010	18220_large	18220_large	Ingel18220_MGFPeaklist (F052591)	alpha tubulin	LinJ.13.0330	alpha tubulin	100,0 %	1,65%	49 741,0	20	33	112	Locus:1.1.1.4967.9 File:"Ingel18220.wiff"	CGINYQPPTVVPGGDLAK	K	V	99,7 %	70,3	30,6	70,3	Carbamidomethyl (+57)	1 884,94	3	-0,0011	-0,56	353	370
18220-18222_ OuelletteM_20131010	18220_large	18220_large	Ingel18220_MGFPeaklist (F052591)	alpha tubulin	LinJ.13.0330	alpha tubulin	100,0 %	1,65%	49 741,0	20	33	112	Locus:1.1.1.4970.15 File:"Ingel18220.wiff"	CGINYQPPTVVPGGDLAK	K	V	99,7 %	72,4	30,6	72,4	Carbamidomethyl (+57)	1 884,94	2	0,0039	2,1	353	370
18220-18222_ OuelletteM_20131010	18220_large	18220_large	Ingel18220_MGFPeaklist (F052591)	alpha tubulin	LinJ.13.0330	alpha tubulin	100,0 %	1,65%	49 741,0	20	33	112	Locus:1.1.1.5157.14 File:"Ingel18220.wiff"	CIFLDLEPTVVDEVR	R	T	99,7 %	115	30,2	110	Carbamidomethyl (+57)	1 803,91	2	0,0015	0,84	65	79
18220-18222_ OuelletteM_20131010	18220_large	18220_large	Ingel18220_MGFPeaklist (F052591)	alpha tubulin	LinJ.13.0330	alpha tubulin	100,0 %	1,65%	49 741,0	20	33	112	Locus:1.1.1.5156.12 File:"Ingel18220.wiff"	CIFLDLEPTVVDEVR	R	T	99,7 %	115	30,2	106	Carbamidomethyl (+57)	1 803,91	2	0,0015	0,84	65	79
18220-18222_ OuelletteM_20131010	18220_large	18220_large	Ingel18220_MGFPeaklist (F052591)	alpha tubulin	LinJ.13.0330	alpha tubulin	100,0 %	1,65%	49 741,0	20	33	112	Locus:1.1.1.5156.9 File:"Ingel18220.wiff"	CIFLDLEPTVVDEVRTGTYR	R	Q	94,8 %	27,4	29,6	26,0	Carbamidomethyl (+57)	2 382,21	3	0,023	9,8	65	84
18220-18222_ OuelletteM_20131010	18220_large	18220_large	Ingel18220_MGFPeaklist (F052591)	alpha tubulin	LinJ.13.0330	alpha tubulin	100,0 %	1,65%	49 741,0	20	33	112	Locus:1.1.1.5155.14 File:"Ingel18220.wiff"	CIFLDLEPTVVDEVRTGTYR	R	Q	96,7 %	32,3	29,6	32,3	Carbamidomethyl (+57)	2 382,21	3	0,023	9,8	65	84
18220-18222_ OuelletteM_20131010	18220_large	18220_large	Ingel18220_MGFPeaklist (F052591)	alpha tubulin	LinJ.13.0330	alpha tubulin	100,0 %	1,65%	49 741,0	20	33	112	Locus:1.1.1.4897.4 File:"Ingel18220.wiff"	DVNAAIATIK	K	T	96,9 %	32,8	30,1	11,2		1 014,57	2	0,0032	3,1	327	336
18220-18222_ OuelletteM_20131010	18220_large	18220_large	Ingel18220_MGFPeaklist (F052591)	alpha tubulin	LinJ.13.0330	alpha tubulin	100,0 %	1,65%	49 741,0	20	33	112	Locus:1.1.1.4888.9 File:"Ingel18220.wiff"	DVNAAIATIK	K	T	98,4 %	26,9	30,1	22,4		1 014,57	2	0,0032	3,1	327	336
18220-18222_ OuelletteM_20131010	18220_large	18220_large	Ingel18220_MGFPeaklist (F052591)	alpha tubulin	LinJ.13.0330	alpha tubulin	100,0 %	1,65%	49 741,0	20	33	112	Locus:1.1.1.4949.6 File:"Ingel18220.wiff"	DVNAAIATIK	K	T	98,9 %	38,8	30,3	28,3		1 014,57	2	-0,0050	-4,9	327	336
18220-18222_ OuelletteM_20131010	18220_large	18220_large	Ingel18220_MGFPeaklist (F052591)	alpha tubulin	LinJ.13.0330	alpha tubulin	100,0 %	1,65%	49 741,0	20	33	112	Locus:1.1.1.4870.8 File:"Ingel18220.wiff"	DVNAAIATIK	K	T	99,7 %	41,4	30,2	32,1		1 014,57	2	-0,0016	-1,6	327	336
18220-18222_ OuelletteM_20131010	18220_large	18220_large	Ingel18220_MGFPeaklist (F052591)	alpha tubulin	LinJ.13.0330	alpha tubulin	100,0 %	1,65%	49 741,0	20	33	112	Locus:1.1.1.4887.8 File:"Ingel18220.wiff"	DVNAAIATIK	K	T	99,7 %	43,1	30,2	30,0		1 014,57	2	-0,0012	-1,2	327	336
18220-18222_ OuelletteM_20131010	18220_large	18220_large	Ingel18220_MGFPeaklist (F052591)	alpha tubulin	LinJ.13.0330	alpha tubulin	100,0 %	1,65%	49 741,0	20	33	112	Locus:1.1.1.4871.6 File:"Ingel18220.wiff"	DVNAAIATIK	K	T	99,7 %	54,5	30,2	41,4		1 014,57	2	-0,0016	-1,6	327	336
18220-18222_ OuelletteM_20131010	18220_large	18220_large	Ingel18220_MGFPeaklist (F052591)	alpha tubulin	LinJ.13.0330	alpha tubulin	100,0 %	1,65%	49 741,0	20	33	112	Locus:1.1.1.4879.8 File:"Ingel18220.wiff"	DVNAAIATIK	K	T	99,7 %	55,2	30,2	41,8		1 014,57	2	-0,0016	-1,6	327	336
18220-18222_ OuelletteM_20131010	18220_large	18220_large	Ingel18220_MGFPeaklist (F052591)	alpha tubulin	LinJ.13.0330	alpha tubulin	100,0 %	1,65%	49 741,0	20	33	112	Locus:1.1.1.4878.7 File:"Ingel18220.wiff"	DVNAAIATIK	K	T	99,7 %	58,1	30,2	45,5		1 014,57	2	-0,0016	-1,6	327	336
18220-18222_ OuelletteM_20131010	18220_large	18220_large	Ingel18220_MGFPeaklist (F052591)	alpha tubulin	LinJ.13.0330	alpha tubulin	100,0 %	1,65%	49 741,0	20	33	112	Locus:1.1.1.4814.8 File:"Ingel18220.wiff"	EDLAALEK	R	D	99,0 %	43,7	31,3	20,9		887,46	2	0,0023	2,6	423	430
18220-18222_ OuelletteM_20131010	18220_large	18220_large	Ingel18220_MGFPeaklist (F052591)	alpha tubulin	LinJ.13.0330	alpha tubulin	100,0 %	1,65%	49 741,0	20	33	112	Locus:1.1.1.4806.7 File:"Ingel18220.wiff"	EDLAALEK	R	D	99,0 %	58,9	31,3	41,2		887,46	2	0,0023	2,6	423	430
18220-18222_ OuelletteM_20131010	18220_large	18220_large	Ingel18220_MGFPeaklist (F052591)	alpha tubulin	LinJ.13.0330	alpha tubulin	100,0 %	1,65%	49 741,0	20	33	112	Locus:1.1.1.4807.6 File:"Ingel18220.wiff"	EDLAALEK	R	D	99,0 %	60,4	31,3	46,1		887,46	2	0,0023	2,6	423	430
18220-18222_ OuelletteM_20131010	18220_large	18220_large	Ingel18220_MGFPeaklist (F052591)	alpha tubulin	LinJ.13.0330	alpha tubulin	100,0 %	1,65%	49 741,0	20	33	112	Locus:1.1.1.4969.7 File:"Ingel18220.wiff"	EIVDLALDR	K	I	99,0 %	36,6	30,4	20,3		1 042,57	2	0,00058	0,55	113	121
18220-18222_ OuelletteM_20131010	18220_large	18220_large	Ingel18220_MGFPeaklist (F052591)	alpha tubulin	LinJ.13.0330	alpha tubulin	100,0 %	1,65%	49 741,0	20	33	112	Locus:1.1.1.5084.4 File:"Ingel18220.wiff"	EIVDLALDR	K	I	99,2 %	43,8	29,2	28,2	Glu->pyro-Glu (-18)	1 024,55	2	-0,010	-10	113	121
18220-18222_ OuelletteM_20131010	18220_large	18220_large	Ingel18220_MGFPeaklist (F052591)	alpha tubulin	LinJ.13.0330	alpha tubulin	100,0 %	1,65%	49 741,0	20	33	112	Locus:1.1.1.4970.6 File:"Ingel18220.wiff"	EIVDLALDR	K	I	99,7 %	65,2	30,4	42,5		1 042,57	2	0,00058	0,55	113	121
18220-18222_ OuelletteM_20131010	18220_large	18220_large	Ingel18220_MGFPeaklist (F052591)	alpha tubulin	LinJ.13.0330	alpha tubulin	100,0 %	1,65%	49 741,0	20	33	112	Locus:1.1.1.4977.6 File:"Ingel18220.wiff"	EIVDLALDR	K	I	99,7 %	67,6	30,4	47,0		1 042,57	2	0,00058	0,55	113	121
18220-18222_ OuelletteM_20131010	18220_large	18220_large	Ingel18220_MGFPeaklist (F052591)	alpha tubulin	LinJ.13.0330	alpha tubulin	100,0 %	1,65%	49 741,0	20	33	112	Locus:1.1.1.4978.5 File:"Ingel18220.wiff"	EIVDLALDR	K	I	99,7 %	67,7	30,4	36,6		1 042,57	2	0,00058	0,55	113	121
18220-18222_ OuelletteM_20131010	18220_large	18220_large	Ingel18220_MGFPeaklist (F052591)	alpha tubulin	LinJ.13.0330	alpha tubulin	100,0 %	1,65%	49 741,0	20	33	112	Locus:1.1.1.5146.4 File:"Ingel18220.wiff"	EIVDLALDRIR	K	K	97,6 %	37,9	27,6	21,7	Glu->pyro-Glu (-18)	1 293,74	2	-0,0055	-4,2	113	123
18220-18222_ OuelletteM_20131010	18220_large	18220_large	Ingel18220_MGFPeaklist (F052591)	alpha tubulin	LinJ.13.0330	alpha tubulin	100,0 %	1,65%	49 741,0	20	33	112	Locus:1.1.1.5145.4 File:"Ingel18220.wiff"	EIVDLALDRIR	K	K	97,9 %	39,5	27,6	21,5	Glu->pyro-Glu (-18)	1 293,74	2	-0,0055	-4,2	113	123
18220-18222_ OuelletteM_20131010	18220_large	18220_large	Ingel18220_MGFPeaklist (F052591)	alpha tubulin	LinJ.13.0330	alpha tubulin	100,0 %	1,65%	49 741,0	20	33	112	Locus:1.1.1.5033.3 File:"Ingel18220.wiff"	EIVDLALDRIR	K	K	98,0 %	24,1	28,0	17,8		1 311,75	3	0,0033	2,5	113	123
18220-18222_ OuelletteM_20131010	18220_large	18220_large	Ingel18220_MGFPeaklist (F052591)	alpha tubulin	LinJ.13.0330	alpha tubulin	100,0 %	1,65%	49 741,0	20	33	112	Locus:1.1.1.5042.2 File:"Ingel18220.wiff"	EIVDLALDRIR	K	K	98,2 %	24,1	28,0	19,6		1 311,75	3	0,0033	2,5	113	123
18220-18222_ OuelletteM_20131010	18220_large	18220_large	Ingel18220_MGFPeaklist (F052591)	alpha tubulin	LinJ.13.0330	alpha tubulin	100,0 %	1,65%	49 741,0	20	33	112	Locus:1.1.1.5034.2 File:"Ingel18220.wiff"	EIVDLALDRIR	K	K	98,5 %	28,8	28,0	21,9		1 311,75	3	0,0033	2,5	113	123
18220-18222_ OuelletteM_20131010	18220_large	18220_large	Ingel18220_MGFPeaklist (F052591)	alpha tubulin	LinJ.13.0330	alpha tubulin	100,0 %	1,65%	49 741,0	20	33	112	Locus:1.1.1.5041.3 File:"Ingel18220.wiff"	EIVDLALDRIR	K	K	99,2 %	34,3	28,0	23,3		1 311,75	3	0,0033	2,5	113	123
18220-18222_ OuelletteM_20131010	18220_large	18220_large	Ingel18220_MGFPeaklist (F052591)	alpha tubulin	LinJ.13.0330	alpha tubulin	100,0 %	1,65%	49 741,0	20	33	112	Locus:1.1.1.4996.7 File:"Ingel18220.wiff"	GDVVPKDVNAAIATIK	R	T	99,7 %	52,4	28,0	43,0		1 609,90	3	-0,0063	-3,9	321	336
18220-18222_ OuelletteM_20131010	18220_large	18220_large	Ingel18220_MGFPeaklist (F052591)	alpha tubulin	LinJ.13.0330	alpha tubulin	100,0 %	1,65%	49 741,0	20	33	112	Locus:1.1.1.4995.8 File:"Ingel18220.wiff"	GDVVPKDVNAAIATIK	R	T	99,7 %	79,0	28,0	71,0		1 609,90	3	-0,0063	-3,9	321	336
18220-18222_ OuelletteM_20131010	18220_large	18220_large	Ingel18220_MGFPeaklist (F052591)	alpha tubulin	LinJ.13.0330	alpha tubulin	100,0 %	1,65%	49 741,0	20	33	112	Locus:1.1.1.5108.2 File:"Ingel18220.wiff"	GHYTIGKEIVDLALDR	R	I	99,7 %	58,2	29,1	37,8		1 798,96	4	0,0052	2,9	106	121
18220-18222_ OuelletteM_20131010	18220_large	18220_large	Ingel18220_MGFPeaklist (F052591)	alpha tubulin	LinJ.13.0330	alpha tubulin	100,0 %	1,65%	49 741,0	20	33	112	Locus:1.1.1.5073.3 File:"Ingel18220.wiff"	IHFVLTSYAPVVSAEK	R	A	99,7 %	38,0	28,7	33,6		1 759,95	3	-0,0017	-0,96	265	280
18220-18222_ OuelletteM_20131010	18220_large	18220_large	Ingel18220_MGFPeaklist (F052591)	alpha tubulin	LinJ.13.0330	alpha tubulin	100,0 %	1,65%	49 741,0	20	33	112	Locus:1.1.1.5148.3 File:"Ingel18220.wiff"	IHFVLTSYAPVVSAEK	R	A	99,7 %	42,5	28,8	37,4		1 759,95	3	-0,0053	-3,0	265	280
18220-18222_ OuelletteM_20131010	18220_large	18220_large	Ingel18220_MGFPeaklist (F052591)	alpha tubulin	LinJ.13.0330	alpha tubulin	100,0 %	1,65%	49 741,0	20	33	112	Locus:1.1.1.5117.4 File:"Ingel18220.wiff"	IHFVLTSYAPVVSAEK	R	A	99,7 %	48,8	28,6	45,1		1 759,95	3	0,00070	0,40	265	280
18220-18222_ OuelletteM_20131010	18220_large	18220_large	Ingel18220_MGFPeaklist (F052591)	alpha tubulin	LinJ.13.0330	alpha tubulin	100,0 %	1,65%	49 741,0	20	33	112	Locus:1.1.1.5095.5 File:"Ingel18220.wiff"	IHFVLTSYAPVVSAEK	R	A	99,7 %	50,7	28,6	45,9		1 759,95	3	0,0010	0,57	265	280
18220-18222_ OuelletteM_20131010	18220_large	18220_large	Ingel18220_MGFPeaklist (F052591)	alpha tubulin	LinJ.13.0330	alpha tubulin	100,0 %	1,65%	49 741,0	20	33	112	Locus:1.1.1.5118.4 File:"Ingel18220.wiff"	IHFVLTSYAPVVSAEK	R	A	99,7 %	51,7	28,6	47,4		1 759,95	3	0,0013	0,74	265	280
18220-18222_ OuelletteM_20131010	18220_large	18220_large	Ingel18220_MGFPeaklist (F052591)	alpha tubulin	LinJ.13.0330	alpha tubulin	100,0 %	1,65%	49 741,0	20	33	112	Locus:1.1.1.5087.4 File:"Ingel18220.wiff"	IHFVLTSYAPVVSAEK	R	A	99,7 %	52,1	28,7	42,9		1 759,95	3	-0,0026	-1,5	265	280
18220-18222_ OuelletteM_20131010	18220_large	18220_large	Ingel18220_MGFPeaklist (F052591)	alpha tubulin	LinJ.13.0330	alpha tubulin	100,0 %	1,65%	49 741,0	20	33	112	Locus:1.1.1.5103.4 File:"Ingel18220.wiff"	IHFVLTSYAPVVSAEK	R	A	99,7 %	53,2	28,6	49,4		1 759,95	3	0,00040	0,23	265	280
18220-18222_ OuelletteM_20131010	18220_large	18220_large	Ingel18220_MGFPeaklist (F052591)	alpha tubulin	LinJ.13.0330	alpha tubulin	100,0 %	1,65%	49 741,0	20	33	112	Locus:1.1.1.5071.3 File:"Ingel18220.wiff"	IHFVLTSYAPVVSAEK	R	A	99,7 %	53,2	28,7	46,3		1 759,95	3	-0,0017	-0,96	265	280
18220-18222_ OuelletteM_20131010	18220_large	18220_large	Ingel18220_MGFPeaklist (F052591)	alpha tubulin	LinJ.13.0330	alpha tubulin	100,0 %	1,65%	49 741,0	20	33	112	Locus:1.1.1.5080.3 File:"Ingel18220.wiff"	IHFVLTSYAPVVSAEK	R	A	99,7 %	54,9	28,7	42,7		1 759,95	3	-0,0017	-0,96	265	280
18220-18222_ OuelletteM_20131010	18220_large	18220_large	Ingel18220_MGFPeaklist (F052591)	alpha tubulin	LinJ.13.0330	alpha tubulin	100,0 %	1,65%	49 741,0	20	33	112	Locus:1.1.1.5096.3 File:"Ingel18220.wiff"	IHFVLTSYAPVVSAEK	R	A	99,7 %	55,1	28,5	50,1		1 759,96	3	0,0049	2,8	265	280
18220-18222_ OuelletteM_20131010	18220_large	18220_large	Ingel18220_MGFPeaklist (F052591)	alpha tubulin	LinJ.13.0330	alpha tubulin	100,0 %	1,65%	49 741,0	20	33	112	Locus:1.1.1.5104.3 File:"Ingel18220.wiff"	IHFVLTSYAPVVSAEK	R	A	99,7 %	60,5	28,6	41,7		1 759,95	3	0,00010	0,058	265	280
18220-18222_ OuelletteM_20131010	18220_large	18220_large	Ingel18220_MGFPeaklist (F052591)	alpha tubulin	LinJ.13.0330	alpha tubulin	100,0 %	1,65%	49 741,0	20	33	112	Locus:1.1.1.5088.5 File:"Ingel18220.wiff"	IHFVLTSYAPVVSAEK	R	A	99,7 %	61,1	28,7	52,9		1 759,95	3	-0,0026	-1,5	265	280
18220-18222_ OuelletteM_20131010	18220_large	18220_large	Ingel18220_MGFPeaklist (F052591)	alpha tubulin	LinJ.13.0330	alpha tubulin	100,0 %	1,65%	49 741,0	20	33	112	Locus:1.1.1.5079.2 File:"Ingel18220.wiff"	IHFVLTSYAPVVSAEK	R	A	99,7 %	63,6	28,7	53,1		1 759,95	3	-0,0017	-0,96	265	280
18220-18222_ OuelletteM_20131010	18220_large	18220_large	Ingel18220_MGFPeaklist (F052591)	alpha tubulin	LinJ.13.0330	alpha tubulin	100,0 %	1,65%	49 741,0	20	33	112	Locus:1.1.1.5072.3 File:"Ingel18220.wiff"	IHFVLTSYAPVVSAEK	R	A	99,7 %	63,8	28,7	52,1		1 759,95	3	-0,0017	-0,96	265	280
18220-18222_ OuelletteM_20131010	18220_large	18220_large	Ingel18220_MGFPeaklist (F052591)	alpha tubulin	LinJ.13.0330	alpha tubulin	100,0 %	1,65%	49 741,0	20	33	112	Locus:1.1.1.5157.6 File:"Ingel18220.wiff"	LIGQVVSSLTASLR	R	F	99,7 %	71,5	27,2	65,3		1 442,85	2	0,000078	0,054	230	243
18220-18222_ OuelletteM_20131010	18220_large	18220_large	Ingel18220_MGFPeaklist (F052591)	alpha tubulin	LinJ.13.0330	alpha tubulin	100,0 %	1,65%	49 741,0	20	33	112	Locus:1.1.1.5158.7 File:"Ingel18220.wiff"	LIGQVVSSLTASLR	R	F	99,7 %	85,5	27,2	74,0		1 442,85	2	0,000078	0,054	230	243
18220-18222_ OuelletteM_20131010	18220_large	18220_large	Ingel18220_MGFPeaklist (F052591)	alpha tubulin	LinJ.13.0330	alpha tubulin	100,0 %	1,65%	49 741,0	20	33	112	Locus:1.1.1.4703.4 File:"Ingel18220.wiff"	LSVDYGKK	R	S	99,0 %	32,7	28,4	30,1		908,50	2	0,00018	0,20	157	164
18220-18222_ OuelletteM_20131010	18220_large	18220_large	Ingel18220_MGFPeaklist (F052591)	alpha tubulin	LinJ.13.0330	alpha tubulin	100,0 %	1,65%	49 741,0	20	33	112	Locus:1.1.1.4701.4 File:"Ingel18220.wiff"	LSVDYGKK	R	S	99,0 %	37,2	28,2	33,0		908,50	2	0,0054	5,9	157	164
18220-18222_ OuelletteM_20131010	18220_large	18220_large	Ingel18220_MGFPeaklist (F052591)	alpha tubulin	LinJ.13.0330	alpha tubulin	100,0 %	1,65%	49 741,0	20	33	112	Locus:1.1.1.4694.2 File:"Ingel18220.wiff"	LSVDYGKK	R	S	99,0 %	37,8	28,2	31,2		908,50	2	0,0054	5,9	157	164
18220-18222_ OuelletteM_20131010	18220_large	18220_large	Ingel18220_MGFPeaklist (F052591)	alpha tubulin	LinJ.13.0330	alpha tubulin	100,0 %	1,65%	49 741,0	20	33	112	Locus:1.1.1.4693.5 File:"Ingel18220.wiff"	LSVDYGKK	R	S	99,0 %	39,8	28,4	37,5		908,50	2	0,00018	0,20	157	164
18220-18222_ OuelletteM_20131010	18220_large	18220_large	Ingel18220_MGFPeaklist (F052591)	alpha tubulin	LinJ.13.0330	alpha tubulin	100,0 %	1,65%	49 741,0	20	33	112	Locus:1.1.1.4704.6 File:"Ingel18220.wiff"	LSVDYGKK	R	S	99,0 %	51,0	28,4	43,2		908,50	2	0,0018	2,0	157	164
18220-18222_ OuelletteM_20131010	18220_large	18220_large	Ingel18220_MGFPeaklist (F052591)	alpha tubulin	LinJ.13.0330	alpha tubulin	100,0 %	1,65%	49 741,0	20	33	112	Locus:1.1.1.5149.5 File:"Ingel18220.wiff"	QLFNPEQLVSGK	R	E	99,2 %	34,7	29,9	27,7	Gln->pyro-Glu (-17)	1 341,70	2	0,0030	2,3	85	96
18220-18222_ OuelletteM_20131010	18220_large	18220_large	Ingel18220_MGFPeaklist (F052591)	alpha tubulin	LinJ.13.0330	alpha tubulin	100,0 %	1,65%	49 741,0	20	33	112	Locus:1.1.1.5150.9 File:"Ingel18220.wiff"	QLFNPEQLVSGK	R	E	99,7 %	59,9	29,9	50,3	Gln->pyro-Glu (-17)	1 341,70	2	0,0030	2,3	85	96
18220-18222_ OuelletteM_20131010	18220_large	18220_large	Ingel18220_MGFPeaklist (F052591)	alpha tubulin	LinJ.13.0330	alpha tubulin	100,0 %	1,65%	49 741,0	20	33	112	Locus:1.1.1.5070.7 File:"Ingel18220.wiff"	QLFNPEQLVSGK	R	E	99,7 %	61,4	30,3	45,6		1 358,72	2	-0,0027	-2,0	85	96
18220-18222_ OuelletteM_20131010	18220_large	18220_large	Ingel18220_MGFPeaklist (F052591)	alpha tubulin	LinJ.13.0330	alpha tubulin	100,0 %	1,65%	49 741,0	20	33	112	Locus:1.1.1.5151.5 File:"Ingel18220.wiff"	QLFNPEQLVSGK	R	E	99,7 %	62,6	29,9	48,8	Gln->pyro-Glu (-17)	1 341,70	2	0,0030	2,3	85	96
18220-18222_ OuelletteM_20131010	18220_large	18220_large	Ingel18220_MGFPeaklist (F052591)	alpha tubulin	LinJ.13.0330	alpha tubulin	100,0 %	1,65%	49 741,0	20	33	112	Locus:1.1.1.5078.5 File:"Ingel18220.wiff"	QLFNPEQLVSGK	R	E	99,7 %	65,6	30,3	56,4		1 358,72	2	-0,0027	-2,0	85	96
18220-18222_ OuelletteM_20131010	18220_large	18220_large	Ingel18220_MGFPeaklist (F052591)	alpha tubulin	LinJ.13.0330	alpha tubulin	100,0 %	1,65%	49 741,0	20	33	112	Locus:1.1.1.5071.6 File:"Ingel18220.wiff"	QLFNPEQLVSGK	R	E	99,7 %	67,1	30,3	57,8		1 358,72	2	-0,0027	-2,0	85	96
18220-18222_ OuelletteM_20131010	18220_large	18220_large	Ingel18220_MGFPeaklist (F052591)	alpha tubulin	LinJ.13.0330	alpha tubulin	100,0 %	1,65%	49 741,0	20	33	112	Locus:1.1.1.5079.3 File:"Ingel18220.wiff"	QLFNPEQLVSGK	R	E	99,7 %	76,0	30,3	68,3		1 358,72	2	-0,0027	-2,0	85	96
18220-18222_ OuelletteM_20131010	18220_large	18220_large	Ingel18220_MGFPeaklist (F052591)	alpha tubulin	LinJ.13.0330	alpha tubulin	100,0 %	1,65%	49 741,0	20	33	112	Locus:1.1.1.5146.8 File:"Ingel18220.wiff"	QLFNPEQLVSGKEDAANNYAR	R	G	96,9 %	36,6	29,5	4,66	Gln->pyro-Glu (-17), Deamidated (+1)	2 347,11	3	0,0043	1,8	85	105
18220-18222_ OuelletteM_20131010	18220_large	18220_large	Ingel18220_MGFPeaklist (F052591)	alpha tubulin	LinJ.13.0330	alpha tubulin	100,0 %	1,65%	49 741,0	20	33	112	Locus:1.1.1.5051.15 File:"Ingel18220.wiff"	QLFNPEQLVSGKEDAANNYAR	R	G	97,5 %	66,6	29,9	1,30	Deamidated (+1)	2 364,15	3	0,011	4,7	85	105
18220-18222_ OuelletteM_20131010	18220_large	18220_large	Ingel18220_MGFPeaklist (F052591)	alpha tubulin	LinJ.13.0330	alpha tubulin	100,0 %	1,65%	49 741,0	20	33	112	Locus:1.1.1.5048.13 File:"Ingel18220.wiff"	QLFNPEQLVSGKEDAANNYAR	R	G	97,8 %	78,9	29,9	7,69	Deamidated (+1)	2 364,15	3	0,011	4,7	85	105
18220-18222_ OuelletteM_20131010	18220_large	18220_large	Ingel18220_MGFPeaklist (F052591)	alpha tubulin	LinJ.13.0330	alpha tubulin	100,0 %	1,65%	49 741,0	20	33	112	Locus:1.1.1.5049.15 File:"Ingel18220.wiff"	QLFNPEQLVSGKEDAANNYAR	R	G	98,3 %	90,3	29,9	11,3	Deamidated (+1)	2 364,15	3	0,011	4,7	85	105
18220-18222_ OuelletteM_20131010	18220_large	18220_large	Ingel18220_MGFPeaklist (F052591)	alpha tubulin	LinJ.13.0330	alpha tubulin	100,0 %	1,65%	49 741,0	20	33	112	Locus:1.1.1.5134.4 File:"Ingel18220.wiff"	QLFNPEQLVSGKEDAANNYAR	R	G	99,7 %	116	29,8	116	Gln->pyro-Glu (-17)	2 346,12	3	-0,00015	-0,064	85	105
18220-18222_ OuelletteM_20131010	18220_large	18220_large	Ingel18220_MGFPeaklist (F052591)	alpha tubulin	LinJ.13.0330	alpha tubulin	100,0 %	1,65%	49 741,0	20	33	112	Locus:1.1.1.5085.11 File:"Ingel18220.wiff"	QLFNPEQLVSGKEDAANNYAR	R	G	99,7 %	45,2	30,0	45,2		2 363,15	3	-0,0053	-2,2	85	105
18220-18222_ OuelletteM_20131010	18220_large	18220_large	Ingel18220_MGFPeaklist (F052591)	alpha tubulin	LinJ.13.0330	alpha tubulin	100,0 %	1,65%	49 741,0	20	33	112	Locus:1.1.1.5069.6 File:"Ingel18220.wiff"	QLFNPEQLVSGKEDAANNYAR	R	G	99,7 %	82,0	30,0	82,0		2 363,15	3	0,0031	1,3	85	105
18220-18222_ OuelletteM_20131010	18220_large	18220_large	Ingel18220_MGFPeaklist (F052591)	alpha tubulin	LinJ.13.0330	alpha tubulin	100,0 %	1,65%	49 741,0	20	33	112	Locus:1.1.1.5052.12 File:"Ingel18220.wiff"	QLFNPEQLVSGKEDAANNYAR	R	G	99,7 %	90,0	29,9	90,0		2 363,16	2	0,0048	2,0	85	105
18220-18222_ OuelletteM_20131010	18220_large	18220_large	Ingel18220_MGFPeaklist (F052591)	alpha tubulin	LinJ.13.0330	alpha tubulin	100,0 %	1,65%	49 741,0	20	33	112	Locus:1.1.1.5052.11 File:"Ingel18220.wiff"	QLFNPEQLVSGKEDAANNYAR	R	G	99,7 %	90,6	30,0	90,6		2 363,15	3	-0,0050	-2,1	85	105
18220-18222_ OuelletteM_20131010	18220_large	18220_large	Ingel18220_MGFPeaklist (F052591)	alpha tubulin	LinJ.13.0330	alpha tubulin	100,0 %	1,65%	49 741,0	20	33	112	Locus:1.1.1.5070.8 File:"Ingel18220.wiff"	QLFNPEQLVSGKEDAANNYAR	R	G	99,7 %	92,5	30,0	92,5		2 363,15	3	0,0034	1,4	85	105
18220-18222_ OuelletteM_20131010	18220_large	18220_large	Ingel18220_MGFPeaklist (F052591)	alpha tubulin	LinJ.13.0330	alpha tubulin	100,0 %	1,65%	49 741,0	20	33	112	Locus:1.1.1.5061.8 File:"Ingel18220.wiff"	QLFNPEQLVSGKEDAANNYAR	R	G	99,7 %	92,7	30,0	92,7		2 363,15	3	-0,0050	-2,1	85	105
18220-18222_ OuelletteM_20131010	18220_large	18220_large	Ingel18220_MGFPeaklist (F052591)	alpha tubulin	LinJ.13.0330	alpha tubulin	100,0 %	1,65%	49 741,0	20	33	112	Locus:1.1.1.5062.10 File:"Ingel18220.wiff"	QLFNPEQLVSGKEDAANNYAR	R	G	99,7 %	92,8	30,0	92,8		2 363,15	3	-0,00020	-0,084	85	105
18220-18222_ OuelletteM_20131010	18220_large	18220_large	Ingel18220_MGFPeaklist (F052591)	alpha tubulin	LinJ.13.0330	alpha tubulin	100,0 %	1,65%	49 741,0	20	33	112	Locus:1.1.1.5045.7 File:"Ingel18220.wiff"	QLFNPEQLVSGKEDAANNYAR	R	G	99,7 %	96,1	30,0	96,1		2 363,15	3	-0,0050	-2,1	85	105
18220-18222_ OuelletteM_20131010	18220_large	18220_large	Ingel18220_MGFPeaklist (F052591)	alpha tubulin	LinJ.13.0330	alpha tubulin	100,0 %	1,65%	49 741,0	20	33	112	Locus:1.1.1.5047.4 File:"Ingel18220.wiff"	QLFNPEQLVSGKEDAANNYAR	R	G	99,7 %	98,6	29,9	98,6		2 363,14	4	-0,015	-6,5	85	105
18220-18222_ OuelletteM_20131010	18220_large	18220_large	Ingel18220_MGFPeaklist (F052591)	alpha tubulin	LinJ.13.0330	alpha tubulin	100,0 %	1,65%	49 741,0	20	33	112	Locus:1.1.1.5051.7 File:"Ingel18220.wiff"	QLFNPEQLVSGKEDAANNYAR	R	G	99,7 %	98,9	29,9	97,4		2 363,14	4	-0,015	-6,5	85	105
18220-18222_ OuelletteM_20131010	18220_large	18220_large	Ingel18220_MGFPeaklist (F052591)	alpha tubulin	LinJ.13.0330	alpha tubulin	100,0 %	1,65%	49 741,0	20	33	112	Locus:1.1.1.5044.6 File:"Ingel18220.wiff"	QLFNPEQLVSGKEDAANNYAR	R	G	99,7 %	99,8	30,0	97,7		2 363,15	3	-0,0050	-2,1	85	105
18220-18222_ OuelletteM_20131010	18220_large	18220_large	Ingel18220_MGFPeaklist (F052591)	alpha tubulin	LinJ.13.0330	alpha tubulin	100,0 %	1,65%	49 741,0	20	33	112	Locus:1.1.1.5133.4 File:"Ingel18220.wiff"	QLFNPEQLVSGKEDAANNYAR	R	G	99,7 %	102	29,8	102	Gln->pyro-Glu (-17)	2 346,12	3	-0,00015	-0,064	85	105
18220-18222_ OuelletteM_20131010	18220_large	18220_large	Ingel18220_MGFPeaklist (F052591)	alpha tubulin	LinJ.13.0330	alpha tubulin	100,0 %	1,65%	49 741,0	20	33	112	Locus:1.1.1.4805.18 File:"Ingel18220.wiff"	RSLDIERPSYTNVNR	R	L	99,6 %	38,4	30,0	31,5		1 818,94	3	0,0063	3,5	215	229
18220-18222_ OuelletteM_20131010	18220_large	18220_large	Ingel18220_MGFPeaklist (F052591)	alpha tubulin	LinJ.13.0330	alpha tubulin	100,0 %	1,65%	49 741,0	20	33	112	Locus:1.1.1.4804.3 File:"Ingel18220.wiff"	RSLDIERPSYTNVNR	R	L	99,7 %	36,3	30,1	33,2		1 818,93	4	-0,0048	-2,6	215	229
18220-18222_ OuelletteM_20131010	18220_large	18220_large	Ingel18220_MGFPeaklist (F052591)	alpha tubulin	LinJ.13.0330	alpha tubulin	100,0 %	1,65%	49 741,0	20	33	112	Locus:1.1.1.4812.2 File:"Ingel18220.wiff"	RSLDIERPSYTNVNR	R	L	99,7 %	46,4	30,1	38,9		1 818,93	4	-0,0048	-2,6	215	229
18220-18222_ OuelletteM_20131010	18220_large	18220_large	Ingel18220_MGFPeaklist (F052591)	alpha tubulin	LinJ.13.0330	alpha tubulin	100,0 %	1,65%	49 741,0	20	33	112	Locus:1.1.1.4806.18 File:"Ingel18220.wiff"	RSLDIERPSYTNVNR	R	L	99,7 %	58,9	30,0	52,4		1 818,94	3	0,0063	3,5	215	229
18220-18222_ OuelletteM_20131010	18220_large	18220_large	Ingel18220_MGFPeaklist (F052591)	alpha tubulin	LinJ.13.0330	alpha tubulin	100,0 %	1,65%	49 741,0	20	33	112	Locus:1.1.1.4805.6 File:"Ingel18220.wiff"	RSLDIERPSYTNVNR	R	L	99,7 %	71,9	30,1	66,7		1 818,93	4	-0,0048	-2,6	215	229
18220-18222_ OuelletteM_20131010	18220_large	18220_large	Ingel18220_MGFPeaklist (F052591)	alpha tubulin	LinJ.13.0330	alpha tubulin	100,0 %	1,65%	49 741,0	20	33	112	Locus:1.1.1.4851.13 File:"Ingel18220.wiff"	SLDIERPSYTNVNR	R	L	97,6 %	26,2	30,0	23,9		1 662,83	3	-0,0054	-3,2	216	229
18220-18222_ OuelletteM_20131010	18220_large	18220_large	Ingel18220_MGFPeaklist (F052591)	alpha tubulin	LinJ.13.0330	alpha tubulin	100,0 %	1,65%	49 741,0	20	33	112	Locus:1.1.1.4861.13 File:"Ingel18220.wiff"	SLDIERPSYTNVNR	R	L	98,7 %	30,5	30,0	21,3		1 662,83	3	0,0015	0,90	216	229
18220-18222_ OuelletteM_20131010	18220_large	18220_large	Ingel18220_MGFPeaklist (F052591)	alpha tubulin	LinJ.13.0330	alpha tubulin	100,0 %	1,65%	49 741,0	20	33	112	Locus:1.1.1.4869.9 File:"Ingel18220.wiff"	SLDIERPSYTNVNR	R	L	99,5 %	33,4	30,0	27,8		1 662,83	3	0,00060	0,36	216	229
18220-18222_ OuelletteM_20131010	18220_large	18220_large	Ingel18220_MGFPeaklist (F052591)	alpha tubulin	LinJ.13.0330	alpha tubulin	100,0 %	1,65%	49 741,0	20	33	112	Locus:1.1.1.4860.11 File:"Ingel18220.wiff"	SLDIERPSYTNVNR	R	L	99,7 %	40,3	30,0	36,5		1 662,83	3	-0,0054	-3,2	216	229
18220-18222_ OuelletteM_20131010	18220_large	18220_large	Ingel18220_MGFPeaklist (F052591)	alpha tubulin	LinJ.13.0330	alpha tubulin	100,0 %	1,65%	49 741,0	20	33	112	Locus:1.1.1.4844.13 File:"Ingel18220.wiff"	SLDIERPSYTNVNR	R	L	99,7 %	43,9	30,0	41,8		1 662,83	3	-0,0054	-3,2	216	229
18220-18222_ OuelletteM_20131010	18220_large	18220_large	Ingel18220_MGFPeaklist (F052591)	alpha tubulin	LinJ.13.0330	alpha tubulin	100,0 %	1,65%	49 741,0	20	33	112	Locus:1.1.1.4853.20 File:"Ingel18220.wiff"	SLDIERPSYTNVNR	R	L	99,7 %	49,6	30,0	40,8		1 662,83	2	-0,0043	-2,6	216	229
18220-18222_ OuelletteM_20131010	18220_large	18220_large	Ingel18220_MGFPeaklist (F052591)	alpha tubulin	LinJ.13.0330	alpha tubulin	100,0 %	1,65%	49 741,0	20	33	112	Locus:1.1.1.4846.21 File:"Ingel18220.wiff"	SLDIERPSYTNVNR	R	L	99,7 %	54,1	30,0	43,0		1 662,83	2	-0,0043	-2,6	216	229
18220-18222_ OuelletteM_20131010	18220_large	18220_large	Ingel18220_MGFPeaklist (F052591)	alpha tubulin	LinJ.13.0330	alpha tubulin	100,0 %	1,65%	49 741,0	20	33	112	Locus:1.1.1.4853.9 File:"Ingel18220.wiff"	SLDIERPSYTNVNR	R	L	99,7 %	62,8	30,0	54,4		1 662,83	3	-0,0054	-3,2	216	229
18220-18222_ OuelletteM_20131010	18220_large	18220_large	Ingel18220_MGFPeaklist (F052591)	alpha tubulin	LinJ.13.0330	alpha tubulin	100,0 %	1,65%	49 741,0	20	33	112	Locus:1.1.1.4847.11 File:"Ingel18220.wiff"	SLDIERPSYTNVNR	R	L	99,7 %	63,1	30,0	52,1		1 662,83	2	-0,0043	-2,6	216	229
18220-18222_ OuelletteM_20131010	18220_large	18220_large	Ingel18220_MGFPeaklist (F052591)	alpha tubulin	LinJ.13.0330	alpha tubulin	100,0 %	1,65%	49 741,0	20	33	112	Locus:1.1.1.4845.8 File:"Ingel18220.wiff"	SLDIERPSYTNVNR	R	L	99,7 %	75,1	30,0	60,8		1 662,83	3	-0,0054	-3,2	216	229
18220-18222_ OuelletteM_20131010	18220_large	18220_large	Ingel18220_MGFPeaklist (F052591)	alpha tubulin	LinJ.13.0330	alpha tubulin	100,0 %	1,65%	49 741,0	20	33	112	Locus:1.1.1.4852.11 File:"Ingel18220.wiff"	SLDIERPSYTNVNR	R	L	99,7 %	78,1	30,0	63,6		1 662,83	3	-0,0054	-3,2	216	229
18220-18222_ OuelletteM_20131010	18220_large	18220_large	Ingel18220_MGFPeaklist (F052591)	alpha tubulin	LinJ.13.0330	alpha tubulin	100,0 %	1,65%	49 741,0	20	33	112	Locus:1.1.1.5046.7 File:"Ingel18220.wiff"	TGTYRQLFNPEQLVSGKEDAANNYAR	R	G	99,7 %	67,3	29,1	65,9		2 941,46	4	0,024	8,1	80	105
18220-18222_ OuelletteM_20131010	18220_large	18220_large	Ingel18220_MGFPeaklist (F052591)	alpha tubulin	LinJ.13.0330	alpha tubulin	100,0 %	1,65%	49 741,0	20	33	112	Locus:1.1.1.5045.6 File:"Ingel18220.wiff"	TGTYRQLFNPEQLVSGKEDAANNYAR	R	G	99,7 %	72,9	29,1	72,5		2 941,46	4	0,024	8,1	80	105
18220-18222_ OuelletteM_20131010	18220_large	18220_large	Ingel18220_MGFPeaklist (F052591)	alpha tubulin	LinJ.13.0330	alpha tubulin	100,0 %	1,65%	49 741,0	20	33	112	Locus:1.1.1.5136.4 File:"Ingel18220.wiff"	TIQFVDWCPTGFK	R	C	99,7 %	55,4	29,6	55,4	Carbamidomethyl (+57)	1 597,76	2	-0,0017	-1,1	340	352
18220-18222_ OuelletteM_20131010	18220_large	18220_large	Ingel18220_MGFPeaklist (F052591)	alpha tubulin	LinJ.13.0330	alpha tubulin	100,0 %	1,65%	49 741,0	20	33	112	Locus:1.1.1.5135.3 File:"Ingel18220.wiff"	TIQFVDWCPTGFK	R	C	99,7 %	59,1	29,6	56,2	Carbamidomethyl (+57)	1 597,76	2	-0,0017	-1,1	340	352
18220-18222_ OuelletteM_20131010	18220_large	18220_large	Ingel18220_MGFPeaklist (F052591)	alpha tubulin	LinJ.13.0330	alpha tubulin	100,0 %	1,65%	49 741,0	20	33	112	Locus:1.1.1.5144.5 File:"Ingel18220.wiff"	TIQFVDWCPTGFK	R	C	99,7 %	59,8	29,6	55,7	Carbamidomethyl (+57)	1 597,76	2	-0,0017	-1,1	340	352
18220-18222_ OuelletteM_20131010	18220_large	18220_large	Ingel18220_MGFPeaklist (F052591)	alpha tubulin	LinJ.13.0330	alpha tubulin	100,0 %	1,65%	49 741,0	20	33	112	Locus:1.1.1.5143.6 File:"Ingel18220.wiff"	TIQFVDWCPTGFK	R	C	99,7 %	63,2	29,6	59,6	Carbamidomethyl (+57)	1 597,76	2	-0,0017	-1,1	340	352
18220-18222_ OuelletteM_20131010	18220_large	18220_large	Ingel18220_MGFPeaklist (F052591)	alpha tubulin	LinJ.13.0330	alpha tubulin	100,0 %	1,65%	49 741,0	20	33	112	Locus:1.1.1.4755.21 File:"Ingel18220.wiff"	YMSCCLMYR	K	G	99,7 %	40,0	25,0	33,6	Oxidation (+16), Carbamidomethyl (+57), Carbamidomethyl (+57), Oxidation (+16)	1 314,50	2	0,013	10,0	312	320
18220-18222_ OuelletteM_20131010	18220_large	18220_large	Ingel18220_MGFPeaklist (F052591)	alpha tubulin	LinJ.13.0330	alpha tubulin	100,0 %	1,65%	49 741,0	20	33	112	Locus:1.1.1.4754.16 File:"Ingel18220.wiff"	YMSCCLMYR	K	G	99,7 %	46,3	25,0	46,3	Oxidation (+16), Carbamidomethyl (+57), Carbamidomethyl (+57), Oxidation (+16)	1 314,50	2	0,013	10,0	312	320
18220-18222_ OuelletteM_20131010	18221_medium	18221_medium	Ingel18221_MGFPeaklist (F052589)	alpha tubulin	LinJ.13.1460	alpha tubulin	100,0 %	2,52%	54 163,3	35	73	247	Locus:1.1.1.4994.21 File:"Ingel18221.wiff"	AFVHWYVGEGMEEGEFSEAR	R	E	99,7 %	34,8	25,9	34,8	Oxidation (+16)	2 345,01	2	0,0036	1,5	442	461
18220-18222_ OuelletteM_20131010	18221_medium	18221_medium	Ingel18221_MGFPeaklist (F052589)	alpha tubulin	LinJ.13.1460	alpha tubulin	100,0 %	2,52%	54 163,3	35	73	247	Locus:1.1.1.4994.13 File:"Ingel18221.wiff"	AFVHWYVGEGMEEGEFSEAR	R	E	99,7 %	67,4	25,5	62,4	Oxidation (+16)	2 345,00	3	-0,0015	-0,64	442	461
18220-18222_ OuelletteM_20131010	18221_medium	18221_medium	Ingel18221_MGFPeaklist (F052589)	alpha tubulin	LinJ.13.1460	alpha tubulin	100,0 %	2,52%	54 163,3	35	73	247	Locus:1.1.1.4996.16 File:"Ingel18221.wiff"	AFVHWYVGEGMEEGEFSEAR	R	E	99,7 %	69,4	25,5	68,1	Oxidation (+16)	2 345,00	3	-0,0015	-0,64	442	461
18220-18222_ OuelletteM_20131010	18221_medium	18221_medium	Ingel18221_MGFPeaklist (F052589)	alpha tubulin	LinJ.13.1460	alpha tubulin	100,0 %	2,52%	54 163,3	35	73	247	Locus:1.1.1.4985.13 File:"Ingel18221.wiff"	AFVHWYVGEGMEEGEFSEAR	R	E	99,7 %	86,2	25,5	86,2	Oxidation (+16)	2 345,00	3	-0,0015	-0,64	442	461
18220-18222_ OuelletteM_20131010	18221_medium	18221_medium	Ingel18221_MGFPeaklist (F052589)	alpha tubulin	LinJ.13.1460	alpha tubulin	100,0 %	2,52%	54 163,3	35	73	247	Locus:1.1.1.4987.15 File:"Ingel18221.wiff"	AFVHWYVGEGMEEGEFSEAR	R	E	99,7 %	93,7	25,5	93,7	Oxidation (+16)	2 345,00	3	-0,0015	-0,64	442	461
18220-18222_ OuelletteM_20131010	18221_medium	18221_medium	Ingel18221_MGFPeaklist (F052589)	alpha tubulin	LinJ.13.1460	alpha tubulin	100,0 %	2,52%	54 163,3	35	73	247	Locus:1.1.1.5122.15 File:"Ingel18221.wiff"	AVCMIANSTAIAEVFAR	R	I	97,8 %	30,7	29,8	30,7	Carbamidomethyl (+57), Oxidation (+16), Deamidated (+1)	1 839,90	2	0,015	8,4	413	429
18220-18222_ OuelletteM_20131010	18221_medium	18221_medium	Ingel18221_MGFPeaklist (F052589)	alpha tubulin	LinJ.13.1460	alpha tubulin	100,0 %	2,52%	54 163,3	35	73	247	Locus:1.1.1.5076.7 File:"Ingel18221.wiff"	AVCMIANSTAIAEVFAR	R	I	99,2 %	137	29,7	128	Carbamidomethyl (+57), Oxidation (+16)	1 838,89	2	-0,0074	-4,0	413	429
18220-18222_ OuelletteM_20131010	18221_medium	18221_medium	Ingel18221_MGFPeaklist (F052589)	alpha tubulin	LinJ.13.1460	alpha tubulin	100,0 %	2,52%	54 163,3	35	73	247	Locus:1.1.1.5100.20 File:"Ingel18221.wiff"	AVCMIANSTAIAEVFAR	R	I	99,3 %	20,5	29,7	20,5	Carbamidomethyl (+57), Oxidation (+16)	1 838,90	2	-0,0026	-1,4	413	429
18220-18222_ OuelletteM_20131010	18221_medium	18221_medium	Ingel18221_MGFPeaklist (F052589)	alpha tubulin	LinJ.13.1460	alpha tubulin	100,0 %	2,52%	54 163,3	35	73	247	Locus:1.1.1.5111.19 File:"Ingel18221.wiff"	AVCMIANSTAIAEVFAR	R	I	99,7 %	31,4	29,7	30,6	Carbamidomethyl (+57), Oxidation (+16), Deamidated (+1)	1 839,89	2	0,0026	1,4	413	429
18220-18222_ OuelletteM_20131010	18221_medium	18221_medium	Ingel18221_MGFPeaklist (F052589)	alpha tubulin	LinJ.13.1460	alpha tubulin	100,0 %	2,52%	54 163,3	35	73	247	Locus:1.1.1.5136.16 File:"Ingel18221.wiff"	AVCMIANSTAIAEVFAR	R	I	99,7 %	122	30,0	118	Carbamidomethyl (+57)	1 822,90	2	-0,0025	-1,4	413	429
18220-18222_ OuelletteM_20131010	18221_medium	18221_medium	Ingel18221_MGFPeaklist (F052589)	alpha tubulin	LinJ.13.1460	alpha tubulin	100,0 %	2,52%	54 163,3	35	73	247	Locus:1.1.1.5075.9 File:"Ingel18221.wiff"	AVCMIANSTAIAEVFAR	R	I	99,7 %	115	29,7	113	Carbamidomethyl (+57), Oxidation (+16)	1 838,89	2	-0,0074	-4,0	413	429
18220-18222_ OuelletteM_20131010	18221_medium	18221_medium	Ingel18221_MGFPeaklist (F052589)	alpha tubulin	LinJ.13.1460	alpha tubulin	100,0 %	2,52%	54 163,3	35	73	247	Locus:1.1.1.5083.18 File:"Ingel18221.wiff"	AVCMIANSTAIAEVFAR	R	I	99,7 %	111	29,7	109	Carbamidomethyl (+57), Oxidation (+16)	1 838,89	2	-0,0074	-4,0	413	429
18220-18222_ OuelletteM_20131010	18221_medium	18221_medium	Ingel18221_MGFPeaklist (F052589)	alpha tubulin	LinJ.13.1460	alpha tubulin	100,0 %	2,52%	54 163,3	35	73	247	Locus:1.1.1.5102.19 File:"Ingel18221.wiff"	AVCMIANSTAIAEVFAR	R	I	99,7 %	42,0	29,7	33,8	Carbamidomethyl (+57), Oxidation (+16)	1 838,89	2	-0,014	-7,7	413	429
18220-18222_ OuelletteM_20131010	18221_medium	18221_medium	Ingel18221_MGFPeaklist (F052589)	alpha tubulin	LinJ.13.1460	alpha tubulin	100,0 %	2,52%	54 163,3	35	73	247	Locus:1.1.1.5100.4 File:"Ingel18221.wiff"	AVCMIANSTAIAEVFAR	R	I	99,7 %	46,5	29,7	41,0	Carbamidomethyl (+57), Oxidation (+16)	1 838,89	3	-0,0080	-4,3	413	429
18220-18222_ OuelletteM_20131010	18221_medium	18221_medium	Ingel18221_MGFPeaklist (F052589)	alpha tubulin	LinJ.13.1460	alpha tubulin	100,0 %	2,52%	54 163,3	35	73	247	Locus:1.1.1.5107.4 File:"Ingel18221.wiff"	AVCMIANSTAIAEVFAR	R	I	99,7 %	51,3	29,7	44,0	Carbamidomethyl (+57), Oxidation (+16)	1 838,90	3	-0,0023	-1,2	413	429
18220-18222_ OuelletteM_20131010	18221_medium	18221_medium	Ingel18221_MGFPeaklist (F052589)	alpha tubulin	LinJ.13.1460	alpha tubulin	100,0 %	2,52%	54 163,3	35	73	247	Locus:1.1.1.5109.5 File:"Ingel18221.wiff"	AVCMIANSTAIAEVFAR	R	I	99,7 %	53,7	29,7	46,7	Carbamidomethyl (+57), Oxidation (+16), Deamidated (+1)	1 839,89	3	0,0052	2,8	413	429
18220-18222_ OuelletteM_20131010	18221_medium	18221_medium	Ingel18221_MGFPeaklist (F052589)	alpha tubulin	LinJ.13.1460	alpha tubulin	100,0 %	2,52%	54 163,3	35	73	247	Locus:1.1.1.5120.15 File:"Ingel18221.wiff"	AVCMIANSTAIAEVFAR	R	I	99,7 %	59,4	29,4	53,3	Carbamidomethyl (+57), Oxidation (+16)	1 838,87	2	-0,032	-18	413	429
18220-18222_ OuelletteM_20131010	18221_medium	18221_medium	Ingel18221_MGFPeaklist (F052589)	alpha tubulin	LinJ.13.1460	alpha tubulin	100,0 %	2,52%	54 163,3	35	73	247	Locus:1.1.1.5099.6 File:"Ingel18221.wiff"	AVCMIANSTAIAEVFAR	R	I	99,7 %	61,7	29,8	52,5	Carbamidomethyl (+57), Oxidation (+16)	1 838,90	3	-0,00018	-0,097	413	429
18220-18222_ OuelletteM_20131010	18221_medium	18221_medium	Ingel18221_MGFPeaklist (F052589)	alpha tubulin	LinJ.13.1460	alpha tubulin	100,0 %	2,52%	54 163,3	35	73	247	Locus:1.1.1.5085.3 File:"Ingel18221.wiff"	AVCMIANSTAIAEVFAR	R	I	99,7 %	80,2	29,7	72,3	Carbamidomethyl (+57), Oxidation (+16)	1 838,90	3	-0,0065	-3,5	413	429
18220-18222_ OuelletteM_20131010	18221_medium	18221_medium	Ingel18221_MGFPeaklist (F052589)	alpha tubulin	LinJ.13.1460	alpha tubulin	100,0 %	2,52%	54 163,3	35	73	247	Locus:1.1.1.5085.17 File:"Ingel18221.wiff"	AVCMIANSTAIAEVFAR	R	I	99,7 %	91,8	29,7	90,0	Carbamidomethyl (+57), Oxidation (+16)	1 838,89	2	-0,0074	-4,0	413	429
18220-18222_ OuelletteM_20131010	18221_medium	18221_medium	Ingel18221_MGFPeaklist (F052589)	alpha tubulin	LinJ.13.1460	alpha tubulin	100,0 %	2,52%	54 163,3	35	73	247	Locus:1.1.1.5086.5 File:"Ingel18221.wiff"	AVCMIANSTAIAEVFAR	R	I	99,7 %	98,4	29,7	88,9	Carbamidomethyl (+57), Oxidation (+16)	1 838,90	3	-0,0065	-3,5	413	429
18220-18222_ OuelletteM_20131010	18221_medium	18221_medium	Ingel18221_MGFPeaklist (F052589)	alpha tubulin	LinJ.13.1460	alpha tubulin	100,0 %	2,52%	54 163,3	35	73	247	Locus:1.1.1.5092.10 File:"Ingel18221.wiff"	AVCMIANSTAIAEVFAR	R	I	99,7 %	105	29,7	105	Carbamidomethyl (+57), Oxidation (+16)	1 838,89	2	-0,0074	-4,0	413	429
18220-18222_ OuelletteM_20131010	18221_medium	18221_medium	Ingel18221_MGFPeaklist (F052589)	alpha tubulin	LinJ.13.1460	alpha tubulin	100,0 %	2,52%	54 163,3	35	73	247	Locus:1.1.1.5084.20 File:"Ingel18221.wiff"	AVCMIANSTAIAEVFAR	R	I	99,7 %	106	29,7	99,8	Carbamidomethyl (+57), Oxidation (+16)	1 838,89	2	-0,0074	-4,0	413	429
18220-18222_ OuelletteM_20131010	18221_medium	18221_medium	Ingel18221_MGFPeaklist (F052589)	alpha tubulin	LinJ.13.1460	alpha tubulin	100,0 %	2,52%	54 163,3	35	73	247	Locus:1.1.1.5091.4 File:"Ingel18221.wiff"	AVCMIANSTAIAEVFAR	R	I	99,7 %	107	29,7	105	Carbamidomethyl (+57), Oxidation (+16)	1 838,89	2	-0,0074	-4,0	413	429
18220-18222_ OuelletteM_20131010	18221_medium	18221_medium	Ingel18221_MGFPeaklist (F052589)	alpha tubulin	LinJ.13.1460	alpha tubulin	100,0 %	2,52%	54 163,3	35	73	247	Locus:1.1.1.5137.11 File:"Ingel18221.wiff"	AVCMIANSTAIAEVFAR	R	I	99,7 %	110	30,0	103	Carbamidomethyl (+57)	1 822,90	2	-0,0025	-1,4	413	429
18220-18222_ OuelletteM_20131010	18221_medium	18221_medium	Ingel18221_MGFPeaklist (F052589)	alpha tubulin	LinJ.13.1460	alpha tubulin	100,0 %	2,52%	54 163,3	35	73	247	Locus:1.1.1.5063.20 File:"Ingel18221.wiff"	AYHEQLSVADITNSVFEPAGMLTK	K	C	96,7 %	25,9	28,9	10,6	Deamidated (+1), Oxidation (+16)	2 637,26	3	-0,0065	-2,5	320	343
18220-18222_ OuelletteM_20131010	18221_medium	18221_medium	Ingel18221_MGFPeaklist (F052589)	alpha tubulin	LinJ.13.1460	alpha tubulin	100,0 %	2,52%	54 163,3	35	73	247	Locus:1.1.1.5057.16 File:"Ingel18221.wiff"	AYHEQLSVADITNSVFEPAGMLTK	K	C	99,6 %	30,3	28,9	20,2	Deamidated (+1), Oxidation (+16)	2 637,26	3	-0,0065	-2,5	320	343
18220-18222_ OuelletteM_20131010	18221_medium	18221_medium	Ingel18221_MGFPeaklist (F052589)	alpha tubulin	LinJ.13.1460	alpha tubulin	100,0 %	2,52%	54 163,3	35	73	247	Locus:1.1.1.5130.13 File:"Ingel18221.wiff"	AYHEQLSVADITNSVFEPAGMLTK	K	C	99,7 %	67,5	29,1	67,5	Oxidation (+16)	2 636,27	3	-0,0065	-2,5	320	343
18220-18222_ OuelletteM_20131010	18221_medium	18221_medium	Ingel18221_MGFPeaklist (F052589)	alpha tubulin	LinJ.13.1460	alpha tubulin	100,0 %	2,52%	54 163,3	35	73	247	Locus:1.1.1.5129.13 File:"Ingel18221.wiff"	AYHEQLSVADITNSVFEPAGMLTK	K	C	99,7 %	69,0	29,1	69,0	Oxidation (+16)	2 636,27	3	-0,0065	-2,5	320	343
18220-18222_ OuelletteM_20131010	18221_medium	18221_medium	Ingel18221_MGFPeaklist (F052589)	alpha tubulin	LinJ.13.1460	alpha tubulin	100,0 %	2,52%	54 163,3	35	73	247	Locus:1.1.1.5130.3 File:"Ingel18221.wiff"	AYHEQLSVADITNSVFEPAGMLTK	K	C	99,7 %	77,0	29,1	76,7	Oxidation (+16)	2 636,27	4	-0,0093	-3,5	320	343
18220-18222_ OuelletteM_20131010	18221_medium	18221_medium	Ingel18221_MGFPeaklist (F052589)	alpha tubulin	LinJ.13.1460	alpha tubulin	100,0 %	2,52%	54 163,3	35	73	247	Locus:1.1.1.5131.10 File:"Ingel18221.wiff"	AYHEQLSVADITNSVFEPAGMLTK	K	C	99,7 %	92,7	29,1	89,2	Oxidation (+16)	2 636,27	3	-0,0065	-2,5	320	343
18220-18222_ OuelletteM_20131010	18221_medium	18221_medium	Ingel18221_MGFPeaklist (F052589)	alpha tubulin	LinJ.13.1460	alpha tubulin	100,0 %	2,52%	54 163,3	35	73	247	Locus:1.1.1.5132.9 File:"Ingel18221.wiff"	AYHEQLSVADITNSVFEPAGMLTK	K	C	99,7 %	96,5	29,1	96,5	Oxidation (+16)	2 636,27	3	-0,0065	-2,5	320	343
18220-18222_ OuelletteM_20131010	18221_medium	18221_medium	Ingel18221_MGFPeaklist (F052589)	alpha tubulin	LinJ.13.1460	alpha tubulin	100,0 %	2,52%	54 163,3	35	73	247	Locus:1.1.1.4999.20 File:"Ingel18221.wiff"	CGINYQPPTVVPGGDLAK	K	V	96,0 %	15,0	30,6	14,8	Carbamidomethyl (+57)	1 884,94	2	0,0021	1,1	392	409
18220-18222_ OuelletteM_20131010	18221_medium	18221_medium	Ingel18221_MGFPeaklist (F052589)	alpha tubulin	LinJ.13.1460	alpha tubulin	100,0 %	2,52%	54 163,3	35	73	247	Locus:1.1.1.4936.2 File:"Ingel18221.wiff"	CGINYQPPTVVPGGDLAK	K	V	97,7 %	25,7	30,5	21,2	Carbamidomethyl (+57)	1 884,93	4	-0,013	-6,9	392	409
18220-18222_ OuelletteM_20131010	18221_medium	18221_medium	Ingel18221_MGFPeaklist (F052589)	alpha tubulin	LinJ.13.1460	alpha tubulin	100,0 %	2,52%	54 163,3	35	73	247	Locus:1.1.1.4945.10 File:"Ingel18221.wiff"	CGINYQPPTVVPGGDLAK	K	V	97,8 %	44,8	30,4	9,54	Carbamidomethyl (+57), Deamidated (+1)	1 885,94	3	0,012	6,3	392	409
18220-18222_ OuelletteM_20131010	18221_medium	18221_medium	Ingel18221_MGFPeaklist (F052589)	alpha tubulin	LinJ.13.1460	alpha tubulin	100,0 %	2,52%	54 163,3	35	73	247	Locus:1.1.1.4934.20 File:"Ingel18221.wiff"	CGINYQPPTVVPGGDLAK	K	V	98,9 %	24,5	30,6	16,2	Carbamidomethyl (+57)	1 884,94	2	-0,0027	-1,4	392	409
18220-18222_ OuelletteM_20131010	18221_medium	18221_medium	Ingel18221_MGFPeaklist (F052589)	alpha tubulin	LinJ.13.1460	alpha tubulin	100,0 %	2,52%	54 163,3	35	73	247	Locus:1.1.1.4932.9 File:"Ingel18221.wiff"	CGINYQPPTVVPGGDLAK	K	V	99,5 %	23,5	30,6	21,8	Carbamidomethyl (+57)	1 884,94	3	-0,0023	-1,2	392	409
18220-18222_ OuelletteM_20131010	18221_medium	18221_medium	Ingel18221_MGFPeaklist (F052589)	alpha tubulin	LinJ.13.1460	alpha tubulin	100,0 %	2,52%	54 163,3	35	73	247	Locus:1.1.1.4947.10 File:"Ingel18221.wiff"	CGINYQPPTVVPGGDLAK	K	V	99,6 %	25,7	30,6	25,7	Carbamidomethyl (+57)	1 884,94	3	-0,0023	-1,2	392	409
18220-18222_ OuelletteM_20131010	18221_medium	18221_medium	Ingel18221_MGFPeaklist (F052589)	alpha tubulin	LinJ.13.1460	alpha tubulin	100,0 %	2,52%	54 163,3	35	73	247	Locus:1.1.1.4937.20 File:"Ingel18221.wiff"	CGINYQPPTVVPGGDLAK	K	V	99,7 %	37,7	30,6	37,7	Carbamidomethyl (+57)	1 884,94	2	-0,0027	-1,4	392	409
18220-18222_ OuelletteM_20131010	18221_medium	18221_medium	Ingel18221_MGFPeaklist (F052589)	alpha tubulin	LinJ.13.1460	alpha tubulin	100,0 %	2,52%	54 163,3	35	73	247	Locus:1.1.1.4933.8 File:"Ingel18221.wiff"	CGINYQPPTVVPGGDLAK	K	V	99,7 %	40,6	30,6	40,6	Carbamidomethyl (+57)	1 884,94	3	-0,0023	-1,2	392	409
18220-18222_ OuelletteM_20131010	18221_medium	18221_medium	Ingel18221_MGFPeaklist (F052589)	alpha tubulin	LinJ.13.1460	alpha tubulin	100,0 %	2,52%	54 163,3	35	73	247	Locus:1.1.1.4939.3 File:"Ingel18221.wiff"	CGINYQPPTVVPGGDLAK	K	V	99,7 %	44,2	30,5	42,9	Carbamidomethyl (+57)	1 884,92	4	-0,017	-9,2	392	409
18220-18222_ OuelletteM_20131010	18221_medium	18221_medium	Ingel18221_MGFPeaklist (F052589)	alpha tubulin	LinJ.13.1460	alpha tubulin	100,0 %	2,52%	54 163,3	35	73	247	Locus:1.1.1.4940.21 File:"Ingel18221.wiff"	CGINYQPPTVVPGGDLAK	K	V	99,7 %	60,8	30,6	60,8	Carbamidomethyl (+57)	1 884,94	2	-0,0027	-1,4	392	409
18220-18222_ OuelletteM_20131010	18221_medium	18221_medium	Ingel18221_MGFPeaklist (F052589)	alpha tubulin	LinJ.13.1460	alpha tubulin	100,0 %	2,52%	54 163,3	35	73	247	Locus:1.1.1.4941.20 File:"Ingel18221.wiff"	CGINYQPPTVVPGGDLAK	K	V	99,7 %	69,5	30,6	65,9	Carbamidomethyl (+57)	1 884,94	2	-0,0027	-1,4	392	409
18220-18222_ OuelletteM_20131010	18221_medium	18221_medium	Ingel18221_MGFPeaklist (F052589)	alpha tubulin	LinJ.13.1460	alpha tubulin	100,0 %	2,52%	54 163,3	35	73	247	Locus:1.1.1.4933.21 File:"Ingel18221.wiff"	CGINYQPPTVVPGGDLAK	K	V	99,7 %	70,8	30,6	70,8	Carbamidomethyl (+57)	1 884,94	2	-0,0027	-1,4	392	409
18220-18222_ OuelletteM_20131010	18221_medium	18221_medium	Ingel18221_MGFPeaklist (F052589)	alpha tubulin	LinJ.13.1460	alpha tubulin	100,0 %	2,52%	54 163,3	35	73	247	Locus:1.1.1.4932.20 File:"Ingel18221.wiff"	CGINYQPPTVVPGGDLAK	K	V	99,7 %	71,9	30,6	71,9	Carbamidomethyl (+57)	1 884,94	2	-0,0027	-1,4	392	409
18220-18222_ OuelletteM_20131010	18221_medium	18221_medium	Ingel18221_MGFPeaklist (F052589)	alpha tubulin	LinJ.13.1460	alpha tubulin	100,0 %	2,52%	54 163,3	35	73	247	Locus:1.1.1.4934.17 File:"Ingel18221.wiff"	CGINYQPPTVVPGGDLAKVQR	K	A	99,7 %	53,2	29,2	53,2	Carbamidomethyl (+57)	2 268,17	3	0,00074	0,32	392	412
18220-18222_ OuelletteM_20131010	18221_medium	18221_medium	Ingel18221_MGFPeaklist (F052589)	alpha tubulin	LinJ.13.1460	alpha tubulin	100,0 %	2,52%	54 163,3	35	73	247	Locus:1.1.1.4939.19 File:"Ingel18221.wiff"	CGINYQPPTVVPGGDLAKVQR	K	A	99,7 %	82,6	29,2	77,7	Carbamidomethyl (+57)	2 268,17	3	0,00074	0,32	392	412
18220-18222_ OuelletteM_20131010	18221_medium	18221_medium	Ingel18221_MGFPeaklist (F052589)	alpha tubulin	LinJ.13.1460	alpha tubulin	100,0 %	2,52%	54 163,3	35	73	247	Locus:1.1.1.4938.17 File:"Ingel18221.wiff"	CGINYQPPTVVPGGDLAKVQR	K	A	99,7 %	92,2	29,2	89,2	Carbamidomethyl (+57)	2 268,17	3	0,00074	0,32	392	412
18220-18222_ OuelletteM_20131010	18221_medium	18221_medium	Ingel18221_MGFPeaklist (F052589)	alpha tubulin	LinJ.13.1460	alpha tubulin	100,0 %	2,52%	54 163,3	35	73	247	Locus:1.1.1.5131.12 File:"Ingel18221.wiff"	CIFLDLEPTVVDEVR	R	T	99,7 %	118	30,2	104	Carbamidomethyl (+57)	1 803,90	2	-0,012	-6,6	104	118
18220-18222_ OuelletteM_20131010	18221_medium	18221_medium	Ingel18221_MGFPeaklist (F052589)	alpha tubulin	LinJ.13.1460	alpha tubulin	100,0 %	2,52%	54 163,3	35	73	247	Locus:1.1.1.5135.16 File:"Ingel18221.wiff"	CIFLDLEPTVVDEVR	R	T	99,7 %	114	30,2	102	Carbamidomethyl (+57)	1 803,90	2	-0,012	-6,6	104	118
18220-18222_ OuelletteM_20131010	18221_medium	18221_medium	Ingel18221_MGFPeaklist (F052589)	alpha tubulin	LinJ.13.1460	alpha tubulin	100,0 %	2,52%	54 163,3	35	73	247	Locus:1.1.1.5162.7 File:"Ingel18221.wiff"	CIFLDLEPTVVDEVR	R	T	99,7 %	74,8	30,2	68,6	Carbamidomethyl (+57)	1 803,91	2	0,0027	1,5	104	118
18220-18222_ OuelletteM_20131010	18221_medium	18221_medium	Ingel18221_MGFPeaklist (F052589)	alpha tubulin	LinJ.13.1460	alpha tubulin	100,0 %	2,52%	54 163,3	35	73	247	Locus:1.1.1.5141.15 File:"Ingel18221.wiff"	CIFLDLEPTVVDEVR	R	T	99,7 %	102	30,2	96,0	Carbamidomethyl (+57)	1 803,91	2	-0,0019	-1,0	104	118
18220-18222_ OuelletteM_20131010	18221_medium	18221_medium	Ingel18221_MGFPeaklist (F052589)	alpha tubulin	LinJ.13.1460	alpha tubulin	100,0 %	2,52%	54 163,3	35	73	247	Locus:1.1.1.5142.18 File:"Ingel18221.wiff"	CIFLDLEPTVVDEVR	R	T	99,7 %	102	30,2	89,2	Carbamidomethyl (+57)	1 803,91	2	-0,0019	-1,0	104	118
18220-18222_ OuelletteM_20131010	18221_medium	18221_medium	Ingel18221_MGFPeaklist (F052589)	alpha tubulin	LinJ.13.1460	alpha tubulin	100,0 %	2,52%	54 163,3	35	73	247	Locus:1.1.1.5141.12 File:"Ingel18221.wiff"	CIFLDLEPTVVDEVRTGTYR	R	Q	98,5 %	24,3	29,9	16,5	Carbamidomethyl (+57)	2 382,18	3	-0,0068	-2,8	104	123
18220-18222_ OuelletteM_20131010	18221_medium	18221_medium	Ingel18221_MGFPeaklist (F052589)	alpha tubulin	LinJ.13.1460	alpha tubulin	100,0 %	2,52%	54 163,3	35	73	247	Locus:1.1.1.5139.5 File:"Ingel18221.wiff"	CIFLDLEPTVVDEVRTGTYR	R	Q	99,4 %	28,5	29,9	27,7	Carbamidomethyl (+57)	2 382,18	3	-0,0068	-2,8	104	123
18220-18222_ OuelletteM_20131010	18221_medium	18221_medium	Ingel18221_MGFPeaklist (F052589)	alpha tubulin	LinJ.13.1460	alpha tubulin	100,0 %	2,52%	54 163,3	35	73	247	Locus:1.1.1.5140.8 File:"Ingel18221.wiff"	CIFLDLEPTVVDEVRTGTYR	R	Q	99,7 %	41,3	29,9	41,1	Carbamidomethyl (+57)	2 382,18	3	-0,0068	-2,8	104	123
18220-18222_ OuelletteM_20131010	18221_medium	18221_medium	Ingel18221_MGFPeaklist (F052589)	alpha tubulin	LinJ.13.1460	alpha tubulin	100,0 %	2,52%	54 163,3	35	73	247	Locus:1.1.1.5141.11 File:"Ingel18221.wiff"	CIFLDLEPTVVDEVRTGTYR	R	Q	99,7 %	52,6	29,9	52,1	Carbamidomethyl (+57)	2 382,18	3	-0,0068	-2,8	104	123
18220-18222_ OuelletteM_20131010	18221_medium	18221_medium	Ingel18221_MGFPeaklist (F052589)	alpha tubulin	LinJ.13.1460	alpha tubulin	100,0 %	2,52%	54 163,3	35	73	247	Locus:1.1.1.5108.7 File:"Ingel18221.wiff"	CIGVEDDAFNTFFSETGAGKHVPR	K	C	99,7 %	54,7	29,1	52,9	Carbamidomethyl (+57)	2 653,27	4	0,045	17	80	103
18220-18222_ OuelletteM_20131010	18221_medium	18221_medium	Ingel18221_MGFPeaklist (F052589)	alpha tubulin	LinJ.13.1460	alpha tubulin	100,0 %	2,52%	54 163,3	35	73	247	Locus:1.1.1.5106.4 File:"Ingel18221.wiff"	CIGVEDDAFNTFFSETGAGKHVPR	K	C	99,7 %	63,8	29,1	63,8	Carbamidomethyl (+57)	2 653,27	4	0,045	17	80	103
18220-18222_ OuelletteM_20131010	18221_medium	18221_medium	Ingel18221_MGFPeaklist (F052589)	alpha tubulin	LinJ.13.1460	alpha tubulin	100,0 %	2,52%	54 163,3	35	73	247	Locus:1.1.1.4887.4 File:"Ingel18221.wiff"	DVNAAIATIK	K	T	98,4 %	23,2	30,2	16,4		1 014,57	2	-0,0010	-1,0	366	375
18220-18222_ OuelletteM_20131010	18221_medium	18221_medium	Ingel18221_MGFPeaklist (F052589)	alpha tubulin	LinJ.13.1460	alpha tubulin	100,0 %	2,52%	54 163,3	35	73	247	Locus:1.1.1.4896.6 File:"Ingel18221.wiff"	DVNAAIATIK	K	T	99,7 %	27,9	30,2	24,3		1 014,57	2	0,0012	1,2	366	375
18220-18222_ OuelletteM_20131010	18221_medium	18221_medium	Ingel18221_MGFPeaklist (F052589)	alpha tubulin	LinJ.13.1460	alpha tubulin	100,0 %	2,52%	54 163,3	35	73	247	Locus:1.1.1.4906.5 File:"Ingel18221.wiff"	DVNAAIATIK	K	T	99,7 %	36,3	30,2	24,1		1 014,57	2	0,0014	1,4	366	375
18220-18222_ OuelletteM_20131010	18221_medium	18221_medium	Ingel18221_MGFPeaklist (F052589)	alpha tubulin	LinJ.13.1460	alpha tubulin	100,0 %	2,52%	54 163,3	35	73	247	Locus:1.1.1.4907.6 File:"Ingel18221.wiff"	DVNAAIATIK	K	T	99,7 %	35,6	30,2	32,8		1 014,57	2	0,0014	1,4	366	375
18220-18222_ OuelletteM_20131010	18221_medium	18221_medium	Ingel18221_MGFPeaklist (F052589)	alpha tubulin	LinJ.13.1460	alpha tubulin	100,0 %	2,52%	54 163,3	35	73	247	Locus:1.1.1.4919.6 File:"Ingel18221.wiff"	DVNAAIATIK	K	T	99,7 %	41,0	30,2	33,2		1 014,57	2	0,0012	1,2	366	375
18220-18222_ OuelletteM_20131010	18221_medium	18221_medium	Ingel18221_MGFPeaklist (F052589)	alpha tubulin	LinJ.13.1460	alpha tubulin	100,0 %	2,52%	54 163,3	35	73	247	Locus:1.1.1.4838.6 File:"Ingel18221.wiff"	DVNAAIATIK	K	T	99,7 %	44,8	30,2	35,9		1 014,57	2	-0,0026	-2,6	366	375
18220-18222_ OuelletteM_20131010	18221_medium	18221_medium	Ingel18221_MGFPeaklist (F052589)	alpha tubulin	LinJ.13.1460	alpha tubulin	100,0 %	2,52%	54 163,3	35	73	247	Locus:1.1.1.4847.3 File:"Ingel18221.wiff"	DVNAAIATIK	K	T	99,7 %	46,9	30,2	35,7		1 014,57	2	-0,0026	-2,6	366	375
18220-18222_ OuelletteM_20131010	18221_medium	18221_medium	Ingel18221_MGFPeaklist (F052589)	alpha tubulin	LinJ.13.1460	alpha tubulin	100,0 %	2,52%	54 163,3	35	73	247	Locus:1.1.1.4885.5 File:"Ingel18221.wiff"	DVNAAIATIK	K	T	99,7 %	47,5	30,2	36,9		1 014,57	2	-0,0016	-1,6	366	375
18220-18222_ OuelletteM_20131010	18221_medium	18221_medium	Ingel18221_MGFPeaklist (F052589)	alpha tubulin	LinJ.13.1460	alpha tubulin	100,0 %	2,52%	54 163,3	35	73	247	Locus:1.1.1.4846.2 File:"Ingel18221.wiff"	DVNAAIATIK	K	T	99,7 %	51,5	30,2	39,1		1 014,57	2	-0,0026	-2,6	366	375
18220-18222_ OuelletteM_20131010	18221_medium	18221_medium	Ingel18221_MGFPeaklist (F052589)	alpha tubulin	LinJ.13.1460	alpha tubulin	100,0 %	2,52%	54 163,3	35	73	247	Locus:1.1.1.4856.6 File:"Ingel18221.wiff"	DVNAAIATIK	K	T	99,7 %	51,7	30,2	37,3		1 014,57	2	-0,00022	-0,22	366	375
18220-18222_ OuelletteM_20131010	18221_medium	18221_medium	Ingel18221_MGFPeaklist (F052589)	alpha tubulin	LinJ.13.1460	alpha tubulin	100,0 %	2,52%	54 163,3	35	73	247	Locus:1.1.1.4854.3 File:"Ingel18221.wiff"	DVNAAIATIK	K	T	99,7 %	51,9	30,2	35,7		1 014,57	2	-0,0026	-2,6	366	375
18220-18222_ OuelletteM_20131010	18221_medium	18221_medium	Ingel18221_MGFPeaklist (F052589)	alpha tubulin	LinJ.13.1460	alpha tubulin	100,0 %	2,52%	54 163,3	35	73	247	Locus:1.1.1.4839.9 File:"Ingel18221.wiff"	DVNAAIATIK	K	T	99,7 %	52,4	30,2	40,9		1 014,57	2	-0,0026	-2,6	366	375
18220-18222_ OuelletteM_20131010	18221_medium	18221_medium	Ingel18221_MGFPeaklist (F052589)	alpha tubulin	LinJ.13.1460	alpha tubulin	100,0 %	2,52%	54 163,3	35	73	247	Locus:1.1.1.4920.5 File:"Ingel18221.wiff"	DVNAAIATIK	K	T	99,7 %	58,4	30,2	49,1		1 014,57	2	0,0012	1,2	366	375
18220-18222_ OuelletteM_20131010	18221_medium	18221_medium	Ingel18221_MGFPeaklist (F052589)	alpha tubulin	LinJ.13.1460	alpha tubulin	100,0 %	2,52%	54 163,3	35	73	247	Locus:1.1.1.4780.4 File:"Ingel18221.wiff"	EDLAALEK	R	D	99,0 %	36,2	31,3	24,2		887,46	2	0,00068	0,76	462	469
18220-18222_ OuelletteM_20131010	18221_medium	18221_medium	Ingel18221_MGFPeaklist (F052589)	alpha tubulin	LinJ.13.1460	alpha tubulin	100,0 %	2,52%	54 163,3	35	73	247	Locus:1.1.1.4779.7 File:"Ingel18221.wiff"	EDLAALEK	R	D	99,0 %	39,5	31,3	29,9		887,46	2	0,000078	0,088	462	469
18220-18222_ OuelletteM_20131010	18221_medium	18221_medium	Ingel18221_MGFPeaklist (F052589)	alpha tubulin	LinJ.13.1460	alpha tubulin	100,0 %	2,52%	54 163,3	35	73	247	Locus:1.1.1.4772.4 File:"Ingel18221.wiff"	EDLAALEK	R	D	99,0 %	58,4	31,3	39,6		887,46	2	0,000078	0,088	462	469
18220-18222_ OuelletteM_20131010	18221_medium	18221_medium	Ingel18221_MGFPeaklist (F052589)	alpha tubulin	LinJ.13.1460	alpha tubulin	100,0 %	2,52%	54 163,3	35	73	247	Locus:1.1.1.4771.3 File:"Ingel18221.wiff"	EDLAALEK	R	D	99,0 %	63,7	31,3	47,1		887,46	2	0,000078	0,088	462	469
18220-18222_ OuelletteM_20131010	18221_medium	18221_medium	Ingel18221_MGFPeaklist (F052589)	alpha tubulin	LinJ.13.1460	alpha tubulin	100,0 %	2,52%	54 163,3	35	73	247	Locus:1.1.1.5054.2 File:"Ingel18221.wiff"	EIVDLALDR	K	I	99,7 %	44,2	29,2	29,5	Glu->pyro-Glu (-18)	1 024,55	2	-0,010	-9,8	152	160
18220-18222_ OuelletteM_20131010	18221_medium	18221_medium	Ingel18221_MGFPeaklist (F052589)	alpha tubulin	LinJ.13.1460	alpha tubulin	100,0 %	2,52%	54 163,3	35	73	247	Locus:1.1.1.4948.3 File:"Ingel18221.wiff"	EIVDLALDR	K	I	99,7 %	46,0	30,4	29,0		1 042,57	2	0,00098	0,94	152	160
18220-18222_ OuelletteM_20131010	18221_medium	18221_medium	Ingel18221_MGFPeaklist (F052589)	alpha tubulin	LinJ.13.1460	alpha tubulin	100,0 %	2,52%	54 163,3	35	73	247	Locus:1.1.1.4949.3 File:"Ingel18221.wiff"	EIVDLALDR	K	I	99,7 %	53,5	30,4	31,0		1 042,57	2	0,00098	0,94	152	160
18220-18222_ OuelletteM_20131010	18221_medium	18221_medium	Ingel18221_MGFPeaklist (F052589)	alpha tubulin	LinJ.13.1460	alpha tubulin	100,0 %	2,52%	54 163,3	35	73	247	Locus:1.1.1.4940.2 File:"Ingel18221.wiff"	EIVDLALDR	K	I	99,7 %	54,3	30,4	27,0		1 042,57	2	0,00098	0,94	152	160
18220-18222_ OuelletteM_20131010	18221_medium	18221_medium	Ingel18221_MGFPeaklist (F052589)	alpha tubulin	LinJ.13.1460	alpha tubulin	100,0 %	2,52%	54 163,3	35	73	247	Locus:1.1.1.5056.2 File:"Ingel18221.wiff"	EIVDLALDR	K	I	99,7 %	56,1	29,2	35,6	Glu->pyro-Glu (-18)	1 024,54	2	-0,012	-12	152	160
18220-18222_ OuelletteM_20131010	18221_medium	18221_medium	Ingel18221_MGFPeaklist (F052589)	alpha tubulin	LinJ.13.1460	alpha tubulin	100,0 %	2,52%	54 163,3	35	73	247	Locus:1.1.1.4941.3 File:"Ingel18221.wiff"	EIVDLALDR	K	I	99,7 %	57,1	30,4	29,7		1 042,57	2	0,00098	0,94	152	160
18220-18222_ OuelletteM_20131010	18221_medium	18221_medium	Ingel18221_MGFPeaklist (F052589)	alpha tubulin	LinJ.13.1460	alpha tubulin	100,0 %	2,52%	54 163,3	35	73	247	Locus:1.1.1.4996.2 File:"Ingel18221.wiff"	EIVDLALDRIR	K	K	99,4 %	27,7	27,2	19,3	Glu->pyro-Glu (-18)	1 293,74	3	0,0031	2,4	152	162
18220-18222_ OuelletteM_20131010	18221_medium	18221_medium	Ingel18221_MGFPeaklist (F052589)	alpha tubulin	LinJ.13.1460	alpha tubulin	100,0 %	2,52%	54 163,3	35	73	247	Locus:1.1.1.4995.2 File:"Ingel18221.wiff"	EIVDLALDRIR	K	K	99,6 %	32,7	27,2	27,6	Glu->pyro-Glu (-18)	1 293,74	3	0,0031	2,4	152	162
18220-18222_ OuelletteM_20131010	18221_medium	18221_medium	Ingel18221_MGFPeaklist (F052589)	alpha tubulin	LinJ.13.1460	alpha tubulin	100,0 %	2,52%	54 163,3	35	73	247	Locus:1.1.1.5123.5 File:"Ingel18221.wiff"	EIVDLALDRIR	K	K	99,7 %	33,7	27,2	22,4	Glu->pyro-Glu (-18)	1 293,74	2	0,0025	2,0	152	162
18220-18222_ OuelletteM_20131010	18221_medium	18221_medium	Ingel18221_MGFPeaklist (F052589)	alpha tubulin	LinJ.13.1460	alpha tubulin	100,0 %	2,52%	54 163,3	35	73	247	Locus:1.1.1.4995.3 File:"Ingel18221.wiff"	EIVDLALDRIR	K	K	99,7 %	33,8	28,3	26,2		1 311,75	3	-0,0015	-1,1	152	162
18220-18222_ OuelletteM_20131010	18221_medium	18221_medium	Ingel18221_MGFPeaklist (F052589)	alpha tubulin	LinJ.13.1460	alpha tubulin	100,0 %	2,52%	54 163,3	35	73	247	Locus:1.1.1.5124.5 File:"Ingel18221.wiff"	EIVDLALDRIR	K	K	99,7 %	36,1	27,2	24,6	Glu->pyro-Glu (-18)	1 293,74	2	0,0025	2,0	152	162
18220-18222_ OuelletteM_20131010	18221_medium	18221_medium	Ingel18221_MGFPeaklist (F052589)	alpha tubulin	LinJ.13.1460	alpha tubulin	100,0 %	2,52%	54 163,3	35	73	247	Locus:1.1.1.4991.7 File:"Ingel18221.wiff"	EIVDLALDRIR	K	K	99,7 %	41,7	28,3	23,4		1 311,75	2	-0,00042	-0,32	152	162
18220-18222_ OuelletteM_20131010	18221_medium	18221_medium	Ingel18221_MGFPeaklist (F052589)	alpha tubulin	LinJ.13.1460	alpha tubulin	100,0 %	2,52%	54 163,3	35	73	247	Locus:1.1.1.4992.2 File:"Ingel18221.wiff"	EIVDLALDRIR	K	K	99,7 %	40,1	28,3	33,6		1 311,75	3	-0,0015	-1,1	152	162
18220-18222_ OuelletteM_20131010	18221_medium	18221_medium	Ingel18221_MGFPeaklist (F052589)	alpha tubulin	LinJ.13.1460	alpha tubulin	100,0 %	2,52%	54 163,3	35	73	247	Locus:1.1.1.5000.2 File:"Ingel18221.wiff"	EIVDLALDRIR	K	K	99,7 %	42,7	28,3	35,7		1 311,75	3	-0,0015	-1,1	152	162
18220-18222_ OuelletteM_20131010	18221_medium	18221_medium	Ingel18221_MGFPeaklist (F052589)	alpha tubulin	LinJ.13.1460	alpha tubulin	100,0 %	2,52%	54 163,3	35	73	247	Locus:1.1.1.4998.2 File:"Ingel18221.wiff"	EIVDLALDRIR	K	K	99,7 %	44,0	28,3	35,5		1 311,75	3	-0,0015	-1,1	152	162
18220-18222_ OuelletteM_20131010	18221_medium	18221_medium	Ingel18221_MGFPeaklist (F052589)	alpha tubulin	LinJ.13.1460	alpha tubulin	100,0 %	2,52%	54 163,3	35	73	247	Locus:1.1.1.4999.2 File:"Ingel18221.wiff"	EIVDLALDRIR	K	K	99,7 %	46,6	28,3	37,0		1 311,75	3	-0,0015	-1,1	152	162
18220-18222_ OuelletteM_20131010	18221_medium	18221_medium	Ingel18221_MGFPeaklist (F052589)	alpha tubulin	LinJ.13.1460	alpha tubulin	100,0 %	2,52%	54 163,3	35	73	247	Locus:1.1.1.5145.6 File:"Ingel18221.wiff"	FDGALNVDLTEFQTNLVPYPR	R	I	99,7 %	132	29,5	126		2 408,20	3	-0,0045	-1,9	283	303
18220-18222_ OuelletteM_20131010	18221_medium	18221_medium	Ingel18221_MGFPeaklist (F052589)	alpha tubulin	LinJ.13.1460	alpha tubulin	100,0 %	2,52%	54 163,3	35	73	247	Locus:1.1.1.5146.7 File:"Ingel18221.wiff"	FDGALNVDLTEFQTNLVPYPR	R	I	99,7 %	99,2	29,5	93,2		2 408,20	3	-0,0045	-1,9	283	303
18220-18222_ OuelletteM_20131010	18221_medium	18221_medium	Ingel18221_MGFPeaklist (F052589)	alpha tubulin	LinJ.13.1460	alpha tubulin	100,0 %	2,52%	54 163,3	35	73	247	Locus:1.1.1.4768.13 File:"Ingel18221.wiff"	FDLMYSKR	K	A	99,0 %	38,3	30,6	38,3	Oxidation (+16)	1 074,52	2	0,00036	0,34	434	441
18220-18222_ OuelletteM_20131010	18221_medium	18221_medium	Ingel18221_MGFPeaklist (F052589)	alpha tubulin	LinJ.13.1460	alpha tubulin	100,0 %	2,52%	54 163,3	35	73	247	Locus:1.1.1.4959.4 File:"Ingel18221.wiff"	GDVVPKDVNAAIATIK	R	T	99,5 %	28,8	27,8	23,7		1 609,90	3	-0,0024	-1,5	360	375
18220-18222_ OuelletteM_20131010	18221_medium	18221_medium	Ingel18221_MGFPeaklist (F052589)	alpha tubulin	LinJ.13.1460	alpha tubulin	100,0 %	2,52%	54 163,3	35	73	247	Locus:1.1.1.4965.16 File:"Ingel18221.wiff"	GDVVPKDVNAAIATIK	R	T	99,7 %	44,3	27,8	42,5		1 609,90	2	-0,0029	-1,8	360	375
18220-18222_ OuelletteM_20131010	18221_medium	18221_medium	Ingel18221_MGFPeaklist (F052589)	alpha tubulin	LinJ.13.1460	alpha tubulin	100,0 %	2,52%	54 163,3	35	73	247	Locus:1.1.1.4964.16 File:"Ingel18221.wiff"	GDVVPKDVNAAIATIK	R	T	99,7 %	54,1	27,8	49,3		1 609,90	2	-0,0029	-1,8	360	375
18220-18222_ OuelletteM_20131010	18221_medium	18221_medium	Ingel18221_MGFPeaklist (F052589)	alpha tubulin	LinJ.13.1460	alpha tubulin	100,0 %	2,52%	54 163,3	35	73	247	Locus:1.1.1.4960.3 File:"Ingel18221.wiff"	GDVVPKDVNAAIATIK	R	T	99,7 %	84,8	27,8	75,5		1 609,90	3	-0,0024	-1,5	360	375
18220-18222_ OuelletteM_20131010	18221_medium	18221_medium	Ingel18221_MGFPeaklist (F052589)	alpha tubulin	LinJ.13.1460	alpha tubulin	100,0 %	2,52%	54 163,3	35	73	247	Locus:1.1.1.4961.5 File:"Ingel18221.wiff"	GDVVPKDVNAAIATIK	R	T	99,7 %	89,6	27,8	82,0		1 609,90	3	-0,0024	-1,5	360	375
18220-18222_ OuelletteM_20131010	18221_medium	18221_medium	Ingel18221_MGFPeaklist (F052589)	alpha tubulin	LinJ.13.1460	alpha tubulin	100,0 %	2,52%	54 163,3	35	73	247	Locus:1.1.1.4963.17 File:"Ingel18221.wiff"	GDVVPKDVNAAIATIK	R	T	99,7 %	94,1	27,8	81,3		1 609,90	2	-0,0029	-1,8	360	375
18220-18222_ OuelletteM_20131010	18221_medium	18221_medium	Ingel18221_MGFPeaklist (F052589)	alpha tubulin	LinJ.13.1460	alpha tubulin	100,0 %	2,52%	54 163,3	35	73	247	Locus:1.1.1.5078.5 File:"Ingel18221.wiff"	GHYTIGKEIVDLALDR	R	I	99,7 %	120	29,3	102		1 798,96	2	0,0016	0,88	145	160
18220-18222_ OuelletteM_20131010	18221_medium	18221_medium	Ingel18221_MGFPeaklist (F052589)	alpha tubulin	LinJ.13.1460	alpha tubulin	100,0 %	2,52%	54 163,3	35	73	247	Locus:1.1.1.5087.2 File:"Ingel18221.wiff"	GHYTIGKEIVDLALDR	R	I	99,7 %	62,7	29,4	50,6		1 798,95	4	-0,0052	-2,9	145	160
18220-18222_ OuelletteM_20131010	18221_medium	18221_medium	Ingel18221_MGFPeaklist (F052589)	alpha tubulin	LinJ.13.1460	alpha tubulin	100,0 %	2,52%	54 163,3	35	73	247	Locus:1.1.1.5071.2 File:"Ingel18221.wiff"	GHYTIGKEIVDLALDR	R	I	99,7 %	71,7	29,4	57,4		1 798,95	4	-0,0048	-2,7	145	160
18220-18222_ OuelletteM_20131010	18221_medium	18221_medium	Ingel18221_MGFPeaklist (F052589)	alpha tubulin	LinJ.13.1460	alpha tubulin	100,0 %	2,52%	54 163,3	35	73	247	Locus:1.1.1.5075.2 File:"Ingel18221.wiff"	GHYTIGKEIVDLALDR	R	I	99,7 %	73,2	29,4	55,3		1 798,95	4	-0,0048	-2,7	145	160
18220-18222_ OuelletteM_20131010	18221_medium	18221_medium	Ingel18221_MGFPeaklist (F052589)	alpha tubulin	LinJ.13.1460	alpha tubulin	100,0 %	2,52%	54 163,3	35	73	247	Locus:1.1.1.5073.2 File:"Ingel18221.wiff"	GHYTIGKEIVDLALDR	R	I	99,7 %	75,4	29,4	59,5		1 798,95	4	-0,0048	-2,7	145	160
18220-18222_ OuelletteM_20131010	18221_medium	18221_medium	Ingel18221_MGFPeaklist (F052589)	alpha tubulin	LinJ.13.1460	alpha tubulin	100,0 %	2,52%	54 163,3	35	73	247	Locus:1.1.1.5066.20 File:"Ingel18221.wiff"	GHYTIGKEIVDLALDR	R	I	99,7 %	77,5	29,3	69,9		1 798,96	2	0,0016	0,88	145	160
18220-18222_ OuelletteM_20131010	18221_medium	18221_medium	Ingel18221_MGFPeaklist (F052589)	alpha tubulin	LinJ.13.1460	alpha tubulin	100,0 %	2,52%	54 163,3	35	73	247	Locus:1.1.1.5070.2 File:"Ingel18221.wiff"	GHYTIGKEIVDLALDR	R	I	99,7 %	78,6	29,4	66,1		1 798,95	4	-0,0048	-2,7	145	160
18220-18222_ OuelletteM_20131010	18221_medium	18221_medium	Ingel18221_MGFPeaklist (F052589)	alpha tubulin	LinJ.13.1460	alpha tubulin	100,0 %	2,52%	54 163,3	35	73	247	Locus:1.1.1.5084.18 File:"Ingel18221.wiff"	GHYTIGKEIVDLALDR	R	I	99,7 %	90,1	29,2	74,0		1 798,96	2	0,0050	2,8	145	160
18220-18222_ OuelletteM_20131010	18221_medium	18221_medium	Ingel18221_MGFPeaklist (F052589)	alpha tubulin	LinJ.13.1460	alpha tubulin	100,0 %	2,52%	54 163,3	35	73	247	Locus:1.1.1.5082.2 File:"Ingel18221.wiff"	GHYTIGKEIVDLALDR	R	I	99,7 %	91,7	29,4	79,9		1 798,95	3	-0,0032	-1,8	145	160
18220-18222_ OuelletteM_20131010	18221_medium	18221_medium	Ingel18221_MGFPeaklist (F052589)	alpha tubulin	LinJ.13.1460	alpha tubulin	100,0 %	2,52%	54 163,3	35	73	247	Locus:1.1.1.5083.5 File:"Ingel18221.wiff"	GHYTIGKEIVDLALDR	R	I	99,7 %	91,9	29,4	75,8		1 798,95	3	-0,0032	-1,8	145	160
18220-18222_ OuelletteM_20131010	18221_medium	18221_medium	Ingel18221_MGFPeaklist (F052589)	alpha tubulin	LinJ.13.1460	alpha tubulin	100,0 %	2,52%	54 163,3	35	73	247	Locus:1.1.1.5074.4 File:"Ingel18221.wiff"	GHYTIGKEIVDLALDR	R	I	99,7 %	95,8	29,4	76,2		1 798,95	3	-0,0032	-1,8	145	160
18220-18222_ OuelletteM_20131010	18221_medium	18221_medium	Ingel18221_MGFPeaklist (F052589)	alpha tubulin	LinJ.13.1460	alpha tubulin	100,0 %	2,52%	54 163,3	35	73	247	Locus:1.1.1.5069.2 File:"Ingel18221.wiff"	GHYTIGKEIVDLALDR	R	I	99,7 %	95,8	29,4	80,2		1 798,95	3	-0,0032	-1,8	145	160
18220-18222_ OuelletteM_20131010	18221_medium	18221_medium	Ingel18221_MGFPeaklist (F052589)	alpha tubulin	LinJ.13.1460	alpha tubulin	100,0 %	2,52%	54 163,3	35	73	247	Locus:1.1.1.5068.7 File:"Ingel18221.wiff"	GHYTIGKEIVDLALDR	R	I	99,7 %	106	29,3	86,4		1 798,96	2	0,0016	0,88	145	160
18220-18222_ OuelletteM_20131010	18221_medium	18221_medium	Ingel18221_MGFPeaklist (F052589)	alpha tubulin	LinJ.13.1460	alpha tubulin	100,0 %	2,52%	54 163,3	35	73	247	Locus:1.1.1.5075.8 File:"Ingel18221.wiff"	GHYTIGKEIVDLALDR	R	I	99,7 %	106	29,3	89,2		1 798,96	2	0,0016	0,88	145	160
18220-18222_ OuelletteM_20131010	18221_medium	18221_medium	Ingel18221_MGFPeaklist (F052589)	alpha tubulin	LinJ.13.1460	alpha tubulin	100,0 %	2,52%	54 163,3	35	73	247	Locus:1.1.1.5124.3 File:"Ingel18221.wiff"	GHYTIGKEIVDLALDRIR	R	K	99,7 %	120	26,9	120		2 068,14	4	-0,0024	-1,1	145	162
18220-18222_ OuelletteM_20131010	18221_medium	18221_medium	Ingel18221_MGFPeaklist (F052589)	alpha tubulin	LinJ.13.1460	alpha tubulin	100,0 %	2,52%	54 163,3	35	73	247	Locus:1.1.1.5125.5 File:"Ingel18221.wiff"	GHYTIGKEIVDLALDRIR	R	K	99,7 %	50,8	26,7	50,8		2 068,14	3	0,00040	0,19	145	162
18220-18222_ OuelletteM_20131010	18221_medium	18221_medium	Ingel18221_MGFPeaklist (F052589)	alpha tubulin	LinJ.13.1460	alpha tubulin	100,0 %	2,52%	54 163,3	35	73	247	Locus:1.1.1.5126.6 File:"Ingel18221.wiff"	GHYTIGKEIVDLALDRIR	R	K	99,7 %	53,6	26,7	53,6		2 068,14	3	0,00040	0,19	145	162
18220-18222_ OuelletteM_20131010	18221_medium	18221_medium	Ingel18221_MGFPeaklist (F052589)	alpha tubulin	LinJ.13.1460	alpha tubulin	100,0 %	2,52%	54 163,3	35	73	247	Locus:1.1.1.5123.2 File:"Ingel18221.wiff"	GHYTIGKEIVDLALDRIR	R	K	99,7 %	67,2	26,9	67,2		2 068,14	4	-0,0024	-1,1	145	162
18220-18222_ OuelletteM_20131010	18221_medium	18221_medium	Ingel18221_MGFPeaklist (F052589)	alpha tubulin	LinJ.13.1460	alpha tubulin	100,0 %	2,52%	54 163,3	35	73	247	Locus:1.1.1.4681.2 File:"Ingel18221.wiff"	HGKYMSCCLMYR	R	G	94,8 %	14,6	25,0	14,6	Oxidation (+16), Carbamidomethyl (+57), Carbamidomethyl (+57), Oxidation (+16)	1 636,66	4	-0,0038	-2,3	348	359
18220-18222_ OuelletteM_20131010	18221_medium	18221_medium	Ingel18221_MGFPeaklist (F052589)	alpha tubulin	LinJ.13.1460	alpha tubulin	100,0 %	2,52%	54 163,3	35	73	247	Locus:1.1.1.4680.2 File:"Ingel18221.wiff"	HGKYMSCCLMYR	R	G	98,0 %	17,7	25,0	17,7	Oxidation (+16), Carbamidomethyl (+57), Carbamidomethyl (+57), Oxidation (+16)	1 636,66	4	-0,0038	-2,3	348	359
18220-18222_ OuelletteM_20131010	18221_medium	18221_medium	Ingel18221_MGFPeaklist (F052589)	alpha tubulin	LinJ.13.1460	alpha tubulin	100,0 %	2,52%	54 163,3	35	73	247	Locus:1.1.1.4673.17 File:"Ingel18221.wiff"	HGKYMSCCLMYR	R	G	99,7 %	42,3	25,0	42,3	Oxidation (+16), Carbamidomethyl (+57), Carbamidomethyl (+57), Oxidation (+16)	1 636,66	3	0,00014	0,086	348	359
18220-18222_ OuelletteM_20131010	18221_medium	18221_medium	Ingel18221_MGFPeaklist (F052589)	alpha tubulin	LinJ.13.1460	alpha tubulin	100,0 %	2,52%	54 163,3	35	73	247	Locus:1.1.1.4680.14 File:"Ingel18221.wiff"	HGKYMSCCLMYR	R	G	99,7 %	51,7	25,0	48,9	Oxidation (+16), Carbamidomethyl (+57), Carbamidomethyl (+57), Oxidation (+16)	1 636,66	3	0,00014	0,086	348	359
18220-18222_ OuelletteM_20131010	18221_medium	18221_medium	Ingel18221_MGFPeaklist (F052589)	alpha tubulin	LinJ.13.1460	alpha tubulin	100,0 %	2,52%	54 163,3	35	73	247	Locus:1.1.1.4677.11 File:"Ingel18221.wiff"	HGKYMSCCLMYR	R	G	99,7 %	57,5	25,0	57,0	Oxidation (+16), Carbamidomethyl (+57), Carbamidomethyl (+57), Oxidation (+16)	1 636,66	3	0,00014	0,086	348	359
18220-18222_ OuelletteM_20131010	18221_medium	18221_medium	Ingel18221_MGFPeaklist (F052589)	alpha tubulin	LinJ.13.1460	alpha tubulin	100,0 %	2,52%	54 163,3	35	73	247	Locus:1.1.1.4777.11 File:"Ingel18221.wiff"	IDHKFDLMYSK	R	R	99,6 %	26,7	29,7	24,2	Oxidation (+16)	1 411,68	3	-0,0019	-1,4	430	440
18220-18222_ OuelletteM_20131010	18221_medium	18221_medium	Ingel18221_MGFPeaklist (F052589)	alpha tubulin	LinJ.13.1460	alpha tubulin	100,0 %	2,52%	54 163,3	35	73	247	Locus:1.1.1.4783.7 File:"Ingel18221.wiff"	IDHKFDLMYSK	R	R	99,7 %	40,8	29,7	36,7	Oxidation (+16)	1 411,68	3	-0,0019	-1,4	430	440
18220-18222_ OuelletteM_20131010	18221_medium	18221_medium	Ingel18221_MGFPeaklist (F052589)	alpha tubulin	LinJ.13.1460	alpha tubulin	100,0 %	2,52%	54 163,3	35	73	247	Locus:1.1.1.4782.8 File:"Ingel18221.wiff"	IDHKFDLMYSK	R	R	99,7 %	61,0	29,7	58,2	Oxidation (+16)	1 411,68	3	-0,0019	-1,4	430	440
18220-18222_ OuelletteM_20131010	18221_medium	18221_medium	Ingel18221_MGFPeaklist (F052589)	alpha tubulin	LinJ.13.1460	alpha tubulin	100,0 %	2,52%	54 163,3	35	73	247	Locus:1.1.1.4755.9 File:"Ingel18221.wiff"	IDHKFDLMYSKR	R	A	99,7 %	45,2	29,9	43,8	Oxidation (+16)	1 567,78	3	-0,0022	-1,4	430	441
18220-18222_ OuelletteM_20131010	18221_medium	18221_medium	Ingel18221_MGFPeaklist (F052589)	alpha tubulin	LinJ.13.1460	alpha tubulin	100,0 %	2,52%	54 163,3	35	73	247	Locus:1.1.1.4756.13 File:"Ingel18221.wiff"	IDHKFDLMYSKR	R	A	99,7 %	63,7	29,9	59,0	Oxidation (+16)	1 567,78	3	-0,0022	-1,4	430	441
18220-18222_ OuelletteM_20131010	18221_medium	18221_medium	Ingel18221_MGFPeaklist (F052589)	alpha tubulin	LinJ.13.1460	alpha tubulin	100,0 %	2,52%	54 163,3	35	73	247	Locus:1.1.1.4746.8 File:"Ingel18221.wiff"	IDHKFDLMYSKR	R	A	99,7 %	69,9	29,9	62,9	Oxidation (+16)	1 567,78	3	-0,0022	-1,4	430	441
18220-18222_ OuelletteM_20131010	18221_medium	18221_medium	Ingel18221_MGFPeaklist (F052589)	alpha tubulin	LinJ.13.1460	alpha tubulin	100,0 %	2,52%	54 163,3	35	73	247	Locus:1.1.1.4747.11 File:"Ingel18221.wiff"	IDHKFDLMYSKR	R	A	99,7 %	75,4	29,9	67,9	Oxidation (+16)	1 567,78	3	-0,0022	-1,4	430	441
18220-18222_ OuelletteM_20131010	18221_medium	18221_medium	Ingel18221_MGFPeaklist (F052589)	alpha tubulin	LinJ.13.1460	alpha tubulin	100,0 %	2,52%	54 163,3	35	73	247	Locus:1.1.1.5061.2 File:"Ingel18221.wiff"	IHFVLTSYAPVVSAEK	R	A	99,3 %	34,9	28,9	29,2		1 759,94	3	-0,0086	-4,9	304	319
18220-18222_ OuelletteM_20131010	18221_medium	18221_medium	Ingel18221_MGFPeaklist (F052589)	alpha tubulin	LinJ.13.1460	alpha tubulin	100,0 %	2,52%	54 163,3	35	73	247	Locus:1.1.1.5063.4 File:"Ingel18221.wiff"	IHFVLTSYAPVVSAEK	R	A	99,6 %	35,8	28,9	30,0		1 759,94	3	-0,0068	-3,9	304	319
18220-18222_ OuelletteM_20131010	18221_medium	18221_medium	Ingel18221_MGFPeaklist (F052589)	alpha tubulin	LinJ.13.1460	alpha tubulin	100,0 %	2,52%	54 163,3	35	73	247	Locus:1.1.1.5053.3 File:"Ingel18221.wiff"	IHFVLTSYAPVVSAEK	R	A	99,7 %	38,6	28,9	33,7		1 759,94	3	-0,0086	-4,9	304	319
18220-18222_ OuelletteM_20131010	18221_medium	18221_medium	Ingel18221_MGFPeaklist (F052589)	alpha tubulin	LinJ.13.1460	alpha tubulin	100,0 %	2,52%	54 163,3	35	73	247	Locus:1.1.1.5054.6 File:"Ingel18221.wiff"	IHFVLTSYAPVVSAEK	R	A	99,7 %	45,3	28,9	35,2		1 759,94	3	-0,0086	-4,9	304	319
18220-18222_ OuelletteM_20131010	18221_medium	18221_medium	Ingel18221_MGFPeaklist (F052589)	alpha tubulin	LinJ.13.1460	alpha tubulin	100,0 %	2,52%	54 163,3	35	73	247	Locus:1.1.1.5042.3 File:"Ingel18221.wiff"	IHFVLTSYAPVVSAEK	R	A	99,7 %	54,7	28,5	43,0		1 759,95	3	0,0031	1,8	304	319
18220-18222_ OuelletteM_20131010	18221_medium	18221_medium	Ingel18221_MGFPeaklist (F052589)	alpha tubulin	LinJ.13.1460	alpha tubulin	100,0 %	2,52%	54 163,3	35	73	247	Locus:1.1.1.5034.6 File:"Ingel18221.wiff"	IHFVLTSYAPVVSAEK	R	A	99,7 %	59,5	28,5	48,6		1 759,95	3	0,0031	1,8	304	319
18220-18222_ OuelletteM_20131010	18221_medium	18221_medium	Ingel18221_MGFPeaklist (F052589)	alpha tubulin	LinJ.13.1460	alpha tubulin	100,0 %	2,52%	54 163,3	35	73	247	Locus:1.1.1.5033.6 File:"Ingel18221.wiff"	IHFVLTSYAPVVSAEK	R	A	99,7 %	61,5	28,5	57,8		1 759,95	3	0,0031	1,8	304	319
18220-18222_ OuelletteM_20131010	18221_medium	18221_medium	Ingel18221_MGFPeaklist (F052589)	alpha tubulin	LinJ.13.1460	alpha tubulin	100,0 %	2,52%	54 163,3	35	73	247	Locus:1.1.1.5035.6 File:"Ingel18221.wiff"	IHFVLTSYAPVVSAEK	R	A	99,7 %	64,8	28,5	53,5		1 759,95	3	0,0031	1,8	304	319
18220-18222_ OuelletteM_20131010	18221_medium	18221_medium	Ingel18221_MGFPeaklist (F052589)	alpha tubulin	LinJ.13.1460	alpha tubulin	100,0 %	2,52%	54 163,3	35	73	247	Locus:1.1.1.5043.5 File:"Ingel18221.wiff"	IHFVLTSYAPVVSAEK	R	A	99,7 %	65,0	28,5	48,1		1 759,95	3	0,0031	1,8	304	319
18220-18222_ OuelletteM_20131010	18221_medium	18221_medium	Ingel18221_MGFPeaklist (F052589)	alpha tubulin	LinJ.13.1460	alpha tubulin	100,0 %	2,52%	54 163,3	35	73	247	Locus:1.1.1.5037.17 File:"Ingel18221.wiff"	IHFVLTSYAPVVSAEK	R	A	99,7 %	94,2	28,6	88,0		1 759,95	2	0,00018	0,10	304	319
18220-18222_ OuelletteM_20131010	18221_medium	18221_medium	Ingel18221_MGFPeaklist (F052589)	alpha tubulin	LinJ.13.1460	alpha tubulin	100,0 %	2,52%	54 163,3	35	73	247	Locus:1.1.1.5036.20 File:"Ingel18221.wiff"	IHFVLTSYAPVVSAEK	R	A	99,7 %	95,9	28,6	88,8		1 759,95	2	0,00018	0,10	304	319
18220-18222_ OuelletteM_20131010	18221_medium	18221_medium	Ingel18221_MGFPeaklist (F052589)	alpha tubulin	LinJ.13.1460	alpha tubulin	100,0 %	2,52%	54 163,3	35	73	247	Locus:1.1.1.5145.9 File:"Ingel18221.wiff"	KLADNCTGLQGFMVFHAVGGGTGSGLGALLLER	R	L	99,1 %	180	28,1	178	Carbamidomethyl (+57), Oxidation (+16)	3 361,68	4	-0,012	-3,6	163	195
18220-18222_ OuelletteM_20131010	18221_medium	18221_medium	Ingel18221_MGFPeaklist (F052589)	alpha tubulin	LinJ.13.1460	alpha tubulin	100,0 %	2,52%	54 163,3	35	73	247	Locus:1.1.1.5144.8 File:"Ingel18221.wiff"	KLADNCTGLQGFMVFHAVGGGTGSGLGALLLER	R	L	99,7 %	116	28,1	110	Carbamidomethyl (+57), Oxidation (+16)	3 361,68	4	-0,012	-3,6	163	195
18220-18222_ OuelletteM_20131010	18221_medium	18221_medium	Ingel18221_MGFPeaklist (F052589)	alpha tubulin	LinJ.13.1460	alpha tubulin	100,0 %	2,52%	54 163,3	35	73	247	Locus:1.1.1.5146.3 File:"Ingel18221.wiff"	KLADNCTGLQGFMVFHAVGGGTGSGLGALLLER	R	L	99,7 %	112	28,2	109	Carbamidomethyl (+57), Oxidation (+16)	3 361,67	5	-0,018	-5,2	163	195
18220-18222_ OuelletteM_20131010	18221_medium	18221_medium	Ingel18221_MGFPeaklist (F052589)	alpha tubulin	LinJ.13.1460	alpha tubulin	100,0 %	2,52%	54 163,3	35	73	247	Locus:1.1.1.5147.3 File:"Ingel18221.wiff"	KLADNCTGLQGFMVFHAVGGGTGSGLGALLLER	R	L	99,7 %	39,6	28,2	34,9	Carbamidomethyl (+57), Oxidation (+16)	3 361,67	5	-0,018	-5,2	163	195
18220-18222_ OuelletteM_20131010	18221_medium	18221_medium	Ingel18221_MGFPeaklist (F052589)	alpha tubulin	LinJ.13.1460	alpha tubulin	100,0 %	2,52%	54 163,3	35	73	247	Locus:1.1.1.5146.19 File:"Ingel18221.wiff"	KLADNCTGLQGFMVFHAVGGGTGSGLGALLLER	R	L	99,7 %	112	28,0	112	Carbamidomethyl (+57), Oxidation (+16)	3 361,68	3	-0,0095	-2,8	163	195
18220-18222_ OuelletteM_20131010	18221_medium	18221_medium	Ingel18221_MGFPeaklist (F052589)	alpha tubulin	LinJ.13.1460	alpha tubulin	100,0 %	2,52%	54 163,3	35	73	247	Locus:1.1.1.5146.20 File:"Ingel18221.wiff"	KLADNCTGLQGFMVFHAVGGGTGSGLGALLLER	R	L	99,7 %	46,3	27,9	46,3	Deamidated (+1), Carbamidomethyl (+57), Deamidated (+1), Oxidation (+16)	3 363,70	3	0,044	13	163	195
18220-18222_ OuelletteM_20131010	18221_medium	18221_medium	Ingel18221_MGFPeaklist (F052589)	alpha tubulin	LinJ.13.1460	alpha tubulin	100,0 %	2,52%	54 163,3	35	73	247	Locus:1.1.1.5152.14 File:"Ingel18221.wiff"	KLADNCTGLQGFMVFHAVGGGTGSGLGALLLER	R	L	99,7 %	81,9	27,8	81,2	Carbamidomethyl (+57)	3 345,71	4	0,010	3,0	163	195
18220-18222_ OuelletteM_20131010	18221_medium	18221_medium	Ingel18221_MGFPeaklist (F052589)	alpha tubulin	LinJ.13.1460	alpha tubulin	100,0 %	2,52%	54 163,3	35	73	247	Locus:1.1.1.5151.15 File:"Ingel18221.wiff"	KLADNCTGLQGFMVFHAVGGGTGSGLGALLLER	R	L	99,7 %	94,6	27,8	88,8	Carbamidomethyl (+57)	3 345,71	4	0,010	3,0	163	195
18220-18222_ OuelletteM_20131010	18221_medium	18221_medium	Ingel18221_MGFPeaklist (F052589)	alpha tubulin	LinJ.13.1460	alpha tubulin	100,0 %	2,52%	54 163,3	35	73	247	Locus:1.1.1.5155.20 File:"Ingel18221.wiff"	LADNCTGLQGFMVFHAVGGGTGSGLGALLLER	K	L	97,9 %	31,9	28,1	26,3	Carbamidomethyl (+57)	3 217,63	3	0,026	8,2	164	195
18220-18222_ OuelletteM_20131010	18221_medium	18221_medium	Ingel18221_MGFPeaklist (F052589)	alpha tubulin	LinJ.13.1460	alpha tubulin	100,0 %	2,52%	54 163,3	35	73	247	Locus:1.1.1.5149.18 File:"Ingel18221.wiff"	LADNCTGLQGFMVFHAVGGGTGSGLGALLLER	K	L	99,7 %	117	28,5	105	Carbamidomethyl (+57), Oxidation (+16)	3 233,60	3	0,0035	1,1	164	195
18220-18222_ OuelletteM_20131010	18221_medium	18221_medium	Ingel18221_MGFPeaklist (F052589)	alpha tubulin	LinJ.13.1460	alpha tubulin	100,0 %	2,52%	54 163,3	35	73	247	Locus:1.1.1.5147.7 File:"Ingel18221.wiff"	LADNCTGLQGFMVFHAVGGGTGSGLGALLLER	K	L	99,7 %	46,2	28,6	40,9	Carbamidomethyl (+57), Oxidation (+16)	3 233,60	4	0,0018	0,57	164	195
18220-18222_ OuelletteM_20131010	18221_medium	18221_medium	Ingel18221_MGFPeaklist (F052589)	alpha tubulin	LinJ.13.1460	alpha tubulin	100,0 %	2,52%	54 163,3	35	73	247	Locus:1.1.1.5154.21 File:"Ingel18221.wiff"	LADNCTGLQGFMVFHAVGGGTGSGLGALLLER	K	L	99,7 %	75,9	28,1	70,6	Carbamidomethyl (+57)	3 217,63	3	0,026	8,2	164	195
18220-18222_ OuelletteM_20131010	18221_medium	18221_medium	Ingel18221_MGFPeaklist (F052589)	alpha tubulin	LinJ.13.1460	alpha tubulin	100,0 %	2,52%	54 163,3	35	73	247	Locus:1.1.1.5148.17 File:"Ingel18221.wiff"	LADNCTGLQGFMVFHAVGGGTGSGLGALLLER	K	L	99,7 %	110	28,5	95,8	Carbamidomethyl (+57), Oxidation (+16)	3 233,60	3	0,0035	1,1	164	195
18220-18222_ OuelletteM_20131010	18221_medium	18221_medium	Ingel18221_MGFPeaklist (F052589)	alpha tubulin	LinJ.13.1460	alpha tubulin	100,0 %	2,52%	54 163,3	35	73	247	Locus:1.1.1.5145.19 File:"Ingel18221.wiff"	LGYTVYPSPQVSTAVVEPYNCVLSTHSLLEHTDVATMLDNEAIYDLTRR	K	S	99,1 %	19,0	25,0	19,0	Carbamidomethyl (+57), Oxidation (+16)	5 553,69	5	-0,014	-2,5	206	254
18220-18222_ OuelletteM_20131010	18221_medium	18221_medium	Ingel18221_MGFPeaklist (F052589)	alpha tubulin	LinJ.13.1460	alpha tubulin	100,0 %	2,52%	54 163,3	35	73	247	Locus:1.1.1.5155.8 File:"Ingel18221.wiff"	LIGQVVSSLTASLR	R	F	99,5 %	23,0	27,2	21,5		1 442,84	2	-0,0033	-2,3	269	282
18220-18222_ OuelletteM_20131010	18221_medium	18221_medium	Ingel18221_MGFPeaklist (F052589)	alpha tubulin	LinJ.13.1460	alpha tubulin	100,0 %	2,52%	54 163,3	35	73	247	Locus:1.1.1.5141.9 File:"Ingel18221.wiff"	LIGQVVSSLTASLR	R	F	99,7 %	78,4	27,3	64,2		1 442,84	2	-0,0045	-3,1	269	282
18220-18222_ OuelletteM_20131010	18221_medium	18221_medium	Ingel18221_MGFPeaklist (F052589)	alpha tubulin	LinJ.13.1460	alpha tubulin	100,0 %	2,52%	54 163,3	35	73	247	Locus:1.1.1.5166.2 File:"Ingel18221.wiff"	LIGQVVSSLTASLR	R	F	99,7 %	84,3	27,9	77,2		1 442,83	2	-0,014	-9,4	269	282
18220-18222_ OuelletteM_20131010	18221_medium	18221_medium	Ingel18221_MGFPeaklist (F052589)	alpha tubulin	LinJ.13.1460	alpha tubulin	100,0 %	2,52%	54 163,3	35	73	247	Locus:1.1.1.5142.10 File:"Ingel18221.wiff"	LIGQVVSSLTASLR	R	F	99,7 %	86,9	27,3	60,1		1 442,84	2	-0,0045	-3,1	269	282
18220-18222_ OuelletteM_20131010	18221_medium	18221_medium	Ingel18221_MGFPeaklist (F052589)	alpha tubulin	LinJ.13.1460	alpha tubulin	100,0 %	2,52%	54 163,3	35	73	247	Locus:1.1.1.4678.3 File:"Ingel18221.wiff"	LSVDYGKK	R	S	99,0 %	24,0	28,4	24,0		908,49	2	-0,0026	-2,9	196	203
18220-18222_ OuelletteM_20131010	18221_medium	18221_medium	Ingel18221_MGFPeaklist (F052589)	alpha tubulin	LinJ.13.1460	alpha tubulin	100,0 %	2,52%	54 163,3	35	73	247	Locus:1.1.1.4663.5 File:"Ingel18221.wiff"	LSVDYGKK	R	S	99,0 %	38,0	28,4	36,4		908,50	2	-0,00042	-0,46	196	203
18220-18222_ OuelletteM_20131010	18221_medium	18221_medium	Ingel18221_MGFPeaklist (F052589)	alpha tubulin	LinJ.13.1460	alpha tubulin	100,0 %	2,52%	54 163,3	35	73	247	Locus:1.1.1.4662.7 File:"Ingel18221.wiff"	LSVDYGKK	R	S	99,0 %	38,2	28,4	29,0		908,50	2	-0,00042	-0,46	196	203
18220-18222_ OuelletteM_20131010	18221_medium	18221_medium	Ingel18221_MGFPeaklist (F052589)	alpha tubulin	LinJ.13.1460	alpha tubulin	100,0 %	2,52%	54 163,3	35	73	247	Locus:1.1.1.4670.7 File:"Ingel18221.wiff"	LSVDYGKK	R	S	99,0 %	38,7	28,4	35,0		908,50	2	-0,00042	-0,46	196	203
18220-18222_ OuelletteM_20131010	18221_medium	18221_medium	Ingel18221_MGFPeaklist (F052589)	alpha tubulin	LinJ.13.1460	alpha tubulin	100,0 %	2,52%	54 163,3	35	73	247	Locus:1.1.1.4671.4 File:"Ingel18221.wiff"	LSVDYGKK	R	S	99,0 %	42,3	28,4	35,9		908,50	2	-0,00042	-0,46	196	203
18220-18222_ OuelletteM_20131010	18221_medium	18221_medium	Ingel18221_MGFPeaklist (F052589)	alpha tubulin	LinJ.13.1460	alpha tubulin	100,0 %	2,52%	54 163,3	35	73	247	Locus:1.1.1.5036.9 File:"Ingel18221.wiff"	QLFNPEQLVSGK	R	E	99,5 %	27,3	30,3	23,7		1 358,72	2	-0,0029	-2,1	124	135
18220-18222_ OuelletteM_20131010	18221_medium	18221_medium	Ingel18221_MGFPeaklist (F052589)	alpha tubulin	LinJ.13.1460	alpha tubulin	100,0 %	2,52%	54 163,3	35	73	247	Locus:1.1.1.5035.9 File:"Ingel18221.wiff"	QLFNPEQLVSGK	R	E	99,7 %	35,0	30,3	26,2		1 358,72	2	-0,0029	-2,1	124	135
18220-18222_ OuelletteM_20131010	18221_medium	18221_medium	Ingel18221_MGFPeaklist (F052589)	alpha tubulin	LinJ.13.1460	alpha tubulin	100,0 %	2,52%	54 163,3	35	73	247	Locus:1.1.1.5043.12 File:"Ingel18221.wiff"	QLFNPEQLVSGK	R	E	99,7 %	64,2	30,3	57,1		1 358,72	2	-0,0029	-2,1	124	135
18220-18222_ OuelletteM_20131010	18221_medium	18221_medium	Ingel18221_MGFPeaklist (F052589)	alpha tubulin	LinJ.13.1460	alpha tubulin	100,0 %	2,52%	54 163,3	35	73	247	Locus:1.1.1.5044.9 File:"Ingel18221.wiff"	QLFNPEQLVSGK	R	E	99,7 %	66,2	30,3	59,8		1 358,72	2	-0,0029	-2,1	124	135
18220-18222_ OuelletteM_20131010	18221_medium	18221_medium	Ingel18221_MGFPeaklist (F052589)	alpha tubulin	LinJ.13.1460	alpha tubulin	100,0 %	2,52%	54 163,3	35	73	247	Locus:1.1.1.5025.21 File:"Ingel18221.wiff"	QLFNPEQLVSGKEDAANNYAR	R	G	96,3 %	108	29,9	8,73	Deamidated (+1)	2 364,16	2	0,025	10	124	144
18220-18222_ OuelletteM_20131010	18221_medium	18221_medium	Ingel18221_MGFPeaklist (F052589)	alpha tubulin	LinJ.13.1460	alpha tubulin	100,0 %	2,52%	54 163,3	35	73	247	Locus:1.1.1.5113.14 File:"Ingel18221.wiff"	QLFNPEQLVSGKEDAANNYAR	R	G	97,7 %	34,0	29,9	7,16	Deamidated (+1)	2 364,14	3	0,0064	2,7	124	144
18220-18222_ OuelletteM_20131010	18221_medium	18221_medium	Ingel18221_MGFPeaklist (F052589)	alpha tubulin	LinJ.13.1460	alpha tubulin	100,0 %	2,52%	54 163,3	35	73	247	Locus:1.1.1.5025.5 File:"Ingel18221.wiff"	QLFNPEQLVSGKEDAANNYAR	R	G	98,6 %	57,5	29,9	1,55	Deamidated (+1)	2 364,15	4	0,011	4,8	124	144
18220-18222_ OuelletteM_20131010	18221_medium	18221_medium	Ingel18221_MGFPeaklist (F052589)	alpha tubulin	LinJ.13.1460	alpha tubulin	100,0 %	2,52%	54 163,3	35	73	247	Locus:1.1.1.5028.12 File:"Ingel18221.wiff"	QLFNPEQLVSGKEDAANNYAR	R	G	99,2 %	80,6	29,9	0,000	Deamidated (+1)	2 364,14	3	0,0082	3,5	124	144
18220-18222_ OuelletteM_20131010	18221_medium	18221_medium	Ingel18221_MGFPeaklist (F052589)	alpha tubulin	LinJ.13.1460	alpha tubulin	100,0 %	2,52%	54 163,3	35	73	247	Locus:1.1.1.5027.17 File:"Ingel18221.wiff"	QLFNPEQLVSGKEDAANNYAR	R	G	99,4 %	102	29,9	4,10	Deamidated (+1)	2 364,14	3	0,0043	1,8	124	144
18220-18222_ OuelletteM_20131010	18221_medium	18221_medium	Ingel18221_MGFPeaklist (F052589)	alpha tubulin	LinJ.13.1460	alpha tubulin	100,0 %	2,52%	54 163,3	35	73	247	Locus:1.1.1.5035.15 File:"Ingel18221.wiff"	QLFNPEQLVSGKEDAANNYAR	R	G	99,5 %	80,2	29,8	4,68	Deamidated (+1)	2 364,13	3	-0,0038	-1,6	124	144
18220-18222_ OuelletteM_20131010	18221_medium	18221_medium	Ingel18221_MGFPeaklist (F052589)	alpha tubulin	LinJ.13.1460	alpha tubulin	100,0 %	2,52%	54 163,3	35	73	247	Locus:1.1.1.5111.21 File:"Ingel18221.wiff"	QLFNPEQLVSGKEDAANNYAR	R	G	99,5 %	123	29,8	117	Gln->pyro-Glu (-17)	2 346,14	2	0,011	4,8	124	144
18220-18222_ OuelletteM_20131010	18221_medium	18221_medium	Ingel18221_MGFPeaklist (F052589)	alpha tubulin	LinJ.13.1460	alpha tubulin	100,0 %	2,52%	54 163,3	35	73	247	Locus:1.1.1.5110.21 File:"Ingel18221.wiff"	QLFNPEQLVSGKEDAANNYAR	R	G	99,6 %	120	29,8	117	Gln->pyro-Glu (-17)	2 346,14	2	0,011	4,8	124	144
18220-18222_ OuelletteM_20131010	18221_medium	18221_medium	Ingel18221_MGFPeaklist (F052589)	alpha tubulin	LinJ.13.1460	alpha tubulin	100,0 %	2,52%	54 163,3	35	73	247	Locus:1.1.1.5020.13 File:"Ingel18221.wiff"	QLFNPEQLVSGKEDAANNYAR	R	G	99,7 %	114	29,9	113		2 363,14	3	-0,0095	-4,0	124	144
18220-18222_ OuelletteM_20131010	18221_medium	18221_medium	Ingel18221_MGFPeaklist (F052589)	alpha tubulin	LinJ.13.1460	alpha tubulin	100,0 %	2,52%	54 163,3	35	73	247	Locus:1.1.1.5011.10 File:"Ingel18221.wiff"	QLFNPEQLVSGKEDAANNYAR	R	G	99,7 %	116	29,9	116		2 363,16	2	0,0068	2,9	124	144
18220-18222_ OuelletteM_20131010	18221_medium	18221_medium	Ingel18221_MGFPeaklist (F052589)	alpha tubulin	LinJ.13.1460	alpha tubulin	100,0 %	2,52%	54 163,3	35	73	247	Locus:1.1.1.5007.3 File:"Ingel18221.wiff"	QLFNPEQLVSGKEDAANNYAR	R	G	99,7 %	109	29,9	109		2 363,14	4	-0,013	-5,7	124	144
18220-18222_ OuelletteM_20131010	18221_medium	18221_medium	Ingel18221_MGFPeaklist (F052589)	alpha tubulin	LinJ.13.1460	alpha tubulin	100,0 %	2,52%	54 163,3	35	73	247	Locus:1.1.1.5055.8 File:"Ingel18221.wiff"	QLFNPEQLVSGKEDAANNYAR	R	G	99,7 %	37,8	30,0	37,0		2 363,15	3	-0,0038	-1,6	124	144
18220-18222_ OuelletteM_20131010	18221_medium	18221_medium	Ingel18221_MGFPeaklist (F052589)	alpha tubulin	LinJ.13.1460	alpha tubulin	100,0 %	2,52%	54 163,3	35	73	247	Locus:1.1.1.5033.14 File:"Ingel18221.wiff"	QLFNPEQLVSGKEDAANNYAR	R	G	99,7 %	101	29,8	30,1	Deamidated (+1)	2 364,13	3	-0,0074	-3,1	124	144
18220-18222_ OuelletteM_20131010	18221_medium	18221_medium	Ingel18221_MGFPeaklist (F052589)	alpha tubulin	LinJ.13.1460	alpha tubulin	100,0 %	2,52%	54 163,3	35	73	247	Locus:1.1.1.5119.7 File:"Ingel18221.wiff"	QLFNPEQLVSGKEDAANNYAR	R	G	99,7 %	56,1	29,7	55,7	Gln->pyro-Glu (-17)	2 346,12	3	-0,0052	-2,2	124	144
18220-18222_ OuelletteM_20131010	18221_medium	18221_medium	Ingel18221_MGFPeaklist (F052589)	alpha tubulin	LinJ.13.1460	alpha tubulin	100,0 %	2,52%	54 163,3	35	73	247	Locus:1.1.1.5053.6 File:"Ingel18221.wiff"	QLFNPEQLVSGKEDAANNYAR	R	G	99,7 %	56,1	30,0	56,1		2 363,15	3	-0,0038	-1,6	124	144
18220-18222_ OuelletteM_20131010	18221_medium	18221_medium	Ingel18221_MGFPeaklist (F052589)	alpha tubulin	LinJ.13.1460	alpha tubulin	100,0 %	2,52%	54 163,3	35	73	247	Locus:1.1.1.5039.7 File:"Ingel18221.wiff"	QLFNPEQLVSGKEDAANNYAR	R	G	99,7 %	75,8	29,9	75,8		2 363,15	3	-0,0023	-0,97	124	144
18220-18222_ OuelletteM_20131010	18221_medium	18221_medium	Ingel18221_MGFPeaklist (F052589)	alpha tubulin	LinJ.13.1460	alpha tubulin	100,0 %	2,52%	54 163,3	35	73	247	Locus:1.1.1.5118.18 File:"Ingel18221.wiff"	QLFNPEQLVSGKEDAANNYAR	R	G	99,7 %	88,9	29,8	84,8	Gln->pyro-Glu (-17)	2 346,14	2	0,011	4,8	124	144
18220-18222_ OuelletteM_20131010	18221_medium	18221_medium	Ingel18221_MGFPeaklist (F052589)	alpha tubulin	LinJ.13.1460	alpha tubulin	100,0 %	2,52%	54 163,3	35	73	247	Locus:1.1.1.5011.5 File:"Ingel18221.wiff"	QLFNPEQLVSGKEDAANNYAR	R	G	99,7 %	91,4	29,9	91,4		2 363,14	3	-0,0095	-4,0	124	144
18220-18222_ OuelletteM_20131010	18221_medium	18221_medium	Ingel18221_MGFPeaklist (F052589)	alpha tubulin	LinJ.13.1460	alpha tubulin	100,0 %	2,52%	54 163,3	35	73	247	Locus:1.1.1.5003.6 File:"Ingel18221.wiff"	QLFNPEQLVSGKEDAANNYAR	R	G	99,7 %	91,9	29,9	91,9		2 363,14	3	-0,0095	-4,0	124	144
18220-18222_ OuelletteM_20131010	18221_medium	18221_medium	Ingel18221_MGFPeaklist (F052589)	alpha tubulin	LinJ.13.1460	alpha tubulin	100,0 %	2,52%	54 163,3	35	73	247	Locus:1.1.1.5019.7 File:"Ingel18221.wiff"	QLFNPEQLVSGKEDAANNYAR	R	G	99,7 %	92,7	29,9	92,7		2 363,14	3	-0,0095	-4,0	124	144
18220-18222_ OuelletteM_20131010	18221_medium	18221_medium	Ingel18221_MGFPeaklist (F052589)	alpha tubulin	LinJ.13.1460	alpha tubulin	100,0 %	2,52%	54 163,3	35	73	247	Locus:1.1.1.5012.3 File:"Ingel18221.wiff"	QLFNPEQLVSGKEDAANNYAR	R	G	99,7 %	94,5	29,9	94,5		2 363,14	3	-0,0095	-4,0	124	144
18220-18222_ OuelletteM_20131010	18221_medium	18221_medium	Ingel18221_MGFPeaklist (F052589)	alpha tubulin	LinJ.13.1460	alpha tubulin	100,0 %	2,52%	54 163,3	35	73	247	Locus:1.1.1.5016.10 File:"Ingel18221.wiff"	QLFNPEQLVSGKEDAANNYAR	R	G	99,7 %	94,7	29,9	91,7		2 363,16	2	0,0068	2,9	124	144
18220-18222_ OuelletteM_20131010	18221_medium	18221_medium	Ingel18221_MGFPeaklist (F052589)	alpha tubulin	LinJ.13.1460	alpha tubulin	100,0 %	2,52%	54 163,3	35	73	247	Locus:1.1.1.5006.8 File:"Ingel18221.wiff"	QLFNPEQLVSGKEDAANNYAR	R	G	99,7 %	99,0	29,9	99,0		2 363,16	2	0,0068	2,9	124	144
18220-18222_ OuelletteM_20131010	18221_medium	18221_medium	Ingel18221_MGFPeaklist (F052589)	alpha tubulin	LinJ.13.1460	alpha tubulin	100,0 %	2,52%	54 163,3	35	73	247	Locus:1.1.1.5009.8 File:"Ingel18221.wiff"	QLFNPEQLVSGKEDAANNYAR	R	G	99,7 %	99,5	29,9	99,5		2 363,16	2	0,0068	2,9	124	144
18220-18222_ OuelletteM_20131010	18221_medium	18221_medium	Ingel18221_MGFPeaklist (F052589)	alpha tubulin	LinJ.13.1460	alpha tubulin	100,0 %	2,52%	54 163,3	35	73	247	Locus:1.1.1.5010.8 File:"Ingel18221.wiff"	QLFNPEQLVSGKEDAANNYAR	R	G	99,7 %	101	29,9	99,1		2 363,16	2	0,0068	2,9	124	144
18220-18222_ OuelletteM_20131010	18221_medium	18221_medium	Ingel18221_MGFPeaklist (F052589)	alpha tubulin	LinJ.13.1460	alpha tubulin	100,0 %	2,52%	54 163,3	35	73	247	Locus:1.1.1.5012.4 File:"Ingel18221.wiff"	QLFNPEQLVSGKEDAANNYAR	R	G	99,7 %	103	29,9	103		2 363,14	3	-0,0095	-4,0	124	144
18220-18222_ OuelletteM_20131010	18221_medium	18221_medium	Ingel18221_MGFPeaklist (F052589)	alpha tubulin	LinJ.13.1460	alpha tubulin	100,0 %	2,52%	54 163,3	35	73	247	Locus:1.1.1.5015.10 File:"Ingel18221.wiff"	QLFNPEQLVSGKEDAANNYAR	R	G	99,7 %	107	29,9	106		2 363,16	2	0,0068	2,9	124	144
18220-18222_ OuelletteM_20131010	18221_medium	18221_medium	Ingel18221_MGFPeaklist (F052589)	alpha tubulin	LinJ.13.1460	alpha tubulin	100,0 %	2,52%	54 163,3	35	73	247	Locus:1.1.1.5004.2 File:"Ingel18221.wiff"	QLFNPEQLVSGKEDAANNYAR	R	G	99,7 %	108	29,9	108		2 363,14	3	-0,0095	-4,0	124	144
18220-18222_ OuelletteM_20131010	18221_medium	18221_medium	Ingel18221_MGFPeaklist (F052589)	alpha tubulin	LinJ.13.1460	alpha tubulin	100,0 %	2,52%	54 163,3	35	73	247	Locus:1.1.1.5021.21 File:"Ingel18221.wiff"	QLFNPEQLVSGKEDAANNYAR	R	G	99,7 %	108	29,9	108		2 363,16	2	0,0068	2,9	124	144
18220-18222_ OuelletteM_20131010	18221_medium	18221_medium	Ingel18221_MGFPeaklist (F052589)	alpha tubulin	LinJ.13.1460	alpha tubulin	100,0 %	2,52%	54 163,3	35	73	247	Locus:1.1.1.4947.9 File:"Ingel18221.wiff"	RAFVHWYVGEGMEEGEFSEAR	K	E	99,7 %	40,3	27,7	40,3	Oxidation (+16)	2 501,12	4	0,010	4,1	441	461
18220-18222_ OuelletteM_20131010	18221_medium	18221_medium	Ingel18221_MGFPeaklist (F052589)	alpha tubulin	LinJ.13.1460	alpha tubulin	100,0 %	2,52%	54 163,3	35	73	247	Locus:1.1.1.4949.6 File:"Ingel18221.wiff"	RAFVHWYVGEGMEEGEFSEAR	K	E	99,7 %	45,4	27,1	45,4	Oxidation (+16)	2 501,11	4	-0,0017	-0,68	441	461
18220-18222_ OuelletteM_20131010	18221_medium	18221_medium	Ingel18221_MGFPeaklist (F052589)	alpha tubulin	LinJ.13.1460	alpha tubulin	100,0 %	2,52%	54 163,3	35	73	247	Locus:1.1.1.4776.21 File:"Ingel18221.wiff"	RSLDIERPSYTNVNR	R	L	99,7 %	40,5	30,0	26,0		1 818,94	2	0,0024	1,3	254	268
18220-18222_ OuelletteM_20131010	18221_medium	18221_medium	Ingel18221_MGFPeaklist (F052589)	alpha tubulin	LinJ.13.1460	alpha tubulin	100,0 %	2,52%	54 163,3	35	73	247	Locus:1.1.1.4772.5 File:"Ingel18221.wiff"	RSLDIERPSYTNVNR	R	L	99,7 %	53,7	30,2	46,2		1 818,92	4	-0,010	-5,7	254	268
18220-18222_ OuelletteM_20131010	18221_medium	18221_medium	Ingel18221_MGFPeaklist (F052589)	alpha tubulin	LinJ.13.1460	alpha tubulin	100,0 %	2,52%	54 163,3	35	73	247	Locus:1.1.1.4781.6 File:"Ingel18221.wiff"	RSLDIERPSYTNVNR	R	L	99,7 %	62,9	30,2	51,8		1 818,92	4	-0,010	-5,7	254	268
18220-18222_ OuelletteM_20131010	18221_medium	18221_medium	Ingel18221_MGFPeaklist (F052589)	alpha tubulin	LinJ.13.1460	alpha tubulin	100,0 %	2,52%	54 163,3	35	73	247	Locus:1.1.1.4773.9 File:"Ingel18221.wiff"	RSLDIERPSYTNVNR	R	L	99,7 %	64,5	30,2	58,9		1 818,92	4	-0,010	-5,7	254	268
18220-18222_ OuelletteM_20131010	18221_medium	18221_medium	Ingel18221_MGFPeaklist (F052589)	alpha tubulin	LinJ.13.1460	alpha tubulin	100,0 %	2,52%	54 163,3	35	73	247	Locus:1.1.1.4775.16 File:"Ingel18221.wiff"	RSLDIERPSYTNVNR	R	L	99,7 %	75,9	30,0	63,1		1 818,93	3	0,00090	0,50	254	268
18220-18222_ OuelletteM_20131010	18221_medium	18221_medium	Ingel18221_MGFPeaklist (F052589)	alpha tubulin	LinJ.13.1460	alpha tubulin	100,0 %	2,52%	54 163,3	35	73	247	Locus:1.1.1.4780.5 File:"Ingel18221.wiff"	RSLDIERPSYTNVNR	R	L	99,7 %	79,1	30,2	71,9		1 818,92	4	-0,010	-5,7	254	268
18220-18222_ OuelletteM_20131010	18221_medium	18221_medium	Ingel18221_MGFPeaklist (F052589)	alpha tubulin	LinJ.13.1460	alpha tubulin	100,0 %	2,52%	54 163,3	35	73	247	Locus:1.1.1.4776.16 File:"Ingel18221.wiff"	RSLDIERPSYTNVNR	R	L	99,7 %	79,4	30,0	68,8		1 818,93	3	0,00090	0,50	254	268
18220-18222_ OuelletteM_20131010	18221_medium	18221_medium	Ingel18221_MGFPeaklist (F052589)	alpha tubulin	LinJ.13.1460	alpha tubulin	100,0 %	2,52%	54 163,3	35	73	247	Locus:1.1.1.5056.6 File:"Ingel18221.wiff"	RTIQFVDWCPTGFK	K	C	99,1 %	29,8	29,7	25,8	Carbamidomethyl (+57)	1 753,85	3	-0,0078	-4,4	378	391
18220-18222_ OuelletteM_20131010	18221_medium	18221_medium	Ingel18221_MGFPeaklist (F052589)	alpha tubulin	LinJ.13.1460	alpha tubulin	100,0 %	2,52%	54 163,3	35	73	247	Locus:1.1.1.5064.3 File:"Ingel18221.wiff"	RTIQFVDWCPTGFK	K	C	99,7 %	49,3	29,7	49,3	Carbamidomethyl (+57)	1 753,85	3	-0,0078	-4,4	378	391
18220-18222_ OuelletteM_20131010	18221_medium	18221_medium	Ingel18221_MGFPeaklist (F052589)	alpha tubulin	LinJ.13.1460	alpha tubulin	100,0 %	2,52%	54 163,3	35	73	247	Locus:1.1.1.5065.3 File:"Ingel18221.wiff"	RTIQFVDWCPTGFK	K	C	99,7 %	51,3	29,7	51,3	Carbamidomethyl (+57)	1 753,85	3	-0,0078	-4,4	378	391
18220-18222_ OuelletteM_20131010	18221_medium	18221_medium	Ingel18221_MGFPeaklist (F052589)	alpha tubulin	LinJ.13.1460	alpha tubulin	100,0 %	2,52%	54 163,3	35	73	247	Locus:1.1.1.5057.5 File:"Ingel18221.wiff"	RTIQFVDWCPTGFK	K	C	99,7 %	59,3	29,7	59,2	Carbamidomethyl (+57)	1 753,85	3	-0,0078	-4,4	378	391
18220-18222_ OuelletteM_20131010	18221_medium	18221_medium	Ingel18221_MGFPeaklist (F052589)	alpha tubulin	LinJ.13.1460	alpha tubulin	100,0 %	2,52%	54 163,3	35	73	247	Locus:1.1.1.4849.5 File:"Ingel18221.wiff"	SLDIERPSYTNVNR	R	L	95,2 %	19,0	30,0	12,8		1 662,83	3	0,0024	1,4	255	268
18220-18222_ OuelletteM_20131010	18221_medium	18221_medium	Ingel18221_MGFPeaklist (F052589)	alpha tubulin	LinJ.13.1460	alpha tubulin	100,0 %	2,52%	54 163,3	35	73	247	Locus:1.1.1.4814.9 File:"Ingel18221.wiff"	SLDIERPSYTNVNR	R	L	96,5 %	20,3	30,0	14,4		1 662,83	3	-0,00030	-0,18	255	268
18220-18222_ OuelletteM_20131010	18221_medium	18221_medium	Ingel18221_MGFPeaklist (F052589)	alpha tubulin	LinJ.13.1460	alpha tubulin	100,0 %	2,52%	54 163,3	35	73	247	Locus:1.1.1.4841.7 File:"Ingel18221.wiff"	SLDIERPSYTNVNR	R	L	96,5 %	17,0	30,0	15,8		1 662,83	3	-0,0027	-1,6	255	268
18220-18222_ OuelletteM_20131010	18221_medium	18221_medium	Ingel18221_MGFPeaklist (F052589)	alpha tubulin	LinJ.13.1460	alpha tubulin	100,0 %	2,52%	54 163,3	35	73	247	Locus:1.1.1.4843.12 File:"Ingel18221.wiff"	SLDIERPSYTNVNR	R	L	99,7 %	34,3	30,0	21,6		1 662,83	3	-0,0027	-1,6	255	268
18220-18222_ OuelletteM_20131010	18221_medium	18221_medium	Ingel18221_MGFPeaklist (F052589)	alpha tubulin	LinJ.13.1460	alpha tubulin	100,0 %	2,52%	54 163,3	35	73	247	Locus:1.1.1.4812.19 File:"Ingel18221.wiff"	SLDIERPSYTNVNR	R	L	99,7 %	53,5	30,0	41,6		1 662,83	2	-0,0019	-1,2	255	268
18220-18222_ OuelletteM_20131010	18221_medium	18221_medium	Ingel18221_MGFPeaklist (F052589)	alpha tubulin	LinJ.13.1460	alpha tubulin	100,0 %	2,52%	54 163,3	35	73	247	Locus:1.1.1.4815.14 File:"Ingel18221.wiff"	SLDIERPSYTNVNR	R	L	99,7 %	56,9	30,0	45,8		1 662,83	2	-0,0019	-1,2	255	268
18220-18222_ OuelletteM_20131010	18221_medium	18221_medium	Ingel18221_MGFPeaklist (F052589)	alpha tubulin	LinJ.13.1460	alpha tubulin	100,0 %	2,52%	54 163,3	35	73	247	Locus:1.1.1.4814.19 File:"Ingel18221.wiff"	SLDIERPSYTNVNR	R	L	99,7 %	61,5	30,0	45,6		1 662,83	2	-0,0019	-1,2	255	268
18220-18222_ OuelletteM_20131010	18221_medium	18221_medium	Ingel18221_MGFPeaklist (F052589)	alpha tubulin	LinJ.13.1460	alpha tubulin	100,0 %	2,52%	54 163,3	35	73	247	Locus:1.1.1.4831.15 File:"Ingel18221.wiff"	SLDIERPSYTNVNR	R	L	99,7 %	62,3	30,0	56,6		1 662,83	3	-0,00030	-0,18	255	268
18220-18222_ OuelletteM_20131010	18221_medium	18221_medium	Ingel18221_MGFPeaklist (F052589)	alpha tubulin	LinJ.13.1460	alpha tubulin	100,0 %	2,52%	54 163,3	35	73	247	Locus:1.1.1.4808.9 File:"Ingel18221.wiff"	SLDIERPSYTNVNR	R	L	99,7 %	62,4	30,0	56,3		1 662,83	3	-0,0042	-2,5	255	268
18220-18222_ OuelletteM_20131010	18221_medium	18221_medium	Ingel18221_MGFPeaklist (F052589)	alpha tubulin	LinJ.13.1460	alpha tubulin	100,0 %	2,52%	54 163,3	35	73	247	Locus:1.1.1.4830.14 File:"Ingel18221.wiff"	SLDIERPSYTNVNR	R	L	99,7 %	64,5	30,0	49,2		1 662,83	3	0,00030	0,18	255	268
18220-18222_ OuelletteM_20131010	18221_medium	18221_medium	Ingel18221_MGFPeaklist (F052589)	alpha tubulin	LinJ.13.1460	alpha tubulin	100,0 %	2,52%	54 163,3	35	73	247	Locus:1.1.1.4813.19 File:"Ingel18221.wiff"	SLDIERPSYTNVNR	R	L	99,7 %	65,3	30,0	50,7		1 662,83	2	-0,0019	-1,2	255	268
18220-18222_ OuelletteM_20131010	18221_medium	18221_medium	Ingel18221_MGFPeaklist (F052589)	alpha tubulin	LinJ.13.1460	alpha tubulin	100,0 %	2,52%	54 163,3	35	73	247	Locus:1.1.1.4795.8 File:"Ingel18221.wiff"	SLDIERPSYTNVNR	R	L	99,7 %	69,3	30,0	55,1		1 662,83	3	0,0021	1,3	255	268
18220-18222_ OuelletteM_20131010	18221_medium	18221_medium	Ingel18221_MGFPeaklist (F052589)	alpha tubulin	LinJ.13.1460	alpha tubulin	100,0 %	2,52%	54 163,3	35	73	247	Locus:1.1.1.4823.10 File:"Ingel18221.wiff"	SLDIERPSYTNVNR	R	L	99,7 %	81,7	30,0	67,2		1 662,83	3	-0,00030	-0,18	255	268
18220-18222_ OuelletteM_20131010	18221_medium	18221_medium	Ingel18221_MGFPeaklist (F052589)	alpha tubulin	LinJ.13.1460	alpha tubulin	100,0 %	2,52%	54 163,3	35	73	247	Locus:1.1.1.4815.7 File:"Ingel18221.wiff"	SLDIERPSYTNVNR	R	L	99,7 %	82,0	30,0	67,5		1 662,83	3	-0,00030	-0,18	255	268
18220-18222_ OuelletteM_20131010	18221_medium	18221_medium	Ingel18221_MGFPeaklist (F052589)	alpha tubulin	LinJ.13.1460	alpha tubulin	100,0 %	2,52%	54 163,3	35	73	247	Locus:1.1.1.4814.8 File:"Ingel18221.wiff"	SLDIERPSYTNVNR	R	L	99,7 %	83,9	30,0	69,5		1 662,83	3	-0,00030	-0,18	255	268
18220-18222_ OuelletteM_20131010	18221_medium	18221_medium	Ingel18221_MGFPeaklist (F052589)	alpha tubulin	LinJ.13.1460	alpha tubulin	100,0 %	2,52%	54 163,3	35	73	247	Locus:1.1.1.4822.12 File:"Ingel18221.wiff"	SLDIERPSYTNVNR	R	L	99,7 %	84,6	30,0	70,0		1 662,83	3	-0,00030	-0,18	255	268
18220-18222_ OuelletteM_20131010	18221_medium	18221_medium	Ingel18221_MGFPeaklist (F052589)	alpha tubulin	LinJ.13.1460	alpha tubulin	100,0 %	2,52%	54 163,3	35	73	247	Locus:1.1.1.5024.6 File:"Ingel18221.wiff"	TGTYRQLFNPEQLVSGKEDAANNYAR	R	G	99,5 %	80,7	29,2	3,20	Deamidated (+1)	2 942,41	4	-0,0067	-2,3	119	144
18220-18222_ OuelletteM_20131010	18221_medium	18221_medium	Ingel18221_MGFPeaklist (F052589)	alpha tubulin	LinJ.13.1460	alpha tubulin	100,0 %	2,52%	54 163,3	35	73	247	Locus:1.1.1.5025.13 File:"Ingel18221.wiff"	TGTYRQLFNPEQLVSGKEDAANNYAR	R	G	99,5 %	68,8	29,2	5,57	Deamidated (+1)	2 942,41	4	-0,0067	-2,3	119	144
18220-18222_ OuelletteM_20131010	18221_medium	18221_medium	Ingel18221_MGFPeaklist (F052589)	alpha tubulin	LinJ.13.1460	alpha tubulin	100,0 %	2,52%	54 163,3	35	73	247	Locus:1.1.1.5027.10 File:"Ingel18221.wiff"	TGTYRQLFNPEQLVSGKEDAANNYAR	R	G	99,5 %	56,0	29,2	7,74	Deamidated (+1)	2 942,41	4	-0,0067	-2,3	119	144
18220-18222_ OuelletteM_20131010	18221_medium	18221_medium	Ingel18221_MGFPeaklist (F052589)	alpha tubulin	LinJ.13.1460	alpha tubulin	100,0 %	2,52%	54 163,3	35	73	247	Locus:1.1.1.5024.19 File:"Ingel18221.wiff"	TGTYRQLFNPEQLVSGKEDAANNYAR	R	G	99,7 %	61,8	29,2	18,0	Deamidated (+1)	2 942,41	3	-0,0027	-0,92	119	144
18220-18222_ OuelletteM_20131010	18221_medium	18221_medium	Ingel18221_MGFPeaklist (F052589)	alpha tubulin	LinJ.13.1460	alpha tubulin	100,0 %	2,52%	54 163,3	35	73	247	Locus:1.1.1.5002.11 File:"Ingel18221.wiff"	TGTYRQLFNPEQLVSGKEDAANNYAR	R	G	99,7 %	82,1	29,2	80,7		2 941,42	4	-0,0095	-3,2	119	144
18220-18222_ OuelletteM_20131010	18221_medium	18221_medium	Ingel18221_MGFPeaklist (F052589)	alpha tubulin	LinJ.13.1460	alpha tubulin	100,0 %	2,52%	54 163,3	35	73	247	Locus:1.1.1.5001.13 File:"Ingel18221.wiff"	TGTYRQLFNPEQLVSGKEDAANNYAR	R	G	99,7 %	89,8	29,2	89,6		2 941,42	4	-0,0095	-3,2	119	144
18220-18222_ OuelletteM_20131010	18221_medium	18221_medium	Ingel18221_MGFPeaklist (F052589)	alpha tubulin	LinJ.13.1460	alpha tubulin	100,0 %	2,52%	54 163,3	35	73	247	Locus:1.1.1.5130.8 File:"Ingel18221.wiff"	TIQFVDWCPTGFK	R	C	99,7 %	33,5	29,5	33,5	Carbamidomethyl (+57)	1 597,75	2	-0,0061	-3,8	379	391
18220-18222_ OuelletteM_20131010	18221_medium	18221_medium	Ingel18221_MGFPeaklist (F052589)	alpha tubulin	LinJ.13.1460	alpha tubulin	100,0 %	2,52%	54 163,3	35	73	247	Locus:1.1.1.5134.9 File:"Ingel18221.wiff"	TIQFVDWCPTGFK	R	C	99,7 %	37,0	29,5	37,0	Carbamidomethyl (+57)	1 597,76	2	-0,0041	-2,6	379	391
18220-18222_ OuelletteM_20131010	18221_medium	18221_medium	Ingel18221_MGFPeaklist (F052589)	alpha tubulin	LinJ.13.1460	alpha tubulin	100,0 %	2,52%	54 163,3	35	73	247	Locus:1.1.1.5136.10 File:"Ingel18221.wiff"	TIQFVDWCPTGFK	R	C	99,7 %	49,0	29,5	41,8	Carbamidomethyl (+57)	1 597,76	2	-0,0041	-2,6	379	391
18220-18222_ OuelletteM_20131010	18221_medium	18221_medium	Ingel18221_MGFPeaklist (F052589)	alpha tubulin	LinJ.13.1460	alpha tubulin	100,0 %	2,52%	54 163,3	35	73	247	Locus:1.1.1.5139.6 File:"Ingel18221.wiff"	TIQFVDWCPTGFK	R	C	99,7 %	50,3	30,0	50,0	Carbamidomethyl (+57)	1 597,78	2	0,019	12	379	391
18220-18222_ OuelletteM_20131010	18221_medium	18221_medium	Ingel18221_MGFPeaklist (F052589)	alpha tubulin	LinJ.13.1460	alpha tubulin	100,0 %	2,52%	54 163,3	35	73	247	Locus:1.1.1.5109.15 File:"Ingel18221.wiff"	TIQFVDWCPTGFK	R	C	99,7 %	55,2	29,6	53,5	Carbamidomethyl (+57)	1 597,76	2	-0,0023	-1,4	379	391
18220-18222_ OuelletteM_20131010	18221_medium	18221_medium	Ingel18221_MGFPeaklist (F052589)	alpha tubulin	LinJ.13.1460	alpha tubulin	100,0 %	2,52%	54 163,3	35	73	247	Locus:1.1.1.5117.5 File:"Ingel18221.wiff"	TIQFVDWCPTGFK	R	C	99,7 %	55,6	29,6	55,6	Carbamidomethyl (+57)	1 597,76	2	-0,0023	-1,4	379	391
18220-18222_ OuelletteM_20131010	18221_medium	18221_medium	Ingel18221_MGFPeaklist (F052589)	alpha tubulin	LinJ.13.1460	alpha tubulin	100,0 %	2,52%	54 163,3	35	73	247	Locus:1.1.1.5118.9 File:"Ingel18221.wiff"	TIQFVDWCPTGFK	R	C	99,7 %	57,2	29,6	57,2	Carbamidomethyl (+57)	1 597,76	2	-0,0023	-1,4	379	391
18220-18222_ OuelletteM_20131010	18221_medium	18221_medium	Ingel18221_MGFPeaklist (F052589)	alpha tubulin	LinJ.13.1460	alpha tubulin	100,0 %	2,52%	54 163,3	35	73	247	Locus:1.1.1.5125.9 File:"Ingel18221.wiff"	TIQFVDWCPTGFK	R	C	99,7 %	65,3	29,5	62,4	Carbamidomethyl (+57)	1 597,76	2	-0,0047	-2,9	379	391
18220-18222_ OuelletteM_20131010	18221_medium	18221_medium	Ingel18221_MGFPeaklist (F052589)	alpha tubulin	LinJ.13.1460	alpha tubulin	100,0 %	2,52%	54 163,3	35	73	247	Locus:1.1.1.5126.13 File:"Ingel18221.wiff"	TIQFVDWCPTGFK	R	C	99,7 %	65,5	29,5	60,9	Carbamidomethyl (+57)	1 597,76	2	-0,0049	-3,1	379	391
18220-18222_ OuelletteM_20131010	18221_medium	18221_medium	Ingel18221_MGFPeaklist (F052589)	alpha tubulin	LinJ.13.1460	alpha tubulin	100,0 %	2,52%	54 163,3	35	73	247	Locus:1.1.1.5110.9 File:"Ingel18221.wiff"	TIQFVDWCPTGFK	R	C	99,7 %	67,8	29,6	67,8	Carbamidomethyl (+57)	1 597,76	2	-0,0023	-1,4	379	391
18220-18222_ OuelletteM_20131010	18221_medium	18221_medium	Ingel18221_MGFPeaklist (F052589)	alpha tubulin	LinJ.13.1460	alpha tubulin	100,0 %	2,52%	54 163,3	35	73	247	Locus:1.1.1.4736.17 File:"Ingel18221.wiff"	YMSCCLMYR	K	G	99,7 %	33,3	25,0	33,3	Oxidation (+16), Carbamidomethyl (+57), Carbamidomethyl (+57), Oxidation (+16)	1 314,49	2	0,0015	1,2	351	359
18220-18222_ OuelletteM_20131010	18221_medium	18221_medium	Ingel18221_MGFPeaklist (F052589)	alpha tubulin	LinJ.13.1460	alpha tubulin	100,0 %	2,52%	54 163,3	35	73	247	Locus:1.1.1.4727.19 File:"Ingel18221.wiff"	YMSCCLMYR	K	G	99,7 %	54,4	25,0	54,4	Oxidation (+16), Carbamidomethyl (+57), Carbamidomethyl (+57), Oxidation (+16)	1 314,49	2	0,0015	1,2	351	359
18220-18222_ OuelletteM_20131010	18221_medium	18221_medium	Ingel18221_MGFPeaklist (F052589)	alpha tubulin	LinJ.13.1460	alpha tubulin	100,0 %	2,52%	54 163,3	35	73	247	Locus:1.1.1.4728.18 File:"Ingel18221.wiff"	YMSCCLMYR	K	G	99,7 %	54,6	25,0	51,5	Oxidation (+16), Carbamidomethyl (+57), Carbamidomethyl (+57), Oxidation (+16)	1 314,49	2	0,0015	1,2	351	359
18220-18222_ OuelletteM_20131010	18221_medium	18221_medium	Ingel18221_MGFPeaklist (F052589)	alpha tubulin	LinJ.13.1460	alpha tubulin	100,0 %	2,52%	54 163,3	35	73	247	Locus:1.1.1.4735.20 File:"Ingel18221.wiff"	YMSCCLMYR	K	G	99,7 %	61,1	25,0	60,7	Oxidation (+16), Carbamidomethyl (+57), Carbamidomethyl (+57), Oxidation (+16)	1 314,49	2	0,0015	1,2	351	359
18220-18222_ OuelletteM_20131010	18221_medium	18221_medium	Ingel18221_MGFPeaklist (F052589)	alpha tubulin	LinJ.13.0330	alpha tubulin	100,0 %	2,52%	49 741,0	35	73	247	Locus:1.1.1.4994.21 File:"Ingel18221.wiff"	AFVHWYVGEGMEEGEFSEAR	R	E	99,7 %	34,8	25,9	34,8	Oxidation (+16)	2 345,01	2	0,0036	1,5	403	422
18220-18222_ OuelletteM_20131010	18221_medium	18221_medium	Ingel18221_MGFPeaklist (F052589)	alpha tubulin	LinJ.13.0330	alpha tubulin	100,0 %	2,52%	49 741,0	35	73	247	Locus:1.1.1.4994.13 File:"Ingel18221.wiff"	AFVHWYVGEGMEEGEFSEAR	R	E	99,7 %	67,4	25,5	62,4	Oxidation (+16)	2 345,00	3	-0,0015	-0,64	403	422
18220-18222_ OuelletteM_20131010	18221_medium	18221_medium	Ingel18221_MGFPeaklist (F052589)	alpha tubulin	LinJ.13.0330	alpha tubulin	100,0 %	2,52%	49 741,0	35	73	247	Locus:1.1.1.4996.16 File:"Ingel18221.wiff"	AFVHWYVGEGMEEGEFSEAR	R	E	99,7 %	69,4	25,5	68,1	Oxidation (+16)	2 345,00	3	-0,0015	-0,64	403	422
18220-18222_ OuelletteM_20131010	18221_medium	18221_medium	Ingel18221_MGFPeaklist (F052589)	alpha tubulin	LinJ.13.0330	alpha tubulin	100,0 %	2,52%	49 741,0	35	73	247	Locus:1.1.1.4985.13 File:"Ingel18221.wiff"	AFVHWYVGEGMEEGEFSEAR	R	E	99,7 %	86,2	25,5	86,2	Oxidation (+16)	2 345,00	3	-0,0015	-0,64	403	422
18220-18222_ OuelletteM_20131010	18221_medium	18221_medium	Ingel18221_MGFPeaklist (F052589)	alpha tubulin	LinJ.13.0330	alpha tubulin	100,0 %	2,52%	49 741,0	35	73	247	Locus:1.1.1.4987.15 File:"Ingel18221.wiff"	AFVHWYVGEGMEEGEFSEAR	R	E	99,7 %	93,7	25,5	93,7	Oxidation (+16)	2 345,00	3	-0,0015	-0,64	403	422
18220-18222_ OuelletteM_20131010	18221_medium	18221_medium	Ingel18221_MGFPeaklist (F052589)	alpha tubulin	LinJ.13.0330	alpha tubulin	100,0 %	2,52%	49 741,0	35	73	247	Locus:1.1.1.5122.15 File:"Ingel18221.wiff"	AVCMIANSTAIAEVFAR	R	I	97,8 %	30,7	29,8	30,7	Carbamidomethyl (+57), Oxidation (+16), Deamidated (+1)	1 839,90	2	0,015	8,4	374	390
18220-18222_ OuelletteM_20131010	18221_medium	18221_medium	Ingel18221_MGFPeaklist (F052589)	alpha tubulin	LinJ.13.0330	alpha tubulin	100,0 %	2,52%	49 741,0	35	73	247	Locus:1.1.1.5076.7 File:"Ingel18221.wiff"	AVCMIANSTAIAEVFAR	R	I	99,2 %	137	29,7	128	Carbamidomethyl (+57), Oxidation (+16)	1 838,89	2	-0,0074	-4,0	374	390
18220-18222_ OuelletteM_20131010	18221_medium	18221_medium	Ingel18221_MGFPeaklist (F052589)	alpha tubulin	LinJ.13.0330	alpha tubulin	100,0 %	2,52%	49 741,0	35	73	247	Locus:1.1.1.5100.20 File:"Ingel18221.wiff"	AVCMIANSTAIAEVFAR	R	I	99,3 %	20,5	29,7	20,5	Carbamidomethyl (+57), Oxidation (+16)	1 838,90	2	-0,0026	-1,4	374	390
18220-18222_ OuelletteM_20131010	18221_medium	18221_medium	Ingel18221_MGFPeaklist (F052589)	alpha tubulin	LinJ.13.0330	alpha tubulin	100,0 %	2,52%	49 741,0	35	73	247	Locus:1.1.1.5111.19 File:"Ingel18221.wiff"	AVCMIANSTAIAEVFAR	R	I	99,7 %	31,4	29,7	30,6	Carbamidomethyl (+57), Oxidation (+16), Deamidated (+1)	1 839,89	2	0,0026	1,4	374	390
18220-18222_ OuelletteM_20131010	18221_medium	18221_medium	Ingel18221_MGFPeaklist (F052589)	alpha tubulin	LinJ.13.0330	alpha tubulin	100,0 %	2,52%	49 741,0	35	73	247	Locus:1.1.1.5136.16 File:"Ingel18221.wiff"	AVCMIANSTAIAEVFAR	R	I	99,7 %	122	30,0	118	Carbamidomethyl (+57)	1 822,90	2	-0,0025	-1,4	374	390
18220-18222_ OuelletteM_20131010	18221_medium	18221_medium	Ingel18221_MGFPeaklist (F052589)	alpha tubulin	LinJ.13.0330	alpha tubulin	100,0 %	2,52%	49 741,0	35	73	247	Locus:1.1.1.5075.9 File:"Ingel18221.wiff"	AVCMIANSTAIAEVFAR	R	I	99,7 %	115	29,7	113	Carbamidomethyl (+57), Oxidation (+16)	1 838,89	2	-0,0074	-4,0	374	390
18220-18222_ OuelletteM_20131010	18221_medium	18221_medium	Ingel18221_MGFPeaklist (F052589)	alpha tubulin	LinJ.13.0330	alpha tubulin	100,0 %	2,52%	49 741,0	35	73	247	Locus:1.1.1.5083.18 File:"Ingel18221.wiff"	AVCMIANSTAIAEVFAR	R	I	99,7 %	111	29,7	109	Carbamidomethyl (+57), Oxidation (+16)	1 838,89	2	-0,0074	-4,0	374	390
18220-18222_ OuelletteM_20131010	18221_medium	18221_medium	Ingel18221_MGFPeaklist (F052589)	alpha tubulin	LinJ.13.0330	alpha tubulin	100,0 %	2,52%	49 741,0	35	73	247	Locus:1.1.1.5102.19 File:"Ingel18221.wiff"	AVCMIANSTAIAEVFAR	R	I	99,7 %	42,0	29,7	33,8	Carbamidomethyl (+57), Oxidation (+16)	1 838,89	2	-0,014	-7,7	374	390
18220-18222_ OuelletteM_20131010	18221_medium	18221_medium	Ingel18221_MGFPeaklist (F052589)	alpha tubulin	LinJ.13.0330	alpha tubulin	100,0 %	2,52%	49 741,0	35	73	247	Locus:1.1.1.5100.4 File:"Ingel18221.wiff"	AVCMIANSTAIAEVFAR	R	I	99,7 %	46,5	29,7	41,0	Carbamidomethyl (+57), Oxidation (+16)	1 838,89	3	-0,0080	-4,3	374	390
18220-18222_ OuelletteM_20131010	18221_medium	18221_medium	Ingel18221_MGFPeaklist (F052589)	alpha tubulin	LinJ.13.0330	alpha tubulin	100,0 %	2,52%	49 741,0	35	73	247	Locus:1.1.1.5107.4 File:"Ingel18221.wiff"	AVCMIANSTAIAEVFAR	R	I	99,7 %	51,3	29,7	44,0	Carbamidomethyl (+57), Oxidation (+16)	1 838,90	3	-0,0023	-1,2	374	390
18220-18222_ OuelletteM_20131010	18221_medium	18221_medium	Ingel18221_MGFPeaklist (F052589)	alpha tubulin	LinJ.13.0330	alpha tubulin	100,0 %	2,52%	49 741,0	35	73	247	Locus:1.1.1.5109.5 File:"Ingel18221.wiff"	AVCMIANSTAIAEVFAR	R	I	99,7 %	53,7	29,7	46,7	Carbamidomethyl (+57), Oxidation (+16), Deamidated (+1)	1 839,89	3	0,0052	2,8	374	390
18220-18222_ OuelletteM_20131010	18221_medium	18221_medium	Ingel18221_MGFPeaklist (F052589)	alpha tubulin	LinJ.13.0330	alpha tubulin	100,0 %	2,52%	49 741,0	35	73	247	Locus:1.1.1.5120.15 File:"Ingel18221.wiff"	AVCMIANSTAIAEVFAR	R	I	99,7 %	59,4	29,4	53,3	Carbamidomethyl (+57), Oxidation (+16)	1 838,87	2	-0,032	-18	374	390
18220-18222_ OuelletteM_20131010	18221_medium	18221_medium	Ingel18221_MGFPeaklist (F052589)	alpha tubulin	LinJ.13.0330	alpha tubulin	100,0 %	2,52%	49 741,0	35	73	247	Locus:1.1.1.5099.6 File:"Ingel18221.wiff"	AVCMIANSTAIAEVFAR	R	I	99,7 %	61,7	29,8	52,5	Carbamidomethyl (+57), Oxidation (+16)	1 838,90	3	-0,00018	-0,097	374	390
18220-18222_ OuelletteM_20131010	18221_medium	18221_medium	Ingel18221_MGFPeaklist (F052589)	alpha tubulin	LinJ.13.0330	alpha tubulin	100,0 %	2,52%	49 741,0	35	73	247	Locus:1.1.1.5085.3 File:"Ingel18221.wiff"	AVCMIANSTAIAEVFAR	R	I	99,7 %	80,2	29,7	72,3	Carbamidomethyl (+57), Oxidation (+16)	1 838,90	3	-0,0065	-3,5	374	390
18220-18222_ OuelletteM_20131010	18221_medium	18221_medium	Ingel18221_MGFPeaklist (F052589)	alpha tubulin	LinJ.13.0330	alpha tubulin	100,0 %	2,52%	49 741,0	35	73	247	Locus:1.1.1.5085.17 File:"Ingel18221.wiff"	AVCMIANSTAIAEVFAR	R	I	99,7 %	91,8	29,7	90,0	Carbamidomethyl (+57), Oxidation (+16)	1 838,89	2	-0,0074	-4,0	374	390
18220-18222_ OuelletteM_20131010	18221_medium	18221_medium	Ingel18221_MGFPeaklist (F052589)	alpha tubulin	LinJ.13.0330	alpha tubulin	100,0 %	2,52%	49 741,0	35	73	247	Locus:1.1.1.5086.5 File:"Ingel18221.wiff"	AVCMIANSTAIAEVFAR	R	I	99,7 %	98,4	29,7	88,9	Carbamidomethyl (+57), Oxidation (+16)	1 838,90	3	-0,0065	-3,5	374	390
18220-18222_ OuelletteM_20131010	18221_medium	18221_medium	Ingel18221_MGFPeaklist (F052589)	alpha tubulin	LinJ.13.0330	alpha tubulin	100,0 %	2,52%	49 741,0	35	73	247	Locus:1.1.1.5092.10 File:"Ingel18221.wiff"	AVCMIANSTAIAEVFAR	R	I	99,7 %	105	29,7	105	Carbamidomethyl (+57), Oxidation (+16)	1 838,89	2	-0,0074	-4,0	374	390
18220-18222_ OuelletteM_20131010	18221_medium	18221_medium	Ingel18221_MGFPeaklist (F052589)	alpha tubulin	LinJ.13.0330	alpha tubulin	100,0 %	2,52%	49 741,0	35	73	247	Locus:1.1.1.5084.20 File:"Ingel18221.wiff"	AVCMIANSTAIAEVFAR	R	I	99,7 %	106	29,7	99,8	Carbamidomethyl (+57), Oxidation (+16)	1 838,89	2	-0,0074	-4,0	374	390
18220-18222_ OuelletteM_20131010	18221_medium	18221_medium	Ingel18221_MGFPeaklist (F052589)	alpha tubulin	LinJ.13.0330	alpha tubulin	100,0 %	2,52%	49 741,0	35	73	247	Locus:1.1.1.5091.4 File:"Ingel18221.wiff"	AVCMIANSTAIAEVFAR	R	I	99,7 %	107	29,7	105	Carbamidomethyl (+57), Oxidation (+16)	1 838,89	2	-0,0074	-4,0	374	390
18220-18222_ OuelletteM_20131010	18221_medium	18221_medium	Ingel18221_MGFPeaklist (F052589)	alpha tubulin	LinJ.13.0330	alpha tubulin	100,0 %	2,52%	49 741,0	35	73	247	Locus:1.1.1.5137.11 File:"Ingel18221.wiff"	AVCMIANSTAIAEVFAR	R	I	99,7 %	110	30,0	103	Carbamidomethyl (+57)	1 822,90	2	-0,0025	-1,4	374	390
18220-18222_ OuelletteM_20131010	18221_medium	18221_medium	Ingel18221_MGFPeaklist (F052589)	alpha tubulin	LinJ.13.0330	alpha tubulin	100,0 %	2,52%	49 741,0	35	73	247	Locus:1.1.1.5063.20 File:"Ingel18221.wiff"	AYHEQLSVADITNSVFEPAGMLTK	K	C	96,7 %	25,9	28,9	10,6	Deamidated (+1), Oxidation (+16)	2 637,26	3	-0,0065	-2,5	281	304
18220-18222_ OuelletteM_20131010	18221_medium	18221_medium	Ingel18221_MGFPeaklist (F052589)	alpha tubulin	LinJ.13.0330	alpha tubulin	100,0 %	2,52%	49 741,0	35	73	247	Locus:1.1.1.5057.16 File:"Ingel18221.wiff"	AYHEQLSVADITNSVFEPAGMLTK	K	C	99,6 %	30,3	28,9	20,2	Deamidated (+1), Oxidation (+16)	2 637,26	3	-0,0065	-2,5	281	304
18220-18222_ OuelletteM_20131010	18221_medium	18221_medium	Ingel18221_MGFPeaklist (F052589)	alpha tubulin	LinJ.13.0330	alpha tubulin	100,0 %	2,52%	49 741,0	35	73	247	Locus:1.1.1.5130.13 File:"Ingel18221.wiff"	AYHEQLSVADITNSVFEPAGMLTK	K	C	99,7 %	67,5	29,1	67,5	Oxidation (+16)	2 636,27	3	-0,0065	-2,5	281	304
18220-18222_ OuelletteM_20131010	18221_medium	18221_medium	Ingel18221_MGFPeaklist (F052589)	alpha tubulin	LinJ.13.0330	alpha tubulin	100,0 %	2,52%	49 741,0	35	73	247	Locus:1.1.1.5129.13 File:"Ingel18221.wiff"	AYHEQLSVADITNSVFEPAGMLTK	K	C	99,7 %	69,0	29,1	69,0	Oxidation (+16)	2 636,27	3	-0,0065	-2,5	281	304
18220-18222_ OuelletteM_20131010	18221_medium	18221_medium	Ingel18221_MGFPeaklist (F052589)	alpha tubulin	LinJ.13.0330	alpha tubulin	100,0 %	2,52%	49 741,0	35	73	247	Locus:1.1.1.5130.3 File:"Ingel18221.wiff"	AYHEQLSVADITNSVFEPAGMLTK	K	C	99,7 %	77,0	29,1	76,7	Oxidation (+16)	2 636,27	4	-0,0093	-3,5	281	304
18220-18222_ OuelletteM_20131010	18221_medium	18221_medium	Ingel18221_MGFPeaklist (F052589)	alpha tubulin	LinJ.13.0330	alpha tubulin	100,0 %	2,52%	49 741,0	35	73	247	Locus:1.1.1.5131.10 File:"Ingel18221.wiff"	AYHEQLSVADITNSVFEPAGMLTK	K	C	99,7 %	92,7	29,1	89,2	Oxidation (+16)	2 636,27	3	-0,0065	-2,5	281	304
18220-18222_ OuelletteM_20131010	18221_medium	18221_medium	Ingel18221_MGFPeaklist (F052589)	alpha tubulin	LinJ.13.0330	alpha tubulin	100,0 %	2,52%	49 741,0	35	73	247	Locus:1.1.1.5132.9 File:"Ingel18221.wiff"	AYHEQLSVADITNSVFEPAGMLTK	K	C	99,7 %	96,5	29,1	96,5	Oxidation (+16)	2 636,27	3	-0,0065	-2,5	281	304
18220-18222_ OuelletteM_20131010	18221_medium	18221_medium	Ingel18221_MGFPeaklist (F052589)	alpha tubulin	LinJ.13.0330	alpha tubulin	100,0 %	2,52%	49 741,0	35	73	247	Locus:1.1.1.4999.20 File:"Ingel18221.wiff"	CGINYQPPTVVPGGDLAK	K	V	96,0 %	15,0	30,6	14,8	Carbamidomethyl (+57)	1 884,94	2	0,0021	1,1	353	370
18220-18222_ OuelletteM_20131010	18221_medium	18221_medium	Ingel18221_MGFPeaklist (F052589)	alpha tubulin	LinJ.13.0330	alpha tubulin	100,0 %	2,52%	49 741,0	35	73	247	Locus:1.1.1.4936.2 File:"Ingel18221.wiff"	CGINYQPPTVVPGGDLAK	K	V	97,7 %	25,7	30,5	21,2	Carbamidomethyl (+57)	1 884,93	4	-0,013	-6,9	353	370
18220-18222_ OuelletteM_20131010	18221_medium	18221_medium	Ingel18221_MGFPeaklist (F052589)	alpha tubulin	LinJ.13.0330	alpha tubulin	100,0 %	2,52%	49 741,0	35	73	247	Locus:1.1.1.4945.10 File:"Ingel18221.wiff"	CGINYQPPTVVPGGDLAK	K	V	97,8 %	44,8	30,4	9,54	Carbamidomethyl (+57), Deamidated (+1)	1 885,94	3	0,012	6,3	353	370
18220-18222_ OuelletteM_20131010	18221_medium	18221_medium	Ingel18221_MGFPeaklist (F052589)	alpha tubulin	LinJ.13.0330	alpha tubulin	100,0 %	2,52%	49 741,0	35	73	247	Locus:1.1.1.4934.20 File:"Ingel18221.wiff"	CGINYQPPTVVPGGDLAK	K	V	98,9 %	24,5	30,6	16,2	Carbamidomethyl (+57)	1 884,94	2	-0,0027	-1,4	353	370
18220-18222_ OuelletteM_20131010	18221_medium	18221_medium	Ingel18221_MGFPeaklist (F052589)	alpha tubulin	LinJ.13.0330	alpha tubulin	100,0 %	2,52%	49 741,0	35	73	247	Locus:1.1.1.4932.9 File:"Ingel18221.wiff"	CGINYQPPTVVPGGDLAK	K	V	99,5 %	23,5	30,6	21,8	Carbamidomethyl (+57)	1 884,94	3	-0,0023	-1,2	353	370
18220-18222_ OuelletteM_20131010	18221_medium	18221_medium	Ingel18221_MGFPeaklist (F052589)	alpha tubulin	LinJ.13.0330	alpha tubulin	100,0 %	2,52%	49 741,0	35	73	247	Locus:1.1.1.4947.10 File:"Ingel18221.wiff"	CGINYQPPTVVPGGDLAK	K	V	99,6 %	25,7	30,6	25,7	Carbamidomethyl (+57)	1 884,94	3	-0,0023	-1,2	353	370
18220-18222_ OuelletteM_20131010	18221_medium	18221_medium	Ingel18221_MGFPeaklist (F052589)	alpha tubulin	LinJ.13.0330	alpha tubulin	100,0 %	2,52%	49 741,0	35	73	247	Locus:1.1.1.4937.20 File:"Ingel18221.wiff"	CGINYQPPTVVPGGDLAK	K	V	99,7 %	37,7	30,6	37,7	Carbamidomethyl (+57)	1 884,94	2	-0,0027	-1,4	353	370
18220-18222_ OuelletteM_20131010	18221_medium	18221_medium	Ingel18221_MGFPeaklist (F052589)	alpha tubulin	LinJ.13.0330	alpha tubulin	100,0 %	2,52%	49 741,0	35	73	247	Locus:1.1.1.4933.8 File:"Ingel18221.wiff"	CGINYQPPTVVPGGDLAK	K	V	99,7 %	40,6	30,6	40,6	Carbamidomethyl (+57)	1 884,94	3	-0,0023	-1,2	353	370
18220-18222_ OuelletteM_20131010	18221_medium	18221_medium	Ingel18221_MGFPeaklist (F052589)	alpha tubulin	LinJ.13.0330	alpha tubulin	100,0 %	2,52%	49 741,0	35	73	247	Locus:1.1.1.4939.3 File:"Ingel18221.wiff"	CGINYQPPTVVPGGDLAK	K	V	99,7 %	44,2	30,5	42,9	Carbamidomethyl (+57)	1 884,92	4	-0,017	-9,2	353	370
18220-18222_ OuelletteM_20131010	18221_medium	18221_medium	Ingel18221_MGFPeaklist (F052589)	alpha tubulin	LinJ.13.0330	alpha tubulin	100,0 %	2,52%	49 741,0	35	73	247	Locus:1.1.1.4940.21 File:"Ingel18221.wiff"	CGINYQPPTVVPGGDLAK	K	V	99,7 %	60,8	30,6	60,8	Carbamidomethyl (+57)	1 884,94	2	-0,0027	-1,4	353	370
18220-18222_ OuelletteM_20131010	18221_medium	18221_medium	Ingel18221_MGFPeaklist (F052589)	alpha tubulin	LinJ.13.0330	alpha tubulin	100,0 %	2,52%	49 741,0	35	73	247	Locus:1.1.1.4941.20 File:"Ingel18221.wiff"	CGINYQPPTVVPGGDLAK	K	V	99,7 %	69,5	30,6	65,9	Carbamidomethyl (+57)	1 884,94	2	-0,0027	-1,4	353	370
18220-18222_ OuelletteM_20131010	18221_medium	18221_medium	Ingel18221_MGFPeaklist (F052589)	alpha tubulin	LinJ.13.0330	alpha tubulin	100,0 %	2,52%	49 741,0	35	73	247	Locus:1.1.1.4933.21 File:"Ingel18221.wiff"	CGINYQPPTVVPGGDLAK	K	V	99,7 %	70,8	30,6	70,8	Carbamidomethyl (+57)	1 884,94	2	-0,0027	-1,4	353	370
18220-18222_ OuelletteM_20131010	18221_medium	18221_medium	Ingel18221_MGFPeaklist (F052589)	alpha tubulin	LinJ.13.0330	alpha tubulin	100,0 %	2,52%	49 741,0	35	73	247	Locus:1.1.1.4932.20 File:"Ingel18221.wiff"	CGINYQPPTVVPGGDLAK	K	V	99,7 %	71,9	30,6	71,9	Carbamidomethyl (+57)	1 884,94	2	-0,0027	-1,4	353	370
18220-18222_ OuelletteM_20131010	18221_medium	18221_medium	Ingel18221_MGFPeaklist (F052589)	alpha tubulin	LinJ.13.0330	alpha tubulin	100,0 %	2,52%	49 741,0	35	73	247	Locus:1.1.1.4934.17 File:"Ingel18221.wiff"	CGINYQPPTVVPGGDLAKVQR	K	A	99,7 %	53,2	29,2	53,2	Carbamidomethyl (+57)	2 268,17	3	0,00074	0,32	353	373
18220-18222_ OuelletteM_20131010	18221_medium	18221_medium	Ingel18221_MGFPeaklist (F052589)	alpha tubulin	LinJ.13.0330	alpha tubulin	100,0 %	2,52%	49 741,0	35	73	247	Locus:1.1.1.4939.19 File:"Ingel18221.wiff"	CGINYQPPTVVPGGDLAKVQR	K	A	99,7 %	82,6	29,2	77,7	Carbamidomethyl (+57)	2 268,17	3	0,00074	0,32	353	373
18220-18222_ OuelletteM_20131010	18221_medium	18221_medium	Ingel18221_MGFPeaklist (F052589)	alpha tubulin	LinJ.13.0330	alpha tubulin	100,0 %	2,52%	49 741,0	35	73	247	Locus:1.1.1.4938.17 File:"Ingel18221.wiff"	CGINYQPPTVVPGGDLAKVQR	K	A	99,7 %	92,2	29,2	89,2	Carbamidomethyl (+57)	2 268,17	3	0,00074	0,32	353	373
18220-18222_ OuelletteM_20131010	18221_medium	18221_medium	Ingel18221_MGFPeaklist (F052589)	alpha tubulin	LinJ.13.0330	alpha tubulin	100,0 %	2,52%	49 741,0	35	73	247	Locus:1.1.1.5131.12 File:"Ingel18221.wiff"	CIFLDLEPTVVDEVR	R	T	99,7 %	118	30,2	104	Carbamidomethyl (+57)	1 803,90	2	-0,012	-6,6	65	79
18220-18222_ OuelletteM_20131010	18221_medium	18221_medium	Ingel18221_MGFPeaklist (F052589)	alpha tubulin	LinJ.13.0330	alpha tubulin	100,0 %	2,52%	49 741,0	35	73	247	Locus:1.1.1.5135.16 File:"Ingel18221.wiff"	CIFLDLEPTVVDEVR	R	T	99,7 %	114	30,2	102	Carbamidomethyl (+57)	1 803,90	2	-0,012	-6,6	65	79
18220-18222_ OuelletteM_20131010	18221_medium	18221_medium	Ingel18221_MGFPeaklist (F052589)	alpha tubulin	LinJ.13.0330	alpha tubulin	100,0 %	2,52%	49 741,0	35	73	247	Locus:1.1.1.5162.7 File:"Ingel18221.wiff"	CIFLDLEPTVVDEVR	R	T	99,7 %	74,8	30,2	68,6	Carbamidomethyl (+57)	1 803,91	2	0,0027	1,5	65	79
18220-18222_ OuelletteM_20131010	18221_medium	18221_medium	Ingel18221_MGFPeaklist (F052589)	alpha tubulin	LinJ.13.0330	alpha tubulin	100,0 %	2,52%	49 741,0	35	73	247	Locus:1.1.1.5141.15 File:"Ingel18221.wiff"	CIFLDLEPTVVDEVR	R	T	99,7 %	102	30,2	96,0	Carbamidomethyl (+57)	1 803,91	2	-0,0019	-1,0	65	79
18220-18222_ OuelletteM_20131010	18221_medium	18221_medium	Ingel18221_MGFPeaklist (F052589)	alpha tubulin	LinJ.13.0330	alpha tubulin	100,0 %	2,52%	49 741,0	35	73	247	Locus:1.1.1.5142.18 File:"Ingel18221.wiff"	CIFLDLEPTVVDEVR	R	T	99,7 %	102	30,2	89,2	Carbamidomethyl (+57)	1 803,91	2	-0,0019	-1,0	65	79
18220-18222_ OuelletteM_20131010	18221_medium	18221_medium	Ingel18221_MGFPeaklist (F052589)	alpha tubulin	LinJ.13.0330	alpha tubulin	100,0 %	2,52%	49 741,0	35	73	247	Locus:1.1.1.5141.12 File:"Ingel18221.wiff"	CIFLDLEPTVVDEVRTGTYR	R	Q	98,5 %	24,3	29,9	16,5	Carbamidomethyl (+57)	2 382,18	3	-0,0068	-2,8	65	84
18220-18222_ OuelletteM_20131010	18221_medium	18221_medium	Ingel18221_MGFPeaklist (F052589)	alpha tubulin	LinJ.13.0330	alpha tubulin	100,0 %	2,52%	49 741,0	35	73	247	Locus:1.1.1.5139.5 File:"Ingel18221.wiff"	CIFLDLEPTVVDEVRTGTYR	R	Q	99,4 %	28,5	29,9	27,7	Carbamidomethyl (+57)	2 382,18	3	-0,0068	-2,8	65	84
18220-18222_ OuelletteM_20131010	18221_medium	18221_medium	Ingel18221_MGFPeaklist (F052589)	alpha tubulin	LinJ.13.0330	alpha tubulin	100,0 %	2,52%	49 741,0	35	73	247	Locus:1.1.1.5140.8 File:"Ingel18221.wiff"	CIFLDLEPTVVDEVRTGTYR	R	Q	99,7 %	41,3	29,9	41,1	Carbamidomethyl (+57)	2 382,18	3	-0,0068	-2,8	65	84
18220-18222_ OuelletteM_20131010	18221_medium	18221_medium	Ingel18221_MGFPeaklist (F052589)	alpha tubulin	LinJ.13.0330	alpha tubulin	100,0 %	2,52%	49 741,0	35	73	247	Locus:1.1.1.5141.11 File:"Ingel18221.wiff"	CIFLDLEPTVVDEVRTGTYR	R	Q	99,7 %	52,6	29,9	52,1	Carbamidomethyl (+57)	2 382,18	3	-0,0068	-2,8	65	84
18220-18222_ OuelletteM_20131010	18221_medium	18221_medium	Ingel18221_MGFPeaklist (F052589)	alpha tubulin	LinJ.13.0330	alpha tubulin	100,0 %	2,52%	49 741,0	35	73	247	Locus:1.1.1.5108.7 File:"Ingel18221.wiff"	CIGVEDDAFNTFFSETGAGKHVPR	K	C	99,7 %	54,7	29,1	52,9	Carbamidomethyl (+57)	2 653,27	4	0,045	17	41	64
18220-18222_ OuelletteM_20131010	18221_medium	18221_medium	Ingel18221_MGFPeaklist (F052589)	alpha tubulin	LinJ.13.0330	alpha tubulin	100,0 %	2,52%	49 741,0	35	73	247	Locus:1.1.1.5106.4 File:"Ingel18221.wiff"	CIGVEDDAFNTFFSETGAGKHVPR	K	C	99,7 %	63,8	29,1	63,8	Carbamidomethyl (+57)	2 653,27	4	0,045	17	41	64
18220-18222_ OuelletteM_20131010	18221_medium	18221_medium	Ingel18221_MGFPeaklist (F052589)	alpha tubulin	LinJ.13.0330	alpha tubulin	100,0 %	2,52%	49 741,0	35	73	247	Locus:1.1.1.4887.4 File:"Ingel18221.wiff"	DVNAAIATIK	K	T	98,4 %	23,2	30,2	16,4		1 014,57	2	-0,0010	-1,0	327	336
18220-18222_ OuelletteM_20131010	18221_medium	18221_medium	Ingel18221_MGFPeaklist (F052589)	alpha tubulin	LinJ.13.0330	alpha tubulin	100,0 %	2,52%	49 741,0	35	73	247	Locus:1.1.1.4896.6 File:"Ingel18221.wiff"	DVNAAIATIK	K	T	99,7 %	27,9	30,2	24,3		1 014,57	2	0,0012	1,2	327	336
18220-18222_ OuelletteM_20131010	18221_medium	18221_medium	Ingel18221_MGFPeaklist (F052589)	alpha tubulin	LinJ.13.0330	alpha tubulin	100,0 %	2,52%	49 741,0	35	73	247	Locus:1.1.1.4906.5 File:"Ingel18221.wiff"	DVNAAIATIK	K	T	99,7 %	36,3	30,2	24,1		1 014,57	2	0,0014	1,4	327	336
18220-18222_ OuelletteM_20131010	18221_medium	18221_medium	Ingel18221_MGFPeaklist (F052589)	alpha tubulin	LinJ.13.0330	alpha tubulin	100,0 %	2,52%	49 741,0	35	73	247	Locus:1.1.1.4907.6 File:"Ingel18221.wiff"	DVNAAIATIK	K	T	99,7 %	35,6	30,2	32,8		1 014,57	2	0,0014	1,4	327	336
18220-18222_ OuelletteM_20131010	18221_medium	18221_medium	Ingel18221_MGFPeaklist (F052589)	alpha tubulin	LinJ.13.0330	alpha tubulin	100,0 %	2,52%	49 741,0	35	73	247	Locus:1.1.1.4919.6 File:"Ingel18221.wiff"	DVNAAIATIK	K	T	99,7 %	41,0	30,2	33,2		1 014,57	2	0,0012	1,2	327	336
18220-18222_ OuelletteM_20131010	18221_medium	18221_medium	Ingel18221_MGFPeaklist (F052589)	alpha tubulin	LinJ.13.0330	alpha tubulin	100,0 %	2,52%	49 741,0	35	73	247	Locus:1.1.1.4838.6 File:"Ingel18221.wiff"	DVNAAIATIK	K	T	99,7 %	44,8	30,2	35,9		1 014,57	2	-0,0026	-2,6	327	336
18220-18222_ OuelletteM_20131010	18221_medium	18221_medium	Ingel18221_MGFPeaklist (F052589)	alpha tubulin	LinJ.13.0330	alpha tubulin	100,0 %	2,52%	49 741,0	35	73	247	Locus:1.1.1.4847.3 File:"Ingel18221.wiff"	DVNAAIATIK	K	T	99,7 %	46,9	30,2	35,7		1 014,57	2	-0,0026	-2,6	327	336
18220-18222_ OuelletteM_20131010	18221_medium	18221_medium	Ingel18221_MGFPeaklist (F052589)	alpha tubulin	LinJ.13.0330	alpha tubulin	100,0 %	2,52%	49 741,0	35	73	247	Locus:1.1.1.4885.5 File:"Ingel18221.wiff"	DVNAAIATIK	K	T	99,7 %	47,5	30,2	36,9		1 014,57	2	-0,0016	-1,6	327	336
18220-18222_ OuelletteM_20131010	18221_medium	18221_medium	Ingel18221_MGFPeaklist (F052589)	alpha tubulin	LinJ.13.0330	alpha tubulin	100,0 %	2,52%	49 741,0	35	73	247	Locus:1.1.1.4846.2 File:"Ingel18221.wiff"	DVNAAIATIK	K	T	99,7 %	51,5	30,2	39,1		1 014,57	2	-0,0026	-2,6	327	336
18220-18222_ OuelletteM_20131010	18221_medium	18221_medium	Ingel18221_MGFPeaklist (F052589)	alpha tubulin	LinJ.13.0330	alpha tubulin	100,0 %	2,52%	49 741,0	35	73	247	Locus:1.1.1.4856.6 File:"Ingel18221.wiff"	DVNAAIATIK	K	T	99,7 %	51,7	30,2	37,3		1 014,57	2	-0,00022	-0,22	327	336
18220-18222_ OuelletteM_20131010	18221_medium	18221_medium	Ingel18221_MGFPeaklist (F052589)	alpha tubulin	LinJ.13.0330	alpha tubulin	100,0 %	2,52%	49 741,0	35	73	247	Locus:1.1.1.4854.3 File:"Ingel18221.wiff"	DVNAAIATIK	K	T	99,7 %	51,9	30,2	35,7		1 014,57	2	-0,0026	-2,6	327	336
18220-18222_ OuelletteM_20131010	18221_medium	18221_medium	Ingel18221_MGFPeaklist (F052589)	alpha tubulin	LinJ.13.0330	alpha tubulin	100,0 %	2,52%	49 741,0	35	73	247	Locus:1.1.1.4839.9 File:"Ingel18221.wiff"	DVNAAIATIK	K	T	99,7 %	52,4	30,2	40,9		1 014,57	2	-0,0026	-2,6	327	336
18220-18222_ OuelletteM_20131010	18221_medium	18221_medium	Ingel18221_MGFPeaklist (F052589)	alpha tubulin	LinJ.13.0330	alpha tubulin	100,0 %	2,52%	49 741,0	35	73	247	Locus:1.1.1.4920.5 File:"Ingel18221.wiff"	DVNAAIATIK	K	T	99,7 %	58,4	30,2	49,1		1 014,57	2	0,0012	1,2	327	336
18220-18222_ OuelletteM_20131010	18221_medium	18221_medium	Ingel18221_MGFPeaklist (F052589)	alpha tubulin	LinJ.13.0330	alpha tubulin	100,0 %	2,52%	49 741,0	35	73	247	Locus:1.1.1.4780.4 File:"Ingel18221.wiff"	EDLAALEK	R	D	99,0 %	36,2	31,3	24,2		887,46	2	0,00068	0,76	423	430
18220-18222_ OuelletteM_20131010	18221_medium	18221_medium	Ingel18221_MGFPeaklist (F052589)	alpha tubulin	LinJ.13.0330	alpha tubulin	100,0 %	2,52%	49 741,0	35	73	247	Locus:1.1.1.4779.7 File:"Ingel18221.wiff"	EDLAALEK	R	D	99,0 %	39,5	31,3	29,9		887,46	2	0,000078	0,088	423	430
18220-18222_ OuelletteM_20131010	18221_medium	18221_medium	Ingel18221_MGFPeaklist (F052589)	alpha tubulin	LinJ.13.0330	alpha tubulin	100,0 %	2,52%	49 741,0	35	73	247	Locus:1.1.1.4772.4 File:"Ingel18221.wiff"	EDLAALEK	R	D	99,0 %	58,4	31,3	39,6		887,46	2	0,000078	0,088	423	430
18220-18222_ OuelletteM_20131010	18221_medium	18221_medium	Ingel18221_MGFPeaklist (F052589)	alpha tubulin	LinJ.13.0330	alpha tubulin	100,0 %	2,52%	49 741,0	35	73	247	Locus:1.1.1.4771.3 File:"Ingel18221.wiff"	EDLAALEK	R	D	99,0 %	63,7	31,3	47,1		887,46	2	0,000078	0,088	423	430
18220-18222_ OuelletteM_20131010	18221_medium	18221_medium	Ingel18221_MGFPeaklist (F052589)	alpha tubulin	LinJ.13.0330	alpha tubulin	100,0 %	2,52%	49 741,0	35	73	247	Locus:1.1.1.5054.2 File:"Ingel18221.wiff"	EIVDLALDR	K	I	99,7 %	44,2	29,2	29,5	Glu->pyro-Glu (-18)	1 024,55	2	-0,010	-9,8	113	121
18220-18222_ OuelletteM_20131010	18221_medium	18221_medium	Ingel18221_MGFPeaklist (F052589)	alpha tubulin	LinJ.13.0330	alpha tubulin	100,0 %	2,52%	49 741,0	35	73	247	Locus:1.1.1.4948.3 File:"Ingel18221.wiff"	EIVDLALDR	K	I	99,7 %	46,0	30,4	29,0		1 042,57	2	0,00098	0,94	113	121
18220-18222_ OuelletteM_20131010	18221_medium	18221_medium	Ingel18221_MGFPeaklist (F052589)	alpha tubulin	LinJ.13.0330	alpha tubulin	100,0 %	2,52%	49 741,0	35	73	247	Locus:1.1.1.4949.3 File:"Ingel18221.wiff"	EIVDLALDR	K	I	99,7 %	53,5	30,4	31,0		1 042,57	2	0,00098	0,94	113	121
18220-18222_ OuelletteM_20131010	18221_medium	18221_medium	Ingel18221_MGFPeaklist (F052589)	alpha tubulin	LinJ.13.0330	alpha tubulin	100,0 %	2,52%	49 741,0	35	73	247	Locus:1.1.1.4940.2 File:"Ingel18221.wiff"	EIVDLALDR	K	I	99,7 %	54,3	30,4	27,0		1 042,57	2	0,00098	0,94	113	121
18220-18222_ OuelletteM_20131010	18221_medium	18221_medium	Ingel18221_MGFPeaklist (F052589)	alpha tubulin	LinJ.13.0330	alpha tubulin	100,0 %	2,52%	49 741,0	35	73	247	Locus:1.1.1.5056.2 File:"Ingel18221.wiff"	EIVDLALDR	K	I	99,7 %	56,1	29,2	35,6	Glu->pyro-Glu (-18)	1 024,54	2	-0,012	-12	113	121
18220-18222_ OuelletteM_20131010	18221_medium	18221_medium	Ingel18221_MGFPeaklist (F052589)	alpha tubulin	LinJ.13.0330	alpha tubulin	100,0 %	2,52%	49 741,0	35	73	247	Locus:1.1.1.4941.3 File:"Ingel18221.wiff"	EIVDLALDR	K	I	99,7 %	57,1	30,4	29,7		1 042,57	2	0,00098	0,94	113	121
18220-18222_ OuelletteM_20131010	18221_medium	18221_medium	Ingel18221_MGFPeaklist (F052589)	alpha tubulin	LinJ.13.0330	alpha tubulin	100,0 %	2,52%	49 741,0	35	73	247	Locus:1.1.1.4996.2 File:"Ingel18221.wiff"	EIVDLALDRIR	K	K	99,4 %	27,7	27,2	19,3	Glu->pyro-Glu (-18)	1 293,74	3	0,0031	2,4	113	123
18220-18222_ OuelletteM_20131010	18221_medium	18221_medium	Ingel18221_MGFPeaklist (F052589)	alpha tubulin	LinJ.13.0330	alpha tubulin	100,0 %	2,52%	49 741,0	35	73	247	Locus:1.1.1.4995.2 File:"Ingel18221.wiff"	EIVDLALDRIR	K	K	99,6 %	32,7	27,2	27,6	Glu->pyro-Glu (-18)	1 293,74	3	0,0031	2,4	113	123
18220-18222_ OuelletteM_20131010	18221_medium	18221_medium	Ingel18221_MGFPeaklist (F052589)	alpha tubulin	LinJ.13.0330	alpha tubulin	100,0 %	2,52%	49 741,0	35	73	247	Locus:1.1.1.5123.5 File:"Ingel18221.wiff"	EIVDLALDRIR	K	K	99,7 %	33,7	27,2	22,4	Glu->pyro-Glu (-18)	1 293,74	2	0,0025	2,0	113	123
18220-18222_ OuelletteM_20131010	18221_medium	18221_medium	Ingel18221_MGFPeaklist (F052589)	alpha tubulin	LinJ.13.0330	alpha tubulin	100,0 %	2,52%	49 741,0	35	73	247	Locus:1.1.1.4995.3 File:"Ingel18221.wiff"	EIVDLALDRIR	K	K	99,7 %	33,8	28,3	26,2		1 311,75	3	-0,0015	-1,1	113	123
18220-18222_ OuelletteM_20131010	18221_medium	18221_medium	Ingel18221_MGFPeaklist (F052589)	alpha tubulin	LinJ.13.0330	alpha tubulin	100,0 %	2,52%	49 741,0	35	73	247	Locus:1.1.1.5124.5 File:"Ingel18221.wiff"	EIVDLALDRIR	K	K	99,7 %	36,1	27,2	24,6	Glu->pyro-Glu (-18)	1 293,74	2	0,0025	2,0	113	123
18220-18222_ OuelletteM_20131010	18221_medium	18221_medium	Ingel18221_MGFPeaklist (F052589)	alpha tubulin	LinJ.13.0330	alpha tubulin	100,0 %	2,52%	49 741,0	35	73	247	Locus:1.1.1.4991.7 File:"Ingel18221.wiff"	EIVDLALDRIR	K	K	99,7 %	41,7	28,3	23,4		1 311,75	2	-0,00042	-0,32	113	123
18220-18222_ OuelletteM_20131010	18221_medium	18221_medium	Ingel18221_MGFPeaklist (F052589)	alpha tubulin	LinJ.13.0330	alpha tubulin	100,0 %	2,52%	49 741,0	35	73	247	Locus:1.1.1.4992.2 File:"Ingel18221.wiff"	EIVDLALDRIR	K	K	99,7 %	40,1	28,3	33,6		1 311,75	3	-0,0015	-1,1	113	123
18220-18222_ OuelletteM_20131010	18221_medium	18221_medium	Ingel18221_MGFPeaklist (F052589)	alpha tubulin	LinJ.13.0330	alpha tubulin	100,0 %	2,52%	49 741,0	35	73	247	Locus:1.1.1.5000.2 File:"Ingel18221.wiff"	EIVDLALDRIR	K	K	99,7 %	42,7	28,3	35,7		1 311,75	3	-0,0015	-1,1	113	123
18220-18222_ OuelletteM_20131010	18221_medium	18221_medium	Ingel18221_MGFPeaklist (F052589)	alpha tubulin	LinJ.13.0330	alpha tubulin	100,0 %	2,52%	49 741,0	35	73	247	Locus:1.1.1.4998.2 File:"Ingel18221.wiff"	EIVDLALDRIR	K	K	99,7 %	44,0	28,3	35,5		1 311,75	3	-0,0015	-1,1	113	123
18220-18222_ OuelletteM_20131010	18221_medium	18221_medium	Ingel18221_MGFPeaklist (F052589)	alpha tubulin	LinJ.13.0330	alpha tubulin	100,0 %	2,52%	49 741,0	35	73	247	Locus:1.1.1.4999.2 File:"Ingel18221.wiff"	EIVDLALDRIR	K	K	99,7 %	46,6	28,3	37,0		1 311,75	3	-0,0015	-1,1	113	123
18220-18222_ OuelletteM_20131010	18221_medium	18221_medium	Ingel18221_MGFPeaklist (F052589)	alpha tubulin	LinJ.13.0330	alpha tubulin	100,0 %	2,52%	49 741,0	35	73	247	Locus:1.1.1.5145.6 File:"Ingel18221.wiff"	FDGALNVDLTEFQTNLVPYPR	R	I	99,7 %	132	29,5	126		2 408,20	3	-0,0045	-1,9	244	264
18220-18222_ OuelletteM_20131010	18221_medium	18221_medium	Ingel18221_MGFPeaklist (F052589)	alpha tubulin	LinJ.13.0330	alpha tubulin	100,0 %	2,52%	49 741,0	35	73	247	Locus:1.1.1.5146.7 File:"Ingel18221.wiff"	FDGALNVDLTEFQTNLVPYPR	R	I	99,7 %	99,2	29,5	93,2		2 408,20	3	-0,0045	-1,9	244	264
18220-18222_ OuelletteM_20131010	18221_medium	18221_medium	Ingel18221_MGFPeaklist (F052589)	alpha tubulin	LinJ.13.0330	alpha tubulin	100,0 %	2,52%	49 741,0	35	73	247	Locus:1.1.1.4768.13 File:"Ingel18221.wiff"	FDLMYSKR	K	A	99,0 %	38,3	30,6	38,3	Oxidation (+16)	1 074,52	2	0,00036	0,34	395	402
18220-18222_ OuelletteM_20131010	18221_medium	18221_medium	Ingel18221_MGFPeaklist (F052589)	alpha tubulin	LinJ.13.0330	alpha tubulin	100,0 %	2,52%	49 741,0	35	73	247	Locus:1.1.1.4959.4 File:"Ingel18221.wiff"	GDVVPKDVNAAIATIK	R	T	99,5 %	28,8	27,8	23,7		1 609,90	3	-0,0024	-1,5	321	336
18220-18222_ OuelletteM_20131010	18221_medium	18221_medium	Ingel18221_MGFPeaklist (F052589)	alpha tubulin	LinJ.13.0330	alpha tubulin	100,0 %	2,52%	49 741,0	35	73	247	Locus:1.1.1.4965.16 File:"Ingel18221.wiff"	GDVVPKDVNAAIATIK	R	T	99,7 %	44,3	27,8	42,5		1 609,90	2	-0,0029	-1,8	321	336
18220-18222_ OuelletteM_20131010	18221_medium	18221_medium	Ingel18221_MGFPeaklist (F052589)	alpha tubulin	LinJ.13.0330	alpha tubulin	100,0 %	2,52%	49 741,0	35	73	247	Locus:1.1.1.4964.16 File:"Ingel18221.wiff"	GDVVPKDVNAAIATIK	R	T	99,7 %	54,1	27,8	49,3		1 609,90	2	-0,0029	-1,8	321	336
18220-18222_ OuelletteM_20131010	18221_medium	18221_medium	Ingel18221_MGFPeaklist (F052589)	alpha tubulin	LinJ.13.0330	alpha tubulin	100,0 %	2,52%	49 741,0	35	73	247	Locus:1.1.1.4960.3 File:"Ingel18221.wiff"	GDVVPKDVNAAIATIK	R	T	99,7 %	84,8	27,8	75,5		1 609,90	3	-0,0024	-1,5	321	336
18220-18222_ OuelletteM_20131010	18221_medium	18221_medium	Ingel18221_MGFPeaklist (F052589)	alpha tubulin	LinJ.13.0330	alpha tubulin	100,0 %	2,52%	49 741,0	35	73	247	Locus:1.1.1.4961.5 File:"Ingel18221.wiff"	GDVVPKDVNAAIATIK	R	T	99,7 %	89,6	27,8	82,0		1 609,90	3	-0,0024	-1,5	321	336
18220-18222_ OuelletteM_20131010	18221_medium	18221_medium	Ingel18221_MGFPeaklist (F052589)	alpha tubulin	LinJ.13.0330	alpha tubulin	100,0 %	2,52%	49 741,0	35	73	247	Locus:1.1.1.4963.17 File:"Ingel18221.wiff"	GDVVPKDVNAAIATIK	R	T	99,7 %	94,1	27,8	81,3		1 609,90	2	-0,0029	-1,8	321	336
18220-18222_ OuelletteM_20131010	18221_medium	18221_medium	Ingel18221_MGFPeaklist (F052589)	alpha tubulin	LinJ.13.0330	alpha tubulin	100,0 %	2,52%	49 741,0	35	73	247	Locus:1.1.1.5078.5 File:"Ingel18221.wiff"	GHYTIGKEIVDLALDR	R	I	99,7 %	120	29,3	102		1 798,96	2	0,0016	0,88	106	121
18220-18222_ OuelletteM_20131010	18221_medium	18221_medium	Ingel18221_MGFPeaklist (F052589)	alpha tubulin	LinJ.13.0330	alpha tubulin	100,0 %	2,52%	49 741,0	35	73	247	Locus:1.1.1.5087.2 File:"Ingel18221.wiff"	GHYTIGKEIVDLALDR	R	I	99,7 %	62,7	29,4	50,6		1 798,95	4	-0,0052	-2,9	106	121
18220-18222_ OuelletteM_20131010	18221_medium	18221_medium	Ingel18221_MGFPeaklist (F052589)	alpha tubulin	LinJ.13.0330	alpha tubulin	100,0 %	2,52%	49 741,0	35	73	247	Locus:1.1.1.5071.2 File:"Ingel18221.wiff"	GHYTIGKEIVDLALDR	R	I	99,7 %	71,7	29,4	57,4		1 798,95	4	-0,0048	-2,7	106	121
18220-18222_ OuelletteM_20131010	18221_medium	18221_medium	Ingel18221_MGFPeaklist (F052589)	alpha tubulin	LinJ.13.0330	alpha tubulin	100,0 %	2,52%	49 741,0	35	73	247	Locus:1.1.1.5075.2 File:"Ingel18221.wiff"	GHYTIGKEIVDLALDR	R	I	99,7 %	73,2	29,4	55,3		1 798,95	4	-0,0048	-2,7	106	121
18220-18222_ OuelletteM_20131010	18221_medium	18221_medium	Ingel18221_MGFPeaklist (F052589)	alpha tubulin	LinJ.13.0330	alpha tubulin	100,0 %	2,52%	49 741,0	35	73	247	Locus:1.1.1.5073.2 File:"Ingel18221.wiff"	GHYTIGKEIVDLALDR	R	I	99,7 %	75,4	29,4	59,5		1 798,95	4	-0,0048	-2,7	106	121
18220-18222_ OuelletteM_20131010	18221_medium	18221_medium	Ingel18221_MGFPeaklist (F052589)	alpha tubulin	LinJ.13.0330	alpha tubulin	100,0 %	2,52%	49 741,0	35	73	247	Locus:1.1.1.5066.20 File:"Ingel18221.wiff"	GHYTIGKEIVDLALDR	R	I	99,7 %	77,5	29,3	69,9		1 798,96	2	0,0016	0,88	106	121
18220-18222_ OuelletteM_20131010	18221_medium	18221_medium	Ingel18221_MGFPeaklist (F052589)	alpha tubulin	LinJ.13.0330	alpha tubulin	100,0 %	2,52%	49 741,0	35	73	247	Locus:1.1.1.5070.2 File:"Ingel18221.wiff"	GHYTIGKEIVDLALDR	R	I	99,7 %	78,6	29,4	66,1		1 798,95	4	-0,0048	-2,7	106	121
18220-18222_ OuelletteM_20131010	18221_medium	18221_medium	Ingel18221_MGFPeaklist (F052589)	alpha tubulin	LinJ.13.0330	alpha tubulin	100,0 %	2,52%	49 741,0	35	73	247	Locus:1.1.1.5084.18 File:"Ingel18221.wiff"	GHYTIGKEIVDLALDR	R	I	99,7 %	90,1	29,2	74,0		1 798,96	2	0,0050	2,8	106	121
18220-18222_ OuelletteM_20131010	18221_medium	18221_medium	Ingel18221_MGFPeaklist (F052589)	alpha tubulin	LinJ.13.0330	alpha tubulin	100,0 %	2,52%	49 741,0	35	73	247	Locus:1.1.1.5082.2 File:"Ingel18221.wiff"	GHYTIGKEIVDLALDR	R	I	99,7 %	91,7	29,4	79,9		1 798,95	3	-0,0032	-1,8	106	121
18220-18222_ OuelletteM_20131010	18221_medium	18221_medium	Ingel18221_MGFPeaklist (F052589)	alpha tubulin	LinJ.13.0330	alpha tubulin	100,0 %	2,52%	49 741,0	35	73	247	Locus:1.1.1.5083.5 File:"Ingel18221.wiff"	GHYTIGKEIVDLALDR	R	I	99,7 %	91,9	29,4	75,8		1 798,95	3	-0,0032	-1,8	106	121
18220-18222_ OuelletteM_20131010	18221_medium	18221_medium	Ingel18221_MGFPeaklist (F052589)	alpha tubulin	LinJ.13.0330	alpha tubulin	100,0 %	2,52%	49 741,0	35	73	247	Locus:1.1.1.5074.4 File:"Ingel18221.wiff"	GHYTIGKEIVDLALDR	R	I	99,7 %	95,8	29,4	76,2		1 798,95	3	-0,0032	-1,8	106	121
18220-18222_ OuelletteM_20131010	18221_medium	18221_medium	Ingel18221_MGFPeaklist (F052589)	alpha tubulin	LinJ.13.0330	alpha tubulin	100,0 %	2,52%	49 741,0	35	73	247	Locus:1.1.1.5069.2 File:"Ingel18221.wiff"	GHYTIGKEIVDLALDR	R	I	99,7 %	95,8	29,4	80,2		1 798,95	3	-0,0032	-1,8	106	121
18220-18222_ OuelletteM_20131010	18221_medium	18221_medium	Ingel18221_MGFPeaklist (F052589)	alpha tubulin	LinJ.13.0330	alpha tubulin	100,0 %	2,52%	49 741,0	35	73	247	Locus:1.1.1.5068.7 File:"Ingel18221.wiff"	GHYTIGKEIVDLALDR	R	I	99,7 %	106	29,3	86,4		1 798,96	2	0,0016	0,88	106	121
18220-18222_ OuelletteM_20131010	18221_medium	18221_medium	Ingel18221_MGFPeaklist (F052589)	alpha tubulin	LinJ.13.0330	alpha tubulin	100,0 %	2,52%	49 741,0	35	73	247	Locus:1.1.1.5075.8 File:"Ingel18221.wiff"	GHYTIGKEIVDLALDR	R	I	99,7 %	106	29,3	89,2		1 798,96	2	0,0016	0,88	106	121
18220-18222_ OuelletteM_20131010	18221_medium	18221_medium	Ingel18221_MGFPeaklist (F052589)	alpha tubulin	LinJ.13.0330	alpha tubulin	100,0 %	2,52%	49 741,0	35	73	247	Locus:1.1.1.5124.3 File:"Ingel18221.wiff"	GHYTIGKEIVDLALDRIR	R	K	99,7 %	120	26,9	120		2 068,14	4	-0,0024	-1,1	106	123
18220-18222_ OuelletteM_20131010	18221_medium	18221_medium	Ingel18221_MGFPeaklist (F052589)	alpha tubulin	LinJ.13.0330	alpha tubulin	100,0 %	2,52%	49 741,0	35	73	247	Locus:1.1.1.5125.5 File:"Ingel18221.wiff"	GHYTIGKEIVDLALDRIR	R	K	99,7 %	50,8	26,7	50,8		2 068,14	3	0,00040	0,19	106	123
18220-18222_ OuelletteM_20131010	18221_medium	18221_medium	Ingel18221_MGFPeaklist (F052589)	alpha tubulin	LinJ.13.0330	alpha tubulin	100,0 %	2,52%	49 741,0	35	73	247	Locus:1.1.1.5126.6 File:"Ingel18221.wiff"	GHYTIGKEIVDLALDRIR	R	K	99,7 %	53,6	26,7	53,6		2 068,14	3	0,00040	0,19	106	123
18220-18222_ OuelletteM_20131010	18221_medium	18221_medium	Ingel18221_MGFPeaklist (F052589)	alpha tubulin	LinJ.13.0330	alpha tubulin	100,0 %	2,52%	49 741,0	35	73	247	Locus:1.1.1.5123.2 File:"Ingel18221.wiff"	GHYTIGKEIVDLALDRIR	R	K	99,7 %	67,2	26,9	67,2		2 068,14	4	-0,0024	-1,1	106	123
18220-18222_ OuelletteM_20131010	18221_medium	18221_medium	Ingel18221_MGFPeaklist (F052589)	alpha tubulin	LinJ.13.0330	alpha tubulin	100,0 %	2,52%	49 741,0	35	73	247	Locus:1.1.1.4681.2 File:"Ingel18221.wiff"	HGKYMSCCLMYR	R	G	94,8 %	14,6	25,0	14,6	Oxidation (+16), Carbamidomethyl (+57), Carbamidomethyl (+57), Oxidation (+16)	1 636,66	4	-0,0038	-2,3	309	320
18220-18222_ OuelletteM_20131010	18221_medium	18221_medium	Ingel18221_MGFPeaklist (F052589)	alpha tubulin	LinJ.13.0330	alpha tubulin	100,0 %	2,52%	49 741,0	35	73	247	Locus:1.1.1.4680.2 File:"Ingel18221.wiff"	HGKYMSCCLMYR	R	G	98,0 %	17,7	25,0	17,7	Oxidation (+16), Carbamidomethyl (+57), Carbamidomethyl (+57), Oxidation (+16)	1 636,66	4	-0,0038	-2,3	309	320
18220-18222_ OuelletteM_20131010	18221_medium	18221_medium	Ingel18221_MGFPeaklist (F052589)	alpha tubulin	LinJ.13.0330	alpha tubulin	100,0 %	2,52%	49 741,0	35	73	247	Locus:1.1.1.4673.17 File:"Ingel18221.wiff"	HGKYMSCCLMYR	R	G	99,7 %	42,3	25,0	42,3	Oxidation (+16), Carbamidomethyl (+57), Carbamidomethyl (+57), Oxidation (+16)	1 636,66	3	0,00014	0,086	309	320
18220-18222_ OuelletteM_20131010	18221_medium	18221_medium	Ingel18221_MGFPeaklist (F052589)	alpha tubulin	LinJ.13.0330	alpha tubulin	100,0 %	2,52%	49 741,0	35	73	247	Locus:1.1.1.4680.14 File:"Ingel18221.wiff"	HGKYMSCCLMYR	R	G	99,7 %	51,7	25,0	48,9	Oxidation (+16), Carbamidomethyl (+57), Carbamidomethyl (+57), Oxidation (+16)	1 636,66	3	0,00014	0,086	309	320
18220-18222_ OuelletteM_20131010	18221_medium	18221_medium	Ingel18221_MGFPeaklist (F052589)	alpha tubulin	LinJ.13.0330	alpha tubulin	100,0 %	2,52%	49 741,0	35	73	247	Locus:1.1.1.4677.11 File:"Ingel18221.wiff"	HGKYMSCCLMYR	R	G	99,7 %	57,5	25,0	57,0	Oxidation (+16), Carbamidomethyl (+57), Carbamidomethyl (+57), Oxidation (+16)	1 636,66	3	0,00014	0,086	309	320
18220-18222_ OuelletteM_20131010	18221_medium	18221_medium	Ingel18221_MGFPeaklist (F052589)	alpha tubulin	LinJ.13.0330	alpha tubulin	100,0 %	2,52%	49 741,0	35	73	247	Locus:1.1.1.4777.11 File:"Ingel18221.wiff"	IDHKFDLMYSK	R	R	99,6 %	26,7	29,7	24,2	Oxidation (+16)	1 411,68	3	-0,0019	-1,4	391	401
18220-18222_ OuelletteM_20131010	18221_medium	18221_medium	Ingel18221_MGFPeaklist (F052589)	alpha tubulin	LinJ.13.0330	alpha tubulin	100,0 %	2,52%	49 741,0	35	73	247	Locus:1.1.1.4783.7 File:"Ingel18221.wiff"	IDHKFDLMYSK	R	R	99,7 %	40,8	29,7	36,7	Oxidation (+16)	1 411,68	3	-0,0019	-1,4	391	401
18220-18222_ OuelletteM_20131010	18221_medium	18221_medium	Ingel18221_MGFPeaklist (F052589)	alpha tubulin	LinJ.13.0330	alpha tubulin	100,0 %	2,52%	49 741,0	35	73	247	Locus:1.1.1.4782.8 File:"Ingel18221.wiff"	IDHKFDLMYSK	R	R	99,7 %	61,0	29,7	58,2	Oxidation (+16)	1 411,68	3	-0,0019	-1,4	391	401
18220-18222_ OuelletteM_20131010	18221_medium	18221_medium	Ingel18221_MGFPeaklist (F052589)	alpha tubulin	LinJ.13.0330	alpha tubulin	100,0 %	2,52%	49 741,0	35	73	247	Locus:1.1.1.4755.9 File:"Ingel18221.wiff"	IDHKFDLMYSKR	R	A	99,7 %	45,2	29,9	43,8	Oxidation (+16)	1 567,78	3	-0,0022	-1,4	391	402
18220-18222_ OuelletteM_20131010	18221_medium	18221_medium	Ingel18221_MGFPeaklist (F052589)	alpha tubulin	LinJ.13.0330	alpha tubulin	100,0 %	2,52%	49 741,0	35	73	247	Locus:1.1.1.4756.13 File:"Ingel18221.wiff"	IDHKFDLMYSKR	R	A	99,7 %	63,7	29,9	59,0	Oxidation (+16)	1 567,78	3	-0,0022	-1,4	391	402
18220-18222_ OuelletteM_20131010	18221_medium	18221_medium	Ingel18221_MGFPeaklist (F052589)	alpha tubulin	LinJ.13.0330	alpha tubulin	100,0 %	2,52%	49 741,0	35	73	247	Locus:1.1.1.4746.8 File:"Ingel18221.wiff"	IDHKFDLMYSKR	R	A	99,7 %	69,9	29,9	62,9	Oxidation (+16)	1 567,78	3	-0,0022	-1,4	391	402
18220-18222_ OuelletteM_20131010	18221_medium	18221_medium	Ingel18221_MGFPeaklist (F052589)	alpha tubulin	LinJ.13.0330	alpha tubulin	100,0 %	2,52%	49 741,0	35	73	247	Locus:1.1.1.4747.11 File:"Ingel18221.wiff"	IDHKFDLMYSKR	R	A	99,7 %	75,4	29,9	67,9	Oxidation (+16)	1 567,78	3	-0,0022	-1,4	391	402
18220-18222_ OuelletteM_20131010	18221_medium	18221_medium	Ingel18221_MGFPeaklist (F052589)	alpha tubulin	LinJ.13.0330	alpha tubulin	100,0 %	2,52%	49 741,0	35	73	247	Locus:1.1.1.5061.2 File:"Ingel18221.wiff"	IHFVLTSYAPVVSAEK	R	A	99,3 %	34,9	28,9	29,2		1 759,94	3	-0,0086	-4,9	265	280
18220-18222_ OuelletteM_20131010	18221_medium	18221_medium	Ingel18221_MGFPeaklist (F052589)	alpha tubulin	LinJ.13.0330	alpha tubulin	100,0 %	2,52%	49 741,0	35	73	247	Locus:1.1.1.5063.4 File:"Ingel18221.wiff"	IHFVLTSYAPVVSAEK	R	A	99,6 %	35,8	28,9	30,0		1 759,94	3	-0,0068	-3,9	265	280
18220-18222_ OuelletteM_20131010	18221_medium	18221_medium	Ingel18221_MGFPeaklist (F052589)	alpha tubulin	LinJ.13.0330	alpha tubulin	100,0 %	2,52%	49 741,0	35	73	247	Locus:1.1.1.5053.3 File:"Ingel18221.wiff"	IHFVLTSYAPVVSAEK	R	A	99,7 %	38,6	28,9	33,7		1 759,94	3	-0,0086	-4,9	265	280
18220-18222_ OuelletteM_20131010	18221_medium	18221_medium	Ingel18221_MGFPeaklist (F052589)	alpha tubulin	LinJ.13.0330	alpha tubulin	100,0 %	2,52%	49 741,0	35	73	247	Locus:1.1.1.5054.6 File:"Ingel18221.wiff"	IHFVLTSYAPVVSAEK	R	A	99,7 %	45,3	28,9	35,2		1 759,94	3	-0,0086	-4,9	265	280
18220-18222_ OuelletteM_20131010	18221_medium	18221_medium	Ingel18221_MGFPeaklist (F052589)	alpha tubulin	LinJ.13.0330	alpha tubulin	100,0 %	2,52%	49 741,0	35	73	247	Locus:1.1.1.5042.3 File:"Ingel18221.wiff"	IHFVLTSYAPVVSAEK	R	A	99,7 %	54,7	28,5	43,0		1 759,95	3	0,0031	1,8	265	280
18220-18222_ OuelletteM_20131010	18221_medium	18221_medium	Ingel18221_MGFPeaklist (F052589)	alpha tubulin	LinJ.13.0330	alpha tubulin	100,0 %	2,52%	49 741,0	35	73	247	Locus:1.1.1.5034.6 File:"Ingel18221.wiff"	IHFVLTSYAPVVSAEK	R	A	99,7 %	59,5	28,5	48,6		1 759,95	3	0,0031	1,8	265	280
18220-18222_ OuelletteM_20131010	18221_medium	18221_medium	Ingel18221_MGFPeaklist (F052589)	alpha tubulin	LinJ.13.0330	alpha tubulin	100,0 %	2,52%	49 741,0	35	73	247	Locus:1.1.1.5033.6 File:"Ingel18221.wiff"	IHFVLTSYAPVVSAEK	R	A	99,7 %	61,5	28,5	57,8		1 759,95	3	0,0031	1,8	265	280
18220-18222_ OuelletteM_20131010	18221_medium	18221_medium	Ingel18221_MGFPeaklist (F052589)	alpha tubulin	LinJ.13.0330	alpha tubulin	100,0 %	2,52%	49 741,0	35	73	247	Locus:1.1.1.5035.6 File:"Ingel18221.wiff"	IHFVLTSYAPVVSAEK	R	A	99,7 %	64,8	28,5	53,5		1 759,95	3	0,0031	1,8	265	280
18220-18222_ OuelletteM_20131010	18221_medium	18221_medium	Ingel18221_MGFPeaklist (F052589)	alpha tubulin	LinJ.13.0330	alpha tubulin	100,0 %	2,52%	49 741,0	35	73	247	Locus:1.1.1.5043.5 File:"Ingel18221.wiff"	IHFVLTSYAPVVSAEK	R	A	99,7 %	65,0	28,5	48,1		1 759,95	3	0,0031	1,8	265	280
18220-18222_ OuelletteM_20131010	18221_medium	18221_medium	Ingel18221_MGFPeaklist (F052589)	alpha tubulin	LinJ.13.0330	alpha tubulin	100,0 %	2,52%	49 741,0	35	73	247	Locus:1.1.1.5037.17 File:"Ingel18221.wiff"	IHFVLTSYAPVVSAEK	R	A	99,7 %	94,2	28,6	88,0		1 759,95	2	0,00018	0,10	265	280
18220-18222_ OuelletteM_20131010	18221_medium	18221_medium	Ingel18221_MGFPeaklist (F052589)	alpha tubulin	LinJ.13.0330	alpha tubulin	100,0 %	2,52%	49 741,0	35	73	247	Locus:1.1.1.5036.20 File:"Ingel18221.wiff"	IHFVLTSYAPVVSAEK	R	A	99,7 %	95,9	28,6	88,8		1 759,95	2	0,00018	0,10	265	280
18220-18222_ OuelletteM_20131010	18221_medium	18221_medium	Ingel18221_MGFPeaklist (F052589)	alpha tubulin	LinJ.13.0330	alpha tubulin	100,0 %	2,52%	49 741,0	35	73	247	Locus:1.1.1.5145.9 File:"Ingel18221.wiff"	KLADNCTGLQGFMVFHAVGGGTGSGLGALLLER	R	L	99,1 %	180	28,1	178	Carbamidomethyl (+57), Oxidation (+16)	3 361,68	4	-0,012	-3,6	124	156
18220-18222_ OuelletteM_20131010	18221_medium	18221_medium	Ingel18221_MGFPeaklist (F052589)	alpha tubulin	LinJ.13.0330	alpha tubulin	100,0 %	2,52%	49 741,0	35	73	247	Locus:1.1.1.5144.8 File:"Ingel18221.wiff"	KLADNCTGLQGFMVFHAVGGGTGSGLGALLLER	R	L	99,7 %	116	28,1	110	Carbamidomethyl (+57), Oxidation (+16)	3 361,68	4	-0,012	-3,6	124	156
18220-18222_ OuelletteM_20131010	18221_medium	18221_medium	Ingel18221_MGFPeaklist (F052589)	alpha tubulin	LinJ.13.0330	alpha tubulin	100,0 %	2,52%	49 741,0	35	73	247	Locus:1.1.1.5146.3 File:"Ingel18221.wiff"	KLADNCTGLQGFMVFHAVGGGTGSGLGALLLER	R	L	99,7 %	112	28,2	109	Carbamidomethyl (+57), Oxidation (+16)	3 361,67	5	-0,018	-5,2	124	156
18220-18222_ OuelletteM_20131010	18221_medium	18221_medium	Ingel18221_MGFPeaklist (F052589)	alpha tubulin	LinJ.13.0330	alpha tubulin	100,0 %	2,52%	49 741,0	35	73	247	Locus:1.1.1.5147.3 File:"Ingel18221.wiff"	KLADNCTGLQGFMVFHAVGGGTGSGLGALLLER	R	L	99,7 %	39,6	28,2	34,9	Carbamidomethyl (+57), Oxidation (+16)	3 361,67	5	-0,018	-5,2	124	156
18220-18222_ OuelletteM_20131010	18221_medium	18221_medium	Ingel18221_MGFPeaklist (F052589)	alpha tubulin	LinJ.13.0330	alpha tubulin	100,0 %	2,52%	49 741,0	35	73	247	Locus:1.1.1.5146.19 File:"Ingel18221.wiff"	KLADNCTGLQGFMVFHAVGGGTGSGLGALLLER	R	L	99,7 %	112	28,0	112	Carbamidomethyl (+57), Oxidation (+16)	3 361,68	3	-0,0095	-2,8	124	156
18220-18222_ OuelletteM_20131010	18221_medium	18221_medium	Ingel18221_MGFPeaklist (F052589)	alpha tubulin	LinJ.13.0330	alpha tubulin	100,0 %	2,52%	49 741,0	35	73	247	Locus:1.1.1.5146.20 File:"Ingel18221.wiff"	KLADNCTGLQGFMVFHAVGGGTGSGLGALLLER	R	L	99,7 %	46,3	27,9	46,3	Deamidated (+1), Carbamidomethyl (+57), Deamidated (+1), Oxidation (+16)	3 363,70	3	0,044	13	124	156
18220-18222_ OuelletteM_20131010	18221_medium	18221_medium	Ingel18221_MGFPeaklist (F052589)	alpha tubulin	LinJ.13.0330	alpha tubulin	100,0 %	2,52%	49 741,0	35	73	247	Locus:1.1.1.5152.14 File:"Ingel18221.wiff"	KLADNCTGLQGFMVFHAVGGGTGSGLGALLLER	R	L	99,7 %	81,9	27,8	81,2	Carbamidomethyl (+57)	3 345,71	4	0,010	3,0	124	156
18220-18222_ OuelletteM_20131010	18221_medium	18221_medium	Ingel18221_MGFPeaklist (F052589)	alpha tubulin	LinJ.13.0330	alpha tubulin	100,0 %	2,52%	49 741,0	35	73	247	Locus:1.1.1.5151.15 File:"Ingel18221.wiff"	KLADNCTGLQGFMVFHAVGGGTGSGLGALLLER	R	L	99,7 %	94,6	27,8	88,8	Carbamidomethyl (+57)	3 345,71	4	0,010	3,0	124	156
18220-18222_ OuelletteM_20131010	18221_medium	18221_medium	Ingel18221_MGFPeaklist (F052589)	alpha tubulin	LinJ.13.0330	alpha tubulin	100,0 %	2,52%	49 741,0	35	73	247	Locus:1.1.1.5155.20 File:"Ingel18221.wiff"	LADNCTGLQGFMVFHAVGGGTGSGLGALLLER	K	L	97,9 %	31,9	28,1	26,3	Carbamidomethyl (+57)	3 217,63	3	0,026	8,2	125	156
18220-18222_ OuelletteM_20131010	18221_medium	18221_medium	Ingel18221_MGFPeaklist (F052589)	alpha tubulin	LinJ.13.0330	alpha tubulin	100,0 %	2,52%	49 741,0	35	73	247	Locus:1.1.1.5149.18 File:"Ingel18221.wiff"	LADNCTGLQGFMVFHAVGGGTGSGLGALLLER	K	L	99,7 %	117	28,5	105	Carbamidomethyl (+57), Oxidation (+16)	3 233,60	3	0,0035	1,1	125	156
18220-18222_ OuelletteM_20131010	18221_medium	18221_medium	Ingel18221_MGFPeaklist (F052589)	alpha tubulin	LinJ.13.0330	alpha tubulin	100,0 %	2,52%	49 741,0	35	73	247	Locus:1.1.1.5147.7 File:"Ingel18221.wiff"	LADNCTGLQGFMVFHAVGGGTGSGLGALLLER	K	L	99,7 %	46,2	28,6	40,9	Carbamidomethyl (+57), Oxidation (+16)	3 233,60	4	0,0018	0,57	125	156
18220-18222_ OuelletteM_20131010	18221_medium	18221_medium	Ingel18221_MGFPeaklist (F052589)	alpha tubulin	LinJ.13.0330	alpha tubulin	100,0 %	2,52%	49 741,0	35	73	247	Locus:1.1.1.5154.21 File:"Ingel18221.wiff"	LADNCTGLQGFMVFHAVGGGTGSGLGALLLER	K	L	99,7 %	75,9	28,1	70,6	Carbamidomethyl (+57)	3 217,63	3	0,026	8,2	125	156
18220-18222_ OuelletteM_20131010	18221_medium	18221_medium	Ingel18221_MGFPeaklist (F052589)	alpha tubulin	LinJ.13.0330	alpha tubulin	100,0 %	2,52%	49 741,0	35	73	247	Locus:1.1.1.5148.17 File:"Ingel18221.wiff"	LADNCTGLQGFMVFHAVGGGTGSGLGALLLER	K	L	99,7 %	110	28,5	95,8	Carbamidomethyl (+57), Oxidation (+16)	3 233,60	3	0,0035	1,1	125	156
18220-18222_ OuelletteM_20131010	18221_medium	18221_medium	Ingel18221_MGFPeaklist (F052589)	alpha tubulin	LinJ.13.0330	alpha tubulin	100,0 %	2,52%	49 741,0	35	73	247	Locus:1.1.1.5145.19 File:"Ingel18221.wiff"	LGYTVYPSPQVSTAVVEPYNCVLSTHSLLEHTDVATMLDNEAIYDLTRR	K	S	99,1 %	19,0	25,0	19,0	Carbamidomethyl (+57), Oxidation (+16)	5 553,69	5	-0,014	-2,5	167	215
18220-18222_ OuelletteM_20131010	18221_medium	18221_medium	Ingel18221_MGFPeaklist (F052589)	alpha tubulin	LinJ.13.0330	alpha tubulin	100,0 %	2,52%	49 741,0	35	73	247	Locus:1.1.1.5155.8 File:"Ingel18221.wiff"	LIGQVVSSLTASLR	R	F	99,5 %	23,0	27,2	21,5		1 442,84	2	-0,0033	-2,3	230	243
18220-18222_ OuelletteM_20131010	18221_medium	18221_medium	Ingel18221_MGFPeaklist (F052589)	alpha tubulin	LinJ.13.0330	alpha tubulin	100,0 %	2,52%	49 741,0	35	73	247	Locus:1.1.1.5141.9 File:"Ingel18221.wiff"	LIGQVVSSLTASLR	R	F	99,7 %	78,4	27,3	64,2		1 442,84	2	-0,0045	-3,1	230	243
18220-18222_ OuelletteM_20131010	18221_medium	18221_medium	Ingel18221_MGFPeaklist (F052589)	alpha tubulin	LinJ.13.0330	alpha tubulin	100,0 %	2,52%	49 741,0	35	73	247	Locus:1.1.1.5166.2 File:"Ingel18221.wiff"	LIGQVVSSLTASLR	R	F	99,7 %	84,3	27,9	77,2		1 442,83	2	-0,014	-9,4	230	243
18220-18222_ OuelletteM_20131010	18221_medium	18221_medium	Ingel18221_MGFPeaklist (F052589)	alpha tubulin	LinJ.13.0330	alpha tubulin	100,0 %	2,52%	49 741,0	35	73	247	Locus:1.1.1.5142.10 File:"Ingel18221.wiff"	LIGQVVSSLTASLR	R	F	99,7 %	86,9	27,3	60,1		1 442,84	2	-0,0045	-3,1	230	243
18220-18222_ OuelletteM_20131010	18221_medium	18221_medium	Ingel18221_MGFPeaklist (F052589)	alpha tubulin	LinJ.13.0330	alpha tubulin	100,0 %	2,52%	49 741,0	35	73	247	Locus:1.1.1.4678.3 File:"Ingel18221.wiff"	LSVDYGKK	R	S	99,0 %	24,0	28,4	24,0		908,49	2	-0,0026	-2,9	157	164
18220-18222_ OuelletteM_20131010	18221_medium	18221_medium	Ingel18221_MGFPeaklist (F052589)	alpha tubulin	LinJ.13.0330	alpha tubulin	100,0 %	2,52%	49 741,0	35	73	247	Locus:1.1.1.4663.5 File:"Ingel18221.wiff"	LSVDYGKK	R	S	99,0 %	38,0	28,4	36,4		908,50	2	-0,00042	-0,46	157	164
18220-18222_ OuelletteM_20131010	18221_medium	18221_medium	Ingel18221_MGFPeaklist (F052589)	alpha tubulin	LinJ.13.0330	alpha tubulin	100,0 %	2,52%	49 741,0	35	73	247	Locus:1.1.1.4662.7 File:"Ingel18221.wiff"	LSVDYGKK	R	S	99,0 %	38,2	28,4	29,0		908,50	2	-0,00042	-0,46	157	164
18220-18222_ OuelletteM_20131010	18221_medium	18221_medium	Ingel18221_MGFPeaklist (F052589)	alpha tubulin	LinJ.13.0330	alpha tubulin	100,0 %	2,52%	49 741,0	35	73	247	Locus:1.1.1.4670.7 File:"Ingel18221.wiff"	LSVDYGKK	R	S	99,0 %	38,7	28,4	35,0		908,50	2	-0,00042	-0,46	157	164
18220-18222_ OuelletteM_20131010	18221_medium	18221_medium	Ingel18221_MGFPeaklist (F052589)	alpha tubulin	LinJ.13.0330	alpha tubulin	100,0 %	2,52%	49 741,0	35	73	247	Locus:1.1.1.4671.4 File:"Ingel18221.wiff"	LSVDYGKK	R	S	99,0 %	42,3	28,4	35,9		908,50	2	-0,00042	-0,46	157	164
18220-18222_ OuelletteM_20131010	18221_medium	18221_medium	Ingel18221_MGFPeaklist (F052589)	alpha tubulin	LinJ.13.0330	alpha tubulin	100,0 %	2,52%	49 741,0	35	73	247	Locus:1.1.1.5036.9 File:"Ingel18221.wiff"	QLFNPEQLVSGK	R	E	99,5 %	27,3	30,3	23,7		1 358,72	2	-0,0029	-2,1	85	96
18220-18222_ OuelletteM_20131010	18221_medium	18221_medium	Ingel18221_MGFPeaklist (F052589)	alpha tubulin	LinJ.13.0330	alpha tubulin	100,0 %	2,52%	49 741,0	35	73	247	Locus:1.1.1.5035.9 File:"Ingel18221.wiff"	QLFNPEQLVSGK	R	E	99,7 %	35,0	30,3	26,2		1 358,72	2	-0,0029	-2,1	85	96
18220-18222_ OuelletteM_20131010	18221_medium	18221_medium	Ingel18221_MGFPeaklist (F052589)	alpha tubulin	LinJ.13.0330	alpha tubulin	100,0 %	2,52%	49 741,0	35	73	247	Locus:1.1.1.5043.12 File:"Ingel18221.wiff"	QLFNPEQLVSGK	R	E	99,7 %	64,2	30,3	57,1		1 358,72	2	-0,0029	-2,1	85	96
18220-18222_ OuelletteM_20131010	18221_medium	18221_medium	Ingel18221_MGFPeaklist (F052589)	alpha tubulin	LinJ.13.0330	alpha tubulin	100,0 %	2,52%	49 741,0	35	73	247	Locus:1.1.1.5044.9 File:"Ingel18221.wiff"	QLFNPEQLVSGK	R	E	99,7 %	66,2	30,3	59,8		1 358,72	2	-0,0029	-2,1	85	96
18220-18222_ OuelletteM_20131010	18221_medium	18221_medium	Ingel18221_MGFPeaklist (F052589)	alpha tubulin	LinJ.13.0330	alpha tubulin	100,0 %	2,52%	49 741,0	35	73	247	Locus:1.1.1.5025.21 File:"Ingel18221.wiff"	QLFNPEQLVSGKEDAANNYAR	R	G	96,3 %	108	29,9	8,73	Deamidated (+1)	2 364,16	2	0,025	10	85	105
18220-18222_ OuelletteM_20131010	18221_medium	18221_medium	Ingel18221_MGFPeaklist (F052589)	alpha tubulin	LinJ.13.0330	alpha tubulin	100,0 %	2,52%	49 741,0	35	73	247	Locus:1.1.1.5113.14 File:"Ingel18221.wiff"	QLFNPEQLVSGKEDAANNYAR	R	G	97,7 %	34,0	29,9	7,16	Deamidated (+1)	2 364,14	3	0,0064	2,7	85	105
18220-18222_ OuelletteM_20131010	18221_medium	18221_medium	Ingel18221_MGFPeaklist (F052589)	alpha tubulin	LinJ.13.0330	alpha tubulin	100,0 %	2,52%	49 741,0	35	73	247	Locus:1.1.1.5025.5 File:"Ingel18221.wiff"	QLFNPEQLVSGKEDAANNYAR	R	G	98,6 %	57,5	29,9	1,55	Deamidated (+1)	2 364,15	4	0,011	4,8	85	105
18220-18222_ OuelletteM_20131010	18221_medium	18221_medium	Ingel18221_MGFPeaklist (F052589)	alpha tubulin	LinJ.13.0330	alpha tubulin	100,0 %	2,52%	49 741,0	35	73	247	Locus:1.1.1.5028.12 File:"Ingel18221.wiff"	QLFNPEQLVSGKEDAANNYAR	R	G	99,2 %	80,6	29,9	0,000	Deamidated (+1)	2 364,14	3	0,0082	3,5	85	105
18220-18222_ OuelletteM_20131010	18221_medium	18221_medium	Ingel18221_MGFPeaklist (F052589)	alpha tubulin	LinJ.13.0330	alpha tubulin	100,0 %	2,52%	49 741,0	35	73	247	Locus:1.1.1.5027.17 File:"Ingel18221.wiff"	QLFNPEQLVSGKEDAANNYAR	R	G	99,4 %	102	29,9	4,10	Deamidated (+1)	2 364,14	3	0,0043	1,8	85	105
18220-18222_ OuelletteM_20131010	18221_medium	18221_medium	Ingel18221_MGFPeaklist (F052589)	alpha tubulin	LinJ.13.0330	alpha tubulin	100,0 %	2,52%	49 741,0	35	73	247	Locus:1.1.1.5035.15 File:"Ingel18221.wiff"	QLFNPEQLVSGKEDAANNYAR	R	G	99,5 %	80,2	29,8	4,68	Deamidated (+1)	2 364,13	3	-0,0038	-1,6	85	105
18220-18222_ OuelletteM_20131010	18221_medium	18221_medium	Ingel18221_MGFPeaklist (F052589)	alpha tubulin	LinJ.13.0330	alpha tubulin	100,0 %	2,52%	49 741,0	35	73	247	Locus:1.1.1.5111.21 File:"Ingel18221.wiff"	QLFNPEQLVSGKEDAANNYAR	R	G	99,5 %	123	29,8	117	Gln->pyro-Glu (-17)	2 346,14	2	0,011	4,8	85	105
18220-18222_ OuelletteM_20131010	18221_medium	18221_medium	Ingel18221_MGFPeaklist (F052589)	alpha tubulin	LinJ.13.0330	alpha tubulin	100,0 %	2,52%	49 741,0	35	73	247	Locus:1.1.1.5110.21 File:"Ingel18221.wiff"	QLFNPEQLVSGKEDAANNYAR	R	G	99,6 %	120	29,8	117	Gln->pyro-Glu (-17)	2 346,14	2	0,011	4,8	85	105
18220-18222_ OuelletteM_20131010	18221_medium	18221_medium	Ingel18221_MGFPeaklist (F052589)	alpha tubulin	LinJ.13.0330	alpha tubulin	100,0 %	2,52%	49 741,0	35	73	247	Locus:1.1.1.5020.13 File:"Ingel18221.wiff"	QLFNPEQLVSGKEDAANNYAR	R	G	99,7 %	114	29,9	113		2 363,14	3	-0,0095	-4,0	85	105
18220-18222_ OuelletteM_20131010	18221_medium	18221_medium	Ingel18221_MGFPeaklist (F052589)	alpha tubulin	LinJ.13.0330	alpha tubulin	100,0 %	2,52%	49 741,0	35	73	247	Locus:1.1.1.5011.10 File:"Ingel18221.wiff"	QLFNPEQLVSGKEDAANNYAR	R	G	99,7 %	116	29,9	116		2 363,16	2	0,0068	2,9	85	105
18220-18222_ OuelletteM_20131010	18221_medium	18221_medium	Ingel18221_MGFPeaklist (F052589)	alpha tubulin	LinJ.13.0330	alpha tubulin	100,0 %	2,52%	49 741,0	35	73	247	Locus:1.1.1.5007.3 File:"Ingel18221.wiff"	QLFNPEQLVSGKEDAANNYAR	R	G	99,7 %	109	29,9	109		2 363,14	4	-0,013	-5,7	85	105
18220-18222_ OuelletteM_20131010	18221_medium	18221_medium	Ingel18221_MGFPeaklist (F052589)	alpha tubulin	LinJ.13.0330	alpha tubulin	100,0 %	2,52%	49 741,0	35	73	247	Locus:1.1.1.5055.8 File:"Ingel18221.wiff"	QLFNPEQLVSGKEDAANNYAR	R	G	99,7 %	37,8	30,0	37,0		2 363,15	3	-0,0038	-1,6	85	105
18220-18222_ OuelletteM_20131010	18221_medium	18221_medium	Ingel18221_MGFPeaklist (F052589)	alpha tubulin	LinJ.13.0330	alpha tubulin	100,0 %	2,52%	49 741,0	35	73	247	Locus:1.1.1.5033.14 File:"Ingel18221.wiff"	QLFNPEQLVSGKEDAANNYAR	R	G	99,7 %	101	29,8	30,1	Deamidated (+1)	2 364,13	3	-0,0074	-3,1	85	105
18220-18222_ OuelletteM_20131010	18221_medium	18221_medium	Ingel18221_MGFPeaklist (F052589)	alpha tubulin	LinJ.13.0330	alpha tubulin	100,0 %	2,52%	49 741,0	35	73	247	Locus:1.1.1.5119.7 File:"Ingel18221.wiff"	QLFNPEQLVSGKEDAANNYAR	R	G	99,7 %	56,1	29,7	55,7	Gln->pyro-Glu (-17)	2 346,12	3	-0,0052	-2,2	85	105
18220-18222_ OuelletteM_20131010	18221_medium	18221_medium	Ingel18221_MGFPeaklist (F052589)	alpha tubulin	LinJ.13.0330	alpha tubulin	100,0 %	2,52%	49 741,0	35	73	247	Locus:1.1.1.5053.6 File:"Ingel18221.wiff"	QLFNPEQLVSGKEDAANNYAR	R	G	99,7 %	56,1	30,0	56,1		2 363,15	3	-0,0038	-1,6	85	105
18220-18222_ OuelletteM_20131010	18221_medium	18221_medium	Ingel18221_MGFPeaklist (F052589)	alpha tubulin	LinJ.13.0330	alpha tubulin	100,0 %	2,52%	49 741,0	35	73	247	Locus:1.1.1.5039.7 File:"Ingel18221.wiff"	QLFNPEQLVSGKEDAANNYAR	R	G	99,7 %	75,8	29,9	75,8		2 363,15	3	-0,0023	-0,97	85	105
18220-18222_ OuelletteM_20131010	18221_medium	18221_medium	Ingel18221_MGFPeaklist (F052589)	alpha tubulin	LinJ.13.0330	alpha tubulin	100,0 %	2,52%	49 741,0	35	73	247	Locus:1.1.1.5118.18 File:"Ingel18221.wiff"	QLFNPEQLVSGKEDAANNYAR	R	G	99,7 %	88,9	29,8	84,8	Gln->pyro-Glu (-17)	2 346,14	2	0,011	4,8	85	105
18220-18222_ OuelletteM_20131010	18221_medium	18221_medium	Ingel18221_MGFPeaklist (F052589)	alpha tubulin	LinJ.13.0330	alpha tubulin	100,0 %	2,52%	49 741,0	35	73	247	Locus:1.1.1.5011.5 File:"Ingel18221.wiff"	QLFNPEQLVSGKEDAANNYAR	R	G	99,7 %	91,4	29,9	91,4		2 363,14	3	-0,0095	-4,0	85	105
18220-18222_ OuelletteM_20131010	18221_medium	18221_medium	Ingel18221_MGFPeaklist (F052589)	alpha tubulin	LinJ.13.0330	alpha tubulin	100,0 %	2,52%	49 741,0	35	73	247	Locus:1.1.1.5003.6 File:"Ingel18221.wiff"	QLFNPEQLVSGKEDAANNYAR	R	G	99,7 %	91,9	29,9	91,9		2 363,14	3	-0,0095	-4,0	85	105
18220-18222_ OuelletteM_20131010	18221_medium	18221_medium	Ingel18221_MGFPeaklist (F052589)	alpha tubulin	LinJ.13.0330	alpha tubulin	100,0 %	2,52%	49 741,0	35	73	247	Locus:1.1.1.5019.7 File:"Ingel18221.wiff"	QLFNPEQLVSGKEDAANNYAR	R	G	99,7 %	92,7	29,9	92,7		2 363,14	3	-0,0095	-4,0	85	105
18220-18222_ OuelletteM_20131010	18221_medium	18221_medium	Ingel18221_MGFPeaklist (F052589)	alpha tubulin	LinJ.13.0330	alpha tubulin	100,0 %	2,52%	49 741,0	35	73	247	Locus:1.1.1.5012.3 File:"Ingel18221.wiff"	QLFNPEQLVSGKEDAANNYAR	R	G	99,7 %	94,5	29,9	94,5		2 363,14	3	-0,0095	-4,0	85	105
18220-18222_ OuelletteM_20131010	18221_medium	18221_medium	Ingel18221_MGFPeaklist (F052589)	alpha tubulin	LinJ.13.0330	alpha tubulin	100,0 %	2,52%	49 741,0	35	73	247	Locus:1.1.1.5016.10 File:"Ingel18221.wiff"	QLFNPEQLVSGKEDAANNYAR	R	G	99,7 %	94,7	29,9	91,7		2 363,16	2	0,0068	2,9	85	105
18220-18222_ OuelletteM_20131010	18221_medium	18221_medium	Ingel18221_MGFPeaklist (F052589)	alpha tubulin	LinJ.13.0330	alpha tubulin	100,0 %	2,52%	49 741,0	35	73	247	Locus:1.1.1.5006.8 File:"Ingel18221.wiff"	QLFNPEQLVSGKEDAANNYAR	R	G	99,7 %	99,0	29,9	99,0		2 363,16	2	0,0068	2,9	85	105
18220-18222_ OuelletteM_20131010	18221_medium	18221_medium	Ingel18221_MGFPeaklist (F052589)	alpha tubulin	LinJ.13.0330	alpha tubulin	100,0 %	2,52%	49 741,0	35	73	247	Locus:1.1.1.5009.8 File:"Ingel18221.wiff"	QLFNPEQLVSGKEDAANNYAR	R	G	99,7 %	99,5	29,9	99,5		2 363,16	2	0,0068	2,9	85	105
18220-18222_ OuelletteM_20131010	18221_medium	18221_medium	Ingel18221_MGFPeaklist (F052589)	alpha tubulin	LinJ.13.0330	alpha tubulin	100,0 %	2,52%	49 741,0	35	73	247	Locus:1.1.1.5010.8 File:"Ingel18221.wiff"	QLFNPEQLVSGKEDAANNYAR	R	G	99,7 %	101	29,9	99,1		2 363,16	2	0,0068	2,9	85	105
18220-18222_ OuelletteM_20131010	18221_medium	18221_medium	Ingel18221_MGFPeaklist (F052589)	alpha tubulin	LinJ.13.0330	alpha tubulin	100,0 %	2,52%	49 741,0	35	73	247	Locus:1.1.1.5012.4 File:"Ingel18221.wiff"	QLFNPEQLVSGKEDAANNYAR	R	G	99,7 %	103	29,9	103		2 363,14	3	-0,0095	-4,0	85	105
18220-18222_ OuelletteM_20131010	18221_medium	18221_medium	Ingel18221_MGFPeaklist (F052589)	alpha tubulin	LinJ.13.0330	alpha tubulin	100,0 %	2,52%	49 741,0	35	73	247	Locus:1.1.1.5015.10 File:"Ingel18221.wiff"	QLFNPEQLVSGKEDAANNYAR	R	G	99,7 %	107	29,9	106		2 363,16	2	0,0068	2,9	85	105
18220-18222_ OuelletteM_20131010	18221_medium	18221_medium	Ingel18221_MGFPeaklist (F052589)	alpha tubulin	LinJ.13.0330	alpha tubulin	100,0 %	2,52%	49 741,0	35	73	247	Locus:1.1.1.5004.2 File:"Ingel18221.wiff"	QLFNPEQLVSGKEDAANNYAR	R	G	99,7 %	108	29,9	108		2 363,14	3	-0,0095	-4,0	85	105
18220-18222_ OuelletteM_20131010	18221_medium	18221_medium	Ingel18221_MGFPeaklist (F052589)	alpha tubulin	LinJ.13.0330	alpha tubulin	100,0 %	2,52%	49 741,0	35	73	247	Locus:1.1.1.5021.21 File:"Ingel18221.wiff"	QLFNPEQLVSGKEDAANNYAR	R	G	99,7 %	108	29,9	108		2 363,16	2	0,0068	2,9	85	105
18220-18222_ OuelletteM_20131010	18221_medium	18221_medium	Ingel18221_MGFPeaklist (F052589)	alpha tubulin	LinJ.13.0330	alpha tubulin	100,0 %	2,52%	49 741,0	35	73	247	Locus:1.1.1.4947.9 File:"Ingel18221.wiff"	RAFVHWYVGEGMEEGEFSEAR	K	E	99,7 %	40,3	27,7	40,3	Oxidation (+16)	2 501,12	4	0,010	4,1	402	422
18220-18222_ OuelletteM_20131010	18221_medium	18221_medium	Ingel18221_MGFPeaklist (F052589)	alpha tubulin	LinJ.13.0330	alpha tubulin	100,0 %	2,52%	49 741,0	35	73	247	Locus:1.1.1.4949.6 File:"Ingel18221.wiff"	RAFVHWYVGEGMEEGEFSEAR	K	E	99,7 %	45,4	27,1	45,4	Oxidation (+16)	2 501,11	4	-0,0017	-0,68	402	422
18220-18222_ OuelletteM_20131010	18221_medium	18221_medium	Ingel18221_MGFPeaklist (F052589)	alpha tubulin	LinJ.13.0330	alpha tubulin	100,0 %	2,52%	49 741,0	35	73	247	Locus:1.1.1.4776.21 File:"Ingel18221.wiff"	RSLDIERPSYTNVNR	R	L	99,7 %	40,5	30,0	26,0		1 818,94	2	0,0024	1,3	215	229
18220-18222_ OuelletteM_20131010	18221_medium	18221_medium	Ingel18221_MGFPeaklist (F052589)	alpha tubulin	LinJ.13.0330	alpha tubulin	100,0 %	2,52%	49 741,0	35	73	247	Locus:1.1.1.4772.5 File:"Ingel18221.wiff"	RSLDIERPSYTNVNR	R	L	99,7 %	53,7	30,2	46,2		1 818,92	4	-0,010	-5,7	215	229
18220-18222_ OuelletteM_20131010	18221_medium	18221_medium	Ingel18221_MGFPeaklist (F052589)	alpha tubulin	LinJ.13.0330	alpha tubulin	100,0 %	2,52%	49 741,0	35	73	247	Locus:1.1.1.4781.6 File:"Ingel18221.wiff"	RSLDIERPSYTNVNR	R	L	99,7 %	62,9	30,2	51,8		1 818,92	4	-0,010	-5,7	215	229
18220-18222_ OuelletteM_20131010	18221_medium	18221_medium	Ingel18221_MGFPeaklist (F052589)	alpha tubulin	LinJ.13.0330	alpha tubulin	100,0 %	2,52%	49 741,0	35	73	247	Locus:1.1.1.4773.9 File:"Ingel18221.wiff"	RSLDIERPSYTNVNR	R	L	99,7 %	64,5	30,2	58,9		1 818,92	4	-0,010	-5,7	215	229
18220-18222_ OuelletteM_20131010	18221_medium	18221_medium	Ingel18221_MGFPeaklist (F052589)	alpha tubulin	LinJ.13.0330	alpha tubulin	100,0 %	2,52%	49 741,0	35	73	247	Locus:1.1.1.4775.16 File:"Ingel18221.wiff"	RSLDIERPSYTNVNR	R	L	99,7 %	75,9	30,0	63,1		1 818,93	3	0,00090	0,50	215	229
18220-18222_ OuelletteM_20131010	18221_medium	18221_medium	Ingel18221_MGFPeaklist (F052589)	alpha tubulin	LinJ.13.0330	alpha tubulin	100,0 %	2,52%	49 741,0	35	73	247	Locus:1.1.1.4780.5 File:"Ingel18221.wiff"	RSLDIERPSYTNVNR	R	L	99,7 %	79,1	30,2	71,9		1 818,92	4	-0,010	-5,7	215	229
18220-18222_ OuelletteM_20131010	18221_medium	18221_medium	Ingel18221_MGFPeaklist (F052589)	alpha tubulin	LinJ.13.0330	alpha tubulin	100,0 %	2,52%	49 741,0	35	73	247	Locus:1.1.1.4776.16 File:"Ingel18221.wiff"	RSLDIERPSYTNVNR	R	L	99,7 %	79,4	30,0	68,8		1 818,93	3	0,00090	0,50	215	229
18220-18222_ OuelletteM_20131010	18221_medium	18221_medium	Ingel18221_MGFPeaklist (F052589)	alpha tubulin	LinJ.13.0330	alpha tubulin	100,0 %	2,52%	49 741,0	35	73	247	Locus:1.1.1.5056.6 File:"Ingel18221.wiff"	RTIQFVDWCPTGFK	K	C	99,1 %	29,8	29,7	25,8	Carbamidomethyl (+57)	1 753,85	3	-0,0078	-4,4	339	352
18220-18222_ OuelletteM_20131010	18221_medium	18221_medium	Ingel18221_MGFPeaklist (F052589)	alpha tubulin	LinJ.13.0330	alpha tubulin	100,0 %	2,52%	49 741,0	35	73	247	Locus:1.1.1.5064.3 File:"Ingel18221.wiff"	RTIQFVDWCPTGFK	K	C	99,7 %	49,3	29,7	49,3	Carbamidomethyl (+57)	1 753,85	3	-0,0078	-4,4	339	352
18220-18222_ OuelletteM_20131010	18221_medium	18221_medium	Ingel18221_MGFPeaklist (F052589)	alpha tubulin	LinJ.13.0330	alpha tubulin	100,0 %	2,52%	49 741,0	35	73	247	Locus:1.1.1.5065.3 File:"Ingel18221.wiff"	RTIQFVDWCPTGFK	K	C	99,7 %	51,3	29,7	51,3	Carbamidomethyl (+57)	1 753,85	3	-0,0078	-4,4	339	352
18220-18222_ OuelletteM_20131010	18221_medium	18221_medium	Ingel18221_MGFPeaklist (F052589)	alpha tubulin	LinJ.13.0330	alpha tubulin	100,0 %	2,52%	49 741,0	35	73	247	Locus:1.1.1.5057.5 File:"Ingel18221.wiff"	RTIQFVDWCPTGFK	K	C	99,7 %	59,3	29,7	59,2	Carbamidomethyl (+57)	1 753,85	3	-0,0078	-4,4	339	352
18220-18222_ OuelletteM_20131010	18221_medium	18221_medium	Ingel18221_MGFPeaklist (F052589)	alpha tubulin	LinJ.13.0330	alpha tubulin	100,0 %	2,52%	49 741,0	35	73	247	Locus:1.1.1.4849.5 File:"Ingel18221.wiff"	SLDIERPSYTNVNR	R	L	95,2 %	19,0	30,0	12,8		1 662,83	3	0,0024	1,4	216	229
18220-18222_ OuelletteM_20131010	18221_medium	18221_medium	Ingel18221_MGFPeaklist (F052589)	alpha tubulin	LinJ.13.0330	alpha tubulin	100,0 %	2,52%	49 741,0	35	73	247	Locus:1.1.1.4814.9 File:"Ingel18221.wiff"	SLDIERPSYTNVNR	R	L	96,5 %	20,3	30,0	14,4		1 662,83	3	-0,00030	-0,18	216	229
18220-18222_ OuelletteM_20131010	18221_medium	18221_medium	Ingel18221_MGFPeaklist (F052589)	alpha tubulin	LinJ.13.0330	alpha tubulin	100,0 %	2,52%	49 741,0	35	73	247	Locus:1.1.1.4841.7 File:"Ingel18221.wiff"	SLDIERPSYTNVNR	R	L	96,5 %	17,0	30,0	15,8		1 662,83	3	-0,0027	-1,6	216	229
18220-18222_ OuelletteM_20131010	18221_medium	18221_medium	Ingel18221_MGFPeaklist (F052589)	alpha tubulin	LinJ.13.0330	alpha tubulin	100,0 %	2,52%	49 741,0	35	73	247	Locus:1.1.1.4843.12 File:"Ingel18221.wiff"	SLDIERPSYTNVNR	R	L	99,7 %	34,3	30,0	21,6		1 662,83	3	-0,0027	-1,6	216	229
18220-18222_ OuelletteM_20131010	18221_medium	18221_medium	Ingel18221_MGFPeaklist (F052589)	alpha tubulin	LinJ.13.0330	alpha tubulin	100,0 %	2,52%	49 741,0	35	73	247	Locus:1.1.1.4812.19 File:"Ingel18221.wiff"	SLDIERPSYTNVNR	R	L	99,7 %	53,5	30,0	41,6		1 662,83	2	-0,0019	-1,2	216	229
18220-18222_ OuelletteM_20131010	18221_medium	18221_medium	Ingel18221_MGFPeaklist (F052589)	alpha tubulin	LinJ.13.0330	alpha tubulin	100,0 %	2,52%	49 741,0	35	73	247	Locus:1.1.1.4815.14 File:"Ingel18221.wiff"	SLDIERPSYTNVNR	R	L	99,7 %	56,9	30,0	45,8		1 662,83	2	-0,0019	-1,2	216	229
18220-18222_ OuelletteM_20131010	18221_medium	18221_medium	Ingel18221_MGFPeaklist (F052589)	alpha tubulin	LinJ.13.0330	alpha tubulin	100,0 %	2,52%	49 741,0	35	73	247	Locus:1.1.1.4814.19 File:"Ingel18221.wiff"	SLDIERPSYTNVNR	R	L	99,7 %	61,5	30,0	45,6		1 662,83	2	-0,0019	-1,2	216	229
18220-18222_ OuelletteM_20131010	18221_medium	18221_medium	Ingel18221_MGFPeaklist (F052589)	alpha tubulin	LinJ.13.0330	alpha tubulin	100,0 %	2,52%	49 741,0	35	73	247	Locus:1.1.1.4831.15 File:"Ingel18221.wiff"	SLDIERPSYTNVNR	R	L	99,7 %	62,3	30,0	56,6		1 662,83	3	-0,00030	-0,18	216	229
18220-18222_ OuelletteM_20131010	18221_medium	18221_medium	Ingel18221_MGFPeaklist (F052589)	alpha tubulin	LinJ.13.0330	alpha tubulin	100,0 %	2,52%	49 741,0	35	73	247	Locus:1.1.1.4808.9 File:"Ingel18221.wiff"	SLDIERPSYTNVNR	R	L	99,7 %	62,4	30,0	56,3		1 662,83	3	-0,0042	-2,5	216	229
18220-18222_ OuelletteM_20131010	18221_medium	18221_medium	Ingel18221_MGFPeaklist (F052589)	alpha tubulin	LinJ.13.0330	alpha tubulin	100,0 %	2,52%	49 741,0	35	73	247	Locus:1.1.1.4830.14 File:"Ingel18221.wiff"	SLDIERPSYTNVNR	R	L	99,7 %	64,5	30,0	49,2		1 662,83	3	0,00030	0,18	216	229
18220-18222_ OuelletteM_20131010	18221_medium	18221_medium	Ingel18221_MGFPeaklist (F052589)	alpha tubulin	LinJ.13.0330	alpha tubulin	100,0 %	2,52%	49 741,0	35	73	247	Locus:1.1.1.4813.19 File:"Ingel18221.wiff"	SLDIERPSYTNVNR	R	L	99,7 %	65,3	30,0	50,7		1 662,83	2	-0,0019	-1,2	216	229
18220-18222_ OuelletteM_20131010	18221_medium	18221_medium	Ingel18221_MGFPeaklist (F052589)	alpha tubulin	LinJ.13.0330	alpha tubulin	100,0 %	2,52%	49 741,0	35	73	247	Locus:1.1.1.4795.8 File:"Ingel18221.wiff"	SLDIERPSYTNVNR	R	L	99,7 %	69,3	30,0	55,1		1 662,83	3	0,0021	1,3	216	229
18220-18222_ OuelletteM_20131010	18221_medium	18221_medium	Ingel18221_MGFPeaklist (F052589)	alpha tubulin	LinJ.13.0330	alpha tubulin	100,0 %	2,52%	49 741,0	35	73	247	Locus:1.1.1.4823.10 File:"Ingel18221.wiff"	SLDIERPSYTNVNR	R	L	99,7 %	81,7	30,0	67,2		1 662,83	3	-0,00030	-0,18	216	229
18220-18222_ OuelletteM_20131010	18221_medium	18221_medium	Ingel18221_MGFPeaklist (F052589)	alpha tubulin	LinJ.13.0330	alpha tubulin	100,0 %	2,52%	49 741,0	35	73	247	Locus:1.1.1.4815.7 File:"Ingel18221.wiff"	SLDIERPSYTNVNR	R	L	99,7 %	82,0	30,0	67,5		1 662,83	3	-0,00030	-0,18	216	229
18220-18222_ OuelletteM_20131010	18221_medium	18221_medium	Ingel18221_MGFPeaklist (F052589)	alpha tubulin	LinJ.13.0330	alpha tubulin	100,0 %	2,52%	49 741,0	35	73	247	Locus:1.1.1.4814.8 File:"Ingel18221.wiff"	SLDIERPSYTNVNR	R	L	99,7 %	83,9	30,0	69,5		1 662,83	3	-0,00030	-0,18	216	229
18220-18222_ OuelletteM_20131010	18221_medium	18221_medium	Ingel18221_MGFPeaklist (F052589)	alpha tubulin	LinJ.13.0330	alpha tubulin	100,0 %	2,52%	49 741,0	35	73	247	Locus:1.1.1.4822.12 File:"Ingel18221.wiff"	SLDIERPSYTNVNR	R	L	99,7 %	84,6	30,0	70,0		1 662,83	3	-0,00030	-0,18	216	229
18220-18222_ OuelletteM_20131010	18221_medium	18221_medium	Ingel18221_MGFPeaklist (F052589)	alpha tubulin	LinJ.13.0330	alpha tubulin	100,0 %	2,52%	49 741,0	35	73	247	Locus:1.1.1.5024.6 File:"Ingel18221.wiff"	TGTYRQLFNPEQLVSGKEDAANNYAR	R	G	99,5 %	80,7	29,2	3,20	Deamidated (+1)	2 942,41	4	-0,0067	-2,3	80	105
18220-18222_ OuelletteM_20131010	18221_medium	18221_medium	Ingel18221_MGFPeaklist (F052589)	alpha tubulin	LinJ.13.0330	alpha tubulin	100,0 %	2,52%	49 741,0	35	73	247	Locus:1.1.1.5025.13 File:"Ingel18221.wiff"	TGTYRQLFNPEQLVSGKEDAANNYAR	R	G	99,5 %	68,8	29,2	5,57	Deamidated (+1)	2 942,41	4	-0,0067	-2,3	80	105
18220-18222_ OuelletteM_20131010	18221_medium	18221_medium	Ingel18221_MGFPeaklist (F052589)	alpha tubulin	LinJ.13.0330	alpha tubulin	100,0 %	2,52%	49 741,0	35	73	247	Locus:1.1.1.5027.10 File:"Ingel18221.wiff"	TGTYRQLFNPEQLVSGKEDAANNYAR	R	G	99,5 %	56,0	29,2	7,74	Deamidated (+1)	2 942,41	4	-0,0067	-2,3	80	105
18220-18222_ OuelletteM_20131010	18221_medium	18221_medium	Ingel18221_MGFPeaklist (F052589)	alpha tubulin	LinJ.13.0330	alpha tubulin	100,0 %	2,52%	49 741,0	35	73	247	Locus:1.1.1.5024.19 File:"Ingel18221.wiff"	TGTYRQLFNPEQLVSGKEDAANNYAR	R	G	99,7 %	61,8	29,2	18,0	Deamidated (+1)	2 942,41	3	-0,0027	-0,92	80	105
18220-18222_ OuelletteM_20131010	18221_medium	18221_medium	Ingel18221_MGFPeaklist (F052589)	alpha tubulin	LinJ.13.0330	alpha tubulin	100,0 %	2,52%	49 741,0	35	73	247	Locus:1.1.1.5002.11 File:"Ingel18221.wiff"	TGTYRQLFNPEQLVSGKEDAANNYAR	R	G	99,7 %	82,1	29,2	80,7		2 941,42	4	-0,0095	-3,2	80	105
18220-18222_ OuelletteM_20131010	18221_medium	18221_medium	Ingel18221_MGFPeaklist (F052589)	alpha tubulin	LinJ.13.0330	alpha tubulin	100,0 %	2,52%	49 741,0	35	73	247	Locus:1.1.1.5001.13 File:"Ingel18221.wiff"	TGTYRQLFNPEQLVSGKEDAANNYAR	R	G	99,7 %	89,8	29,2	89,6		2 941,42	4	-0,0095	-3,2	80	105
18220-18222_ OuelletteM_20131010	18221_medium	18221_medium	Ingel18221_MGFPeaklist (F052589)	alpha tubulin	LinJ.13.0330	alpha tubulin	100,0 %	2,52%	49 741,0	35	73	247	Locus:1.1.1.5130.8 File:"Ingel18221.wiff"	TIQFVDWCPTGFK	R	C	99,7 %	33,5	29,5	33,5	Carbamidomethyl (+57)	1 597,75	2	-0,0061	-3,8	340	352
18220-18222_ OuelletteM_20131010	18221_medium	18221_medium	Ingel18221_MGFPeaklist (F052589)	alpha tubulin	LinJ.13.0330	alpha tubulin	100,0 %	2,52%	49 741,0	35	73	247	Locus:1.1.1.5134.9 File:"Ingel18221.wiff"	TIQFVDWCPTGFK	R	C	99,7 %	37,0	29,5	37,0	Carbamidomethyl (+57)	1 597,76	2	-0,0041	-2,6	340	352
18220-18222_ OuelletteM_20131010	18221_medium	18221_medium	Ingel18221_MGFPeaklist (F052589)	alpha tubulin	LinJ.13.0330	alpha tubulin	100,0 %	2,52%	49 741,0	35	73	247	Locus:1.1.1.5136.10 File:"Ingel18221.wiff"	TIQFVDWCPTGFK	R	C	99,7 %	49,0	29,5	41,8	Carbamidomethyl (+57)	1 597,76	2	-0,0041	-2,6	340	352
18220-18222_ OuelletteM_20131010	18221_medium	18221_medium	Ingel18221_MGFPeaklist (F052589)	alpha tubulin	LinJ.13.0330	alpha tubulin	100,0 %	2,52%	49 741,0	35	73	247	Locus:1.1.1.5139.6 File:"Ingel18221.wiff"	TIQFVDWCPTGFK	R	C	99,7 %	50,3	30,0	50,0	Carbamidomethyl (+57)	1 597,78	2	0,019	12	340	352
18220-18222_ OuelletteM_20131010	18221_medium	18221_medium	Ingel18221_MGFPeaklist (F052589)	alpha tubulin	LinJ.13.0330	alpha tubulin	100,0 %	2,52%	49 741,0	35	73	247	Locus:1.1.1.5109.15 File:"Ingel18221.wiff"	TIQFVDWCPTGFK	R	C	99,7 %	55,2	29,6	53,5	Carbamidomethyl (+57)	1 597,76	2	-0,0023	-1,4	340	352
18220-18222_ OuelletteM_20131010	18221_medium	18221_medium	Ingel18221_MGFPeaklist (F052589)	alpha tubulin	LinJ.13.0330	alpha tubulin	100,0 %	2,52%	49 741,0	35	73	247	Locus:1.1.1.5117.5 File:"Ingel18221.wiff"	TIQFVDWCPTGFK	R	C	99,7 %	55,6	29,6	55,6	Carbamidomethyl (+57)	1 597,76	2	-0,0023	-1,4	340	352
18220-18222_ OuelletteM_20131010	18221_medium	18221_medium	Ingel18221_MGFPeaklist (F052589)	alpha tubulin	LinJ.13.0330	alpha tubulin	100,0 %	2,52%	49 741,0	35	73	247	Locus:1.1.1.5118.9 File:"Ingel18221.wiff"	TIQFVDWCPTGFK	R	C	99,7 %	57,2	29,6	57,2	Carbamidomethyl (+57)	1 597,76	2	-0,0023	-1,4	340	352
18220-18222_ OuelletteM_20131010	18221_medium	18221_medium	Ingel18221_MGFPeaklist (F052589)	alpha tubulin	LinJ.13.0330	alpha tubulin	100,0 %	2,52%	49 741,0	35	73	247	Locus:1.1.1.5125.9 File:"Ingel18221.wiff"	TIQFVDWCPTGFK	R	C	99,7 %	65,3	29,5	62,4	Carbamidomethyl (+57)	1 597,76	2	-0,0047	-2,9	340	352
18220-18222_ OuelletteM_20131010	18221_medium	18221_medium	Ingel18221_MGFPeaklist (F052589)	alpha tubulin	LinJ.13.0330	alpha tubulin	100,0 %	2,52%	49 741,0	35	73	247	Locus:1.1.1.5126.13 File:"Ingel18221.wiff"	TIQFVDWCPTGFK	R	C	99,7 %	65,5	29,5	60,9	Carbamidomethyl (+57)	1 597,76	2	-0,0049	-3,1	340	352
18220-18222_ OuelletteM_20131010	18221_medium	18221_medium	Ingel18221_MGFPeaklist (F052589)	alpha tubulin	LinJ.13.0330	alpha tubulin	100,0 %	2,52%	49 741,0	35	73	247	Locus:1.1.1.5110.9 File:"Ingel18221.wiff"	TIQFVDWCPTGFK	R	C	99,7 %	67,8	29,6	67,8	Carbamidomethyl (+57)	1 597,76	2	-0,0023	-1,4	340	352
18220-18222_ OuelletteM_20131010	18221_medium	18221_medium	Ingel18221_MGFPeaklist (F052589)	alpha tubulin	LinJ.13.0330	alpha tubulin	100,0 %	2,52%	49 741,0	35	73	247	Locus:1.1.1.4736.17 File:"Ingel18221.wiff"	YMSCCLMYR	K	G	99,7 %	33,3	25,0	33,3	Oxidation (+16), Carbamidomethyl (+57), Carbamidomethyl (+57), Oxidation (+16)	1 314,49	2	0,0015	1,2	312	320
18220-18222_ OuelletteM_20131010	18221_medium	18221_medium	Ingel18221_MGFPeaklist (F052589)	alpha tubulin	LinJ.13.0330	alpha tubulin	100,0 %	2,52%	49 741,0	35	73	247	Locus:1.1.1.4727.19 File:"Ingel18221.wiff"	YMSCCLMYR	K	G	99,7 %	54,4	25,0	54,4	Oxidation (+16), Carbamidomethyl (+57), Carbamidomethyl (+57), Oxidation (+16)	1 314,49	2	0,0015	1,2	312	320
18220-18222_ OuelletteM_20131010	18221_medium	18221_medium	Ingel18221_MGFPeaklist (F052589)	alpha tubulin	LinJ.13.0330	alpha tubulin	100,0 %	2,52%	49 741,0	35	73	247	Locus:1.1.1.4728.18 File:"Ingel18221.wiff"	YMSCCLMYR	K	G	99,7 %	54,6	25,0	51,5	Oxidation (+16), Carbamidomethyl (+57), Carbamidomethyl (+57), Oxidation (+16)	1 314,49	2	0,0015	1,2	312	320
18220-18222_ OuelletteM_20131010	18221_medium	18221_medium	Ingel18221_MGFPeaklist (F052589)	alpha tubulin	LinJ.13.0330	alpha tubulin	100,0 %	2,52%	49 741,0	35	73	247	Locus:1.1.1.4735.20 File:"Ingel18221.wiff"	YMSCCLMYR	K	G	99,7 %	61,1	25,0	60,7	Oxidation (+16), Carbamidomethyl (+57), Carbamidomethyl (+57), Oxidation (+16)	1 314,49	2	0,0015	1,2	312	320
