# Supplementary material for: Mitochondrial Proteomics of Antimony and Miltefosine Resistant Leishmania infantum
Source: Proteomes. 2015 Oct 21;3(4):328–46. doi: 10.3390/proteomes3040328 (PMC5217391; doi:10.3390/proteomes3040328)
Supplement: Supplementary File 1 [file proteomes-03-00328-s001.zip › proteomes-03-00328-supplementary/Supplementary File 2/proteins/LinJ.13.0760.xls]

Experiment name	Biological sample category	Biological sample name	MS/MS sample name	Protein group	Protein accession number	Protein name	Protein identification probability	Protein percentage of total spectra	Protein molecular weight (AMU)	Number of unique peptides	Number of unique spectra	Number of total spectra	Spectrum name	Peptide sequence	Previous amino acid	Next amino acid	Peptide identification probability	Mascot Ion score	Mascot Identity score	Mascot Delta Ion score	Modifications identified by spectrum	Actual peptide mass (AMU)	Spectrum charge	Actual minus calculated peptide mass (AMU)	Actual minus calculated peptide mass (PPM)	Peptide start index	Peptide stop index
18220-18222_ OuelletteM_20131010	18222_small	18222_small	Ingel18222_MGFPeaklist (F052590)	mitochondrial processing peptidase alpha subunit, putative,metallo-peptidase, Clan ME, Family M16	LinJ.13.0760	mitochondrial processing peptidase alpha subunit, putative,metallo-peptidase, Clan ME, Family M16	100,0 %	0,306%	57 767,9	17	19	33	Locus:1.1.1.4938.5 File:"Ingel18222.wiff"	AFYSPYQTAGLIGFTAK	R	A	99,3 %	27,3	29,9	24,5		1 833,92	3	-0,0062	-3,4	395	411
18220-18222_ OuelletteM_20131010	18222_small	18222_small	Ingel18222_MGFPeaklist (F052590)	mitochondrial processing peptidase alpha subunit, putative,metallo-peptidase, Clan ME, Family M16	LinJ.13.0760	mitochondrial processing peptidase alpha subunit, putative,metallo-peptidase, Clan ME, Family M16	100,0 %	0,306%	57 767,9	17	19	33	Locus:1.1.1.4939.20 File:"Ingel18222.wiff"	AFYSPYQTAGLIGFTAK	R	A	99,7 %	81,5	29,8	81,5		1 833,94	2	0,0082	4,5	395	411
18220-18222_ OuelletteM_20131010	18222_small	18222_small	Ingel18222_MGFPeaklist (F052590)	mitochondrial processing peptidase alpha subunit, putative,metallo-peptidase, Clan ME, Family M16	LinJ.13.0760	mitochondrial processing peptidase alpha subunit, putative,metallo-peptidase, Clan ME, Family M16	100,0 %	0,306%	57 767,9	17	19	33	Locus:1.1.1.4561.14 File:"Ingel18222.wiff"	ASVADSMLSVAK	K	K	99,7 %	57,5	29,6	53,5	Oxidation (+16)	1 193,59	2	-0,0059	-5,0	433	444
18220-18222_ OuelletteM_20131010	18222_small	18222_small	Ingel18222_MGFPeaklist (F052590)	mitochondrial processing peptidase alpha subunit, putative,metallo-peptidase, Clan ME, Family M16	LinJ.13.0760	mitochondrial processing peptidase alpha subunit, putative,metallo-peptidase, Clan ME, Family M16	100,0 %	0,306%	57 767,9	17	19	33	Locus:1.1.1.4563.15 File:"Ingel18222.wiff"	ASVADSMLSVAK	K	K	99,7 %	87,2	29,6	84,8	Oxidation (+16)	1 193,59	2	-0,0059	-5,0	433	444
18220-18222_ OuelletteM_20131010	18222_small	18222_small	Ingel18222_MGFPeaklist (F052590)	mitochondrial processing peptidase alpha subunit, putative,metallo-peptidase, Clan ME, Family M16	LinJ.13.0760	mitochondrial processing peptidase alpha subunit, putative,metallo-peptidase, Clan ME, Family M16	100,0 %	0,306%	57 767,9	17	19	33	Locus:1.1.1.4426.2 File:"Ingel18222.wiff"	CGAPDEMHEHTGLR	R	A	99,7 %	67,3	25,6	63,5	Carbamidomethyl (+57), Oxidation (+16)	1 624,67	4	0,0024	1,5	381	394
18220-18222_ OuelletteM_20131010	18222_small	18222_small	Ingel18222_MGFPeaklist (F052590)	mitochondrial processing peptidase alpha subunit, putative,metallo-peptidase, Clan ME, Family M16	LinJ.13.0760	mitochondrial processing peptidase alpha subunit, putative,metallo-peptidase, Clan ME, Family M16	100,0 %	0,306%	57 767,9	17	19	33	Locus:1.1.1.4425.2 File:"Ingel18222.wiff"	CGAPDEMHEHTGLR	R	A	99,7 %	77,2	25,6	77,2	Carbamidomethyl (+57), Oxidation (+16)	1 624,67	4	0,0024	1,5	381	394
18220-18222_ OuelletteM_20131010	18222_small	18222_small	Ingel18222_MGFPeaklist (F052590)	mitochondrial processing peptidase alpha subunit, putative,metallo-peptidase, Clan ME, Family M16	LinJ.13.0760	mitochondrial processing peptidase alpha subunit, putative,metallo-peptidase, Clan ME, Family M16	100,0 %	0,306%	57 767,9	17	19	33	Locus:1.1.1.4895.7 File:"Ingel18222.wiff"	DHAASMVVGALMDIGFSGR	K	M	99,7 %	76,6	29,4	75,1	Oxidation (+16), Oxidation (+16)	1 964,92	3	0,0069	3,5	360	378
18220-18222_ OuelletteM_20131010	18222_small	18222_small	Ingel18222_MGFPeaklist (F052590)	mitochondrial processing peptidase alpha subunit, putative,metallo-peptidase, Clan ME, Family M16	LinJ.13.0760	mitochondrial processing peptidase alpha subunit, putative,metallo-peptidase, Clan ME, Family M16	100,0 %	0,306%	57 767,9	17	19	33	Locus:1.1.1.4763.19 File:"Ingel18222.wiff"	FGQTPLTQPFGGTSR	K	L	99,7 %	50,9	30,0	46,5		1 592,80	2	0,0011	0,68	29	43
18220-18222_ OuelletteM_20131010	18222_small	18222_small	Ingel18222_MGFPeaklist (F052590)	mitochondrial processing peptidase alpha subunit, putative,metallo-peptidase, Clan ME, Family M16	LinJ.13.0760	mitochondrial processing peptidase alpha subunit, putative,metallo-peptidase, Clan ME, Family M16	100,0 %	0,306%	57 767,9	17	19	33	Locus:1.1.1.4755.20 File:"Ingel18222.wiff"	FGQTPLTQPFGGTSR	K	L	99,7 %	59,1	30,0	48,3		1 592,80	2	0,0011	0,68	29	43
18220-18222_ OuelletteM_20131010	18222_small	18222_small	Ingel18222_MGFPeaklist (F052590)	mitochondrial processing peptidase alpha subunit, putative,metallo-peptidase, Clan ME, Family M16	LinJ.13.0760	mitochondrial processing peptidase alpha subunit, putative,metallo-peptidase, Clan ME, Family M16	100,0 %	0,306%	57 767,9	17	19	33	Locus:1.1.1.4756.20 File:"Ingel18222.wiff"	FGQTPLTQPFGGTSR	K	L	99,7 %	66,7	30,0	61,8		1 592,80	2	0,0011	0,68	29	43
18220-18222_ OuelletteM_20131010	18222_small	18222_small	Ingel18222_MGFPeaklist (F052590)	mitochondrial processing peptidase alpha subunit, putative,metallo-peptidase, Clan ME, Family M16	LinJ.13.0760	mitochondrial processing peptidase alpha subunit, putative,metallo-peptidase, Clan ME, Family M16	100,0 %	0,306%	57 767,9	17	19	33	Locus:1.1.1.4515.10 File:"Ingel18222.wiff"	FHEPDVER	R	F	99,0 %	33,5	28,8	15,1		1 027,47	2	0,0021	2,0	196	203
18220-18222_ OuelletteM_20131010	18222_small	18222_small	Ingel18222_MGFPeaklist (F052590)	mitochondrial processing peptidase alpha subunit, putative,metallo-peptidase, Clan ME, Family M16	LinJ.13.0760	mitochondrial processing peptidase alpha subunit, putative,metallo-peptidase, Clan ME, Family M16	100,0 %	0,306%	57 767,9	17	19	33	Locus:1.1.1.4514.13 File:"Ingel18222.wiff"	FHEPDVER	R	F	99,0 %	38,7	28,8	17,5		1 027,47	2	0,0021	2,0	196	203
18220-18222_ OuelletteM_20131010	18222_small	18222_small	Ingel18222_MGFPeaklist (F052590)	mitochondrial processing peptidase alpha subunit, putative,metallo-peptidase, Clan ME, Family M16	LinJ.13.0760	mitochondrial processing peptidase alpha subunit, putative,metallo-peptidase, Clan ME, Family M16	100,0 %	0,306%	57 767,9	17	19	33	Locus:1.1.1.4689.21 File:"Ingel18222.wiff"	FRDTIDNQVEELR	R	W	99,7 %	76,0	30,3	63,2		1 633,82	2	0,0095	5,8	204	216
18220-18222_ OuelletteM_20131010	18222_small	18222_small	Ingel18222_MGFPeaklist (F052590)	mitochondrial processing peptidase alpha subunit, putative,metallo-peptidase, Clan ME, Family M16	LinJ.13.0760	mitochondrial processing peptidase alpha subunit, putative,metallo-peptidase, Clan ME, Family M16	100,0 %	0,306%	57 767,9	17	19	33	Locus:1.1.1.4811.13 File:"Ingel18222.wiff"	FRDTIDNQVEELRWQCPAEYAK	R	Q	99,6 %	31,4	29,1	30,9	Carbamidomethyl (+57)	2 767,31	4	0,011	4,1	204	225
18220-18222_ OuelletteM_20131010	18222_small	18222_small	Ingel18222_MGFPeaklist (F052590)	mitochondrial processing peptidase alpha subunit, putative,metallo-peptidase, Clan ME, Family M16	LinJ.13.0760	mitochondrial processing peptidase alpha subunit, putative,metallo-peptidase, Clan ME, Family M16	100,0 %	0,306%	57 767,9	17	19	33	Locus:1.1.1.4919.13 File:"Ingel18222.wiff"	FVPAMSNGIISSSVLLEQYSR	R	Y	99,7 %	52,9	29,4	49,4	Oxidation (+16)	2 313,18	3	0,0099	4,3	243	263
18220-18222_ OuelletteM_20131010	18222_small	18222_small	Ingel18222_MGFPeaklist (F052590)	mitochondrial processing peptidase alpha subunit, putative,metallo-peptidase, Clan ME, Family M16	LinJ.13.0760	mitochondrial processing peptidase alpha subunit, putative,metallo-peptidase, Clan ME, Family M16	100,0 %	0,306%	57 767,9	17	19	33	Locus:1.1.1.4927.21 File:"Ingel18222.wiff"	FVPAMSNGIISSSVLLEQYSR	R	Y	99,7 %	61,3	29,5	61,0	Oxidation (+16)	2 313,17	2	0,0020	0,85	243	263
18220-18222_ OuelletteM_20131010	18222_small	18222_small	Ingel18222_MGFPeaklist (F052590)	mitochondrial processing peptidase alpha subunit, putative,metallo-peptidase, Clan ME, Family M16	LinJ.13.0760	mitochondrial processing peptidase alpha subunit, putative,metallo-peptidase, Clan ME, Family M16	100,0 %	0,306%	57 767,9	17	19	33	Locus:1.1.1.4923.14 File:"Ingel18222.wiff"	FVPAMSNGIISSSVLLEQYSR	R	Y	99,7 %	90,1	29,4	90,0	Oxidation (+16)	2 313,18	3	0,0099	4,3	243	263
18220-18222_ OuelletteM_20131010	18222_small	18222_small	Ingel18222_MGFPeaklist (F052590)	mitochondrial processing peptidase alpha subunit, putative,metallo-peptidase, Clan ME, Family M16	LinJ.13.0760	mitochondrial processing peptidase alpha subunit, putative,metallo-peptidase, Clan ME, Family M16	100,0 %	0,306%	57 767,9	17	19	33	Locus:1.1.1.4924.15 File:"Ingel18222.wiff"	FVPAMSNGIISSSVLLEQYSR	R	Y	99,7 %	99,0	29,4	94,9	Oxidation (+16)	2 313,18	3	0,0099	4,3	243	263
18220-18222_ OuelletteM_20131010	18222_small	18222_small	Ingel18222_MGFPeaklist (F052590)	mitochondrial processing peptidase alpha subunit, putative,metallo-peptidase, Clan ME, Family M16	LinJ.13.0760	mitochondrial processing peptidase alpha subunit, putative,metallo-peptidase, Clan ME, Family M16	100,0 %	0,306%	57 767,9	17	19	33	Locus:1.1.1.4510.6 File:"Ingel18222.wiff"	LPPGPSSKPAPVAAGK	R	V	99,7 %	39,5	28,5	39,5		1 472,83	3	-0,0030	-2,0	44	59
18220-18222_ OuelletteM_20131010	18222_small	18222_small	Ingel18222_MGFPeaklist (F052590)	mitochondrial processing peptidase alpha subunit, putative,metallo-peptidase, Clan ME, Family M16	LinJ.13.0760	mitochondrial processing peptidase alpha subunit, putative,metallo-peptidase, Clan ME, Family M16	100,0 %	0,306%	57 767,9	17	19	33	Locus:1.1.1.4511.10 File:"Ingel18222.wiff"	LPPGPSSKPAPVAAGK	R	V	99,7 %	68,1	28,5	63,7		1 472,83	3	-0,0030	-2,0	44	59
18220-18222_ OuelletteM_20131010	18222_small	18222_small	Ingel18222_MGFPeaklist (F052590)	mitochondrial processing peptidase alpha subunit, putative,metallo-peptidase, Clan ME, Family M16	LinJ.13.0760	mitochondrial processing peptidase alpha subunit, putative,metallo-peptidase, Clan ME, Family M16	100,0 %	0,306%	57 767,9	17	19	33	Locus:1.1.1.4739.14 File:"Ingel18222.wiff"	QMLETVAFYR	K	E	99,3 %	23,7	30,3	19,2	Oxidation (+16)	1 272,62	2	-0,00044	-0,34	226	235
18220-18222_ OuelletteM_20131010	18222_small	18222_small	Ingel18222_MGFPeaklist (F052590)	mitochondrial processing peptidase alpha subunit, putative,metallo-peptidase, Clan ME, Family M16	LinJ.13.0760	mitochondrial processing peptidase alpha subunit, putative,metallo-peptidase, Clan ME, Family M16	100,0 %	0,306%	57 767,9	17	19	33	Locus:1.1.1.4737.10 File:"Ingel18222.wiff"	QMLETVAFYR	K	E	99,7 %	38,1	30,3	32,8	Oxidation (+16)	1 272,62	2	-0,00044	-0,34	226	235
18220-18222_ OuelletteM_20131010	18222_small	18222_small	Ingel18222_MGFPeaklist (F052590)	mitochondrial processing peptidase alpha subunit, putative,metallo-peptidase, Clan ME, Family M16	LinJ.13.0760	mitochondrial processing peptidase alpha subunit, putative,metallo-peptidase, Clan ME, Family M16	100,0 %	0,306%	57 767,9	17	19	33	Locus:1.1.1.4785.15 File:"Ingel18222.wiff"	QMLETVAFYREPLGNPR	K	F	99,7 %	41,7	29,8	35,2	Oxidation (+16)	2 036,03	3	0,010	5,1	226	242
18220-18222_ OuelletteM_20131010	18222_small	18222_small	Ingel18222_MGFPeaklist (F052590)	mitochondrial processing peptidase alpha subunit, putative,metallo-peptidase, Clan ME, Family M16	LinJ.13.0760	mitochondrial processing peptidase alpha subunit, putative,metallo-peptidase, Clan ME, Family M16	100,0 %	0,306%	57 767,9	17	19	33	Locus:1.1.1.4784.14 File:"Ingel18222.wiff"	QMLETVAFYREPLGNPR	K	F	99,7 %	62,8	29,8	62,8	Oxidation (+16)	2 036,03	3	0,010	5,1	226	242
18220-18222_ OuelletteM_20131010	18222_small	18222_small	Ingel18222_MGFPeaklist (F052590)	mitochondrial processing peptidase alpha subunit, putative,metallo-peptidase, Clan ME, Family M16	LinJ.13.0760	mitochondrial processing peptidase alpha subunit, putative,metallo-peptidase, Clan ME, Family M16	100,0 %	0,306%	57 767,9	17	19	33	Locus:1.1.1.4783.13 File:"Ingel18222.wiff"	QMLETVAFYREPLGNPR	K	F	99,7 %	66,7	29,8	64,6	Oxidation (+16)	2 036,03	3	0,010	5,1	226	242
18220-18222_ OuelletteM_20131010	18222_small	18222_small	Ingel18222_MGFPeaklist (F052590)	mitochondrial processing peptidase alpha subunit, putative,metallo-peptidase, Clan ME, Family M16	LinJ.13.0760	mitochondrial processing peptidase alpha subunit, putative,metallo-peptidase, Clan ME, Family M16	100,0 %	0,306%	57 767,9	17	19	33	Locus:1.1.1.4469.11 File:"Ingel18222.wiff"	SAAPTSSLSQR	K	R	99,7 %	64,8	30,6	46,2		1 103,56	2	0,0044	4,0	155	165
18220-18222_ OuelletteM_20131010	18222_small	18222_small	Ingel18222_MGFPeaklist (F052590)	mitochondrial processing peptidase alpha subunit, putative,metallo-peptidase, Clan ME, Family M16	LinJ.13.0760	mitochondrial processing peptidase alpha subunit, putative,metallo-peptidase, Clan ME, Family M16	100,0 %	0,306%	57 767,9	17	19	33	Locus:1.1.1.4468.12 File:"Ingel18222.wiff"	SAAPTSSLSQR	K	R	99,7 %	69,5	30,6	48,7		1 103,56	2	0,0044	4,0	155	165
18220-18222_ OuelletteM_20131010	18222_small	18222_small	Ingel18222_MGFPeaklist (F052590)	mitochondrial processing peptidase alpha subunit, putative,metallo-peptidase, Clan ME, Family M16	LinJ.13.0760	mitochondrial processing peptidase alpha subunit, putative,metallo-peptidase, Clan ME, Family M16	100,0 %	0,306%	57 767,9	17	19	33	Locus:1.1.1.4449.3 File:"Ingel18222.wiff"	SAAPTSSLSQRR	K	Q	99,7 %	48,7	30,9	38,6		1 259,66	3	-0,0013	-1,0	155	166
18220-18222_ OuelletteM_20131010	18222_small	18222_small	Ingel18222_MGFPeaklist (F052590)	mitochondrial processing peptidase alpha subunit, putative,metallo-peptidase, Clan ME, Family M16	LinJ.13.0760	mitochondrial processing peptidase alpha subunit, putative,metallo-peptidase, Clan ME, Family M16	100,0 %	0,306%	57 767,9	17	19	33	Locus:1.1.1.4450.2 File:"Ingel18222.wiff"	SAAPTSSLSQRR	K	Q	99,7 %	51,4	30,9	44,1		1 259,66	3	-0,0013	-1,0	155	166
18220-18222_ OuelletteM_20131010	18222_small	18222_small	Ingel18222_MGFPeaklist (F052590)	mitochondrial processing peptidase alpha subunit, putative,metallo-peptidase, Clan ME, Family M16	LinJ.13.0760	mitochondrial processing peptidase alpha subunit, putative,metallo-peptidase, Clan ME, Family M16	100,0 %	0,306%	57 767,9	17	19	33	Locus:1.1.1.4717.13 File:"Ingel18222.wiff"	TSLYGHGEMLGFPSMR	K	Q	99,6 %	30,3	28,6	30,3	Oxidation (+16), Oxidation (+16)	1 813,82	3	0,0067	3,7	509	524
18220-18222_ OuelletteM_20131010	18222_small	18222_small	Ingel18222_MGFPeaklist (F052590)	mitochondrial processing peptidase alpha subunit, putative,metallo-peptidase, Clan ME, Family M16	LinJ.13.0760	mitochondrial processing peptidase alpha subunit, putative,metallo-peptidase, Clan ME, Family M16	100,0 %	0,306%	57 767,9	17	19	33	Locus:1.1.1.4817.6 File:"Ingel18222.wiff"	VVVSGVNVDHAALIAEYENTPFPHSASAPHHAR	R	A	99,1 %	43,6	28,1	2,50	Deamidated (+1)	3 492,73	6	0,011	3,2	270	302
18220-18222_ OuelletteM_20131010	18222_small	18222_small	Ingel18222_MGFPeaklist (F052590)	mitochondrial processing peptidase alpha subunit, putative,metallo-peptidase, Clan ME, Family M16	LinJ.13.0760	mitochondrial processing peptidase alpha subunit, putative,metallo-peptidase, Clan ME, Family M16	100,0 %	0,306%	57 767,9	17	19	33	Locus:1.1.1.4818.7 File:"Ingel18222.wiff"	VVVSGVNVDHAALIAEYENTPFPHSASAPHHAR	R	A	99,5 %	60,2	28,1	4,19	Deamidated (+1)	3 492,73	6	0,011	3,2	270	302
18220-18222_ OuelletteM_20131010	18222_small	18222_small	Ingel18222_MGFPeaklist (F052590)	mitochondrial processing peptidase alpha subunit, putative,metallo-peptidase, Clan ME, Family M16	LinJ.13.0760	mitochondrial processing peptidase alpha subunit, putative,metallo-peptidase, Clan ME, Family M16	100,0 %	0,306%	57 767,9	17	19	33	Locus:1.1.1.4534.14 File:"Ingel18222.wiff"	VYETMFSNK	R	T	99,3 %	36,3	29,5	36,3	Oxidation (+16)	1 133,52	2	0,011	9,8	500	508
18220-18222_ OuelletteM_20131010	18220_large	18220_large	Ingel18220_MGFPeaklist (F052591)	mitochondrial processing peptidase alpha subunit, putative,metallo-peptidase, Clan ME, Family M16	LinJ.13.0760	mitochondrial processing peptidase alpha subunit, putative,metallo-peptidase, Clan ME, Family M16	100,0 %	0,0441%	57 767,9	2	2	3	Locus:1.1.1.4966.16 File:"Ingel18220.wiff"	FGQTPLTQPFGGTSR	K	L	99,7 %	40,5	30,0	30,6		1 592,80	2	0,000078	0,049	29	43
18220-18222_ OuelletteM_20131010	18220_large	18220_large	Ingel18220_MGFPeaklist (F052591)	mitochondrial processing peptidase alpha subunit, putative,metallo-peptidase, Clan ME, Family M16	LinJ.13.0760	mitochondrial processing peptidase alpha subunit, putative,metallo-peptidase, Clan ME, Family M16	100,0 %	0,0441%	57 767,9	2	2	3	Locus:1.1.1.4967.13 File:"Ingel18220.wiff"	FGQTPLTQPFGGTSR	K	L	99,7 %	78,2	30,0	78,2		1 592,80	2	0,000078	0,049	29	43
18220-18222_ OuelletteM_20131010	18220_large	18220_large	Ingel18220_MGFPeaklist (F052591)	mitochondrial processing peptidase alpha subunit, putative,metallo-peptidase, Clan ME, Family M16	LinJ.13.0760	mitochondrial processing peptidase alpha subunit, putative,metallo-peptidase, Clan ME, Family M16	100,0 %	0,0441%	57 767,9	2	2	3	Locus:1.1.1.4992.12 File:"Ingel18220.wiff"	QMLETVAFYREPLGNPR	K	F	99,3 %	35,1	29,8	33,1	Oxidation (+16)	2 036,03	3	0,015	7,4	226	242
18220-18222_ OuelletteM_20131010	18221_medium	18221_medium	Ingel18221_MGFPeaklist (F052589)	mitochondrial processing peptidase alpha subunit, putative,metallo-peptidase, Clan ME, Family M16	LinJ.13.0760	mitochondrial processing peptidase alpha subunit, putative,metallo-peptidase, Clan ME, Family M16	100,0 %	0,622%	57 767,9	22	25	61	Locus:1.1.1.5121.15 File:"Ingel18221.wiff"	AFYSPYQTAGLIGFTAK	R	A	97,3 %	15,8	29,9	15,8		1 833,93	2	0,0014	0,75	395	411
18220-18222_ OuelletteM_20131010	18221_medium	18221_medium	Ingel18221_MGFPeaklist (F052589)	mitochondrial processing peptidase alpha subunit, putative,metallo-peptidase, Clan ME, Family M16	LinJ.13.0760	mitochondrial processing peptidase alpha subunit, putative,metallo-peptidase, Clan ME, Family M16	100,0 %	0,622%	57 767,9	22	25	61	Locus:1.1.1.5120.14 File:"Ingel18221.wiff"	AFYSPYQTAGLIGFTAK	R	A	99,7 %	45,5	29,9	45,5		1 833,93	2	0,0014	0,75	395	411
18220-18222_ OuelletteM_20131010	18221_medium	18221_medium	Ingel18221_MGFPeaklist (F052589)	mitochondrial processing peptidase alpha subunit, putative,metallo-peptidase, Clan ME, Family M16	LinJ.13.0760	mitochondrial processing peptidase alpha subunit, putative,metallo-peptidase, Clan ME, Family M16	100,0 %	0,622%	57 767,9	22	25	61	Locus:1.1.1.5112.17 File:"Ingel18221.wiff"	AFYSPYQTAGLIGFTAK	R	A	99,7 %	79,5	29,9	79,5		1 833,93	2	0,0014	0,75	395	411
18220-18222_ OuelletteM_20131010	18221_medium	18221_medium	Ingel18221_MGFPeaklist (F052589)	mitochondrial processing peptidase alpha subunit, putative,metallo-peptidase, Clan ME, Family M16	LinJ.13.0760	mitochondrial processing peptidase alpha subunit, putative,metallo-peptidase, Clan ME, Family M16	100,0 %	0,622%	57 767,9	22	25	61	Locus:1.1.1.5113.19 File:"Ingel18221.wiff"	AFYSPYQTAGLIGFTAK	R	A	99,7 %	104	29,9	104		1 833,93	2	0,0014	0,75	395	411
18220-18222_ OuelletteM_20131010	18221_medium	18221_medium	Ingel18221_MGFPeaklist (F052589)	mitochondrial processing peptidase alpha subunit, putative,metallo-peptidase, Clan ME, Family M16	LinJ.13.0760	mitochondrial processing peptidase alpha subunit, putative,metallo-peptidase, Clan ME, Family M16	100,0 %	0,622%	57 767,9	22	25	61	Locus:1.1.1.5107.5 File:"Ingel18221.wiff"	AFYSPYQTAGLIGFTAKAEPQAAVR	R	M	94,9 %	31,2	29,3	31,2		2 656,33	4	-0,040	-15	395	419
18220-18222_ OuelletteM_20131010	18221_medium	18221_medium	Ingel18221_MGFPeaklist (F052589)	mitochondrial processing peptidase alpha subunit, putative,metallo-peptidase, Clan ME, Family M16	LinJ.13.0760	mitochondrial processing peptidase alpha subunit, putative,metallo-peptidase, Clan ME, Family M16	100,0 %	0,622%	57 767,9	22	25	61	Locus:1.1.1.5105.19 File:"Ingel18221.wiff"	AFYSPYQTAGLIGFTAKAEPQAAVR	R	M	99,3 %	19,4	28,5	19,4		2 656,37	3	0,0027	1,0	395	419
18220-18222_ OuelletteM_20131010	18221_medium	18221_medium	Ingel18221_MGFPeaklist (F052589)	mitochondrial processing peptidase alpha subunit, putative,metallo-peptidase, Clan ME, Family M16	LinJ.13.0760	mitochondrial processing peptidase alpha subunit, putative,metallo-peptidase, Clan ME, Family M16	100,0 %	0,622%	57 767,9	22	25	61	Locus:1.1.1.5106.14 File:"Ingel18221.wiff"	AFYSPYQTAGLIGFTAKAEPQAAVR	R	M	99,7 %	53,9	28,5	49,8		2 656,37	3	0,0027	1,0	395	419
18220-18222_ OuelletteM_20131010	18221_medium	18221_medium	Ingel18221_MGFPeaklist (F052589)	mitochondrial processing peptidase alpha subunit, putative,metallo-peptidase, Clan ME, Family M16	LinJ.13.0760	mitochondrial processing peptidase alpha subunit, putative,metallo-peptidase, Clan ME, Family M16	100,0 %	0,622%	57 767,9	22	25	61	Locus:1.1.1.5103.17 File:"Ingel18221.wiff"	AFYSPYQTAGLIGFTAKAEPQAAVR	R	M	99,7 %	80,7	28,5	79,6		2 656,37	3	0,0027	1,0	395	419
18220-18222_ OuelletteM_20131010	18221_medium	18221_medium	Ingel18221_MGFPeaklist (F052589)	mitochondrial processing peptidase alpha subunit, putative,metallo-peptidase, Clan ME, Family M16	LinJ.13.0760	mitochondrial processing peptidase alpha subunit, putative,metallo-peptidase, Clan ME, Family M16	100,0 %	0,622%	57 767,9	22	25	61	Locus:1.1.1.4876.10 File:"Ingel18221.wiff"	AQPCAVNWKDEAAQYTGGER	R	H	99,7 %	93,7	28,9	89,5	Carbamidomethyl (+57)	2 250,03	3	0,016	7,3	303	322
18220-18222_ OuelletteM_20131010	18221_medium	18221_medium	Ingel18221_MGFPeaklist (F052589)	mitochondrial processing peptidase alpha subunit, putative,metallo-peptidase, Clan ME, Family M16	LinJ.13.0760	mitochondrial processing peptidase alpha subunit, putative,metallo-peptidase, Clan ME, Family M16	100,0 %	0,622%	57 767,9	22	25	61	Locus:1.1.1.4877.14 File:"Ingel18221.wiff"	AQPCAVNWKDEAAQYTGGER	R	H	99,7 %	97,5	28,9	97,5	Carbamidomethyl (+57)	2 250,03	3	0,016	7,3	303	322
18220-18222_ OuelletteM_20131010	18221_medium	18221_medium	Ingel18221_MGFPeaklist (F052589)	mitochondrial processing peptidase alpha subunit, putative,metallo-peptidase, Clan ME, Family M16	LinJ.13.0760	mitochondrial processing peptidase alpha subunit, putative,metallo-peptidase, Clan ME, Family M16	100,0 %	0,622%	57 767,9	22	25	61	Locus:1.1.1.4737.13 File:"Ingel18221.wiff"	ASVADSMLSVAK	K	K	99,7 %	54,2	29,6	48,5	Oxidation (+16)	1 193,60	2	0,0041	3,4	433	444
18220-18222_ OuelletteM_20131010	18221_medium	18221_medium	Ingel18221_MGFPeaklist (F052589)	mitochondrial processing peptidase alpha subunit, putative,metallo-peptidase, Clan ME, Family M16	LinJ.13.0760	mitochondrial processing peptidase alpha subunit, putative,metallo-peptidase, Clan ME, Family M16	100,0 %	0,622%	57 767,9	22	25	61	Locus:1.1.1.4736.15 File:"Ingel18221.wiff"	ASVADSMLSVAK	K	K	99,7 %	69,8	29,6	63,0	Oxidation (+16)	1 193,60	2	0,0041	3,4	433	444
18220-18222_ OuelletteM_20131010	18221_medium	18221_medium	Ingel18221_MGFPeaklist (F052589)	mitochondrial processing peptidase alpha subunit, putative,metallo-peptidase, Clan ME, Family M16	LinJ.13.0760	mitochondrial processing peptidase alpha subunit, putative,metallo-peptidase, Clan ME, Family M16	100,0 %	0,622%	57 767,9	22	25	61	Locus:1.1.1.4694.4 File:"Ingel18221.wiff"	ASVADSMLSVAKK	K	M	99,7 %	51,1	29,8	49,4	Oxidation (+16)	1 321,69	3	-0,0027	-2,1	433	445
18220-18222_ OuelletteM_20131010	18221_medium	18221_medium	Ingel18221_MGFPeaklist (F052589)	mitochondrial processing peptidase alpha subunit, putative,metallo-peptidase, Clan ME, Family M16	LinJ.13.0760	mitochondrial processing peptidase alpha subunit, putative,metallo-peptidase, Clan ME, Family M16	100,0 %	0,622%	57 767,9	22	25	61	Locus:1.1.1.4695.6 File:"Ingel18221.wiff"	ASVADSMLSVAKK	K	M	99,7 %	51,5	29,8	51,5	Oxidation (+16)	1 321,69	3	-0,0027	-2,1	433	445
18220-18222_ OuelletteM_20131010	18221_medium	18221_medium	Ingel18221_MGFPeaklist (F052589)	mitochondrial processing peptidase alpha subunit, putative,metallo-peptidase, Clan ME, Family M16	LinJ.13.0760	mitochondrial processing peptidase alpha subunit, putative,metallo-peptidase, Clan ME, Family M16	100,0 %	0,622%	57 767,9	22	25	61	Locus:1.1.1.4582.2 File:"Ingel18221.wiff"	CGAPDEMHEHTGLR	R	A	99,7 %	60,1	25,6	59,9	Carbamidomethyl (+57), Oxidation (+16)	1 624,68	4	0,0028	1,8	381	394
18220-18222_ OuelletteM_20131010	18221_medium	18221_medium	Ingel18221_MGFPeaklist (F052589)	mitochondrial processing peptidase alpha subunit, putative,metallo-peptidase, Clan ME, Family M16	LinJ.13.0760	mitochondrial processing peptidase alpha subunit, putative,metallo-peptidase, Clan ME, Family M16	100,0 %	0,622%	57 767,9	22	25	61	Locus:1.1.1.4590.2 File:"Ingel18221.wiff"	CGAPDEMHEHTGLR	R	A	99,7 %	66,2	25,6	63,7	Carbamidomethyl (+57), Oxidation (+16)	1 624,68	4	0,0028	1,8	381	394
18220-18222_ OuelletteM_20131010	18221_medium	18221_medium	Ingel18221_MGFPeaklist (F052589)	mitochondrial processing peptidase alpha subunit, putative,metallo-peptidase, Clan ME, Family M16	LinJ.13.0760	mitochondrial processing peptidase alpha subunit, putative,metallo-peptidase, Clan ME, Family M16	100,0 %	0,622%	57 767,9	22	25	61	Locus:1.1.1.4591.2 File:"Ingel18221.wiff"	CGAPDEMHEHTGLR	R	A	99,7 %	76,3	25,6	75,5	Carbamidomethyl (+57), Oxidation (+16)	1 624,68	4	0,0028	1,8	381	394
18220-18222_ OuelletteM_20131010	18221_medium	18221_medium	Ingel18221_MGFPeaklist (F052589)	mitochondrial processing peptidase alpha subunit, putative,metallo-peptidase, Clan ME, Family M16	LinJ.13.0760	mitochondrial processing peptidase alpha subunit, putative,metallo-peptidase, Clan ME, Family M16	100,0 %	0,622%	57 767,9	22	25	61	Locus:1.1.1.4583.2 File:"Ingel18221.wiff"	CGAPDEMHEHTGLR	R	A	99,7 %	82,0	25,6	81,9	Carbamidomethyl (+57), Oxidation (+16)	1 624,68	4	0,0028	1,8	381	394
18220-18222_ OuelletteM_20131010	18221_medium	18221_medium	Ingel18221_MGFPeaklist (F052589)	mitochondrial processing peptidase alpha subunit, putative,metallo-peptidase, Clan ME, Family M16	LinJ.13.0760	mitochondrial processing peptidase alpha subunit, putative,metallo-peptidase, Clan ME, Family M16	100,0 %	0,622%	57 767,9	22	25	61	Locus:1.1.1.4941.19 File:"Ingel18221.wiff"	FGQTPLTQPFGGTSR	K	L	96,7 %	16,7	30,0	15,8		1 592,80	2	0,00028	0,17	29	43
18220-18222_ OuelletteM_20131010	18221_medium	18221_medium	Ingel18221_MGFPeaklist (F052589)	mitochondrial processing peptidase alpha subunit, putative,metallo-peptidase, Clan ME, Family M16	LinJ.13.0760	mitochondrial processing peptidase alpha subunit, putative,metallo-peptidase, Clan ME, Family M16	100,0 %	0,622%	57 767,9	22	25	61	Locus:1.1.1.4932.16 File:"Ingel18221.wiff"	FGQTPLTQPFGGTSR	K	L	99,7 %	79,5	30,0	75,6		1 592,80	2	0,00028	0,17	29	43
18220-18222_ OuelletteM_20131010	18221_medium	18221_medium	Ingel18221_MGFPeaklist (F052589)	mitochondrial processing peptidase alpha subunit, putative,metallo-peptidase, Clan ME, Family M16	LinJ.13.0760	mitochondrial processing peptidase alpha subunit, putative,metallo-peptidase, Clan ME, Family M16	100,0 %	0,622%	57 767,9	22	25	61	Locus:1.1.1.4933.18 File:"Ingel18221.wiff"	FGQTPLTQPFGGTSR	K	L	99,7 %	80,1	30,0	76,2		1 592,80	2	0,00028	0,17	29	43
18220-18222_ OuelletteM_20131010	18221_medium	18221_medium	Ingel18221_MGFPeaklist (F052589)	mitochondrial processing peptidase alpha subunit, putative,metallo-peptidase, Clan ME, Family M16	LinJ.13.0760	mitochondrial processing peptidase alpha subunit, putative,metallo-peptidase, Clan ME, Family M16	100,0 %	0,622%	57 767,9	22	25	61	Locus:1.1.1.4688.11 File:"Ingel18221.wiff"	FHEPDVER	R	F	99,0 %	47,0	28,8	24,8		1 027,47	2	-0,0035	-3,4	196	203
18220-18222_ OuelletteM_20131010	18221_medium	18221_medium	Ingel18221_MGFPeaklist (F052589)	mitochondrial processing peptidase alpha subunit, putative,metallo-peptidase, Clan ME, Family M16	LinJ.13.0760	mitochondrial processing peptidase alpha subunit, putative,metallo-peptidase, Clan ME, Family M16	100,0 %	0,622%	57 767,9	22	25	61	Locus:1.1.1.4686.13 File:"Ingel18221.wiff"	FHEPDVER	R	F	99,0 %	58,2	28,8	31,2		1 027,47	2	-0,0035	-3,4	196	203
18220-18222_ OuelletteM_20131010	18221_medium	18221_medium	Ingel18221_MGFPeaklist (F052589)	mitochondrial processing peptidase alpha subunit, putative,metallo-peptidase, Clan ME, Family M16	LinJ.13.0760	mitochondrial processing peptidase alpha subunit, putative,metallo-peptidase, Clan ME, Family M16	100,0 %	0,622%	57 767,9	22	25	61	Locus:1.1.1.4865.19 File:"Ingel18221.wiff"	FRDTIDNQVEELR	R	W	99,7 %	80,3	30,3	66,7		1 633,82	2	0,010	6,2	204	216
18220-18222_ OuelletteM_20131010	18221_medium	18221_medium	Ingel18221_MGFPeaklist (F052589)	mitochondrial processing peptidase alpha subunit, putative,metallo-peptidase, Clan ME, Family M16	LinJ.13.0760	mitochondrial processing peptidase alpha subunit, putative,metallo-peptidase, Clan ME, Family M16	100,0 %	0,622%	57 767,9	22	25	61	Locus:1.1.1.4981.14 File:"Ingel18221.wiff"	FRDTIDNQVEELRWQCPAEYAK	R	Q	99,4 %	22,3	28,8	22,3	Carbamidomethyl (+57)	2 767,30	4	-0,0045	-1,6	204	225
18220-18222_ OuelletteM_20131010	18221_medium	18221_medium	Ingel18221_MGFPeaklist (F052589)	mitochondrial processing peptidase alpha subunit, putative,metallo-peptidase, Clan ME, Family M16	LinJ.13.0760	mitochondrial processing peptidase alpha subunit, putative,metallo-peptidase, Clan ME, Family M16	100,0 %	0,622%	57 767,9	22	25	61	Locus:1.1.1.4982.14 File:"Ingel18221.wiff"	FRDTIDNQVEELRWQCPAEYAK	R	Q	99,7 %	34,9	28,8	34,9	Carbamidomethyl (+57)	2 767,30	4	-0,0045	-1,6	204	225
18220-18222_ OuelletteM_20131010	18221_medium	18221_medium	Ingel18221_MGFPeaklist (F052589)	mitochondrial processing peptidase alpha subunit, putative,metallo-peptidase, Clan ME, Family M16	LinJ.13.0760	mitochondrial processing peptidase alpha subunit, putative,metallo-peptidase, Clan ME, Family M16	100,0 %	0,622%	57 767,9	22	25	61	Locus:1.1.1.5107.11 File:"Ingel18221.wiff"	FVPAMSNGIISSSVLLEQYSR	R	Y	99,7 %	56,4	29,7	41,9	Oxidation (+16), Deamidated (+1)	2 314,16	3	0,013	5,4	243	263
18220-18222_ OuelletteM_20131010	18221_medium	18221_medium	Ingel18221_MGFPeaklist (F052589)	mitochondrial processing peptidase alpha subunit, putative,metallo-peptidase, Clan ME, Family M16	LinJ.13.0760	mitochondrial processing peptidase alpha subunit, putative,metallo-peptidase, Clan ME, Family M16	100,0 %	0,622%	57 767,9	22	25	61	Locus:1.1.1.5104.14 File:"Ingel18221.wiff"	FVPAMSNGIISSSVLLEQYSR	R	Y	99,7 %	70,1	29,6	67,8	Oxidation (+16)	2 313,16	3	-0,0090	-3,9	243	263
18220-18222_ OuelletteM_20131010	18221_medium	18221_medium	Ingel18221_MGFPeaklist (F052589)	mitochondrial processing peptidase alpha subunit, putative,metallo-peptidase, Clan ME, Family M16	LinJ.13.0760	mitochondrial processing peptidase alpha subunit, putative,metallo-peptidase, Clan ME, Family M16	100,0 %	0,622%	57 767,9	22	25	61	Locus:1.1.1.5096.8 File:"Ingel18221.wiff"	FVPAMSNGIISSSVLLEQYSR	R	Y	99,7 %	87,8	29,6	81,3	Oxidation (+16)	2 313,16	3	-0,0090	-3,9	243	263
18220-18222_ OuelletteM_20131010	18221_medium	18221_medium	Ingel18221_MGFPeaklist (F052589)	mitochondrial processing peptidase alpha subunit, putative,metallo-peptidase, Clan ME, Family M16	LinJ.13.0760	mitochondrial processing peptidase alpha subunit, putative,metallo-peptidase, Clan ME, Family M16	100,0 %	0,622%	57 767,9	22	25	61	Locus:1.1.1.5103.9 File:"Ingel18221.wiff"	FVPAMSNGIISSSVLLEQYSR	R	Y	99,7 %	93,7	29,7	65,5	Oxidation (+16), Deamidated (+1)	2 314,16	3	0,013	5,4	243	263
18220-18222_ OuelletteM_20131010	18221_medium	18221_medium	Ingel18221_MGFPeaklist (F052589)	mitochondrial processing peptidase alpha subunit, putative,metallo-peptidase, Clan ME, Family M16	LinJ.13.0760	mitochondrial processing peptidase alpha subunit, putative,metallo-peptidase, Clan ME, Family M16	100,0 %	0,622%	57 767,9	22	25	61	Locus:1.1.1.5097.13 File:"Ingel18221.wiff"	FVPAMSNGIISSSVLLEQYSR	R	Y	99,7 %	99,1	29,6	99,1	Oxidation (+16)	2 313,16	3	-0,0090	-3,9	243	263
18220-18222_ OuelletteM_20131010	18221_medium	18221_medium	Ingel18221_MGFPeaklist (F052589)	mitochondrial processing peptidase alpha subunit, putative,metallo-peptidase, Clan ME, Family M16	LinJ.13.0760	mitochondrial processing peptidase alpha subunit, putative,metallo-peptidase, Clan ME, Family M16	100,0 %	0,622%	57 767,9	22	25	61	Locus:1.1.1.4678.8 File:"Ingel18221.wiff"	LPPGPSSKPAPVAAGK	R	V	99,7 %	32,8	28,5	32,8		1 472,83	3	-0,0030	-2,0	44	59
18220-18222_ OuelletteM_20131010	18221_medium	18221_medium	Ingel18221_MGFPeaklist (F052589)	mitochondrial processing peptidase alpha subunit, putative,metallo-peptidase, Clan ME, Family M16	LinJ.13.0760	mitochondrial processing peptidase alpha subunit, putative,metallo-peptidase, Clan ME, Family M16	100,0 %	0,622%	57 767,9	22	25	61	Locus:1.1.1.4687.13 File:"Ingel18221.wiff"	LPPGPSSKPAPVAAGK	R	V	99,7 %	42,3	28,5	42,3		1 472,83	3	-0,0030	-2,0	44	59
18220-18222_ OuelletteM_20131010	18221_medium	18221_medium	Ingel18221_MGFPeaklist (F052589)	mitochondrial processing peptidase alpha subunit, putative,metallo-peptidase, Clan ME, Family M16	LinJ.13.0760	mitochondrial processing peptidase alpha subunit, putative,metallo-peptidase, Clan ME, Family M16	100,0 %	0,622%	57 767,9	22	25	61	Locus:1.1.1.4686.11 File:"Ingel18221.wiff"	LPPGPSSKPAPVAAGK	R	V	99,7 %	56,8	28,5	56,8		1 472,83	3	-0,0030	-2,0	44	59
18220-18222_ OuelletteM_20131010	18221_medium	18221_medium	Ingel18221_MGFPeaklist (F052589)	mitochondrial processing peptidase alpha subunit, putative,metallo-peptidase, Clan ME, Family M16	LinJ.13.0760	mitochondrial processing peptidase alpha subunit, putative,metallo-peptidase, Clan ME, Family M16	100,0 %	0,622%	57 767,9	22	25	61	Locus:1.1.1.4679.9 File:"Ingel18221.wiff"	LPPGPSSKPAPVAAGK	R	V	99,7 %	67,0	28,5	67,0		1 472,83	3	-0,0030	-2,0	44	59
18220-18222_ OuelletteM_20131010	18221_medium	18221_medium	Ingel18221_MGFPeaklist (F052589)	mitochondrial processing peptidase alpha subunit, putative,metallo-peptidase, Clan ME, Family M16	LinJ.13.0760	mitochondrial processing peptidase alpha subunit, putative,metallo-peptidase, Clan ME, Family M16	100,0 %	0,622%	57 767,9	22	25	61	Locus:1.1.1.4781.13 File:"Ingel18221.wiff"	LPPGPSSKPAPVAAGKVEITK	R	L	99,7 %	33,9	25,0	33,9		2 043,17	4	-0,0043	-2,1	44	64
18220-18222_ OuelletteM_20131010	18221_medium	18221_medium	Ingel18221_MGFPeaklist (F052589)	mitochondrial processing peptidase alpha subunit, putative,metallo-peptidase, Clan ME, Family M16	LinJ.13.0760	mitochondrial processing peptidase alpha subunit, putative,metallo-peptidase, Clan ME, Family M16	100,0 %	0,622%	57 767,9	22	25	61	Locus:1.1.1.4782.13 File:"Ingel18221.wiff"	LPPGPSSKPAPVAAGKVEITK	R	L	99,7 %	55,0	25,0	55,0		2 043,17	4	-0,0043	-2,1	44	64
18220-18222_ OuelletteM_20131010	18221_medium	18221_medium	Ingel18221_MGFPeaklist (F052589)	mitochondrial processing peptidase alpha subunit, putative,metallo-peptidase, Clan ME, Family M16	LinJ.13.0760	mitochondrial processing peptidase alpha subunit, putative,metallo-peptidase, Clan ME, Family M16	100,0 %	0,622%	57 767,9	22	25	61	Locus:1.1.1.4783.9 File:"Ingel18221.wiff"	LPPGPSSKPAPVAAGKVEITK	R	L	99,7 %	75,2	25,0	75,2		2 043,17	4	-0,0043	-2,1	44	64
18220-18222_ OuelletteM_20131010	18221_medium	18221_medium	Ingel18221_MGFPeaklist (F052589)	mitochondrial processing peptidase alpha subunit, putative,metallo-peptidase, Clan ME, Family M16	LinJ.13.0760	mitochondrial processing peptidase alpha subunit, putative,metallo-peptidase, Clan ME, Family M16	100,0 %	0,622%	57 767,9	22	25	61	Locus:1.1.1.4746.17 File:"Ingel18221.wiff"	MVQANKASVADSMLSVAK	R	K	99,6 %	28,6	30,0	28,6	Oxidation (+16), Oxidation (+16)	1 880,93	3	0,00017	0,091	427	444
18220-18222_ OuelletteM_20131010	18221_medium	18221_medium	Ingel18221_MGFPeaklist (F052589)	mitochondrial processing peptidase alpha subunit, putative,metallo-peptidase, Clan ME, Family M16	LinJ.13.0760	mitochondrial processing peptidase alpha subunit, putative,metallo-peptidase, Clan ME, Family M16	100,0 %	0,622%	57 767,9	22	25	61	Locus:1.1.1.4747.18 File:"Ingel18221.wiff"	MVQANKASVADSMLSVAK	R	K	99,7 %	50,9	30,0	49,9	Oxidation (+16), Oxidation (+16)	1 880,93	3	0,00017	0,091	427	444
18220-18222_ OuelletteM_20131010	18221_medium	18221_medium	Ingel18221_MGFPeaklist (F052589)	mitochondrial processing peptidase alpha subunit, putative,metallo-peptidase, Clan ME, Family M16	LinJ.13.0760	mitochondrial processing peptidase alpha subunit, putative,metallo-peptidase, Clan ME, Family M16	100,0 %	0,622%	57 767,9	22	25	61	Locus:1.1.1.5151.17 File:"Ingel18221.wiff"	QAEQQFSLNLVQDNIFTCIAAPR	K	F	99,7 %	51,3	29,3	49,7	Carbamidomethyl (+57)	2 662,33	3	0,0094	3,5	173	195
18220-18222_ OuelletteM_20131010	18221_medium	18221_medium	Ingel18221_MGFPeaklist (F052589)	mitochondrial processing peptidase alpha subunit, putative,metallo-peptidase, Clan ME, Family M16	LinJ.13.0760	mitochondrial processing peptidase alpha subunit, putative,metallo-peptidase, Clan ME, Family M16	100,0 %	0,622%	57 767,9	22	25	61	Locus:1.1.1.4957.20 File:"Ingel18221.wiff"	QMLETVAFYREPLGNPR	K	F	97,6 %	20,3	29,9	15,0	Oxidation (+16)	2 036,02	2	0,0024	1,2	226	242
18220-18222_ OuelletteM_20131010	18221_medium	18221_medium	Ingel18221_MGFPeaklist (F052589)	mitochondrial processing peptidase alpha subunit, putative,metallo-peptidase, Clan ME, Family M16	LinJ.13.0760	mitochondrial processing peptidase alpha subunit, putative,metallo-peptidase, Clan ME, Family M16	100,0 %	0,622%	57 767,9	22	25	61	Locus:1.1.1.4656.15 File:"Ingel18221.wiff"	SAAPTSSLSQR	K	R	99,7 %	47,7	30,6	38,8		1 103,56	2	0,0040	3,6	155	165
18220-18222_ OuelletteM_20131010	18221_medium	18221_medium	Ingel18221_MGFPeaklist (F052589)	mitochondrial processing peptidase alpha subunit, putative,metallo-peptidase, Clan ME, Family M16	LinJ.13.0760	mitochondrial processing peptidase alpha subunit, putative,metallo-peptidase, Clan ME, Family M16	100,0 %	0,622%	57 767,9	22	25	61	Locus:1.1.1.4633.6 File:"Ingel18221.wiff"	SAAPTSSLSQR	K	R	99,7 %	68,0	30,5	49,3		1 103,56	2	-0,0012	-1,1	155	165
18220-18222_ OuelletteM_20131010	18221_medium	18221_medium	Ingel18221_MGFPeaklist (F052589)	mitochondrial processing peptidase alpha subunit, putative,metallo-peptidase, Clan ME, Family M16	LinJ.13.0760	mitochondrial processing peptidase alpha subunit, putative,metallo-peptidase, Clan ME, Family M16	100,0 %	0,622%	57 767,9	22	25	61	Locus:1.1.1.4649.7 File:"Ingel18221.wiff"	SAAPTSSLSQR	K	R	99,7 %	72,2	30,5	54,1		1 103,56	2	-0,0012	-1,1	155	165
18220-18222_ OuelletteM_20131010	18221_medium	18221_medium	Ingel18221_MGFPeaklist (F052589)	mitochondrial processing peptidase alpha subunit, putative,metallo-peptidase, Clan ME, Family M16	LinJ.13.0760	mitochondrial processing peptidase alpha subunit, putative,metallo-peptidase, Clan ME, Family M16	100,0 %	0,622%	57 767,9	22	25	61	Locus:1.1.1.4648.11 File:"Ingel18221.wiff"	SAAPTSSLSQR	K	R	99,7 %	75,8	30,5	56,9		1 103,56	2	-0,0012	-1,1	155	165
18220-18222_ OuelletteM_20131010	18221_medium	18221_medium	Ingel18221_MGFPeaklist (F052589)	mitochondrial processing peptidase alpha subunit, putative,metallo-peptidase, Clan ME, Family M16	LinJ.13.0760	mitochondrial processing peptidase alpha subunit, putative,metallo-peptidase, Clan ME, Family M16	100,0 %	0,622%	57 767,9	22	25	61	Locus:1.1.1.4632.7 File:"Ingel18221.wiff"	SAAPTSSLSQR	K	R	99,7 %	78,8	30,5	59,2		1 103,56	2	-0,0012	-1,1	155	165
18220-18222_ OuelletteM_20131010	18221_medium	18221_medium	Ingel18221_MGFPeaklist (F052589)	mitochondrial processing peptidase alpha subunit, putative,metallo-peptidase, Clan ME, Family M16	LinJ.13.0760	mitochondrial processing peptidase alpha subunit, putative,metallo-peptidase, Clan ME, Family M16	100,0 %	0,622%	57 767,9	22	25	61	Locus:1.1.1.4641.12 File:"Ingel18221.wiff"	SAAPTSSLSQR	K	R	99,7 %	80,6	30,5	64,6		1 103,56	2	-0,0012	-1,1	155	165
18220-18222_ OuelletteM_20131010	18221_medium	18221_medium	Ingel18221_MGFPeaklist (F052589)	mitochondrial processing peptidase alpha subunit, putative,metallo-peptidase, Clan ME, Family M16	LinJ.13.0760	mitochondrial processing peptidase alpha subunit, putative,metallo-peptidase, Clan ME, Family M16	100,0 %	0,622%	57 767,9	22	25	61	Locus:1.1.1.4640.9 File:"Ingel18221.wiff"	SAAPTSSLSQR	K	R	99,7 %	87,2	30,5	66,6		1 103,56	2	-0,0012	-1,1	155	165
18220-18222_ OuelletteM_20131010	18221_medium	18221_medium	Ingel18221_MGFPeaklist (F052589)	mitochondrial processing peptidase alpha subunit, putative,metallo-peptidase, Clan ME, Family M16	LinJ.13.0760	mitochondrial processing peptidase alpha subunit, putative,metallo-peptidase, Clan ME, Family M16	100,0 %	0,622%	57 767,9	22	25	61	Locus:1.1.1.4616.2 File:"Ingel18221.wiff"	SAAPTSSLSQRR	K	Q	99,7 %	45,5	30,9	37,6		1 259,66	3	0,00020	0,16	155	166
18220-18222_ OuelletteM_20131010	18221_medium	18221_medium	Ingel18221_MGFPeaklist (F052589)	mitochondrial processing peptidase alpha subunit, putative,metallo-peptidase, Clan ME, Family M16	LinJ.13.0760	mitochondrial processing peptidase alpha subunit, putative,metallo-peptidase, Clan ME, Family M16	100,0 %	0,622%	57 767,9	22	25	61	Locus:1.1.1.4609.2 File:"Ingel18221.wiff"	SAAPTSSLSQRR	K	Q	99,7 %	49,8	30,9	39,3		1 259,66	3	0,00020	0,16	155	166
18220-18222_ OuelletteM_20131010	18221_medium	18221_medium	Ingel18221_MGFPeaklist (F052589)	mitochondrial processing peptidase alpha subunit, putative,metallo-peptidase, Clan ME, Family M16	LinJ.13.0760	mitochondrial processing peptidase alpha subunit, putative,metallo-peptidase, Clan ME, Family M16	100,0 %	0,622%	57 767,9	22	25	61	Locus:1.1.1.4608.2 File:"Ingel18221.wiff"	SAAPTSSLSQRR	K	Q	99,7 %	57,7	30,9	49,9		1 259,66	3	0,00020	0,16	155	166
18220-18222_ OuelletteM_20131010	18221_medium	18221_medium	Ingel18221_MGFPeaklist (F052589)	mitochondrial processing peptidase alpha subunit, putative,metallo-peptidase, Clan ME, Family M16	LinJ.13.0760	mitochondrial processing peptidase alpha subunit, putative,metallo-peptidase, Clan ME, Family M16	100,0 %	0,622%	57 767,9	22	25	61	Locus:1.1.1.4617.2 File:"Ingel18221.wiff"	SAAPTSSLSQRR	K	Q	99,7 %	64,4	30,9	58,1		1 259,66	3	0,00020	0,16	155	166
18220-18222_ OuelletteM_20131010	18221_medium	18221_medium	Ingel18221_MGFPeaklist (F052589)	mitochondrial processing peptidase alpha subunit, putative,metallo-peptidase, Clan ME, Family M16	LinJ.13.0760	mitochondrial processing peptidase alpha subunit, putative,metallo-peptidase, Clan ME, Family M16	100,0 %	0,622%	57 767,9	22	25	61	Locus:1.1.1.4874.8 File:"Ingel18221.wiff"	TQFMVQNVDTIR	R	D	99,7 %	59,7	29,6	46,8	Oxidation (+16)	1 466,73	2	0,0062	4,2	449	460
18220-18222_ OuelletteM_20131010	18221_medium	18221_medium	Ingel18221_MGFPeaklist (F052589)	mitochondrial processing peptidase alpha subunit, putative,metallo-peptidase, Clan ME, Family M16	LinJ.13.0760	mitochondrial processing peptidase alpha subunit, putative,metallo-peptidase, Clan ME, Family M16	100,0 %	0,622%	57 767,9	22	25	61	Locus:1.1.1.4891.8 File:"Ingel18221.wiff"	TSLYGHGEMLGFPSMR	K	Q	99,7 %	30,0	28,4	27,5	Oxidation (+16), Oxidation (+16)	1 813,81	3	0,0016	0,87	509	524
18220-18222_ OuelletteM_20131010	18221_medium	18221_medium	Ingel18221_MGFPeaklist (F052589)	mitochondrial processing peptidase alpha subunit, putative,metallo-peptidase, Clan ME, Family M16	LinJ.13.0760	mitochondrial processing peptidase alpha subunit, putative,metallo-peptidase, Clan ME, Family M16	100,0 %	0,622%	57 767,9	22	25	61	Locus:1.1.1.4892.4 File:"Ingel18221.wiff"	TSLYGHGEMLGFPSMR	K	Q	99,7 %	90,1	28,4	90,1	Oxidation (+16), Oxidation (+16)	1 813,81	3	0,0016	0,87	509	524
18220-18222_ OuelletteM_20131010	18221_medium	18221_medium	Ingel18221_MGFPeaklist (F052589)	mitochondrial processing peptidase alpha subunit, putative,metallo-peptidase, Clan ME, Family M16	LinJ.13.0760	mitochondrial processing peptidase alpha subunit, putative,metallo-peptidase, Clan ME, Family M16	100,0 %	0,622%	57 767,9	22	25	61	Locus:1.1.1.5128.9 File:"Ingel18221.wiff"	VMGTKPDMDPESIIAVGWLAYGKDR	K	K	99,7 %	43,6	29,4	42,6	Oxidation (+16), Oxidation (+16)	2 780,34	4	-0,014	-5,1	331	355
18220-18222_ OuelletteM_20131010	18221_medium	18221_medium	Ingel18221_MGFPeaklist (F052589)	mitochondrial processing peptidase alpha subunit, putative,metallo-peptidase, Clan ME, Family M16	LinJ.13.0760	mitochondrial processing peptidase alpha subunit, putative,metallo-peptidase, Clan ME, Family M16	100,0 %	0,622%	57 767,9	22	25	61	Locus:1.1.1.4987.10 File:"Ingel18221.wiff"	VVVSGVNVDHAALIAEYENTPFPHSASAPHHAR	R	A	99,7 %	38,0	28,0	38,0		3 491,73	5	-0,0032	-0,93	270	302
18220-18222_ OuelletteM_20131010	18221_medium	18221_medium	Ingel18221_MGFPeaklist (F052589)	mitochondrial processing peptidase alpha subunit, putative,metallo-peptidase, Clan ME, Family M16	LinJ.13.0760	mitochondrial processing peptidase alpha subunit, putative,metallo-peptidase, Clan ME, Family M16	100,0 %	0,622%	57 767,9	22	25	61	Locus:1.1.1.4990.6 File:"Ingel18221.wiff"	VVVSGVNVDHAALIAEYENTPFPHSASAPHHAR	R	A	99,7 %	40,9	28,1	40,9		3 491,72	6	-0,015	-4,4	270	302
18220-18222_ OuelletteM_20131010	18221_medium	18221_medium	Ingel18221_MGFPeaklist (F052589)	mitochondrial processing peptidase alpha subunit, putative,metallo-peptidase, Clan ME, Family M16	LinJ.13.0760	mitochondrial processing peptidase alpha subunit, putative,metallo-peptidase, Clan ME, Family M16	100,0 %	0,622%	57 767,9	22	25	61	Locus:1.1.1.4986.5 File:"Ingel18221.wiff"	VVVSGVNVDHAALIAEYENTPFPHSASAPHHAR	R	A	99,7 %	55,7	28,1	55,3		3 491,72	6	-0,015	-4,4	270	302
18220-18222_ OuelletteM_20131010	18221_medium	18221_medium	Ingel18221_MGFPeaklist (F052589)	mitochondrial processing peptidase alpha subunit, putative,metallo-peptidase, Clan ME, Family M16	LinJ.13.0760	mitochondrial processing peptidase alpha subunit, putative,metallo-peptidase, Clan ME, Family M16	100,0 %	0,622%	57 767,9	22	25	61	Locus:1.1.1.4988.8 File:"Ingel18221.wiff"	VVVSGVNVDHAALIAEYENTPFPHSASAPHHAR	R	A	99,7 %	62,4	28,0	62,4		3 491,73	5	-0,0032	-0,93	270	302
