# Supplementary material for: Mitochondrial Proteomics of Antimony and Miltefosine Resistant Leishmania infantum
Source: Proteomes. 2015 Oct 21;3(4):328–46. doi: 10.3390/proteomes3040328 (PMC5217391; doi:10.3390/proteomes3040328)
Supplement: Supplementary File 1 [file proteomes-03-00328-s001.zip › proteomes-03-00328-supplementary/Supplementary File 2/proteins/LinJ.13.1340.xls]

Experiment name	Biological sample category	Biological sample name	MS/MS sample name	Protein group	Protein accession number	Protein name	Protein identification probability	Protein percentage of total spectra	Protein molecular weight (AMU)	Number of unique peptides	Number of unique spectra	Number of total spectra	Spectrum name	Peptide sequence	Previous amino acid	Next amino acid	Peptide identification probability	Mascot Ion score	Mascot Identity score	Mascot Delta Ion score	Modifications identified by spectrum	Actual peptide mass (AMU)	Spectrum charge	Actual minus calculated peptide mass (AMU)	Actual minus calculated peptide mass (PPM)	Peptide start index	Peptide stop index
18220-18222_ OuelletteM_20131010	18220_large	18220_large	Ingel18220_MGFPeaklist (F052591)	hypothetical protein, conserved	LinJ.13.1340	hypothetical protein, conserved	100,0 %	0,250%	128 131,3	11	11	17	Locus:1.1.1.4763.18 File:"Ingel18220.wiff"	ASQLVEAATSR	R	S	98,4 %	28,6	30,6	20,7		1 131,59	2	-0,0019	-1,7	1012	1022
18220-18222_ OuelletteM_20131010	18220_large	18220_large	Ingel18220_MGFPeaklist (F052591)	hypothetical protein, conserved	LinJ.13.1340	hypothetical protein, conserved	100,0 %	0,250%	128 131,3	11	11	17	Locus:1.1.1.4767.18 File:"Ingel18220.wiff"	ASQLVEAATSR	R	S	99,7 %	54,2	30,6	34,0		1 131,59	2	-0,0019	-1,7	1012	1022
18220-18222_ OuelletteM_20131010	18220_large	18220_large	Ingel18220_MGFPeaklist (F052591)	hypothetical protein, conserved	LinJ.13.1340	hypothetical protein, conserved	100,0 %	0,250%	128 131,3	11	11	17	Locus:1.1.1.4766.16 File:"Ingel18220.wiff"	ASQLVEAATSR	R	S	99,7 %	69,2	30,6	58,8		1 131,59	2	-0,0019	-1,7	1012	1022
18220-18222_ OuelletteM_20131010	18220_large	18220_large	Ingel18220_MGFPeaklist (F052591)	hypothetical protein, conserved	LinJ.13.1340	hypothetical protein, conserved	100,0 %	0,250%	128 131,3	11	11	17	Locus:1.1.1.4868.15 File:"Ingel18220.wiff"	AVATGSEIANSLSR	R	M	99,7 %	89,3	30,3	80,9		1 374,71	2	0,0044	3,2	1178	1191
18220-18222_ OuelletteM_20131010	18220_large	18220_large	Ingel18220_MGFPeaklist (F052591)	hypothetical protein, conserved	LinJ.13.1340	hypothetical protein, conserved	100,0 %	0,250%	128 131,3	11	11	17	Locus:1.1.1.4867.15 File:"Ingel18220.wiff"	AVATGSEIANSLSR	R	M	99,7 %	101	30,3	82,8		1 374,71	2	0,0044	3,2	1178	1191
18220-18222_ OuelletteM_20131010	18220_large	18220_large	Ingel18220_MGFPeaklist (F052591)	hypothetical protein, conserved	LinJ.13.1340	hypothetical protein, conserved	100,0 %	0,250%	128 131,3	11	11	17	Locus:1.1.1.4812.18 File:"Ingel18220.wiff"	DAPAVTSASAELR	R	T	99,7 %	71,9	30,5	64,8		1 286,65	2	-0,000022	-0,017	190	202
18220-18222_ OuelletteM_20131010	18220_large	18220_large	Ingel18220_MGFPeaklist (F052591)	hypothetical protein, conserved	LinJ.13.1340	hypothetical protein, conserved	100,0 %	0,250%	128 131,3	11	11	17	Locus:1.1.1.4813.18 File:"Ingel18220.wiff"	DAPAVTSASAELR	R	T	99,7 %	79,7	30,5	75,5		1 286,65	2	-0,000022	-0,017	190	202
18220-18222_ OuelletteM_20131010	18220_large	18220_large	Ingel18220_MGFPeaklist (F052591)	hypothetical protein, conserved	LinJ.13.1340	hypothetical protein, conserved	100,0 %	0,250%	128 131,3	11	11	17	Locus:1.1.1.5107.2 File:"Ingel18220.wiff"	DIAAAVQSLVAK	R	I	98,4 %	27,0	28,8	23,3		1 184,68	2	0,0025	2,1	962	973
18220-18222_ OuelletteM_20131010	18220_large	18220_large	Ingel18220_MGFPeaklist (F052591)	hypothetical protein, conserved	LinJ.13.1340	hypothetical protein, conserved	100,0 %	0,250%	128 131,3	11	11	17	Locus:1.1.1.5108.3 File:"Ingel18220.wiff"	DIAAAVQSLVAK	R	I	99,7 %	48,6	28,8	32,7		1 184,68	2	0,0025	2,1	962	973
18220-18222_ OuelletteM_20131010	18220_large	18220_large	Ingel18220_MGFPeaklist (F052591)	hypothetical protein, conserved	LinJ.13.1340	hypothetical protein, conserved	100,0 %	0,250%	128 131,3	11	11	17	Locus:1.1.1.4804.19 File:"Ingel18220.wiff"	DSPSASPSHSPMPIDAEAVAR	R	L	97,1 %	34,8	29,2	29,6	Oxidation (+16)	2 136,99	3	0,020	9,2	111	131
18220-18222_ OuelletteM_20131010	18220_large	18220_large	Ingel18220_MGFPeaklist (F052591)	hypothetical protein, conserved	LinJ.13.1340	hypothetical protein, conserved	100,0 %	0,250%	128 131,3	11	11	17	Locus:1.1.1.4790.19 File:"Ingel18220.wiff"	QGAAERDSPSASPSHSPMPIDAEAVAR	R	L	99,7 %	34,7	28,6	32,9	Oxidation (+16)	2 749,27	4	0,0010	0,37	105	131
18220-18222_ OuelletteM_20131010	18220_large	18220_large	Ingel18220_MGFPeaklist (F052591)	hypothetical protein, conserved	LinJ.13.1340	hypothetical protein, conserved	100,0 %	0,250%	128 131,3	11	11	17	Locus:1.1.1.4858.17 File:"Ingel18220.wiff"	QLQEEEAALVR	R	E	99,7 %	59,9	30,0	47,1		1 284,67	2	0,0064	5,0	908	918
18220-18222_ OuelletteM_20131010	18220_large	18220_large	Ingel18220_MGFPeaklist (F052591)	hypothetical protein, conserved	LinJ.13.1340	hypothetical protein, conserved	100,0 %	0,250%	128 131,3	11	11	17	Locus:1.1.1.4856.19 File:"Ingel18220.wiff"	QLQEEEAALVR	R	E	99,7 %	71,7	30,0	55,7		1 284,67	2	0,0064	5,0	908	918
18220-18222_ OuelletteM_20131010	18220_large	18220_large	Ingel18220_MGFPeaklist (F052591)	hypothetical protein, conserved	LinJ.13.1340	hypothetical protein, conserved	100,0 %	0,250%	128 131,3	11	11	17	Locus:1.1.1.4836.14 File:"Ingel18220.wiff"	TADVSSVLTR	R	L	98,6 %	44,9	30,5	22,7		1 047,55	2	-0,011	-10	710	719
18220-18222_ OuelletteM_20131010	18220_large	18220_large	Ingel18220_MGFPeaklist (F052591)	hypothetical protein, conserved	LinJ.13.1340	hypothetical protein, conserved	100,0 %	0,250%	128 131,3	11	11	17	Locus:1.1.1.4918.9 File:"Ingel18220.wiff"	TAVQTALAENVSAAEKR	K	L	99,7 %	49,0	30,2	33,5		1 757,89	3	-0,037	-21	1029	1045
18220-18222_ OuelletteM_20131010	18220_large	18220_large	Ingel18220_MGFPeaklist (F052591)	hypothetical protein, conserved	LinJ.13.1340	hypothetical protein, conserved	100,0 %	0,250%	128 131,3	11	11	17	Locus:1.1.1.4941.20 File:"Ingel18220.wiff"	VQEETQKGIQELSSQGQLLQR	R	D	99,7 %	40,8	29,0	37,3		2 398,24	3	-0,0062	-2,6	941	961
18220-18222_ OuelletteM_20131010	18220_large	18220_large	Ingel18220_MGFPeaklist (F052591)	hypothetical protein, conserved	LinJ.13.1340	hypothetical protein, conserved	100,0 %	0,250%	128 131,3	11	11	17	Locus:1.1.1.5051.14 File:"Ingel18220.wiff"	VTQLISDLASVPTGK	R	S	99,7 %	47,2	29,2	35,4		1 527,84	2	-0,016	-10	876	890
