# Supplementary material for: Mitochondrial Proteomics of Antimony and Miltefosine Resistant Leishmania infantum
Source: Proteomes. 2015 Oct 21;3(4):328–46. doi: 10.3390/proteomes3040328 (PMC5217391; doi:10.3390/proteomes3040328)
Supplement: Supplementary File 1 [file proteomes-03-00328-s001.zip › proteomes-03-00328-supplementary/Supplementary File 2/proteins/LinJ.13.1390.xls]

Experiment name	Biological sample category	Biological sample name	MS/MS sample name	Protein group	Protein accession number	Protein name	Protein identification probability	Protein percentage of total spectra	Protein molecular weight (AMU)	Number of unique peptides	Number of unique spectra	Number of total spectra	Spectrum name	Peptide sequence	Previous amino acid	Next amino acid	Peptide identification probability	Mascot Ion score	Mascot Identity score	Mascot Delta Ion score	Modifications identified by spectrum	Actual peptide mass (AMU)	Spectrum charge	Actual minus calculated peptide mass (AMU)	Actual minus calculated peptide mass (PPM)	Peptide start index	Peptide stop index
18220-18222_ OuelletteM_20131010	18220_large	18220_large	Ingel18220_MGFPeaklist (F052591)	dynein heavy chain, putative	LinJ.13.1390	dynein heavy chain, putative	100,0 %	0,220%	529 267,9	11	11	15	Locus:1.1.1.5042.8 File:"Ingel18220.wiff"	ASLEELNLGLK	R	G	99,7 %	47,1	30,0	35,9		1 185,66	2	-0,0012	-1,0	4448	4458
18220-18222_ OuelletteM_20131010	18220_large	18220_large	Ingel18220_MGFPeaklist (F052591)	dynein heavy chain, putative	LinJ.13.1390	dynein heavy chain, putative	100,0 %	0,220%	529 267,9	11	11	15	Locus:1.1.1.4929.15 File:"Ingel18220.wiff"	GNAFLVGVGGSGK	R	Q	98,0 %	26,4	29,9	17,0		1 161,62	2	0,0019	1,6	2891	2903
18220-18222_ OuelletteM_20131010	18220_large	18220_large	Ingel18220_MGFPeaklist (F052591)	dynein heavy chain, putative	LinJ.13.1390	dynein heavy chain, putative	100,0 %	0,220%	529 267,9	11	11	15	Locus:1.1.1.4930.13 File:"Ingel18220.wiff"	GNAFLVGVGGSGK	R	Q	99,7 %	45,6	29,9	32,1		1 161,62	2	0,0019	1,6	2891	2903
18220-18222_ OuelletteM_20131010	18220_large	18220_large	Ingel18220_MGFPeaklist (F052591)	dynein heavy chain, putative	LinJ.13.1390	dynein heavy chain, putative	100,0 %	0,220%	529 267,9	11	11	15	Locus:1.1.1.4769.11 File:"Ingel18220.wiff"	LGATEVEYNPK	K	F	99,7 %	82,8	30,4	63,3		1 219,61	2	0,0011	0,88	3616	3626
18220-18222_ OuelletteM_20131010	18220_large	18220_large	Ingel18220_MGFPeaklist (F052591)	dynein heavy chain, putative	LinJ.13.1390	dynein heavy chain, putative	100,0 %	0,220%	529 267,9	11	11	15	Locus:1.1.1.4749.8 File:"Ingel18220.wiff"	LTSEPPTGIR	K	Q	98,5 %	28,0	29,7	21,9		1 069,58	2	0,0027	2,5	4191	4200
18220-18222_ OuelletteM_20131010	18220_large	18220_large	Ingel18220_MGFPeaklist (F052591)	dynein heavy chain, putative	LinJ.13.1390	dynein heavy chain, putative	100,0 %	0,220%	529 267,9	11	11	15	Locus:1.1.1.4819.14 File:"Ingel18220.wiff"	LVSGLADESVR	R	W	99,7 %	45,0	30,5	35,3		1 144,61	2	-0,0010	-0,89	3427	3437
18220-18222_ OuelletteM_20131010	18220_large	18220_large	Ingel18220_MGFPeaklist (F052591)	dynein heavy chain, putative	LinJ.13.1390	dynein heavy chain, putative	100,0 %	0,220%	529 267,9	11	11	15	Locus:1.1.1.4820.13 File:"Ingel18220.wiff"	LVSGLADESVR	R	W	99,7 %	88,5	30,5	74,9		1 144,61	2	-0,0010	-0,89	3427	3437
18220-18222_ OuelletteM_20131010	18220_large	18220_large	Ingel18220_MGFPeaklist (F052591)	dynein heavy chain, putative	LinJ.13.1390	dynein heavy chain, putative	100,0 %	0,220%	529 267,9	11	11	15	Locus:1.1.1.4781.9 File:"Ingel18220.wiff"	RLDTYAETYTR	R	V	99,4 %	36,7	30,4	30,2		1 387,68	3	0,0032	2,3	4061	4071
18220-18222_ OuelletteM_20131010	18220_large	18220_large	Ingel18220_MGFPeaklist (F052591)	dynein heavy chain, putative	LinJ.13.1390	dynein heavy chain, putative	100,0 %	0,220%	529 267,9	11	11	15	Locus:1.1.1.4963.5 File:"Ingel18220.wiff"	SGTFTILDR	K	L	95,6 %	19,0	29,1	18,6		1 008,53	2	0,0039	3,8	2669	2677
18220-18222_ OuelletteM_20131010	18220_large	18220_large	Ingel18220_MGFPeaklist (F052591)	dynein heavy chain, putative	LinJ.13.1390	dynein heavy chain, putative	100,0 %	0,220%	529 267,9	11	11	15	Locus:1.1.1.5063.6 File:"Ingel18220.wiff"	TDDTLFPLDAATGAK	K	T	99,7 %	44,2	30,7	43,0		1 534,76	2	0,0054	3,5	808	822
18220-18222_ OuelletteM_20131010	18220_large	18220_large	Ingel18220_MGFPeaklist (F052591)	dynein heavy chain, putative	LinJ.13.1390	dynein heavy chain, putative	100,0 %	0,220%	529 267,9	11	11	15	Locus:1.1.1.4787.12 File:"Ingel18220.wiff"	TLGDYVESR	K	A	99,7 %	41,2	29,0	35,6		1 038,50	2	0,0044	4,2	832	840
18220-18222_ OuelletteM_20131010	18220_large	18220_large	Ingel18220_MGFPeaklist (F052591)	dynein heavy chain, putative	LinJ.13.1390	dynein heavy chain, putative	100,0 %	0,220%	529 267,9	11	11	15	Locus:1.1.1.4788.13 File:"Ingel18220.wiff"	TLGDYVESR	K	A	99,7 %	43,8	29,0	38,7		1 038,50	2	0,0044	4,2	832	840
18220-18222_ OuelletteM_20131010	18220_large	18220_large	Ingel18220_MGFPeaklist (F052591)	dynein heavy chain, putative	LinJ.13.1390	dynein heavy chain, putative	100,0 %	0,220%	529 267,9	11	11	15	Locus:1.1.1.5158.14 File:"Ingel18220.wiff"	VFLSAEPSNVIPIGILQR	R	S	99,2 %	125	25,6	125		1 952,10	2	-0,0076	-3,9	4170	4187
18220-18222_ OuelletteM_20131010	18220_large	18220_large	Ingel18220_MGFPeaklist (F052591)	dynein heavy chain, putative	LinJ.13.1390	dynein heavy chain, putative	100,0 %	0,220%	529 267,9	11	11	15	Locus:1.1.1.5159.15 File:"Ingel18220.wiff"	VFLSAEPSNVIPIGILQR	R	S	99,7 %	46,1	25,6	46,1		1 952,10	2	-0,0076	-3,9	4170	4187
18220-18222_ OuelletteM_20131010	18220_large	18220_large	Ingel18220_MGFPeaklist (F052591)	dynein heavy chain, putative	LinJ.13.1390	dynein heavy chain, putative	100,0 %	0,220%	529 267,9	11	11	15	Locus:1.1.1.4951.19 File:"Ingel18220.wiff"	VVDLSSTVLQGER	R	G	99,7 %	74,3	29,9	62,5		1 401,75	2	0,0030	2,1	604	616
