# Supplementary material for: Mitochondrial Proteomics of Antimony and Miltefosine Resistant Leishmania infantum
Source: Proteomes. 2015 Oct 21;3(4):328–46. doi: 10.3390/proteomes3040328 (PMC5217391; doi:10.3390/proteomes3040328)
Supplement: Supplementary File 1 [file proteomes-03-00328-s001.zip › proteomes-03-00328-supplementary/Supplementary File 2/proteins/LinJ.14.1540.xls]

Experiment name	Biological sample category	Biological sample name	MS/MS sample name	Protein group	Protein accession number	Protein name	Protein identification probability	Protein percentage of total spectra	Protein molecular weight (AMU)	Number of unique peptides	Number of unique spectra	Number of total spectra	Spectrum name	Peptide sequence	Previous amino acid	Next amino acid	Peptide identification probability	Mascot Ion score	Mascot Identity score	Mascot Delta Ion score	Modifications identified by spectrum	Actual peptide mass (AMU)	Spectrum charge	Actual minus calculated peptide mass (AMU)	Actual minus calculated peptide mass (PPM)	Peptide start index	Peptide stop index
18220-18222_ OuelletteM_20131010	18222_small	18222_small	Ingel18222_MGFPeaklist (F052590)	hypothetical protein, conserved	LinJ.14.1540	hypothetical protein, conserved	100,0 %	0,0557%	111 586,6	3	4	6	Locus:1.1.1.4789.14 File:"Ingel18222.wiff"	LMQLDVFEER	R	A	99,7 %	67,6	29,5	59,2	Oxidation (+16)	1 294,63	2	0,011	8,3	41	50
18220-18222_ OuelletteM_20131010	18222_small	18222_small	Ingel18222_MGFPeaklist (F052590)	hypothetical protein, conserved	LinJ.14.1540	hypothetical protein, conserved	100,0 %	0,0557%	111 586,6	3	4	6	Locus:1.1.1.4790.13 File:"Ingel18222.wiff"	LMQLDVFEER	R	A	99,7 %	72,1	29,5	64,1	Oxidation (+16)	1 294,63	2	0,011	8,3	41	50
18220-18222_ OuelletteM_20131010	18222_small	18222_small	Ingel18222_MGFPeaklist (F052590)	hypothetical protein, conserved	LinJ.14.1540	hypothetical protein, conserved	100,0 %	0,0557%	111 586,6	3	4	6	Locus:1.1.1.4516.3 File:"Ingel18222.wiff"	RRPSWVSPATK	R	S	99,7 %	36,0	28,9	26,9		1 283,72	3	0,0058	4,5	927	937
18220-18222_ OuelletteM_20131010	18222_small	18222_small	Ingel18222_MGFPeaklist (F052590)	hypothetical protein, conserved	LinJ.14.1540	hypothetical protein, conserved	100,0 %	0,0557%	111 586,6	3	4	6	Locus:1.1.1.4558.20 File:"Ingel18222.wiff"	SAGTPTAEAGAAYHATAGGR	R	Q	99,7 %	110	29,6	110		1 815,85	2	0,0012	0,65	905	924
18220-18222_ OuelletteM_20131010	18222_small	18222_small	Ingel18222_MGFPeaklist (F052590)	hypothetical protein, conserved	LinJ.14.1540	hypothetical protein, conserved	100,0 %	0,0557%	111 586,6	3	4	6	Locus:1.1.1.4558.15 File:"Ingel18222.wiff"	SAGTPTAEAGAAYHATAGGR	R	Q	99,7 %	76,8	29,8	76,8		1 815,86	3	0,013	6,9	905	924
18220-18222_ OuelletteM_20131010	18222_small	18222_small	Ingel18222_MGFPeaklist (F052590)	hypothetical protein, conserved	LinJ.14.1540	hypothetical protein, conserved	100,0 %	0,0557%	111 586,6	3	4	6	Locus:1.1.1.4559.21 File:"Ingel18222.wiff"	SAGTPTAEAGAAYHATAGGR	R	Q	99,7 %	102	29,6	102		1 815,85	2	0,0012	0,65	905	924
18220-18222_ OuelletteM_20131010	18220_large	18220_large	Ingel18220_MGFPeaklist (F052591)	hypothetical protein, conserved	LinJ.14.1540	hypothetical protein, conserved	100,0 %	0,588%	111 586,6	16	19	40	Locus:1.1.1.4727.7 File:"Ingel18220.wiff"	ARPLPSGDIR	R	R	97,9 %	32,2	28,1	13,0		1 080,61	2	0,0033	3,0	51	60
18220-18222_ OuelletteM_20131010	18220_large	18220_large	Ingel18220_MGFPeaklist (F052591)	hypothetical protein, conserved	LinJ.14.1540	hypothetical protein, conserved	100,0 %	0,588%	111 586,6	16	19	40	Locus:1.1.1.4689.3 File:"Ingel18220.wiff"	ARPLPSGDIRR	R	K	95,8 %	26,2	27,0	17,4		1 236,71	3	0,0067	5,4	51	61
18220-18222_ OuelletteM_20131010	18220_large	18220_large	Ingel18220_MGFPeaklist (F052591)	hypothetical protein, conserved	LinJ.14.1540	hypothetical protein, conserved	100,0 %	0,588%	111 586,6	16	19	40	Locus:1.1.1.4681.3 File:"Ingel18220.wiff"	ARPLPSGDIRR	R	K	96,7 %	28,3	27,0	20,8		1 236,71	3	0,0067	5,4	51	61
18220-18222_ OuelletteM_20131010	18220_large	18220_large	Ingel18220_MGFPeaklist (F052591)	hypothetical protein, conserved	LinJ.14.1540	hypothetical protein, conserved	100,0 %	0,588%	111 586,6	16	19	40	Locus:1.1.1.4680.3 File:"Ingel18220.wiff"	ARPLPSGDIRR	R	K	99,7 %	45,4	27,0	35,6		1 236,71	3	0,0067	5,4	51	61
18220-18222_ OuelletteM_20131010	18220_large	18220_large	Ingel18220_MGFPeaklist (F052591)	hypothetical protein, conserved	LinJ.14.1540	hypothetical protein, conserved	100,0 %	0,588%	111 586,6	16	19	40	Locus:1.1.1.4989.19 File:"Ingel18220.wiff"	DGYYYLPGNPSQVMQLNTER	K	K	99,7 %	69,2	27,8	69,2	Oxidation (+16)	2 360,06	3	-0,014	-5,8	307	326
18220-18222_ OuelletteM_20131010	18220_large	18220_large	Ingel18220_MGFPeaklist (F052591)	hypothetical protein, conserved	LinJ.14.1540	hypothetical protein, conserved	100,0 %	0,588%	111 586,6	16	19	40	Locus:1.1.1.4988.12 File:"Ingel18220.wiff"	DGYYYLPGNPSQVMQLNTER	K	K	99,7 %	70,7	27,8	70,7	Oxidation (+16)	2 360,06	3	-0,014	-5,8	307	326
18220-18222_ OuelletteM_20131010	18220_large	18220_large	Ingel18220_MGFPeaklist (F052591)	hypothetical protein, conserved	LinJ.14.1540	hypothetical protein, conserved	100,0 %	0,588%	111 586,6	16	19	40	Locus:1.1.1.4968.21 File:"Ingel18220.wiff"	DTDDNCSESVLYKPGAQPEPSLSPYYAK	R	D	98,3 %	23,1	26,9	23,0	Carbamidomethyl (+57)	3 130,41	3	-0,0019	-0,60	279	306
18220-18222_ OuelletteM_20131010	18220_large	18220_large	Ingel18220_MGFPeaklist (F052591)	hypothetical protein, conserved	LinJ.14.1540	hypothetical protein, conserved	100,0 %	0,588%	111 586,6	16	19	40	Locus:1.1.1.5155.2 File:"Ingel18220.wiff"	ESLFFTIVR	K	G	99,7 %	50,5	28,8	36,3		1 110,61	2	0,0039	3,5	408	416
18220-18222_ OuelletteM_20131010	18220_large	18220_large	Ingel18220_MGFPeaklist (F052591)	hypothetical protein, conserved	LinJ.14.1540	hypothetical protein, conserved	100,0 %	0,588%	111 586,6	16	19	40	Locus:1.1.1.5154.5 File:"Ingel18220.wiff"	ESLFFTIVR	K	G	99,7 %	54,7	28,8	45,8		1 110,61	2	0,0039	3,5	408	416
18220-18222_ OuelletteM_20131010	18220_large	18220_large	Ingel18220_MGFPeaklist (F052591)	hypothetical protein, conserved	LinJ.14.1540	hypothetical protein, conserved	100,0 %	0,588%	111 586,6	16	19	40	Locus:1.1.1.4758.7 File:"Ingel18220.wiff"	FVEVDPNEK	R	I	99,7 %	41,7	30,3	33,5		1 075,52	2	0,0058	5,4	467	475
18220-18222_ OuelletteM_20131010	18220_large	18220_large	Ingel18220_MGFPeaklist (F052591)	hypothetical protein, conserved	LinJ.14.1540	hypothetical protein, conserved	100,0 %	0,588%	111 586,6	16	19	40	Locus:1.1.1.4763.16 File:"Ingel18220.wiff"	FVEVDPNEK	R	I	99,7 %	49,7	30,3	36,8		1 075,52	2	0,0058	5,4	467	475
18220-18222_ OuelletteM_20131010	18220_large	18220_large	Ingel18220_MGFPeaklist (F052591)	hypothetical protein, conserved	LinJ.14.1540	hypothetical protein, conserved	100,0 %	0,588%	111 586,6	16	19	40	Locus:1.1.1.4762.13 File:"Ingel18220.wiff"	FVEVDPNEK	R	I	99,7 %	58,0	30,3	46,3		1 075,52	2	0,0058	5,4	467	475
18220-18222_ OuelletteM_20131010	18220_large	18220_large	Ingel18220_MGFPeaklist (F052591)	hypothetical protein, conserved	LinJ.14.1540	hypothetical protein, conserved	100,0 %	0,588%	111 586,6	16	19	40	Locus:1.1.1.4927.9 File:"Ingel18220.wiff"	FVEVDPNEKIVEVQVHEK	R	G	99,7 %	63,9	29,2	63,9		2 137,11	4	0,0040	1,9	467	484
18220-18222_ OuelletteM_20131010	18220_large	18220_large	Ingel18220_MGFPeaklist (F052591)	hypothetical protein, conserved	LinJ.14.1540	hypothetical protein, conserved	100,0 %	0,588%	111 586,6	16	19	40	Locus:1.1.1.4928.11 File:"Ingel18220.wiff"	FVEVDPNEKIVEVQVHEK	R	G	99,7 %	65,1	29,2	63,8		2 137,11	4	0,0040	1,9	467	484
18220-18222_ OuelletteM_20131010	18220_large	18220_large	Ingel18220_MGFPeaklist (F052591)	hypothetical protein, conserved	LinJ.14.1540	hypothetical protein, conserved	100,0 %	0,588%	111 586,6	16	19	40	Locus:1.1.1.4941.7 File:"Ingel18220.wiff"	GNAVLLIESK	K	S	94,8 %	24,8	29,9	24,4		1 042,59	2	-0,0079	-7,6	365	374
18220-18222_ OuelletteM_20131010	18220_large	18220_large	Ingel18220_MGFPeaklist (F052591)	hypothetical protein, conserved	LinJ.14.1540	hypothetical protein, conserved	100,0 %	0,588%	111 586,6	16	19	40	Locus:1.1.1.4933.6 File:"Ingel18220.wiff"	GNAVLLIESK	K	S	99,7 %	58,0	29,9	49,1		1 042,60	2	-0,0061	-5,9	365	374
18220-18222_ OuelletteM_20131010	18220_large	18220_large	Ingel18220_MGFPeaklist (F052591)	hypothetical protein, conserved	LinJ.14.1540	hypothetical protein, conserved	100,0 %	0,588%	111 586,6	16	19	40	Locus:1.1.1.4934.8 File:"Ingel18220.wiff"	GNAVLLIESK	K	S	99,7 %	58,8	29,9	52,3		1 042,60	2	-0,0061	-5,9	365	374
18220-18222_ OuelletteM_20131010	18220_large	18220_large	Ingel18220_MGFPeaklist (F052591)	hypothetical protein, conserved	LinJ.14.1540	hypothetical protein, conserved	100,0 %	0,588%	111 586,6	16	19	40	Locus:1.1.1.4800.3 File:"Ingel18220.wiff"	HVSAEHDDRISVIVR	R	C	99,7 %	35,5	30,0	35,5		1 731,90	4	-0,0040	-2,3	111	125
18220-18222_ OuelletteM_20131010	18220_large	18220_large	Ingel18220_MGFPeaklist (F052591)	hypothetical protein, conserved	LinJ.14.1540	hypothetical protein, conserved	100,0 %	0,588%	111 586,6	16	19	40	Locus:1.1.1.5006.14 File:"Ingel18220.wiff"	IMEDDELAETAPSVPPPPQTIDELRR	R	A	98,5 %	24,3	29,0	24,3	Oxidation (+16)	2 934,42	4	-0,0045	-1,5	67	92
18220-18222_ OuelletteM_20131010	18220_large	18220_large	Ingel18220_MGFPeaklist (F052591)	hypothetical protein, conserved	LinJ.14.1540	hypothetical protein, conserved	100,0 %	0,588%	111 586,6	16	19	40	Locus:1.1.1.5000.21 File:"Ingel18220.wiff"	IMEDDELAETAPSVPPPPQTIDELRR	R	A	98,8 %	29,2	29,1	27,0	Oxidation (+16)	2 934,44	3	0,0086	2,9	67	92
18220-18222_ OuelletteM_20131010	18220_large	18220_large	Ingel18220_MGFPeaklist (F052591)	hypothetical protein, conserved	LinJ.14.1540	hypothetical protein, conserved	100,0 %	0,588%	111 586,6	16	19	40	Locus:1.1.1.4999.15 File:"Ingel18220.wiff"	IMEDDELAETAPSVPPPPQTIDELRR	R	A	98,9 %	30,0	29,1	30,0	Oxidation (+16)	2 934,44	3	0,0086	2,9	67	92
18220-18222_ OuelletteM_20131010	18220_large	18220_large	Ingel18220_MGFPeaklist (F052591)	hypothetical protein, conserved	LinJ.14.1540	hypothetical protein, conserved	100,0 %	0,588%	111 586,6	16	19	40	Locus:1.1.1.5007.14 File:"Ingel18220.wiff"	IMEDDELAETAPSVPPPPQTIDELRR	R	A	99,0 %	31,0	29,0	31,0	Oxidation (+16)	2 934,42	4	-0,0045	-1,5	67	92
18220-18222_ OuelletteM_20131010	18220_large	18220_large	Ingel18220_MGFPeaklist (F052591)	hypothetical protein, conserved	LinJ.14.1540	hypothetical protein, conserved	100,0 %	0,588%	111 586,6	16	19	40	Locus:1.1.1.4999.12 File:"Ingel18220.wiff"	IMEDDELAETAPSVPPPPQTIDELRR	R	A	99,7 %	50,2	29,0	45,9	Oxidation (+16)	2 934,42	4	-0,0045	-1,5	67	92
18220-18222_ OuelletteM_20131010	18220_large	18220_large	Ingel18220_MGFPeaklist (F052591)	hypothetical protein, conserved	LinJ.14.1540	hypothetical protein, conserved	100,0 %	0,588%	111 586,6	16	19	40	Locus:1.1.1.4829.7 File:"Ingel18220.wiff"	LHAPRPVEEDIYR	R	K	99,7 %	50,6	29,5	50,6		1 593,83	3	0,0076	4,8	526	538
18220-18222_ OuelletteM_20131010	18220_large	18220_large	Ingel18220_MGFPeaklist (F052591)	hypothetical protein, conserved	LinJ.14.1540	hypothetical protein, conserved	100,0 %	0,588%	111 586,6	16	19	40	Locus:1.1.1.4827.5 File:"Ingel18220.wiff"	LHAPRPVEEDIYR	R	K	99,7 %	53,0	29,5	53,0		1 593,83	3	0,0076	4,8	526	538
18220-18222_ OuelletteM_20131010	18220_large	18220_large	Ingel18220_MGFPeaklist (F052591)	hypothetical protein, conserved	LinJ.14.1540	hypothetical protein, conserved	100,0 %	0,588%	111 586,6	16	19	40	Locus:1.1.1.4828.3 File:"Ingel18220.wiff"	LHAPRPVEEDIYR	R	K	99,7 %	73,7	29,5	73,7		1 593,83	3	0,0076	4,8	526	538
18220-18222_ OuelletteM_20131010	18220_large	18220_large	Ingel18220_MGFPeaklist (F052591)	hypothetical protein, conserved	LinJ.14.1540	hypothetical protein, conserved	100,0 %	0,588%	111 586,6	16	19	40	Locus:1.1.1.4788.2 File:"Ingel18220.wiff"	LHAPRPVEEDIYRK	R	R	99,7 %	42,9	28,9	40,3		1 721,92	4	-0,0046	-2,7	526	539
18220-18222_ OuelletteM_20131010	18220_large	18220_large	Ingel18220_MGFPeaklist (F052591)	hypothetical protein, conserved	LinJ.14.1540	hypothetical protein, conserved	100,0 %	0,588%	111 586,6	16	19	40	Locus:1.1.1.4996.13 File:"Ingel18220.wiff"	LMQLDVFEER	R	A	99,7 %	52,5	29,4	41,5	Oxidation (+16), Deamidated (+1)	1 295,62	2	0,015	12	41	50
18220-18222_ OuelletteM_20131010	18220_large	18220_large	Ingel18220_MGFPeaklist (F052591)	hypothetical protein, conserved	LinJ.14.1540	hypothetical protein, conserved	100,0 %	0,588%	111 586,6	16	19	40	Locus:1.1.1.4995.15 File:"Ingel18220.wiff"	LMQLDVFEER	R	A	99,7 %	62,8	29,4	50,6	Oxidation (+16)	1 294,62	2	0,00056	0,43	41	50
18220-18222_ OuelletteM_20131010	18220_large	18220_large	Ingel18220_MGFPeaklist (F052591)	hypothetical protein, conserved	LinJ.14.1540	hypothetical protein, conserved	100,0 %	0,588%	111 586,6	16	19	40	Locus:1.1.1.5010.3 File:"Ingel18220.wiff"	LMQLDVFEER	R	A	99,7 %	65,2	29,5	54,7	Oxidation (+16)	1 294,63	2	0,0032	2,4	41	50
18220-18222_ OuelletteM_20131010	18220_large	18220_large	Ingel18220_MGFPeaklist (F052591)	hypothetical protein, conserved	LinJ.14.1540	hypothetical protein, conserved	100,0 %	0,588%	111 586,6	16	19	40	Locus:1.1.1.4994.10 File:"Ingel18220.wiff"	LMQLDVFEER	R	A	99,7 %	68,1	29,4	57,4	Oxidation (+16)	1 294,62	2	0,00056	0,43	41	50
18220-18222_ OuelletteM_20131010	18220_large	18220_large	Ingel18220_MGFPeaklist (F052591)	hypothetical protein, conserved	LinJ.14.1540	hypothetical protein, conserved	100,0 %	0,588%	111 586,6	16	19	40	Locus:1.1.1.5003.7 File:"Ingel18220.wiff"	LMQLDVFEER	R	A	99,7 %	76,8	29,4	67,0	Oxidation (+16)	1 294,62	2	0,00056	0,43	41	50
18220-18222_ OuelletteM_20131010	18220_large	18220_large	Ingel18220_MGFPeaklist (F052591)	hypothetical protein, conserved	LinJ.14.1540	hypothetical protein, conserved	100,0 %	0,588%	111 586,6	16	19	40	Locus:1.1.1.5002.7 File:"Ingel18220.wiff"	LMQLDVFEER	R	A	99,7 %	76,8	29,4	66,2	Oxidation (+16)	1 294,62	2	0,00056	0,43	41	50
18220-18222_ OuelletteM_20131010	18220_large	18220_large	Ingel18220_MGFPeaklist (F052591)	hypothetical protein, conserved	LinJ.14.1540	hypothetical protein, conserved	100,0 %	0,588%	111 586,6	16	19	40	Locus:1.1.1.5089.4 File:"Ingel18220.wiff"	LMQLDVFEER	R	A	99,7 %	78,9	29,9	69,0		1 278,63	2	0,0039	3,0	41	50
18220-18222_ OuelletteM_20131010	18220_large	18220_large	Ingel18220_MGFPeaklist (F052591)	hypothetical protein, conserved	LinJ.14.1540	hypothetical protein, conserved	100,0 %	0,588%	111 586,6	16	19	40	Locus:1.1.1.5090.4 File:"Ingel18220.wiff"	LMQLDVFEER	R	A	99,7 %	79,1	29,9	67,6		1 278,63	2	0,0039	3,0	41	50
18220-18222_ OuelletteM_20131010	18220_large	18220_large	Ingel18220_MGFPeaklist (F052591)	hypothetical protein, conserved	LinJ.14.1540	hypothetical protein, conserved	100,0 %	0,588%	111 586,6	16	19	40	Locus:1.1.1.5097.3 File:"Ingel18220.wiff"	LMQLDVFEER	R	A	99,7 %	85,3	29,9	74,9		1 278,63	2	0,0039	3,0	41	50
18220-18222_ OuelletteM_20131010	18220_large	18220_large	Ingel18220_MGFPeaklist (F052591)	hypothetical protein, conserved	LinJ.14.1540	hypothetical protein, conserved	100,0 %	0,588%	111 586,6	16	19	40	Locus:1.1.1.4950.7 File:"Ingel18220.wiff"	LYNKGNAVLLIESK	R	S	97,8 %	35,0	28,2	32,1		1 560,88	3	-0,011	-6,8	361	374
18220-18222_ OuelletteM_20131010	18220_large	18220_large	Ingel18220_MGFPeaklist (F052591)	hypothetical protein, conserved	LinJ.14.1540	hypothetical protein, conserved	100,0 %	0,588%	111 586,6	16	19	40	Locus:1.1.1.5006.12 File:"Ingel18220.wiff"	NDQLIGGVMIPCGALHDR	K	S	98,7 %	29,2	29,6	28,8	Oxidation (+16), Carbamidomethyl (+57)	1 980,95	3	-0,0012	-0,59	174	191
18220-18222_ OuelletteM_20131010	18220_large	18220_large	Ingel18220_MGFPeaklist (F052591)	hypothetical protein, conserved	LinJ.14.1540	hypothetical protein, conserved	100,0 %	0,588%	111 586,6	16	19	40	Locus:1.1.1.5007.10 File:"Ingel18220.wiff"	NDQLIGGVMIPCGALHDR	K	S	99,7 %	56,2	29,6	54,2	Oxidation (+16), Carbamidomethyl (+57)	1 980,95	3	-0,0012	-0,59	174	191
18220-18222_ OuelletteM_20131010	18220_large	18220_large	Ingel18220_MGFPeaklist (F052591)	hypothetical protein, conserved	LinJ.14.1540	hypothetical protein, conserved	100,0 %	0,588%	111 586,6	16	19	40	Locus:1.1.1.4971.2 File:"Ingel18220.wiff"	RLMQLDVFEER	R	A	99,7 %	47,0	29,7	34,1	Oxidation (+16)	1 450,73	3	0,0047	3,2	40	50
18220-18222_ OuelletteM_20131010	18221_medium	18221_medium	Ingel18221_MGFPeaklist (F052589)	hypothetical protein, conserved	LinJ.14.1540	hypothetical protein, conserved	100,0 %	0,296%	111 586,6	11	13	29	Locus:1.1.1.4692.12 File:"Ingel18221.wiff"	ARPLPSGDIR	R	R	99,6 %	47,4	28,3	13,4		1 080,60	2	-0,0017	-1,6	51	60
18220-18222_ OuelletteM_20131010	18221_medium	18221_medium	Ingel18221_MGFPeaklist (F052589)	hypothetical protein, conserved	LinJ.14.1540	hypothetical protein, conserved	100,0 %	0,296%	111 586,6	11	13	29	Locus:1.1.1.4655.2 File:"Ingel18221.wiff"	ARPLPSGDIRR	R	K	96,7 %	24,6	27,4	11,7		1 236,70	3	-0,0029	-2,3	51	61
18220-18222_ OuelletteM_20131010	18221_medium	18221_medium	Ingel18221_MGFPeaklist (F052589)	hypothetical protein, conserved	LinJ.14.1540	hypothetical protein, conserved	100,0 %	0,296%	111 586,6	11	13	29	Locus:1.1.1.4654.3 File:"Ingel18221.wiff"	ARPLPSGDIRR	R	K	99,7 %	32,3	27,4	21,3		1 236,70	3	-0,0029	-2,3	51	61
18220-18222_ OuelletteM_20131010	18221_medium	18221_medium	Ingel18221_MGFPeaklist (F052589)	hypothetical protein, conserved	LinJ.14.1540	hypothetical protein, conserved	100,0 %	0,296%	111 586,6	11	13	29	Locus:1.1.1.4960.21 File:"Ingel18221.wiff"	DGYYYLPGNPSQVMQLNTER	K	K	99,7 %	53,8	28,1	53,8	Oxidation (+16)	2 360,07	2	-0,0050	-2,1	307	326
18220-18222_ OuelletteM_20131010	18221_medium	18221_medium	Ingel18221_MGFPeaklist (F052589)	hypothetical protein, conserved	LinJ.14.1540	hypothetical protein, conserved	100,0 %	0,296%	111 586,6	11	13	29	Locus:1.1.1.4961.21 File:"Ingel18221.wiff"	DGYYYLPGNPSQVMQLNTER	K	K	99,7 %	62,9	28,1	62,9	Oxidation (+16)	2 360,07	2	-0,0050	-2,1	307	326
18220-18222_ OuelletteM_20131010	18221_medium	18221_medium	Ingel18221_MGFPeaklist (F052589)	hypothetical protein, conserved	LinJ.14.1540	hypothetical protein, conserved	100,0 %	0,296%	111 586,6	11	13	29	Locus:1.1.1.4959.17 File:"Ingel18221.wiff"	DGYYYLPGNPSQVMQLNTER	K	K	99,7 %	68,0	27,4	24,1	Deamidated (+1), Oxidation (+16)	2 361,05	3	-0,0092	-3,9	307	326
18220-18222_ OuelletteM_20131010	18221_medium	18221_medium	Ingel18221_MGFPeaklist (F052589)	hypothetical protein, conserved	LinJ.14.1540	hypothetical protein, conserved	100,0 %	0,296%	111 586,6	11	13	29	Locus:1.1.1.4896.7 File:"Ingel18221.wiff"	FVEVDPNEKIVEVQVHEK	R	G	99,7 %	38,3	29,2	38,3		2 137,11	4	0,0056	2,6	467	484
18220-18222_ OuelletteM_20131010	18221_medium	18221_medium	Ingel18221_MGFPeaklist (F052589)	hypothetical protein, conserved	LinJ.14.1540	hypothetical protein, conserved	100,0 %	0,296%	111 586,6	11	13	29	Locus:1.1.1.4897.6 File:"Ingel18221.wiff"	FVEVDPNEKIVEVQVHEK	R	G	99,7 %	64,4	29,2	64,4		2 137,11	4	0,0056	2,6	467	484
18220-18222_ OuelletteM_20131010	18221_medium	18221_medium	Ingel18221_MGFPeaklist (F052589)	hypothetical protein, conserved	LinJ.14.1540	hypothetical protein, conserved	100,0 %	0,296%	111 586,6	11	13	29	Locus:1.1.1.4898.5 File:"Ingel18221.wiff"	FVEVDPNEKIVEVQVHEK	R	G	99,7 %	64,9	29,2	64,9		2 137,11	4	0,0056	2,6	467	484
18220-18222_ OuelletteM_20131010	18221_medium	18221_medium	Ingel18221_MGFPeaklist (F052589)	hypothetical protein, conserved	LinJ.14.1540	hypothetical protein, conserved	100,0 %	0,296%	111 586,6	11	13	29	Locus:1.1.1.4770.4 File:"Ingel18221.wiff"	HVSAEHDDRISVIVR	R	C	95,8 %	26,4	30,1	13,9		1 731,89	4	-0,0076	-4,4	111	125
18220-18222_ OuelletteM_20131010	18221_medium	18221_medium	Ingel18221_MGFPeaklist (F052589)	hypothetical protein, conserved	LinJ.14.1540	hypothetical protein, conserved	100,0 %	0,296%	111 586,6	11	13	29	Locus:1.1.1.4763.4 File:"Ingel18221.wiff"	HVSAEHDDRISVIVR	R	C	99,6 %	36,6	30,1	33,1		1 731,89	4	-0,0076	-4,4	111	125
18220-18222_ OuelletteM_20131010	18221_medium	18221_medium	Ingel18221_MGFPeaklist (F052589)	hypothetical protein, conserved	LinJ.14.1540	hypothetical protein, conserved	100,0 %	0,296%	111 586,6	11	13	29	Locus:1.1.1.4769.4 File:"Ingel18221.wiff"	HVSAEHDDRISVIVR	R	C	99,7 %	56,8	30,1	56,8		1 731,89	4	-0,0076	-4,4	111	125
18220-18222_ OuelletteM_20131010	18221_medium	18221_medium	Ingel18221_MGFPeaklist (F052589)	hypothetical protein, conserved	LinJ.14.1540	hypothetical protein, conserved	100,0 %	0,296%	111 586,6	11	13	29	Locus:1.1.1.4762.3 File:"Ingel18221.wiff"	HVSAEHDDRISVIVR	R	C	99,7 %	59,9	30,1	50,3		1 731,89	4	-0,0076	-4,4	111	125
18220-18222_ OuelletteM_20131010	18221_medium	18221_medium	Ingel18221_MGFPeaklist (F052589)	hypothetical protein, conserved	LinJ.14.1540	hypothetical protein, conserved	100,0 %	0,296%	111 586,6	11	13	29	Locus:1.1.1.4765.4 File:"Ingel18221.wiff"	HVSAEHDDRISVIVR	R	C	99,7 %	68,8	30,1	67,7		1 731,89	4	-0,0076	-4,4	111	125
18220-18222_ OuelletteM_20131010	18221_medium	18221_medium	Ingel18221_MGFPeaklist (F052589)	hypothetical protein, conserved	LinJ.14.1540	hypothetical protein, conserved	100,0 %	0,296%	111 586,6	11	13	29	Locus:1.1.1.4766.4 File:"Ingel18221.wiff"	HVSAEHDDRISVIVR	R	C	99,7 %	68,8	30,1	65,5		1 731,89	4	-0,0076	-4,4	111	125
18220-18222_ OuelletteM_20131010	18221_medium	18221_medium	Ingel18221_MGFPeaklist (F052589)	hypothetical protein, conserved	LinJ.14.1540	hypothetical protein, conserved	100,0 %	0,296%	111 586,6	11	13	29	Locus:1.1.1.4768.8 File:"Ingel18221.wiff"	HVSAEHDDRISVIVR	R	C	99,7 %	81,0	30,1	66,7		1 731,89	4	-0,0076	-4,4	111	125
18220-18222_ OuelletteM_20131010	18221_medium	18221_medium	Ingel18221_MGFPeaklist (F052589)	hypothetical protein, conserved	LinJ.14.1540	hypothetical protein, conserved	100,0 %	0,296%	111 586,6	11	13	29	Locus:1.1.1.4764.2 File:"Ingel18221.wiff"	HVSAEHDDRISVIVR	R	C	99,7 %	94,9	30,1	81,1		1 731,89	4	-0,0076	-4,4	111	125
18220-18222_ OuelletteM_20131010	18221_medium	18221_medium	Ingel18221_MGFPeaklist (F052589)	hypothetical protein, conserved	LinJ.14.1540	hypothetical protein, conserved	100,0 %	0,296%	111 586,6	11	13	29	Locus:1.1.1.4971.21 File:"Ingel18221.wiff"	IMEDDELAETAPSVPPPPQTIDELRR	R	A	99,6 %	23,8	29,0	23,8	Oxidation (+16)	2 934,43	3	0,0017	0,57	67	92
18220-18222_ OuelletteM_20131010	18221_medium	18221_medium	Ingel18221_MGFPeaklist (F052589)	hypothetical protein, conserved	LinJ.14.1540	hypothetical protein, conserved	100,0 %	0,296%	111 586,6	11	13	29	Locus:1.1.1.4970.21 File:"Ingel18221.wiff"	IMEDDELAETAPSVPPPPQTIDELRR	R	A	99,6 %	24,0	29,0	24,0	Oxidation (+16)	2 934,43	3	0,0017	0,57	67	92
18220-18222_ OuelletteM_20131010	18221_medium	18221_medium	Ingel18221_MGFPeaklist (F052589)	hypothetical protein, conserved	LinJ.14.1540	hypothetical protein, conserved	100,0 %	0,296%	111 586,6	11	13	29	Locus:1.1.1.4969.15 File:"Ingel18221.wiff"	IMEDDELAETAPSVPPPPQTIDELRR	R	A	99,7 %	41,1	29,0	38,2	Oxidation (+16)	2 934,42	4	-0,0045	-1,5	67	92
18220-18222_ OuelletteM_20131010	18221_medium	18221_medium	Ingel18221_MGFPeaklist (F052589)	hypothetical protein, conserved	LinJ.14.1540	hypothetical protein, conserved	100,0 %	0,296%	111 586,6	11	13	29	Locus:1.1.1.4970.12 File:"Ingel18221.wiff"	IMEDDELAETAPSVPPPPQTIDELRR	R	A	99,7 %	47,5	29,0	46,4	Oxidation (+16)	2 934,42	4	-0,0045	-1,5	67	92
18220-18222_ OuelletteM_20131010	18221_medium	18221_medium	Ingel18221_MGFPeaklist (F052589)	hypothetical protein, conserved	LinJ.14.1540	hypothetical protein, conserved	100,0 %	0,296%	111 586,6	11	13	29	Locus:1.1.1.4793.10 File:"Ingel18221.wiff"	LHAPRPVEEDIYR	R	K	99,7 %	51,8	29,7	47,6		1 593,83	3	-0,00080	-0,50	526	538
18220-18222_ OuelletteM_20131010	18221_medium	18221_medium	Ingel18221_MGFPeaklist (F052589)	hypothetical protein, conserved	LinJ.14.1540	hypothetical protein, conserved	100,0 %	0,296%	111 586,6	11	13	29	Locus:1.1.1.4792.7 File:"Ingel18221.wiff"	LHAPRPVEEDIYR	R	K	99,7 %	62,8	29,7	58,7		1 593,83	3	-0,00080	-0,50	526	538
18220-18222_ OuelletteM_20131010	18221_medium	18221_medium	Ingel18221_MGFPeaklist (F052589)	hypothetical protein, conserved	LinJ.14.1540	hypothetical protein, conserved	100,0 %	0,296%	111 586,6	11	13	29	Locus:1.1.1.4965.9 File:"Ingel18221.wiff"	LMQLDVFEER	R	A	99,7 %	81,4	29,4	72,4	Oxidation (+16)	1 294,62	2	-0,0030	-2,3	41	50
18220-18222_ OuelletteM_20131010	18221_medium	18221_medium	Ingel18221_MGFPeaklist (F052589)	hypothetical protein, conserved	LinJ.14.1540	hypothetical protein, conserved	100,0 %	0,296%	111 586,6	11	13	29	Locus:1.1.1.4964.10 File:"Ingel18221.wiff"	LMQLDVFEER	R	A	99,7 %	82,7	29,4	71,5	Oxidation (+16)	1 294,62	2	-0,0030	-2,3	41	50
18220-18222_ OuelletteM_20131010	18221_medium	18221_medium	Ingel18221_MGFPeaklist (F052589)	hypothetical protein, conserved	LinJ.14.1540	hypothetical protein, conserved	100,0 %	0,296%	111 586,6	11	13	29	Locus:1.1.1.4914.4 File:"Ingel18221.wiff"	LYNKGNAVLLIESK	R	S	95,7 %	26,4	28,0	13,9		1 560,88	3	-0,0071	-4,5	361	374
18220-18222_ OuelletteM_20131010	18221_medium	18221_medium	Ingel18221_MGFPeaklist (F052589)	hypothetical protein, conserved	LinJ.14.1540	hypothetical protein, conserved	100,0 %	0,296%	111 586,6	11	13	29	Locus:1.1.1.4935.2 File:"Ingel18221.wiff"	RLMQLDVFEER	R	A	99,6 %	37,1	29,7	28,9	Oxidation (+16)	1 450,72	3	-0,0058	-4,0	40	50
18220-18222_ OuelletteM_20131010	18221_medium	18221_medium	Ingel18221_MGFPeaklist (F052589)	hypothetical protein, conserved	LinJ.14.1540	hypothetical protein, conserved	100,0 %	0,296%	111 586,6	11	13	29	Locus:1.1.1.4937.3 File:"Ingel18221.wiff"	RLMQLDVFEER	R	A	99,7 %	57,3	29,7	51,9	Oxidation (+16)	1 450,72	3	-0,0058	-4,0	40	50
18220-18222_ OuelletteM_20131010	18221_medium	18221_medium	Ingel18221_MGFPeaklist (F052589)	hypothetical protein, conserved	LinJ.14.1540	hypothetical protein, conserved	100,0 %	0,296%	111 586,6	11	13	29	Locus:1.1.1.4735.21 File:"Ingel18221.wiff"	SAGTPTAEAGAAYHATAGGR	R	Q	99,6 %	128	29,7	125		1 815,86	2	0,0062	3,4	905	924
