# Supplementary material for: Mitochondrial Proteomics of Antimony and Miltefosine Resistant Leishmania infantum
Source: Proteomes. 2015 Oct 21;3(4):328–46. doi: 10.3390/proteomes3040328 (PMC5217391; doi:10.3390/proteomes3040328)
Supplement: Supplementary File 1 [file proteomes-03-00328-s001.zip › proteomes-03-00328-supplementary/Supplementary File 2/proteins/LinJ.15.0320.xls]

Experiment name	Biological sample category	Biological sample name	MS/MS sample name	Protein group	Protein accession number	Protein name	Protein identification probability	Protein percentage of total spectra	Protein molecular weight (AMU)	Number of unique peptides	Number of unique spectra	Number of total spectra	Spectrum name	Peptide sequence	Previous amino acid	Next amino acid	Peptide identification probability	Mascot Ion score	Mascot Identity score	Mascot Delta Ion score	Modifications identified by spectrum	Actual peptide mass (AMU)	Spectrum charge	Actual minus calculated peptide mass (AMU)	Actual minus calculated peptide mass (PPM)	Peptide start index	Peptide stop index
18220-18222_ OuelletteM_20131010	18222_small	18222_small	Ingel18222_MGFPeaklist (F052590)	ribonucleoprotein p18, mitochondrial precursor, putative	LinJ.15.0320	ribonucleoprotein p18, mitochondrial precursor, putative	100,0 %	0,0835%	21 270,3	2	3	9	Locus:1.1.1.4770.3 File:"Ingel18222.wiff"	ADGKEHPSTLAQQQSLFDIK	K	I	99,7 %	41,2	29,8	41,1		2 212,08	4	-0,028	-13	166	185
18220-18222_ OuelletteM_20131010	18222_small	18222_small	Ingel18222_MGFPeaklist (F052590)	ribonucleoprotein p18, mitochondrial precursor, putative	LinJ.15.0320	ribonucleoprotein p18, mitochondrial precursor, putative	100,0 %	0,0835%	21 270,3	2	3	9	Locus:1.1.1.4771.5 File:"Ingel18222.wiff"	ADGKEHPSTLAQQQSLFDIK	K	I	99,7 %	45,6	29,8	42,4		2 212,08	4	-0,028	-13	166	185
18220-18222_ OuelletteM_20131010	18222_small	18222_small	Ingel18222_MGFPeaklist (F052590)	ribonucleoprotein p18, mitochondrial precursor, putative	LinJ.15.0320	ribonucleoprotein p18, mitochondrial precursor, putative	100,0 %	0,0835%	21 270,3	2	3	9	Locus:1.1.1.4858.4 File:"Ingel18222.wiff"	ADGKEHPSTLAQQQSLFDIKIQ	K	-	99,4 %	23,7	29,1	22,3		2 453,26	4	0,0018	0,74	166	187
18220-18222_ OuelletteM_20131010	18222_small	18222_small	Ingel18222_MGFPeaklist (F052590)	ribonucleoprotein p18, mitochondrial precursor, putative	LinJ.15.0320	ribonucleoprotein p18, mitochondrial precursor, putative	100,0 %	0,0835%	21 270,3	2	3	9	Locus:1.1.1.4859.7 File:"Ingel18222.wiff"	ADGKEHPSTLAQQQSLFDIKIQ	K	-	99,6 %	27,9	29,1	27,2		2 453,26	4	0,0018	0,74	166	187
18220-18222_ OuelletteM_20131010	18222_small	18222_small	Ingel18222_MGFPeaklist (F052590)	ribonucleoprotein p18, mitochondrial precursor, putative	LinJ.15.0320	ribonucleoprotein p18, mitochondrial precursor, putative	100,0 %	0,0835%	21 270,3	2	3	9	Locus:1.1.1.4860.7 File:"Ingel18222.wiff"	ADGKEHPSTLAQQQSLFDIKIQ	K	-	99,7 %	31,1	29,1	27,3		2 453,26	4	0,0018	0,74	166	187
18220-18222_ OuelletteM_20131010	18222_small	18222_small	Ingel18222_MGFPeaklist (F052590)	ribonucleoprotein p18, mitochondrial precursor, putative	LinJ.15.0320	ribonucleoprotein p18, mitochondrial precursor, putative	100,0 %	0,0835%	21 270,3	2	3	9	Locus:1.1.1.4748.10 File:"Ingel18222.wiff"	AKADGKEHPSTLAQQQSLFDIK	K	I	94,5 %	16,6	28,7	16,1		2 411,26	4	0,014	5,8	164	185
18220-18222_ OuelletteM_20131010	18222_small	18222_small	Ingel18222_MGFPeaklist (F052590)	ribonucleoprotein p18, mitochondrial precursor, putative	LinJ.15.0320	ribonucleoprotein p18, mitochondrial precursor, putative	100,0 %	0,0835%	21 270,3	2	3	9	Locus:1.1.1.4494.13 File:"Ingel18222.wiff"	ECVQSGQFR	K	L	99,7 %	45,7	28,3	38,6	Carbamidomethyl (+57)	1 109,49	2	0,00081	0,73	125	133
18220-18222_ OuelletteM_20131010	18222_small	18222_small	Ingel18222_MGFPeaklist (F052590)	ribonucleoprotein p18, mitochondrial precursor, putative	LinJ.15.0320	ribonucleoprotein p18, mitochondrial precursor, putative	100,0 %	0,0835%	21 270,3	2	3	9	Locus:1.1.1.4493.13 File:"Ingel18222.wiff"	ECVQSGQFR	K	L	99,7 %	54,1	28,3	48,2	Carbamidomethyl (+57)	1 109,49	2	0,00081	0,73	125	133
18220-18222_ OuelletteM_20131010	18222_small	18222_small	Ingel18222_MGFPeaklist (F052590)	ribonucleoprotein p18, mitochondrial precursor, putative	LinJ.15.0320	ribonucleoprotein p18, mitochondrial precursor, putative	100,0 %	0,0835%	21 270,3	2	3	9	Locus:1.1.1.4485.13 File:"Ingel18222.wiff"	ECVQSGQFR	K	L	99,7 %	57,5	28,3	50,1	Carbamidomethyl (+57)	1 109,49	2	0,00081	0,73	125	133
18220-18222_ OuelletteM_20131010	18222_small	18222_small	Ingel18222_MGFPeaklist (F052590)	ribonucleoprotein p18, mitochondrial precursor, putative	LinJ.15.0320	ribonucleoprotein p18, mitochondrial precursor, putative	100,0 %	0,0835%	21 270,3	2	3	9	Locus:1.1.1.4486.16 File:"Ingel18222.wiff"	ECVQSGQFR	K	L	99,7 %	59,4	28,3	52,1	Carbamidomethyl (+57)	1 109,49	2	0,00081	0,73	125	133
18220-18222_ OuelletteM_20131010	18222_small	18222_small	Ingel18222_MGFPeaklist (F052590)	ribonucleoprotein p18, mitochondrial precursor, putative	LinJ.15.0320	ribonucleoprotein p18, mitochondrial precursor, putative	100,0 %	0,0835%	21 270,3	2	3	9	Locus:1.1.1.4796.12 File:"Ingel18222.wiff"	EHPSTLAQQQSLFDIK	K	I	99,1 %	30,1	30,1	20,9		1 840,92	3	-0,0076	-4,1	170	185
18220-18222_ OuelletteM_20131010	18222_small	18222_small	Ingel18222_MGFPeaklist (F052590)	ribonucleoprotein p18, mitochondrial precursor, putative	LinJ.15.0320	ribonucleoprotein p18, mitochondrial precursor, putative	100,0 %	0,0835%	21 270,3	2	3	9	Locus:1.1.1.4562.18 File:"Ingel18222.wiff"	FCAMMDLMEEMQHR	K	N	99,7 %	39,2	25,0	39,2	Carbamidomethyl (+57), Oxidation (+16), Oxidation (+16), Oxidation (+16), Oxidation (+16)	1 891,70	3	-0,00042	-0,22	96	109
18220-18222_ OuelletteM_20131010	18222_small	18222_small	Ingel18222_MGFPeaklist (F052590)	ribonucleoprotein p18, mitochondrial precursor, putative	LinJ.15.0320	ribonucleoprotein p18, mitochondrial precursor, putative	100,0 %	0,0835%	21 270,3	2	3	9	Locus:1.1.1.4563.18 File:"Ingel18222.wiff"	FCAMMDLMEEMQHR	K	N	99,7 %	49,5	25,0	49,5	Carbamidomethyl (+57), Oxidation (+16), Oxidation (+16), Oxidation (+16), Oxidation (+16)	1 891,70	3	-0,00042	-0,22	96	109
18220-18222_ OuelletteM_20131010	18222_small	18222_small	Ingel18222_MGFPeaklist (F052590)	ribonucleoprotein p18, mitochondrial precursor, putative	LinJ.15.0320	ribonucleoprotein p18, mitochondrial precursor, putative	100,0 %	0,0835%	21 270,3	2	3	9	Locus:1.1.1.4455.6 File:"Ingel18222.wiff"	IYEAPSKQDKPVENESK	K	F	99,7 %	62,5	30,1	59,0		1 960,97	4	-0,0043	-2,2	79	95
18220-18222_ OuelletteM_20131010	18222_small	18222_small	Ingel18222_MGFPeaklist (F052590)	ribonucleoprotein p18, mitochondrial precursor, putative	LinJ.15.0320	ribonucleoprotein p18, mitochondrial precursor, putative	100,0 %	0,0835%	21 270,3	2	3	9	Locus:1.1.1.4454.9 File:"Ingel18222.wiff"	IYEAPSKQDKPVENESK	K	F	99,7 %	67,4	30,1	63,9		1 960,97	4	-0,0043	-2,2	79	95
18220-18222_ OuelletteM_20131010	18222_small	18222_small	Ingel18222_MGFPeaklist (F052590)	ribonucleoprotein p18, mitochondrial precursor, putative	LinJ.15.0320	ribonucleoprotein p18, mitochondrial precursor, putative	100,0 %	0,0835%	21 270,3	2	3	9	Locus:1.1.1.4446.6 File:"Ingel18222.wiff"	IYEAPSKQDKPVENESK	K	F	99,7 %	85,4	30,1	85,4		1 960,97	4	-0,0043	-2,2	79	95
18220-18222_ OuelletteM_20131010	18222_small	18222_small	Ingel18222_MGFPeaklist (F052590)	ribonucleoprotein p18, mitochondrial precursor, putative	LinJ.15.0320	ribonucleoprotein p18, mitochondrial precursor, putative	100,0 %	0,0835%	21 270,3	2	3	9	Locus:1.1.1.4450.10 File:"Ingel18222.wiff"	IYEAPSKQDKPVENESK	K	F	99,7 %	87,0	30,1	87,0		1 960,98	3	0,0030	1,5	79	95
18220-18222_ OuelletteM_20131010	18222_small	18222_small	Ingel18222_MGFPeaklist (F052590)	ribonucleoprotein p18, mitochondrial precursor, putative	LinJ.15.0320	ribonucleoprotein p18, mitochondrial precursor, putative	100,0 %	0,0835%	21 270,3	2	3	9	Locus:1.1.1.4447.4 File:"Ingel18222.wiff"	IYEAPSKQDKPVENESK	K	F	99,7 %	87,2	30,1	87,2		1 960,97	4	-0,0043	-2,2	79	95
18220-18222_ OuelletteM_20131010	18222_small	18222_small	Ingel18222_MGFPeaklist (F052590)	ribonucleoprotein p18, mitochondrial precursor, putative	LinJ.15.0320	ribonucleoprotein p18, mitochondrial precursor, putative	100,0 %	0,0835%	21 270,3	2	3	9	Locus:1.1.1.4449.11 File:"Ingel18222.wiff"	IYEAPSKQDKPVENESK	K	F	99,7 %	94,7	30,1	92,7		1 960,98	3	0,0030	1,5	79	95
18220-18222_ OuelletteM_20131010	18222_small	18222_small	Ingel18222_MGFPeaklist (F052590)	ribonucleoprotein p18, mitochondrial precursor, putative	LinJ.15.0320	ribonucleoprotein p18, mitochondrial precursor, putative	100,0 %	0,0835%	21 270,3	2	3	9	Locus:1.1.1.4452.4 File:"Ingel18222.wiff"	IYEAPSKQDKPVENESK	K	F	99,7 %	103	30,1	100		1 960,98	3	0,0030	1,5	79	95
18220-18222_ OuelletteM_20131010	18222_small	18222_small	Ingel18222_MGFPeaklist (F052590)	ribonucleoprotein p18, mitochondrial precursor, putative	LinJ.15.0320	ribonucleoprotein p18, mitochondrial precursor, putative	100,0 %	0,0835%	21 270,3	2	3	9	Locus:1.1.1.4506.11 File:"Ingel18222.wiff"	LMEAEFKR	K	V	99,0 %	36,5	29,2	25,6	Oxidation (+16)	1 038,51	2	-0,0054	-5,2	141	148
18220-18222_ OuelletteM_20131010	18222_small	18222_small	Ingel18222_MGFPeaklist (F052590)	ribonucleoprotein p18, mitochondrial precursor, putative	LinJ.15.0320	ribonucleoprotein p18, mitochondrial precursor, putative	100,0 %	0,0835%	21 270,3	2	3	9	Locus:1.1.1.4505.12 File:"Ingel18222.wiff"	LMEAEFKR	K	V	99,0 %	43,6	29,2	31,7	Oxidation (+16)	1 038,51	2	-0,0054	-5,2	141	148
18220-18222_ OuelletteM_20131010	18222_small	18222_small	Ingel18222_MGFPeaklist (F052590)	ribonucleoprotein p18, mitochondrial precursor, putative	LinJ.15.0320	ribonucleoprotein p18, mitochondrial precursor, putative	100,0 %	0,0835%	21 270,3	2	3	9	Locus:1.1.1.4674.20 File:"Ingel18222.wiff"	NCPPDLETYNATLQK	K	I	99,7 %	61,3	29,5	61,3	Carbamidomethyl (+57)	1 762,82	2	-0,0032	-1,8	64	78
18220-18222_ OuelletteM_20131010	18222_small	18222_small	Ingel18222_MGFPeaklist (F052590)	ribonucleoprotein p18, mitochondrial precursor, putative	LinJ.15.0320	ribonucleoprotein p18, mitochondrial precursor, putative	100,0 %	0,0835%	21 270,3	2	3	9	Locus:1.1.1.4675.21 File:"Ingel18222.wiff"	NCPPDLETYNATLQK	K	I	99,7 %	68,8	29,5	63,7	Carbamidomethyl (+57)	1 762,82	2	-0,0032	-1,8	64	78
18220-18222_ OuelletteM_20131010	18222_small	18222_small	Ingel18222_MGFPeaklist (F052590)	ribonucleoprotein p18, mitochondrial precursor, putative	LinJ.15.0320	ribonucleoprotein p18, mitochondrial precursor, putative	100,0 %	0,0835%	21 270,3	2	3	9	Locus:1.1.1.4683.20 File:"Ingel18222.wiff"	NCPPDLETYNATLQK	K	I	99,7 %	75,1	29,5	71,6	Carbamidomethyl (+57)	1 762,82	2	-0,0032	-1,8	64	78
18220-18222_ OuelletteM_20131010	18222_small	18222_small	Ingel18222_MGFPeaklist (F052590)	ribonucleoprotein p18, mitochondrial precursor, putative	LinJ.15.0320	ribonucleoprotein p18, mitochondrial precursor, putative	100,0 %	0,0835%	21 270,3	2	3	9	Locus:1.1.1.4682.21 File:"Ingel18222.wiff"	NCPPDLETYNATLQK	K	I	99,7 %	93,8	29,5	91,9	Carbamidomethyl (+57)	1 762,82	2	-0,0032	-1,8	64	78
18220-18222_ OuelletteM_20131010	18222_small	18222_small	Ingel18222_MGFPeaklist (F052590)	ribonucleoprotein p18, mitochondrial precursor, putative	LinJ.15.0320	ribonucleoprotein p18, mitochondrial precursor, putative	100,0 %	0,0835%	21 270,3	2	3	9	Locus:1.1.1.4554.18 File:"Ingel18222.wiff"	RVPAELVQQNEANASK	K	A	99,7 %	43,3	29,5	38,2		1 752,91	3	-0,0043	-2,5	148	163
18220-18222_ OuelletteM_20131010	18222_small	18222_small	Ingel18222_MGFPeaklist (F052590)	ribonucleoprotein p18, mitochondrial precursor, putative	LinJ.15.0320	ribonucleoprotein p18, mitochondrial precursor, putative	100,0 %	0,0835%	21 270,3	2	3	9	Locus:1.1.1.4563.12 File:"Ingel18222.wiff"	RVPAELVQQNEANASK	K	A	99,7 %	45,8	29,5	43,0		1 752,91	3	-0,0043	-2,5	148	163
18220-18222_ OuelletteM_20131010	18222_small	18222_small	Ingel18222_MGFPeaklist (F052590)	ribonucleoprotein p18, mitochondrial precursor, putative	LinJ.15.0320	ribonucleoprotein p18, mitochondrial precursor, putative	100,0 %	0,0835%	21 270,3	2	3	9	Locus:1.1.1.4562.15 File:"Ingel18222.wiff"	RVPAELVQQNEANASK	K	A	99,7 %	50,2	29,5	46,8		1 752,91	3	-0,0043	-2,5	148	163
18220-18222_ OuelletteM_20131010	18222_small	18222_small	Ingel18222_MGFPeaklist (F052590)	ribonucleoprotein p18, mitochondrial precursor, putative	LinJ.15.0320	ribonucleoprotein p18, mitochondrial precursor, putative	100,0 %	0,0835%	21 270,3	2	3	9	Locus:1.1.1.4555.16 File:"Ingel18222.wiff"	RVPAELVQQNEANASK	K	A	99,7 %	68,2	29,5	65,2		1 752,91	3	-0,0043	-2,5	148	163
18220-18222_ OuelletteM_20131010	18222_small	18222_small	Ingel18222_MGFPeaklist (F052590)	ribonucleoprotein p18, mitochondrial precursor, putative	LinJ.15.0320	ribonucleoprotein p18, mitochondrial precursor, putative	100,0 %	0,0835%	21 270,3	2	3	9	Locus:1.1.1.4883.3 File:"Ingel18222.wiff"	VKPNEESWTWVLK	K	E	99,6 %	27,7	30,0	22,5		1 614,84	3	0,0036	2,2	112	124
18220-18222_ OuelletteM_20131010	18222_small	18222_small	Ingel18222_MGFPeaklist (F052590)	ribonucleoprotein p18, mitochondrial precursor, putative	LinJ.15.0320	ribonucleoprotein p18, mitochondrial precursor, putative	100,0 %	0,0835%	21 270,3	2	3	9	Locus:1.1.1.4880.5 File:"Ingel18222.wiff"	VKPNEESWTWVLK	K	E	99,7 %	30,1	30,0	22,1		1 614,84	3	0,0036	2,2	112	124
18220-18222_ OuelletteM_20131010	18222_small	18222_small	Ingel18222_MGFPeaklist (F052590)	ribonucleoprotein p18, mitochondrial precursor, putative	LinJ.15.0320	ribonucleoprotein p18, mitochondrial precursor, putative	100,0 %	0,0835%	21 270,3	2	3	9	Locus:1.1.1.4882.5 File:"Ingel18222.wiff"	VKPNEESWTWVLK	K	E	99,7 %	29,7	30,0	27,2		1 614,84	3	0,0036	2,2	112	124
18220-18222_ OuelletteM_20131010	18222_small	18222_small	Ingel18222_MGFPeaklist (F052590)	ribonucleoprotein p18, mitochondrial precursor, putative	LinJ.15.0320	ribonucleoprotein p18, mitochondrial precursor, putative	100,0 %	0,0835%	21 270,3	2	3	9	Locus:1.1.1.4565.13 File:"Ingel18222.wiff"	VPAELVQQNEANASK	R	A	99,7 %	53,7	29,8	48,0		1 596,81	3	0,0020	1,3	149	163
18220-18222_ OuelletteM_20131010	18222_small	18222_small	Ingel18222_MGFPeaklist (F052590)	ribonucleoprotein p18, mitochondrial precursor, putative	LinJ.15.0320	ribonucleoprotein p18, mitochondrial precursor, putative	100,0 %	0,0835%	21 270,3	2	3	9	Locus:1.1.1.4569.20 File:"Ingel18222.wiff"	VPAELVQQNEANASK	R	A	99,7 %	88,7	29,8	83,1		1 596,80	2	-0,0065	-4,1	149	163
18220-18222_ OuelletteM_20131010	18222_small	18222_small	Ingel18222_MGFPeaklist (F052590)	ribonucleoprotein p18, mitochondrial precursor, putative	LinJ.15.0320	ribonucleoprotein p18, mitochondrial precursor, putative	100,0 %	0,0835%	21 270,3	2	3	9	Locus:1.1.1.4561.21 File:"Ingel18222.wiff"	VPAELVQQNEANASK	R	A	99,7 %	102	29,8	92,5		1 596,80	2	-0,0065	-4,1	149	163
18220-18222_ OuelletteM_20131010	18222_small	18222_small	Ingel18222_MGFPeaklist (F052590)	ribonucleoprotein p18, mitochondrial precursor, putative	LinJ.15.0320	ribonucleoprotein p18, mitochondrial precursor, putative	100,0 %	0,0835%	21 270,3	2	3	9	Locus:1.1.1.4568.21 File:"Ingel18222.wiff"	VPAELVQQNEANASK	R	A	99,7 %	106	29,8	93,8		1 596,80	2	-0,0065	-4,1	149	163
18220-18222_ OuelletteM_20131010	18222_small	18222_small	Ingel18222_MGFPeaklist (F052590)	ribonucleoprotein p18, mitochondrial precursor, putative	LinJ.15.0320	ribonucleoprotein p18, mitochondrial precursor, putative	100,0 %	0,0835%	21 270,3	2	3	9	Locus:1.1.1.4560.21 File:"Ingel18222.wiff"	VPAELVQQNEANASK	R	A	99,7 %	107	29,8	96,5		1 596,80	2	-0,0065	-4,1	149	163
18220-18222_ OuelletteM_20131010	18222_small	18222_small	Ingel18222_MGFPeaklist (F052590)	ribonucleoprotein p18, mitochondrial precursor, putative	LinJ.15.0320	ribonucleoprotein p18, mitochondrial precursor, putative	100,0 %	0,0835%	21 270,3	2	3	9	Locus:1.1.1.4827.7 File:"Ingel18222.wiff"	YYDEAGEVLVNMNVK	R	N	99,7 %	32,7	29,6	31,4		1 742,82	3	0,0012	0,69	49	63
18220-18222_ OuelletteM_20131010	18222_small	18222_small	Ingel18222_MGFPeaklist (F052590)	ribonucleoprotein p18, mitochondrial precursor, putative	LinJ.15.0320	ribonucleoprotein p18, mitochondrial precursor, putative	100,0 %	0,0835%	21 270,3	2	3	9	Locus:1.1.1.4716.20 File:"Ingel18222.wiff"	YYDEAGEVLVNMNVK	R	N	99,7 %	32,6	29,2	32,6	Oxidation (+16)	1 758,81	2	-0,0028	-1,6	49	63
18220-18222_ OuelletteM_20131010	18222_small	18222_small	Ingel18222_MGFPeaklist (F052590)	ribonucleoprotein p18, mitochondrial precursor, putative	LinJ.15.0320	ribonucleoprotein p18, mitochondrial precursor, putative	100,0 %	0,0835%	21 270,3	2	3	9	Locus:1.1.1.4715.21 File:"Ingel18222.wiff"	YYDEAGEVLVNMNVK	R	N	99,7 %	66,4	29,2	63,2	Oxidation (+16)	1 758,81	2	-0,0028	-1,6	49	63
18220-18222_ OuelletteM_20131010	18222_small	18222_small	Ingel18222_MGFPeaklist (F052590)	ribonucleoprotein p18, mitochondrial precursor, putative	LinJ.15.0320	ribonucleoprotein p18, mitochondrial precursor, putative	100,0 %	0,0835%	21 270,3	2	3	9	Locus:1.1.1.4707.21 File:"Ingel18222.wiff"	YYDEAGEVLVNMNVK	R	N	99,7 %	70,0	29,2	70,0	Oxidation (+16)	1 758,81	2	-0,0028	-1,6	49	63
18220-18222_ OuelletteM_20131010	18222_small	18222_small	Ingel18222_MGFPeaklist (F052590)	ribonucleoprotein p18, mitochondrial precursor, putative	LinJ.15.0320	ribonucleoprotein p18, mitochondrial precursor, putative	100,0 %	0,0835%	21 270,3	2	3	9	Locus:1.1.1.4708.21 File:"Ingel18222.wiff"	YYDEAGEVLVNMNVK	R	N	99,7 %	77,8	29,2	75,5	Oxidation (+16)	1 758,81	2	-0,0028	-1,6	49	63
18220-18222_ OuelletteM_20131010	18222_small	18222_small	Ingel18222_MGFPeaklist (F052590)	ribonucleoprotein p18, mitochondrial precursor, putative	LinJ.15.0320	ribonucleoprotein p18, mitochondrial precursor, putative	100,0 %	0,0835%	21 270,3	2	3	9	Locus:1.1.1.4828.19 File:"Ingel18222.wiff"	YYDEAGEVLVNMNVK	R	N	99,7 %	88,9	29,8	82,4		1 742,82	2	0,0033	1,9	49	63
