# Supplementary material for: Mitochondrial Proteomics of Antimony and Miltefosine Resistant Leishmania infantum
Source: Proteomes. 2015 Oct 21;3(4):328–46. doi: 10.3390/proteomes3040328 (PMC5217391; doi:10.3390/proteomes3040328)
Supplement: Supplementary File 1 [file proteomes-03-00328-s001.zip › proteomes-03-00328-supplementary/Supplementary File 2/proteins/LinJ.16.1550.xls]

Experiment name	Biological sample category	Biological sample name	MS/MS sample name	Protein group	Protein accession number	Protein name	Protein identification probability	Protein percentage of total spectra	Protein molecular weight (AMU)	Number of unique peptides	Number of unique spectra	Number of total spectra	Spectrum name	Peptide sequence	Previous amino acid	Next amino acid	Peptide identification probability	Mascot Ion score	Mascot Identity score	Mascot Delta Ion score	Modifications identified by spectrum	Actual peptide mass (AMU)	Spectrum charge	Actual minus calculated peptide mass (AMU)	Actual minus calculated peptide mass (PPM)	Peptide start index	Peptide stop index
18220-18222_ OuelletteM_20131010	18220_large	18220_large	Ingel18220_MGFPeaklist (F052591)	kinesin, putative	LinJ.16.1550	kinesin, putative	100,0 %	0,911%	305 043,5	13	18	62	Locus:1.1.1.4807.21 File:"Ingel18220.wiff"	ALTEADYQMGLQR	K	Q	99,7 %	73,6	29,6	66,2	Oxidation (+16)	1 510,71	2	0,0037	2,4	542	554
18220-18222_ OuelletteM_20131010	18220_large	18220_large	Ingel18220_MGFPeaklist (F052591)	kinesin, putative	LinJ.16.1550	kinesin, putative	100,0 %	0,911%	305 043,5	13	18	62	Locus:1.1.1.4808.20 File:"Ingel18220.wiff"	ALTEADYQMGLQR	K	Q	99,7 %	74,8	29,6	68,9	Oxidation (+16)	1 510,71	2	0,0037	2,4	542	554
18220-18222_ OuelletteM_20131010	18220_large	18220_large	Ingel18220_MGFPeaklist (F052591)	kinesin, putative	LinJ.16.1550	kinesin, putative	100,0 %	0,911%	305 043,5	13	18	62	Locus:1.1.1.4850.6 File:"Ingel18220.wiff"	DANLSVQTLR	R	F	99,7 %	46,1	30,5	31,8		1 115,61	2	0,012	10	443	452
18220-18222_ OuelletteM_20131010	18220_large	18220_large	Ingel18220_MGFPeaklist (F052591)	kinesin, putative	LinJ.16.1550	kinesin, putative	100,0 %	0,911%	305 043,5	13	18	62	Locus:1.1.1.5025.10 File:"Ingel18220.wiff"	ILLADLAGCER	K	I	99,7 %	44,8	30,4	36,1	Carbamidomethyl (+57)	1 229,66	2	0,016	13	356	366
18220-18222_ OuelletteM_20131010	18220_large	18220_large	Ingel18220_MGFPeaklist (F052591)	kinesin, putative	LinJ.16.1550	kinesin, putative	100,0 %	0,911%	305 043,5	13	18	62	Locus:1.1.1.5023.8 File:"Ingel18220.wiff"	ILLADLAGCER	K	I	99,7 %	62,8	30,4	53,0	Carbamidomethyl (+57)	1 229,66	2	0,016	13	356	366
18220-18222_ OuelletteM_20131010	18220_large	18220_large	Ingel18220_MGFPeaklist (F052591)	kinesin, putative	LinJ.16.1550	kinesin, putative	100,0 %	0,911%	305 043,5	13	18	62	Locus:1.1.1.4800.18 File:"Ingel18220.wiff"	LADTEEALQETSAK	K	L	98,1 %	126	30,1	0,000		1 504,72	2	-0,0016	-1,1	784	797
18220-18222_ OuelletteM_20131010	18220_large	18220_large	Ingel18220_MGFPeaklist (F052591)	kinesin, putative	LinJ.16.1550	kinesin, putative	100,0 %	0,911%	305 043,5	13	18	62	Locus:1.1.1.4792.20 File:"Ingel18220.wiff"	LADTEEALQETSAK	K	L	98,3 %	119	30,1	0,000		1 504,72	2	-0,0016	-1,1	784	797
18220-18222_ OuelletteM_20131010	18220_large	18220_large	Ingel18220_MGFPeaklist (F052591)	kinesin, putative	LinJ.16.1550	kinesin, putative	100,0 %	0,911%	305 043,5	13	18	62	Locus:1.1.1.4799.20 File:"Ingel18220.wiff"	LADTEEALQETSAK	K	L	98,3 %	111	30,1	0,000		1 504,72	2	-0,0016	-1,1	784	797
18220-18222_ OuelletteM_20131010	18220_large	18220_large	Ingel18220_MGFPeaklist (F052591)	kinesin, putative	LinJ.16.1550	kinesin, putative	100,0 %	0,911%	305 043,5	13	18	62	Locus:1.1.1.4791.20 File:"Ingel18220.wiff"	LADTEEALQETSAK	K	L	98,7 %	87,5	30,1	0,000		1 504,72	2	-0,0016	-1,1	784	797
18220-18222_ OuelletteM_20131010	18220_large	18220_large	Ingel18220_MGFPeaklist (F052591)	kinesin, putative	LinJ.16.1550	kinesin, putative	100,0 %	0,911%	305 043,5	13	18	62	Locus:1.1.1.4807.20 File:"Ingel18220.wiff"	LADTEEALQETSAK	K	L	98,7 %	80,0	30,1	0,000		1 504,72	2	-0,0018	-1,2	784	797
18220-18222_ OuelletteM_20131010	18220_large	18220_large	Ingel18220_MGFPeaklist (F052591)	kinesin, putative	LinJ.16.1550	kinesin, putative	100,0 %	0,911%	305 043,5	13	18	62	Locus:1.1.1.4795.8 File:"Ingel18220.wiff"	LADTEEALQETSAK	K	L	99,2 %	82,7	30,2	0,000		1 504,73	3	0,00070	0,47	784	797
18220-18222_ OuelletteM_20131010	18220_large	18220_large	Ingel18220_MGFPeaklist (F052591)	kinesin, putative	LinJ.16.1550	kinesin, putative	100,0 %	0,911%	305 043,5	13	18	62	Locus:1.1.1.4797.11 File:"Ingel18220.wiff"	LADTEEALQETSAK	K	L	99,2 %	68,7	30,2	0,000		1 504,73	3	0,00070	0,47	784	797
18220-18222_ OuelletteM_20131010	18220_large	18220_large	Ingel18220_MGFPeaklist (F052591)	kinesin, putative	LinJ.16.1550	kinesin, putative	100,0 %	0,911%	305 043,5	13	18	62	Locus:1.1.1.4791.11 File:"Ingel18220.wiff"	LADTEETLQETSAK	K	L	98,5 %	26,2	30,0	25,4	Deamidated (+1)	1 535,72	3	-0,0015	-0,99	728	741
18220-18222_ OuelletteM_20131010	18220_large	18220_large	Ingel18220_MGFPeaklist (F052591)	kinesin, putative	LinJ.16.1550	kinesin, putative	100,0 %	0,911%	305 043,5	13	18	62	Locus:1.1.1.4839.21 File:"Ingel18220.wiff"	LADTEETLQETSAK	K	L	98,7 %	30,7	30,6	30,7		1 534,74	2	0,0058	3,8	728	741
18220-18222_ OuelletteM_20131010	18220_large	18220_large	Ingel18220_MGFPeaklist (F052591)	kinesin, putative	LinJ.16.1550	kinesin, putative	100,0 %	0,911%	305 043,5	13	18	62	Locus:1.1.1.4853.19 File:"Ingel18220.wiff"	LADTEETLQETSAK	K	L	99,7 %	41,2	30,7	41,2		1 534,77	2	0,029	19	728	741
18220-18222_ OuelletteM_20131010	18220_large	18220_large	Ingel18220_MGFPeaklist (F052591)	kinesin, putative	LinJ.16.1550	kinesin, putative	100,0 %	0,911%	305 043,5	13	18	62	Locus:1.1.1.4815.21 File:"Ingel18220.wiff"	LADTEETLQETSAK	K	L	99,7 %	112	30,7	111		1 534,76	2	0,024	15	728	741
18220-18222_ OuelletteM_20131010	18220_large	18220_large	Ingel18220_MGFPeaklist (F052591)	kinesin, putative	LinJ.16.1550	kinesin, putative	100,0 %	0,911%	305 043,5	13	18	62	Locus:1.1.1.4772.6 File:"Ingel18220.wiff"	LADTEETLQETSAK	K	L	99,7 %	120	30,6	114		1 534,74	2	0,00018	0,12	728	741
18220-18222_ OuelletteM_20131010	18220_large	18220_large	Ingel18220_MGFPeaklist (F052591)	kinesin, putative	LinJ.16.1550	kinesin, putative	100,0 %	0,911%	305 043,5	13	18	62	Locus:1.1.1.4773.10 File:"Ingel18220.wiff"	LADTEETLQETSAK	K	L	99,7 %	120	30,6	115		1 534,74	2	0,00018	0,12	728	741
18220-18222_ OuelletteM_20131010	18220_large	18220_large	Ingel18220_MGFPeaklist (F052591)	kinesin, putative	LinJ.16.1550	kinesin, putative	100,0 %	0,911%	305 043,5	13	18	62	Locus:1.1.1.4765.21 File:"Ingel18220.wiff"	LADTEETLQETSAK	K	L	99,7 %	119	30,6	114		1 534,74	2	0,00018	0,12	728	741
18220-18222_ OuelletteM_20131010	18220_large	18220_large	Ingel18220_MGFPeaklist (F052591)	kinesin, putative	LinJ.16.1550	kinesin, putative	100,0 %	0,911%	305 043,5	13	18	62	Locus:1.1.1.4780.18 File:"Ingel18220.wiff"	LADTEETLQETSAK	K	L	99,7 %	119	30,6	114		1 534,74	2	0,00018	0,12	728	741
18220-18222_ OuelletteM_20131010	18220_large	18220_large	Ingel18220_MGFPeaklist (F052591)	kinesin, putative	LinJ.16.1550	kinesin, putative	100,0 %	0,911%	305 043,5	13	18	62	Locus:1.1.1.4769.13 File:"Ingel18220.wiff"	LADTEETLQETSAK	K	L	99,7 %	39,9	30,6	39,9		1 534,74	2	0,00018	0,12	728	741
18220-18222_ OuelletteM_20131010	18220_large	18220_large	Ingel18220_MGFPeaklist (F052591)	kinesin, putative	LinJ.16.1550	kinesin, putative	100,0 %	0,911%	305 043,5	13	18	62	Locus:1.1.1.4805.20 File:"Ingel18220.wiff"	LADTEETLQETSAK	K	L	99,7 %	43,6	30,5	43,6		1 534,73	2	-0,0038	-2,5	728	741
18220-18222_ OuelletteM_20131010	18220_large	18220_large	Ingel18220_MGFPeaklist (F052591)	kinesin, putative	LinJ.16.1550	kinesin, putative	100,0 %	0,911%	305 043,5	13	18	62	Locus:1.1.1.4788.10 File:"Ingel18220.wiff"	LADTEETLQETSAK	K	L	99,7 %	48,3	30,6	47,9		1 534,74	3	0,00030	0,20	728	741
18220-18222_ OuelletteM_20131010	18220_large	18220_large	Ingel18220_MGFPeaklist (F052591)	kinesin, putative	LinJ.16.1550	kinesin, putative	100,0 %	0,911%	305 043,5	13	18	62	Locus:1.1.1.4775.14 File:"Ingel18220.wiff"	LADTEETLQETSAK	K	L	99,7 %	50,5	30,5	43,8		1 534,73	3	-0,0033	-2,1	728	741
18220-18222_ OuelletteM_20131010	18220_large	18220_large	Ingel18220_MGFPeaklist (F052591)	kinesin, putative	LinJ.16.1550	kinesin, putative	100,0 %	0,911%	305 043,5	13	18	62	Locus:1.1.1.4818.17 File:"Ingel18220.wiff"	LADTEETLQETSAK	K	L	99,7 %	53,5	30,6	53,4		1 534,74	2	0,0026	1,7	728	741
18220-18222_ OuelletteM_20131010	18220_large	18220_large	Ingel18220_MGFPeaklist (F052591)	kinesin, putative	LinJ.16.1550	kinesin, putative	100,0 %	0,911%	305 043,5	13	18	62	Locus:1.1.1.4774.8 File:"Ingel18220.wiff"	LADTEETLQETSAK	K	L	99,7 %	60,9	30,5	54,2		1 534,73	3	-0,0033	-2,1	728	741
18220-18222_ OuelletteM_20131010	18220_large	18220_large	Ingel18220_MGFPeaklist (F052591)	kinesin, putative	LinJ.16.1550	kinesin, putative	100,0 %	0,911%	305 043,5	13	18	62	Locus:1.1.1.4768.10 File:"Ingel18220.wiff"	LADTEETLQETSAK	K	L	99,7 %	66,3	30,5	56,6		1 534,73	3	-0,0033	-2,1	728	741
18220-18222_ OuelletteM_20131010	18220_large	18220_large	Ingel18220_MGFPeaklist (F052591)	kinesin, putative	LinJ.16.1550	kinesin, putative	100,0 %	0,911%	305 043,5	13	18	62	Locus:1.1.1.4796.21 File:"Ingel18220.wiff"	LADTEETLQETSAK	K	L	99,7 %	68,2	30,6	56,7		1 534,74	2	0,0058	3,8	728	741
18220-18222_ OuelletteM_20131010	18220_large	18220_large	Ingel18220_MGFPeaklist (F052591)	kinesin, putative	LinJ.16.1550	kinesin, putative	100,0 %	0,911%	305 043,5	13	18	62	Locus:1.1.1.4767.11 File:"Ingel18220.wiff"	LADTEETLQETSAK	K	L	99,7 %	75,7	30,5	63,4		1 534,73	3	-0,0033	-2,1	728	741
18220-18222_ OuelletteM_20131010	18220_large	18220_large	Ingel18220_MGFPeaklist (F052591)	kinesin, putative	LinJ.16.1550	kinesin, putative	100,0 %	0,911%	305 043,5	13	18	62	Locus:1.1.1.4808.21 File:"Ingel18220.wiff"	LADTEETLQETSAK	K	L	99,7 %	81,3	30,5	76,7		1 534,73	2	-0,0038	-2,5	728	741
18220-18222_ OuelletteM_20131010	18220_large	18220_large	Ingel18220_MGFPeaklist (F052591)	kinesin, putative	LinJ.16.1550	kinesin, putative	100,0 %	0,911%	305 043,5	13	18	62	Locus:1.1.1.4766.11 File:"Ingel18220.wiff"	LADTEETLQETSAK	K	L	99,7 %	82,7	30,5	70,1		1 534,73	3	-0,0033	-2,1	728	741
18220-18222_ OuelletteM_20131010	18220_large	18220_large	Ingel18220_MGFPeaklist (F052591)	kinesin, putative	LinJ.16.1550	kinesin, putative	100,0 %	0,911%	305 043,5	13	18	62	Locus:1.1.1.4781.21 File:"Ingel18220.wiff"	LADTEETLQETSAK	K	L	99,7 %	83,3	30,6	78,9		1 534,74	2	-0,000022	-0,014	728	741
18220-18222_ OuelletteM_20131010	18220_large	18220_large	Ingel18220_MGFPeaklist (F052591)	kinesin, putative	LinJ.16.1550	kinesin, putative	100,0 %	0,911%	305 043,5	13	18	62	Locus:1.1.1.4764.21 File:"Ingel18220.wiff"	LADTEETLQETSAK	K	L	99,7 %	98,5	30,6	93,9		1 534,74	2	0,00018	0,12	728	741
18220-18222_ OuelletteM_20131010	18220_large	18220_large	Ingel18220_MGFPeaklist (F052591)	kinesin, putative	LinJ.16.1550	kinesin, putative	100,0 %	0,911%	305 043,5	13	18	62	Locus:1.1.1.4789.16 File:"Ingel18220.wiff"	LADTEETLQETSAK	K	L	99,7 %	104	30,6	99,8		1 534,74	2	0,0058	3,8	728	741
18220-18222_ OuelletteM_20131010	18220_large	18220_large	Ingel18220_MGFPeaklist (F052591)	kinesin, putative	LinJ.16.1550	kinesin, putative	100,0 %	0,911%	305 043,5	13	18	62	Locus:1.1.1.4757.18 File:"Ingel18220.wiff"	LADTEETLQETSAK	K	L	99,7 %	104	30,6	101		1 534,75	2	0,0086	5,6	728	741
18220-18222_ OuelletteM_20131010	18220_large	18220_large	Ingel18220_MGFPeaklist (F052591)	kinesin, putative	LinJ.16.1550	kinesin, putative	100,0 %	0,911%	305 043,5	13	18	62	Locus:1.1.1.4788.20 File:"Ingel18220.wiff"	LADTEETLQETSAK	K	L	99,7 %	105	30,6	99,7		1 534,74	2	0,0022	1,4	728	741
18220-18222_ OuelletteM_20131010	18220_large	18220_large	Ingel18220_MGFPeaklist (F052591)	kinesin, putative	LinJ.16.1550	kinesin, putative	100,0 %	0,911%	305 043,5	13	18	62	Locus:1.1.1.4797.21 File:"Ingel18220.wiff"	LADTEETLQETSAK	K	L	99,7 %	105	30,6	104		1 534,75	2	0,0092	6,0	728	741
18220-18222_ OuelletteM_20131010	18220_large	18220_large	Ingel18220_MGFPeaklist (F052591)	kinesin, putative	LinJ.16.1550	kinesin, putative	100,0 %	0,911%	305 043,5	13	18	62	Locus:1.1.1.4756.19 File:"Ingel18220.wiff"	LADTEETLQETSAK	K	L	99,7 %	106	30,6	99,6		1 534,75	2	0,0086	5,6	728	741
18220-18222_ OuelletteM_20131010	18220_large	18220_large	Ingel18220_MGFPeaklist (F052591)	kinesin, putative	LinJ.16.1550	kinesin, putative	100,0 %	0,911%	305 043,5	13	18	62	Locus:1.1.1.5116.8 File:"Ingel18220.wiff"	LADTEETLQETSAKLADTEETLQETSAK	K	L	99,7 %	81,9	29,4	81,9		3 051,46	3	0,0018	0,59	756	783
18220-18222_ OuelletteM_20131010	18220_large	18220_large	Ingel18220_MGFPeaklist (F052591)	kinesin, putative	LinJ.16.1550	kinesin, putative	100,0 %	0,911%	305 043,5	13	18	62	Locus:1.1.1.5115.5 File:"Ingel18220.wiff"	LADTEETLQETSAKLADTEETLQETSAK	K	L	99,7 %	85,6	29,4	85,6		3 051,46	3	0,0018	0,59	756	783
18220-18222_ OuelletteM_20131010	18220_large	18220_large	Ingel18220_MGFPeaklist (F052591)	kinesin, putative	LinJ.16.1550	kinesin, putative	100,0 %	0,911%	305 043,5	13	18	62	Locus:1.1.1.4757.19 File:"Ingel18220.wiff"	LADTEETLQETSSK	K	L	99,7 %	124	29,8	117		1 550,73	2	0,00088	0,57	2142	2155
18220-18222_ OuelletteM_20131010	18220_large	18220_large	Ingel18220_MGFPeaklist (F052591)	kinesin, putative	LinJ.16.1550	kinesin, putative	100,0 %	0,911%	305 043,5	13	18	62	Locus:1.1.1.4756.20 File:"Ingel18220.wiff"	LADTEETLQETSSK	K	L	99,7 %	94,6	29,8	91,3		1 550,73	2	0,00088	0,57	2142	2155
18220-18222_ OuelletteM_20131010	18220_large	18220_large	Ingel18220_MGFPeaklist (F052591)	kinesin, putative	LinJ.16.1550	kinesin, putative	100,0 %	0,911%	305 043,5	13	18	62	Locus:1.1.1.4965.15 File:"Ingel18220.wiff"	LAGTEEALQETFAK	K	L	99,7 %	111	30,3	105		1 506,76	2	-0,00012	-0,081	1092	1105
18220-18222_ OuelletteM_20131010	18220_large	18220_large	Ingel18220_MGFPeaklist (F052591)	kinesin, putative	LinJ.16.1550	kinesin, putative	100,0 %	0,911%	305 043,5	13	18	62	Locus:1.1.1.4966.12 File:"Ingel18220.wiff"	LAGTEEALQETFAK	K	L	99,7 %	69,0	30,3	64,1		1 506,76	2	-0,00012	-0,081	1092	1105
18220-18222_ OuelletteM_20131010	18220_large	18220_large	Ingel18220_MGFPeaklist (F052591)	kinesin, putative	LinJ.16.1550	kinesin, putative	100,0 %	0,911%	305 043,5	13	18	62	Locus:1.1.1.4786.15 File:"Ingel18220.wiff"	LAGTEEALQETSAK	K	L	99,7 %	110	30,6	102		1 446,72	2	-0,00012	-0,084	1358	1371
18220-18222_ OuelletteM_20131010	18220_large	18220_large	Ingel18220_MGFPeaklist (F052591)	kinesin, putative	LinJ.16.1550	kinesin, putative	100,0 %	0,911%	305 043,5	13	18	62	Locus:1.1.1.4787.19 File:"Ingel18220.wiff"	LAGTEEALQETSAK	K	L	99,7 %	96,9	30,6	92,9		1 446,72	2	-0,00012	-0,084	1358	1371
18220-18222_ OuelletteM_20131010	18220_large	18220_large	Ingel18220_MGFPeaklist (F052591)	kinesin, putative	LinJ.16.1550	kinesin, putative	100,0 %	0,911%	305 043,5	13	18	62	Locus:1.1.1.4778.21 File:"Ingel18220.wiff"	LAGTEEALQETSAK	K	L	99,7 %	97,9	30,6	88,2		1 446,72	2	-0,00012	-0,084	1358	1371
18220-18222_ OuelletteM_20131010	18220_large	18220_large	Ingel18220_MGFPeaklist (F052591)	kinesin, putative	LinJ.16.1550	kinesin, putative	100,0 %	0,911%	305 043,5	13	18	62	Locus:1.1.1.4779.20 File:"Ingel18220.wiff"	LAGTEEALQETSAK	K	L	99,7 %	104	30,6	91,8		1 446,72	2	-0,00012	-0,084	1358	1371
18220-18222_ OuelletteM_20131010	18220_large	18220_large	Ingel18220_MGFPeaklist (F052591)	kinesin, putative	LinJ.16.1550	kinesin, putative	100,0 %	0,911%	305 043,5	13	18	62	Locus:1.1.1.4800.18 File:"Ingel18220.wiff"	LANTEEALQETSAK	K	L	98,1 %	126	30,1	0,000	Deamidated (+1)	1 504,72	2	-0,0015	-1,0	742	755
18220-18222_ OuelletteM_20131010	18220_large	18220_large	Ingel18220_MGFPeaklist (F052591)	kinesin, putative	LinJ.16.1550	kinesin, putative	100,0 %	0,911%	305 043,5	13	18	62	Locus:1.1.1.4792.20 File:"Ingel18220.wiff"	LANTEEALQETSAK	K	L	98,3 %	119	30,1	0,000	Deamidated (+1)	1 504,72	2	-0,0015	-1,0	742	755
18220-18222_ OuelletteM_20131010	18220_large	18220_large	Ingel18220_MGFPeaklist (F052591)	kinesin, putative	LinJ.16.1550	kinesin, putative	100,0 %	0,911%	305 043,5	13	18	62	Locus:1.1.1.4799.20 File:"Ingel18220.wiff"	LANTEEALQETSAK	K	L	98,3 %	111	30,1	0,000	Deamidated (+1)	1 504,72	2	-0,0015	-1,0	742	755
18220-18222_ OuelletteM_20131010	18220_large	18220_large	Ingel18220_MGFPeaklist (F052591)	kinesin, putative	LinJ.16.1550	kinesin, putative	100,0 %	0,911%	305 043,5	13	18	62	Locus:1.1.1.4791.20 File:"Ingel18220.wiff"	LANTEEALQETSAK	K	L	98,7 %	87,5	30,1	0,000	Deamidated (+1)	1 504,72	2	-0,0015	-1,0	742	755
18220-18222_ OuelletteM_20131010	18220_large	18220_large	Ingel18220_MGFPeaklist (F052591)	kinesin, putative	LinJ.16.1550	kinesin, putative	100,0 %	0,911%	305 043,5	13	18	62	Locus:1.1.1.4807.20 File:"Ingel18220.wiff"	LANTEEALQETSAK	K	L	98,7 %	80,0	30,1	0,000	Deamidated (+1)	1 504,72	2	-0,0017	-1,2	742	755
18220-18222_ OuelletteM_20131010	18220_large	18220_large	Ingel18220_MGFPeaklist (F052591)	kinesin, putative	LinJ.16.1550	kinesin, putative	100,0 %	0,911%	305 043,5	13	18	62	Locus:1.1.1.4795.8 File:"Ingel18220.wiff"	LANTEEALQETSAK	K	L	99,2 %	82,7	30,2	0,000	Deamidated (+1)	1 504,73	3	0,00079	0,52	742	755
18220-18222_ OuelletteM_20131010	18220_large	18220_large	Ingel18220_MGFPeaklist (F052591)	kinesin, putative	LinJ.16.1550	kinesin, putative	100,0 %	0,911%	305 043,5	13	18	62	Locus:1.1.1.4797.11 File:"Ingel18220.wiff"	LANTEEALQETSAK	K	L	99,2 %	68,7	30,2	0,000	Deamidated (+1)	1 504,73	3	0,00079	0,52	742	755
18220-18222_ OuelletteM_20131010	18220_large	18220_large	Ingel18220_MGFPeaklist (F052591)	kinesin, putative	LinJ.16.1550	kinesin, putative	100,0 %	0,911%	305 043,5	13	18	62	Locus:1.1.1.4799.21 File:"Ingel18220.wiff"	LANTEEALQETSAK	K	L	99,7 %	53,2	30,1	19,2	Deamidated (+1)	1 504,72	2	-0,0015	-1,0	742	755
18220-18222_ OuelletteM_20131010	18220_large	18220_large	Ingel18220_MGFPeaklist (F052591)	kinesin, putative	LinJ.16.1550	kinesin, putative	100,0 %	0,911%	305 043,5	13	18	62	Locus:1.1.1.4782.20 File:"Ingel18220.wiff"	LANTEEALQETSAK	K	L	99,7 %	90,4	30,4	90,4		1 503,74	2	-0,0033	-2,2	742	755
18220-18222_ OuelletteM_20131010	18220_large	18220_large	Ingel18220_MGFPeaklist (F052591)	kinesin, putative	LinJ.16.1550	kinesin, putative	100,0 %	0,911%	305 043,5	13	18	62	Locus:1.1.1.4786.16 File:"Ingel18220.wiff"	LANTEEALQETSAK	K	L	99,7 %	104	30,4	100		1 503,74	2	-0,0033	-2,2	742	755
18220-18222_ OuelletteM_20131010	18220_large	18220_large	Ingel18220_MGFPeaklist (F052591)	kinesin, putative	LinJ.16.1550	kinesin, putative	100,0 %	0,911%	305 043,5	13	18	62	Locus:1.1.1.4779.5 File:"Ingel18220.wiff"	LVAELQER	R	L	98,0 %	37,1	30,0	10,7		956,53	2	0,0029	3,0	632	639
18220-18222_ OuelletteM_20131010	18220_large	18220_large	Ingel18220_MGFPeaklist (F052591)	kinesin, putative	LinJ.16.1550	kinesin, putative	100,0 %	0,911%	305 043,5	13	18	62	Locus:1.1.1.4780.6 File:"Ingel18220.wiff"	LVAELQER	R	L	98,4 %	41,8	30,0	12,5		956,53	2	0,0029	3,0	632	639
18220-18222_ OuelletteM_20131010	18220_large	18220_large	Ingel18220_MGFPeaklist (F052591)	kinesin, putative	LinJ.16.1550	kinesin, putative	100,0 %	0,911%	305 043,5	13	18	62	Locus:1.1.1.4946.18 File:"Ingel18220.wiff"	NDFTSNTFSVVGQK	R	T	99,7 %	40,7	30,0	40,7		1 542,73	2	-0,0036	-2,3	284	297
18220-18222_ OuelletteM_20131010	18220_large	18220_large	Ingel18220_MGFPeaklist (F052591)	kinesin, putative	LinJ.16.1550	kinesin, putative	100,0 %	0,911%	305 043,5	13	18	62	Locus:1.1.1.4801.12 File:"Ingel18220.wiff"	VCNMIFSR	R	A	98,2 %	30,8	28,4	27,2	Carbamidomethyl (+57), Oxidation (+16)	1 041,47	2	-0,0039	-3,7	238	245
18220-18222_ OuelletteM_20131010	18221_medium	18221_medium	Ingel18221_MGFPeaklist (F052589)	kinesin, putative	LinJ.16.1550	kinesin, putative	100,0 %	0,0102%	305 043,5	1	1	1	Locus:1.1.1.4744.21 File:"Ingel18221.wiff"	LADTEETLQETSAK	K	L	99,7 %	47,2	30,2	36,5		1 534,71	2	-0,023	-15	728	741
