# Supplementary material for: Mitochondrial Proteomics of Antimony and Miltefosine Resistant Leishmania infantum
Source: Proteomes. 2015 Oct 21;3(4):328–46. doi: 10.3390/proteomes3040328 (PMC5217391; doi:10.3390/proteomes3040328)
Supplement: Supplementary File 1 [file proteomes-03-00328-s001.zip › proteomes-03-00328-supplementary/Supplementary File 2/proteins/LinJ.17.0090.xls]

Experiment name	Biological sample category	Biological sample name	MS/MS sample name	Protein group	Protein accession number	Protein name	Protein identification probability	Protein percentage of total spectra	Protein molecular weight (AMU)	Number of unique peptides	Number of unique spectra	Number of total spectra	Spectrum name	Peptide sequence	Previous amino acid	Next amino acid	Peptide identification probability	Mascot Ion score	Mascot Identity score	Mascot Delta Ion score	Modifications identified by spectrum	Actual peptide mass (AMU)	Spectrum charge	Actual minus calculated peptide mass (AMU)	Actual minus calculated peptide mass (PPM)	Peptide start index	Peptide stop index
18220-18222_ OuelletteM_20131010	18222_small	18222_small	Ingel18222_MGFPeaklist (F052590)	elongation factor 1-alpha	LinJ.17.0090	elongation factor 1-alpha	100,0 %	0,232%	49 111,0	10	14	25	Locus:1.1.1.4823.8 File:"Ingel18222.wiff"	FIPISGWQGDNMIER	R	S	99,7 %	39,6	29,9	39,2	Oxidation (+16)	1 777,85	3	0,0039	2,2	190	204
18220-18222_ OuelletteM_20131010	18222_small	18222_small	Ingel18222_MGFPeaklist (F052590)	elongation factor 1-alpha	LinJ.17.0090	elongation factor 1-alpha	100,0 %	0,232%	49 111,0	10	14	25	Locus:1.1.1.4821.15 File:"Ingel18222.wiff"	FIPISGWQGDNMIER	R	S	99,7 %	67,5	30,0	67,5	Oxidation (+16)	1 777,85	2	0,0075	4,2	190	204
18220-18222_ OuelletteM_20131010	18222_small	18222_small	Ingel18222_MGFPeaklist (F052590)	elongation factor 1-alpha	LinJ.17.0090	elongation factor 1-alpha	100,0 %	0,232%	49 111,0	10	14	25	Locus:1.1.1.4822.6 File:"Ingel18222.wiff"	FIPISGWQGDNMIER	R	S	99,7 %	69,8	29,9	60,2	Oxidation (+16)	1 777,85	3	0,0039	2,2	190	204
18220-18222_ OuelletteM_20131010	18222_small	18222_small	Ingel18222_MGFPeaklist (F052590)	elongation factor 1-alpha	LinJ.17.0090	elongation factor 1-alpha	100,0 %	0,232%	49 111,0	10	14	25	Locus:1.1.1.4646.7 File:"Ingel18222.wiff"	IGGIGTVPVGR	K	V	99,7 %	57,3	27,8	42,5		1 024,60	2	-0,0011	-1,1	244	254
18220-18222_ OuelletteM_20131010	18222_small	18222_small	Ingel18222_MGFPeaklist (F052590)	elongation factor 1-alpha	LinJ.17.0090	elongation factor 1-alpha	100,0 %	0,232%	49 111,0	10	14	25	Locus:1.1.1.4655.9 File:"Ingel18222.wiff"	IGGIGTVPVGR	K	V	99,7 %	60,9	27,8	37,4		1 024,60	2	-0,0011	-1,1	244	254
18220-18222_ OuelletteM_20131010	18222_small	18222_small	Ingel18222_MGFPeaklist (F052590)	elongation factor 1-alpha	LinJ.17.0090	elongation factor 1-alpha	100,0 %	0,232%	49 111,0	10	14	25	Locus:1.1.1.4654.6 File:"Ingel18222.wiff"	IGGIGTVPVGR	K	V	99,7 %	62,8	27,8	35,7		1 024,60	2	-0,0011	-1,1	244	254
18220-18222_ OuelletteM_20131010	18222_small	18222_small	Ingel18222_MGFPeaklist (F052590)	elongation factor 1-alpha	LinJ.17.0090	elongation factor 1-alpha	100,0 %	0,232%	49 111,0	10	14	25	Locus:1.1.1.4647.8 File:"Ingel18222.wiff"	IGGIGTVPVGR	K	V	99,7 %	63,4	27,8	42,1		1 024,60	2	-0,0011	-1,1	244	254
18220-18222_ OuelletteM_20131010	18222_small	18222_small	Ingel18222_MGFPeaklist (F052590)	elongation factor 1-alpha	LinJ.17.0090	elongation factor 1-alpha	100,0 %	0,232%	49 111,0	10	14	25	Locus:1.1.1.4687.5 File:"Ingel18222.wiff"	LPLQDVYK	R	I	99,0 %	37,0	30,6	29,9		974,54	2	-0,0038	-3,9	236	243
18220-18222_ OuelletteM_20131010	18222_small	18222_small	Ingel18222_MGFPeaklist (F052590)	elongation factor 1-alpha	LinJ.17.0090	elongation factor 1-alpha	100,0 %	0,232%	49 111,0	10	14	25	Locus:1.1.1.4695.5 File:"Ingel18222.wiff"	LPLQDVYK	R	I	99,0 %	41,1	30,6	28,0		974,54	2	-0,0038	-3,9	236	243
18220-18222_ OuelletteM_20131010	18222_small	18222_small	Ingel18222_MGFPeaklist (F052590)	elongation factor 1-alpha	LinJ.17.0090	elongation factor 1-alpha	100,0 %	0,232%	49 111,0	10	14	25	Locus:1.1.1.4688.5 File:"Ingel18222.wiff"	LPLQDVYK	R	I	99,0 %	48,0	30,6	36,7		974,54	2	-0,0038	-3,9	236	243
18220-18222_ OuelletteM_20131010	18222_small	18222_small	Ingel18222_MGFPeaklist (F052590)	elongation factor 1-alpha	LinJ.17.0090	elongation factor 1-alpha	100,0 %	0,232%	49 111,0	10	14	25	Locus:1.1.1.4801.16 File:"Ingel18222.wiff"	MVPQKPMCVEVFNDYAPLGR	K	F	99,7 %	68,7	29,8	68,7	Oxidation (+16), Oxidation (+16), Carbamidomethyl (+57)	2 382,14	3	0,020	8,2	392	411
18220-18222_ OuelletteM_20131010	18222_small	18222_small	Ingel18222_MGFPeaklist (F052590)	elongation factor 1-alpha	LinJ.17.0090	elongation factor 1-alpha	100,0 %	0,232%	49 111,0	10	14	25	Locus:1.1.1.4798.18 File:"Ingel18222.wiff"	MVPQKPMCVEVFNDYAPLGR	K	F	99,7 %	82,7	29,8	82,7	Oxidation (+16), Oxidation (+16), Carbamidomethyl (+57)	2 382,14	3	0,020	8,2	392	411
18220-18222_ OuelletteM_20131010	18222_small	18222_small	Ingel18222_MGFPeaklist (F052590)	elongation factor 1-alpha	LinJ.17.0090	elongation factor 1-alpha	100,0 %	0,232%	49 111,0	10	14	25	Locus:1.1.1.4675.2 File:"Ingel18222.wiff"	QTVAVGIIK	R	G	98,7 %	34,1	28,1	24,0		927,58	2	0,0094	10	419	427
18220-18222_ OuelletteM_20131010	18222_small	18222_small	Ingel18222_MGFPeaklist (F052590)	elongation factor 1-alpha	LinJ.17.0090	elongation factor 1-alpha	100,0 %	0,232%	49 111,0	10	14	25	Locus:1.1.1.4666.2 File:"Ingel18222.wiff"	QTVAVGIIK	R	G	99,7 %	47,8	28,3	26,8		927,58	2	0,0040	4,3	419	427
18220-18222_ OuelletteM_20131010	18222_small	18222_small	Ingel18222_MGFPeaklist (F052590)	elongation factor 1-alpha	LinJ.17.0090	elongation factor 1-alpha	100,0 %	0,232%	49 111,0	10	14	25	Locus:1.1.1.4667.2 File:"Ingel18222.wiff"	QTVAVGIIK	R	G	99,7 %	60,5	28,3	37,0		927,58	2	0,0040	4,3	419	427
18220-18222_ OuelletteM_20131010	18222_small	18222_small	Ingel18222_MGFPeaklist (F052590)	elongation factor 1-alpha	LinJ.17.0090	elongation factor 1-alpha	100,0 %	0,232%	49 111,0	10	14	25	Locus:1.1.1.4665.19 File:"Ingel18222.wiff"	SIEMHHEQLAEAQPGDNVGFNVK	K	N	99,7 %	66,2	28,8	66,2	Oxidation (+16)	2 565,19	3	-0,0026	-1,0	279	301
18220-18222_ OuelletteM_20131010	18222_small	18222_small	Ingel18222_MGFPeaklist (F052590)	elongation factor 1-alpha	LinJ.17.0090	elongation factor 1-alpha	100,0 %	0,232%	49 111,0	10	14	25	Locus:1.1.1.4666.16 File:"Ingel18222.wiff"	SIEMHHEQLAEAQPGDNVGFNVK	K	N	99,7 %	67,9	28,8	67,9	Oxidation (+16)	2 565,19	4	-0,0047	-1,8	279	301
18220-18222_ OuelletteM_20131010	18222_small	18222_small	Ingel18222_MGFPeaklist (F052590)	elongation factor 1-alpha	LinJ.17.0090	elongation factor 1-alpha	100,0 %	0,232%	49 111,0	10	14	25	Locus:1.1.1.4795.2 File:"Ingel18222.wiff"	SVFTIIDAPGHR	K	D	99,7 %	52,0	29,8	44,0		1 311,69	3	0,00060	0,46	85	96
18220-18222_ OuelletteM_20131010	18222_small	18222_small	Ingel18222_MGFPeaklist (F052590)	elongation factor 1-alpha	LinJ.17.0090	elongation factor 1-alpha	100,0 %	0,232%	49 111,0	10	14	25	Locus:1.1.1.4796.2 File:"Ingel18222.wiff"	SVFTIIDAPGHR	K	D	99,7 %	61,2	29,8	54,9		1 311,69	3	0,00060	0,46	85	96
18220-18222_ OuelletteM_20131010	18222_small	18222_small	Ingel18222_MGFPeaklist (F052590)	elongation factor 1-alpha	LinJ.17.0090	elongation factor 1-alpha	100,0 %	0,232%	49 111,0	10	14	25	Locus:1.1.1.4852.10 File:"Ingel18222.wiff"	SVFTIIDAPGHRDFIK	K	N	98,7 %	24,3	29,5	16,6		1 814,97	3	0,00040	0,22	85	100
18220-18222_ OuelletteM_20131010	18222_small	18222_small	Ingel18222_MGFPeaklist (F052590)	elongation factor 1-alpha	LinJ.17.0090	elongation factor 1-alpha	100,0 %	0,232%	49 111,0	10	14	25	Locus:1.1.1.4853.3 File:"Ingel18222.wiff"	SVFTIIDAPGHRDFIK	K	N	99,6 %	28,4	29,3	28,4		1 814,97	4	0,0039	2,2	85	100
18220-18222_ OuelletteM_20131010	18222_small	18222_small	Ingel18222_MGFPeaklist (F052590)	elongation factor 1-alpha	LinJ.17.0090	elongation factor 1-alpha	100,0 %	0,232%	49 111,0	10	14	25	Locus:1.1.1.4799.12 File:"Ingel18222.wiff"	VETGIMKPGDVVTFAPANVTTEVK	R	S	96,6 %	15,4	28,8	15,4	Oxidation (+16)	2 518,30	4	0,0053	2,1	255	278
18220-18222_ OuelletteM_20131010	18222_small	18222_small	Ingel18222_MGFPeaklist (F052590)	elongation factor 1-alpha	LinJ.17.0090	elongation factor 1-alpha	100,0 %	0,232%	49 111,0	10	14	25	Locus:1.1.1.4796.21 File:"Ingel18222.wiff"	VETGIMKPGDVVTFAPANVTTEVK	R	S	99,7 %	52,7	29,5	52,7	Oxidation (+16)	2 518,28	3	-0,018	-7,2	255	278
18220-18222_ OuelletteM_20131010	18222_small	18222_small	Ingel18222_MGFPeaklist (F052590)	elongation factor 1-alpha	LinJ.17.0090	elongation factor 1-alpha	100,0 %	0,232%	49 111,0	10	14	25	Locus:1.1.1.4797.18 File:"Ingel18222.wiff"	VETGIMKPGDVVTFAPANVTTEVK	R	S	99,7 %	66,5	29,5	66,5	Oxidation (+16)	2 518,28	3	-0,018	-7,2	255	278
18220-18222_ OuelletteM_20131010	18222_small	18222_small	Ingel18222_MGFPeaklist (F052590)	elongation factor 1-alpha	LinJ.17.0090	elongation factor 1-alpha	100,0 %	0,232%	49 111,0	10	14	25	Locus:1.1.1.4487.9 File:"Ingel18222.wiff"	VGYNPEKVR	R	F	99,7 %	32,7	30,4	21,5		1 060,57	2	0,0021	2,0	181	189
18220-18222_ OuelletteM_20131010	18222_small	18222_small	Ingel18222_MGFPeaklist (F052590)	elongation factor 1-alpha	LinJ.17.0110	elongation factor 1-alpha	100,0 %	0,232%	55 386,5	10	14	25	Locus:1.1.1.4823.8 File:"Ingel18222.wiff"	FIPISGWQGDNMIER	R	S	99,7 %	39,6	29,9	39,2	Oxidation (+16)	1 777,85	3	0,0039	2,2	190	204
18220-18222_ OuelletteM_20131010	18222_small	18222_small	Ingel18222_MGFPeaklist (F052590)	elongation factor 1-alpha	LinJ.17.0110	elongation factor 1-alpha	100,0 %	0,232%	55 386,5	10	14	25	Locus:1.1.1.4821.15 File:"Ingel18222.wiff"	FIPISGWQGDNMIER	R	S	99,7 %	67,5	30,0	67,5	Oxidation (+16)	1 777,85	2	0,0075	4,2	190	204
18220-18222_ OuelletteM_20131010	18222_small	18222_small	Ingel18222_MGFPeaklist (F052590)	elongation factor 1-alpha	LinJ.17.0110	elongation factor 1-alpha	100,0 %	0,232%	55 386,5	10	14	25	Locus:1.1.1.4822.6 File:"Ingel18222.wiff"	FIPISGWQGDNMIER	R	S	99,7 %	69,8	29,9	60,2	Oxidation (+16)	1 777,85	3	0,0039	2,2	190	204
18220-18222_ OuelletteM_20131010	18222_small	18222_small	Ingel18222_MGFPeaklist (F052590)	elongation factor 1-alpha	LinJ.17.0110	elongation factor 1-alpha	100,0 %	0,232%	55 386,5	10	14	25	Locus:1.1.1.4646.7 File:"Ingel18222.wiff"	IGGIGTVPVGR	K	V	99,7 %	57,3	27,8	42,5		1 024,60	2	-0,0011	-1,1	244	254
18220-18222_ OuelletteM_20131010	18222_small	18222_small	Ingel18222_MGFPeaklist (F052590)	elongation factor 1-alpha	LinJ.17.0110	elongation factor 1-alpha	100,0 %	0,232%	55 386,5	10	14	25	Locus:1.1.1.4655.9 File:"Ingel18222.wiff"	IGGIGTVPVGR	K	V	99,7 %	60,9	27,8	37,4		1 024,60	2	-0,0011	-1,1	244	254
18220-18222_ OuelletteM_20131010	18222_small	18222_small	Ingel18222_MGFPeaklist (F052590)	elongation factor 1-alpha	LinJ.17.0110	elongation factor 1-alpha	100,0 %	0,232%	55 386,5	10	14	25	Locus:1.1.1.4654.6 File:"Ingel18222.wiff"	IGGIGTVPVGR	K	V	99,7 %	62,8	27,8	35,7		1 024,60	2	-0,0011	-1,1	244	254
18220-18222_ OuelletteM_20131010	18222_small	18222_small	Ingel18222_MGFPeaklist (F052590)	elongation factor 1-alpha	LinJ.17.0110	elongation factor 1-alpha	100,0 %	0,232%	55 386,5	10	14	25	Locus:1.1.1.4647.8 File:"Ingel18222.wiff"	IGGIGTVPVGR	K	V	99,7 %	63,4	27,8	42,1		1 024,60	2	-0,0011	-1,1	244	254
18220-18222_ OuelletteM_20131010	18222_small	18222_small	Ingel18222_MGFPeaklist (F052590)	elongation factor 1-alpha	LinJ.17.0110	elongation factor 1-alpha	100,0 %	0,232%	55 386,5	10	14	25	Locus:1.1.1.4687.5 File:"Ingel18222.wiff"	LPLQDVYK	R	I	99,0 %	37,0	30,6	29,9		974,54	2	-0,0038	-3,9	236	243
18220-18222_ OuelletteM_20131010	18222_small	18222_small	Ingel18222_MGFPeaklist (F052590)	elongation factor 1-alpha	LinJ.17.0110	elongation factor 1-alpha	100,0 %	0,232%	55 386,5	10	14	25	Locus:1.1.1.4695.5 File:"Ingel18222.wiff"	LPLQDVYK	R	I	99,0 %	41,1	30,6	28,0		974,54	2	-0,0038	-3,9	236	243
18220-18222_ OuelletteM_20131010	18222_small	18222_small	Ingel18222_MGFPeaklist (F052590)	elongation factor 1-alpha	LinJ.17.0110	elongation factor 1-alpha	100,0 %	0,232%	55 386,5	10	14	25	Locus:1.1.1.4688.5 File:"Ingel18222.wiff"	LPLQDVYK	R	I	99,0 %	48,0	30,6	36,7		974,54	2	-0,0038	-3,9	236	243
18220-18222_ OuelletteM_20131010	18222_small	18222_small	Ingel18222_MGFPeaklist (F052590)	elongation factor 1-alpha	LinJ.17.0110	elongation factor 1-alpha	100,0 %	0,232%	55 386,5	10	14	25	Locus:1.1.1.4801.16 File:"Ingel18222.wiff"	MVPQKPMCVEVFNDYAPLGR	K	F	99,7 %	68,7	29,8	68,7	Oxidation (+16), Oxidation (+16), Carbamidomethyl (+57)	2 382,14	3	0,020	8,2	392	411
18220-18222_ OuelletteM_20131010	18222_small	18222_small	Ingel18222_MGFPeaklist (F052590)	elongation factor 1-alpha	LinJ.17.0110	elongation factor 1-alpha	100,0 %	0,232%	55 386,5	10	14	25	Locus:1.1.1.4798.18 File:"Ingel18222.wiff"	MVPQKPMCVEVFNDYAPLGR	K	F	99,7 %	82,7	29,8	82,7	Oxidation (+16), Oxidation (+16), Carbamidomethyl (+57)	2 382,14	3	0,020	8,2	392	411
18220-18222_ OuelletteM_20131010	18222_small	18222_small	Ingel18222_MGFPeaklist (F052590)	elongation factor 1-alpha	LinJ.17.0110	elongation factor 1-alpha	100,0 %	0,232%	55 386,5	10	14	25	Locus:1.1.1.4675.2 File:"Ingel18222.wiff"	QTVAVGIIK	R	G	98,7 %	34,1	28,1	24,0		927,58	2	0,0094	10	419	427
18220-18222_ OuelletteM_20131010	18222_small	18222_small	Ingel18222_MGFPeaklist (F052590)	elongation factor 1-alpha	LinJ.17.0110	elongation factor 1-alpha	100,0 %	0,232%	55 386,5	10	14	25	Locus:1.1.1.4666.2 File:"Ingel18222.wiff"	QTVAVGIIK	R	G	99,7 %	47,8	28,3	26,8		927,58	2	0,0040	4,3	419	427
18220-18222_ OuelletteM_20131010	18222_small	18222_small	Ingel18222_MGFPeaklist (F052590)	elongation factor 1-alpha	LinJ.17.0110	elongation factor 1-alpha	100,0 %	0,232%	55 386,5	10	14	25	Locus:1.1.1.4667.2 File:"Ingel18222.wiff"	QTVAVGIIK	R	G	99,7 %	60,5	28,3	37,0		927,58	2	0,0040	4,3	419	427
18220-18222_ OuelletteM_20131010	18222_small	18222_small	Ingel18222_MGFPeaklist (F052590)	elongation factor 1-alpha	LinJ.17.0110	elongation factor 1-alpha	100,0 %	0,232%	55 386,5	10	14	25	Locus:1.1.1.4665.19 File:"Ingel18222.wiff"	SIEMHHEQLAEAQPGDNVGFNVK	K	N	99,7 %	66,2	28,8	66,2	Oxidation (+16)	2 565,19	3	-0,0026	-1,0	279	301
18220-18222_ OuelletteM_20131010	18222_small	18222_small	Ingel18222_MGFPeaklist (F052590)	elongation factor 1-alpha	LinJ.17.0110	elongation factor 1-alpha	100,0 %	0,232%	55 386,5	10	14	25	Locus:1.1.1.4666.16 File:"Ingel18222.wiff"	SIEMHHEQLAEAQPGDNVGFNVK	K	N	99,7 %	67,9	28,8	67,9	Oxidation (+16)	2 565,19	4	-0,0047	-1,8	279	301
18220-18222_ OuelletteM_20131010	18222_small	18222_small	Ingel18222_MGFPeaklist (F052590)	elongation factor 1-alpha	LinJ.17.0110	elongation factor 1-alpha	100,0 %	0,232%	55 386,5	10	14	25	Locus:1.1.1.4795.2 File:"Ingel18222.wiff"	SVFTIIDAPGHR	K	D	99,7 %	52,0	29,8	44,0		1 311,69	3	0,00060	0,46	85	96
18220-18222_ OuelletteM_20131010	18222_small	18222_small	Ingel18222_MGFPeaklist (F052590)	elongation factor 1-alpha	LinJ.17.0110	elongation factor 1-alpha	100,0 %	0,232%	55 386,5	10	14	25	Locus:1.1.1.4796.2 File:"Ingel18222.wiff"	SVFTIIDAPGHR	K	D	99,7 %	61,2	29,8	54,9		1 311,69	3	0,00060	0,46	85	96
18220-18222_ OuelletteM_20131010	18222_small	18222_small	Ingel18222_MGFPeaklist (F052590)	elongation factor 1-alpha	LinJ.17.0110	elongation factor 1-alpha	100,0 %	0,232%	55 386,5	10	14	25	Locus:1.1.1.4852.10 File:"Ingel18222.wiff"	SVFTIIDAPGHRDFIK	K	N	98,7 %	24,3	29,5	16,6		1 814,97	3	0,00040	0,22	85	100
18220-18222_ OuelletteM_20131010	18222_small	18222_small	Ingel18222_MGFPeaklist (F052590)	elongation factor 1-alpha	LinJ.17.0110	elongation factor 1-alpha	100,0 %	0,232%	55 386,5	10	14	25	Locus:1.1.1.4853.3 File:"Ingel18222.wiff"	SVFTIIDAPGHRDFIK	K	N	99,6 %	28,4	29,3	28,4		1 814,97	4	0,0039	2,2	85	100
18220-18222_ OuelletteM_20131010	18222_small	18222_small	Ingel18222_MGFPeaklist (F052590)	elongation factor 1-alpha	LinJ.17.0110	elongation factor 1-alpha	100,0 %	0,232%	55 386,5	10	14	25	Locus:1.1.1.4799.12 File:"Ingel18222.wiff"	VETGIMKPGDVVTFAPANVTTEVK	R	S	96,6 %	15,4	28,8	15,4	Oxidation (+16)	2 518,30	4	0,0053	2,1	255	278
18220-18222_ OuelletteM_20131010	18222_small	18222_small	Ingel18222_MGFPeaklist (F052590)	elongation factor 1-alpha	LinJ.17.0110	elongation factor 1-alpha	100,0 %	0,232%	55 386,5	10	14	25	Locus:1.1.1.4796.21 File:"Ingel18222.wiff"	VETGIMKPGDVVTFAPANVTTEVK	R	S	99,7 %	52,7	29,5	52,7	Oxidation (+16)	2 518,28	3	-0,018	-7,2	255	278
18220-18222_ OuelletteM_20131010	18222_small	18222_small	Ingel18222_MGFPeaklist (F052590)	elongation factor 1-alpha	LinJ.17.0110	elongation factor 1-alpha	100,0 %	0,232%	55 386,5	10	14	25	Locus:1.1.1.4797.18 File:"Ingel18222.wiff"	VETGIMKPGDVVTFAPANVTTEVK	R	S	99,7 %	66,5	29,5	66,5	Oxidation (+16)	2 518,28	3	-0,018	-7,2	255	278
18220-18222_ OuelletteM_20131010	18222_small	18222_small	Ingel18222_MGFPeaklist (F052590)	elongation factor 1-alpha	LinJ.17.0110	elongation factor 1-alpha	100,0 %	0,232%	55 386,5	10	14	25	Locus:1.1.1.4487.9 File:"Ingel18222.wiff"	VGYNPEKVR	R	F	99,7 %	32,7	30,4	21,5		1 060,57	2	0,0021	2,0	181	189
18220-18222_ OuelletteM_20131010	18222_small	18222_small	Ingel18222_MGFPeaklist (F052590)	elongation factor 1-alpha	LinJ.17.0170	elongation factor 1-alpha	100,0 %	0,232%	49 111,0	10	14	25	Locus:1.1.1.4823.8 File:"Ingel18222.wiff"	FIPISGWQGDNMIER	R	S	99,7 %	39,6	29,9	39,2	Oxidation (+16)	1 777,85	3	0,0039	2,2	190	204
18220-18222_ OuelletteM_20131010	18222_small	18222_small	Ingel18222_MGFPeaklist (F052590)	elongation factor 1-alpha	LinJ.17.0170	elongation factor 1-alpha	100,0 %	0,232%	49 111,0	10	14	25	Locus:1.1.1.4821.15 File:"Ingel18222.wiff"	FIPISGWQGDNMIER	R	S	99,7 %	67,5	30,0	67,5	Oxidation (+16)	1 777,85	2	0,0075	4,2	190	204
18220-18222_ OuelletteM_20131010	18222_small	18222_small	Ingel18222_MGFPeaklist (F052590)	elongation factor 1-alpha	LinJ.17.0170	elongation factor 1-alpha	100,0 %	0,232%	49 111,0	10	14	25	Locus:1.1.1.4822.6 File:"Ingel18222.wiff"	FIPISGWQGDNMIER	R	S	99,7 %	69,8	29,9	60,2	Oxidation (+16)	1 777,85	3	0,0039	2,2	190	204
18220-18222_ OuelletteM_20131010	18222_small	18222_small	Ingel18222_MGFPeaklist (F052590)	elongation factor 1-alpha	LinJ.17.0170	elongation factor 1-alpha	100,0 %	0,232%	49 111,0	10	14	25	Locus:1.1.1.4646.7 File:"Ingel18222.wiff"	IGGIGTVPVGR	K	V	99,7 %	57,3	27,8	42,5		1 024,60	2	-0,0011	-1,1	244	254
18220-18222_ OuelletteM_20131010	18222_small	18222_small	Ingel18222_MGFPeaklist (F052590)	elongation factor 1-alpha	LinJ.17.0170	elongation factor 1-alpha	100,0 %	0,232%	49 111,0	10	14	25	Locus:1.1.1.4655.9 File:"Ingel18222.wiff"	IGGIGTVPVGR	K	V	99,7 %	60,9	27,8	37,4		1 024,60	2	-0,0011	-1,1	244	254
18220-18222_ OuelletteM_20131010	18222_small	18222_small	Ingel18222_MGFPeaklist (F052590)	elongation factor 1-alpha	LinJ.17.0170	elongation factor 1-alpha	100,0 %	0,232%	49 111,0	10	14	25	Locus:1.1.1.4654.6 File:"Ingel18222.wiff"	IGGIGTVPVGR	K	V	99,7 %	62,8	27,8	35,7		1 024,60	2	-0,0011	-1,1	244	254
18220-18222_ OuelletteM_20131010	18222_small	18222_small	Ingel18222_MGFPeaklist (F052590)	elongation factor 1-alpha	LinJ.17.0170	elongation factor 1-alpha	100,0 %	0,232%	49 111,0	10	14	25	Locus:1.1.1.4647.8 File:"Ingel18222.wiff"	IGGIGTVPVGR	K	V	99,7 %	63,4	27,8	42,1		1 024,60	2	-0,0011	-1,1	244	254
18220-18222_ OuelletteM_20131010	18222_small	18222_small	Ingel18222_MGFPeaklist (F052590)	elongation factor 1-alpha	LinJ.17.0170	elongation factor 1-alpha	100,0 %	0,232%	49 111,0	10	14	25	Locus:1.1.1.4687.5 File:"Ingel18222.wiff"	LPLQDVYK	R	I	99,0 %	37,0	30,6	29,9		974,54	2	-0,0038	-3,9	236	243
18220-18222_ OuelletteM_20131010	18222_small	18222_small	Ingel18222_MGFPeaklist (F052590)	elongation factor 1-alpha	LinJ.17.0170	elongation factor 1-alpha	100,0 %	0,232%	49 111,0	10	14	25	Locus:1.1.1.4695.5 File:"Ingel18222.wiff"	LPLQDVYK	R	I	99,0 %	41,1	30,6	28,0		974,54	2	-0,0038	-3,9	236	243
18220-18222_ OuelletteM_20131010	18222_small	18222_small	Ingel18222_MGFPeaklist (F052590)	elongation factor 1-alpha	LinJ.17.0170	elongation factor 1-alpha	100,0 %	0,232%	49 111,0	10	14	25	Locus:1.1.1.4688.5 File:"Ingel18222.wiff"	LPLQDVYK	R	I	99,0 %	48,0	30,6	36,7		974,54	2	-0,0038	-3,9	236	243
18220-18222_ OuelletteM_20131010	18222_small	18222_small	Ingel18222_MGFPeaklist (F052590)	elongation factor 1-alpha	LinJ.17.0170	elongation factor 1-alpha	100,0 %	0,232%	49 111,0	10	14	25	Locus:1.1.1.4801.16 File:"Ingel18222.wiff"	MVPQKPMCVEVFNDYAPLGR	K	F	99,7 %	68,7	29,8	68,7	Oxidation (+16), Oxidation (+16), Carbamidomethyl (+57)	2 382,14	3	0,020	8,2	392	411
18220-18222_ OuelletteM_20131010	18222_small	18222_small	Ingel18222_MGFPeaklist (F052590)	elongation factor 1-alpha	LinJ.17.0170	elongation factor 1-alpha	100,0 %	0,232%	49 111,0	10	14	25	Locus:1.1.1.4798.18 File:"Ingel18222.wiff"	MVPQKPMCVEVFNDYAPLGR	K	F	99,7 %	82,7	29,8	82,7	Oxidation (+16), Oxidation (+16), Carbamidomethyl (+57)	2 382,14	3	0,020	8,2	392	411
18220-18222_ OuelletteM_20131010	18222_small	18222_small	Ingel18222_MGFPeaklist (F052590)	elongation factor 1-alpha	LinJ.17.0170	elongation factor 1-alpha	100,0 %	0,232%	49 111,0	10	14	25	Locus:1.1.1.4675.2 File:"Ingel18222.wiff"	QTVAVGIIK	R	G	98,7 %	34,1	28,1	24,0		927,58	2	0,0094	10	419	427
18220-18222_ OuelletteM_20131010	18222_small	18222_small	Ingel18222_MGFPeaklist (F052590)	elongation factor 1-alpha	LinJ.17.0170	elongation factor 1-alpha	100,0 %	0,232%	49 111,0	10	14	25	Locus:1.1.1.4666.2 File:"Ingel18222.wiff"	QTVAVGIIK	R	G	99,7 %	47,8	28,3	26,8		927,58	2	0,0040	4,3	419	427
18220-18222_ OuelletteM_20131010	18222_small	18222_small	Ingel18222_MGFPeaklist (F052590)	elongation factor 1-alpha	LinJ.17.0170	elongation factor 1-alpha	100,0 %	0,232%	49 111,0	10	14	25	Locus:1.1.1.4667.2 File:"Ingel18222.wiff"	QTVAVGIIK	R	G	99,7 %	60,5	28,3	37,0		927,58	2	0,0040	4,3	419	427
18220-18222_ OuelletteM_20131010	18222_small	18222_small	Ingel18222_MGFPeaklist (F052590)	elongation factor 1-alpha	LinJ.17.0170	elongation factor 1-alpha	100,0 %	0,232%	49 111,0	10	14	25	Locus:1.1.1.4665.19 File:"Ingel18222.wiff"	SIEMHHEQLAEAQPGDNVGFNVK	K	N	99,7 %	66,2	28,8	66,2	Oxidation (+16)	2 565,19	3	-0,0026	-1,0	279	301
18220-18222_ OuelletteM_20131010	18222_small	18222_small	Ingel18222_MGFPeaklist (F052590)	elongation factor 1-alpha	LinJ.17.0170	elongation factor 1-alpha	100,0 %	0,232%	49 111,0	10	14	25	Locus:1.1.1.4666.16 File:"Ingel18222.wiff"	SIEMHHEQLAEAQPGDNVGFNVK	K	N	99,7 %	67,9	28,8	67,9	Oxidation (+16)	2 565,19	4	-0,0047	-1,8	279	301
18220-18222_ OuelletteM_20131010	18222_small	18222_small	Ingel18222_MGFPeaklist (F052590)	elongation factor 1-alpha	LinJ.17.0170	elongation factor 1-alpha	100,0 %	0,232%	49 111,0	10	14	25	Locus:1.1.1.4795.2 File:"Ingel18222.wiff"	SVFTIIDAPGHR	K	D	99,7 %	52,0	29,8	44,0		1 311,69	3	0,00060	0,46	85	96
18220-18222_ OuelletteM_20131010	18222_small	18222_small	Ingel18222_MGFPeaklist (F052590)	elongation factor 1-alpha	LinJ.17.0170	elongation factor 1-alpha	100,0 %	0,232%	49 111,0	10	14	25	Locus:1.1.1.4796.2 File:"Ingel18222.wiff"	SVFTIIDAPGHR	K	D	99,7 %	61,2	29,8	54,9		1 311,69	3	0,00060	0,46	85	96
18220-18222_ OuelletteM_20131010	18222_small	18222_small	Ingel18222_MGFPeaklist (F052590)	elongation factor 1-alpha	LinJ.17.0170	elongation factor 1-alpha	100,0 %	0,232%	49 111,0	10	14	25	Locus:1.1.1.4852.10 File:"Ingel18222.wiff"	SVFTIIDAPGHRDFIK	K	N	98,7 %	24,3	29,5	16,6		1 814,97	3	0,00040	0,22	85	100
18220-18222_ OuelletteM_20131010	18222_small	18222_small	Ingel18222_MGFPeaklist (F052590)	elongation factor 1-alpha	LinJ.17.0170	elongation factor 1-alpha	100,0 %	0,232%	49 111,0	10	14	25	Locus:1.1.1.4853.3 File:"Ingel18222.wiff"	SVFTIIDAPGHRDFIK	K	N	99,6 %	28,4	29,3	28,4		1 814,97	4	0,0039	2,2	85	100
18220-18222_ OuelletteM_20131010	18222_small	18222_small	Ingel18222_MGFPeaklist (F052590)	elongation factor 1-alpha	LinJ.17.0170	elongation factor 1-alpha	100,0 %	0,232%	49 111,0	10	14	25	Locus:1.1.1.4799.12 File:"Ingel18222.wiff"	VETGIMKPGDVVTFAPANVTTEVK	R	S	96,6 %	15,4	28,8	15,4	Oxidation (+16)	2 518,30	4	0,0053	2,1	255	278
18220-18222_ OuelletteM_20131010	18222_small	18222_small	Ingel18222_MGFPeaklist (F052590)	elongation factor 1-alpha	LinJ.17.0170	elongation factor 1-alpha	100,0 %	0,232%	49 111,0	10	14	25	Locus:1.1.1.4796.21 File:"Ingel18222.wiff"	VETGIMKPGDVVTFAPANVTTEVK	R	S	99,7 %	52,7	29,5	52,7	Oxidation (+16)	2 518,28	3	-0,018	-7,2	255	278
18220-18222_ OuelletteM_20131010	18222_small	18222_small	Ingel18222_MGFPeaklist (F052590)	elongation factor 1-alpha	LinJ.17.0170	elongation factor 1-alpha	100,0 %	0,232%	49 111,0	10	14	25	Locus:1.1.1.4797.18 File:"Ingel18222.wiff"	VETGIMKPGDVVTFAPANVTTEVK	R	S	99,7 %	66,5	29,5	66,5	Oxidation (+16)	2 518,28	3	-0,018	-7,2	255	278
18220-18222_ OuelletteM_20131010	18222_small	18222_small	Ingel18222_MGFPeaklist (F052590)	elongation factor 1-alpha	LinJ.17.0170	elongation factor 1-alpha	100,0 %	0,232%	49 111,0	10	14	25	Locus:1.1.1.4487.9 File:"Ingel18222.wiff"	VGYNPEKVR	R	F	99,7 %	32,7	30,4	21,5		1 060,57	2	0,0021	2,0	181	189
18220-18222_ OuelletteM_20131010	18222_small	18222_small	Ingel18222_MGFPeaklist (F052590)	elongation factor 1-alpha	LinJ.17.0200	elongation factor 1-alpha	100,0 %	0,232%	49 111,0	10	14	25	Locus:1.1.1.4823.8 File:"Ingel18222.wiff"	FIPISGWQGDNMIER	R	S	99,7 %	39,6	29,9	39,2	Oxidation (+16)	1 777,85	3	0,0039	2,2	190	204
18220-18222_ OuelletteM_20131010	18222_small	18222_small	Ingel18222_MGFPeaklist (F052590)	elongation factor 1-alpha	LinJ.17.0200	elongation factor 1-alpha	100,0 %	0,232%	49 111,0	10	14	25	Locus:1.1.1.4821.15 File:"Ingel18222.wiff"	FIPISGWQGDNMIER	R	S	99,7 %	67,5	30,0	67,5	Oxidation (+16)	1 777,85	2	0,0075	4,2	190	204
18220-18222_ OuelletteM_20131010	18222_small	18222_small	Ingel18222_MGFPeaklist (F052590)	elongation factor 1-alpha	LinJ.17.0200	elongation factor 1-alpha	100,0 %	0,232%	49 111,0	10	14	25	Locus:1.1.1.4822.6 File:"Ingel18222.wiff"	FIPISGWQGDNMIER	R	S	99,7 %	69,8	29,9	60,2	Oxidation (+16)	1 777,85	3	0,0039	2,2	190	204
18220-18222_ OuelletteM_20131010	18222_small	18222_small	Ingel18222_MGFPeaklist (F052590)	elongation factor 1-alpha	LinJ.17.0200	elongation factor 1-alpha	100,0 %	0,232%	49 111,0	10	14	25	Locus:1.1.1.4646.7 File:"Ingel18222.wiff"	IGGIGTVPVGR	K	V	99,7 %	57,3	27,8	42,5		1 024,60	2	-0,0011	-1,1	244	254
18220-18222_ OuelletteM_20131010	18222_small	18222_small	Ingel18222_MGFPeaklist (F052590)	elongation factor 1-alpha	LinJ.17.0200	elongation factor 1-alpha	100,0 %	0,232%	49 111,0	10	14	25	Locus:1.1.1.4655.9 File:"Ingel18222.wiff"	IGGIGTVPVGR	K	V	99,7 %	60,9	27,8	37,4		1 024,60	2	-0,0011	-1,1	244	254
18220-18222_ OuelletteM_20131010	18222_small	18222_small	Ingel18222_MGFPeaklist (F052590)	elongation factor 1-alpha	LinJ.17.0200	elongation factor 1-alpha	100,0 %	0,232%	49 111,0	10	14	25	Locus:1.1.1.4654.6 File:"Ingel18222.wiff"	IGGIGTVPVGR	K	V	99,7 %	62,8	27,8	35,7		1 024,60	2	-0,0011	-1,1	244	254
18220-18222_ OuelletteM_20131010	18222_small	18222_small	Ingel18222_MGFPeaklist (F052590)	elongation factor 1-alpha	LinJ.17.0200	elongation factor 1-alpha	100,0 %	0,232%	49 111,0	10	14	25	Locus:1.1.1.4647.8 File:"Ingel18222.wiff"	IGGIGTVPVGR	K	V	99,7 %	63,4	27,8	42,1		1 024,60	2	-0,0011	-1,1	244	254
18220-18222_ OuelletteM_20131010	18222_small	18222_small	Ingel18222_MGFPeaklist (F052590)	elongation factor 1-alpha	LinJ.17.0200	elongation factor 1-alpha	100,0 %	0,232%	49 111,0	10	14	25	Locus:1.1.1.4687.5 File:"Ingel18222.wiff"	LPLQDVYK	R	I	99,0 %	37,0	30,6	29,9		974,54	2	-0,0038	-3,9	236	243
18220-18222_ OuelletteM_20131010	18222_small	18222_small	Ingel18222_MGFPeaklist (F052590)	elongation factor 1-alpha	LinJ.17.0200	elongation factor 1-alpha	100,0 %	0,232%	49 111,0	10	14	25	Locus:1.1.1.4695.5 File:"Ingel18222.wiff"	LPLQDVYK	R	I	99,0 %	41,1	30,6	28,0		974,54	2	-0,0038	-3,9	236	243
18220-18222_ OuelletteM_20131010	18222_small	18222_small	Ingel18222_MGFPeaklist (F052590)	elongation factor 1-alpha	LinJ.17.0200	elongation factor 1-alpha	100,0 %	0,232%	49 111,0	10	14	25	Locus:1.1.1.4688.5 File:"Ingel18222.wiff"	LPLQDVYK	R	I	99,0 %	48,0	30,6	36,7		974,54	2	-0,0038	-3,9	236	243
18220-18222_ OuelletteM_20131010	18222_small	18222_small	Ingel18222_MGFPeaklist (F052590)	elongation factor 1-alpha	LinJ.17.0200	elongation factor 1-alpha	100,0 %	0,232%	49 111,0	10	14	25	Locus:1.1.1.4801.16 File:"Ingel18222.wiff"	MVPQKPMCVEVFNDYAPLGR	K	F	99,7 %	68,7	29,8	68,7	Oxidation (+16), Oxidation (+16), Carbamidomethyl (+57)	2 382,14	3	0,020	8,2	392	411
18220-18222_ OuelletteM_20131010	18222_small	18222_small	Ingel18222_MGFPeaklist (F052590)	elongation factor 1-alpha	LinJ.17.0200	elongation factor 1-alpha	100,0 %	0,232%	49 111,0	10	14	25	Locus:1.1.1.4798.18 File:"Ingel18222.wiff"	MVPQKPMCVEVFNDYAPLGR	K	F	99,7 %	82,7	29,8	82,7	Oxidation (+16), Oxidation (+16), Carbamidomethyl (+57)	2 382,14	3	0,020	8,2	392	411
18220-18222_ OuelletteM_20131010	18222_small	18222_small	Ingel18222_MGFPeaklist (F052590)	elongation factor 1-alpha	LinJ.17.0200	elongation factor 1-alpha	100,0 %	0,232%	49 111,0	10	14	25	Locus:1.1.1.4675.2 File:"Ingel18222.wiff"	QTVAVGIIK	R	G	98,7 %	34,1	28,1	24,0		927,58	2	0,0094	10	419	427
18220-18222_ OuelletteM_20131010	18222_small	18222_small	Ingel18222_MGFPeaklist (F052590)	elongation factor 1-alpha	LinJ.17.0200	elongation factor 1-alpha	100,0 %	0,232%	49 111,0	10	14	25	Locus:1.1.1.4666.2 File:"Ingel18222.wiff"	QTVAVGIIK	R	G	99,7 %	47,8	28,3	26,8		927,58	2	0,0040	4,3	419	427
18220-18222_ OuelletteM_20131010	18222_small	18222_small	Ingel18222_MGFPeaklist (F052590)	elongation factor 1-alpha	LinJ.17.0200	elongation factor 1-alpha	100,0 %	0,232%	49 111,0	10	14	25	Locus:1.1.1.4667.2 File:"Ingel18222.wiff"	QTVAVGIIK	R	G	99,7 %	60,5	28,3	37,0		927,58	2	0,0040	4,3	419	427
18220-18222_ OuelletteM_20131010	18222_small	18222_small	Ingel18222_MGFPeaklist (F052590)	elongation factor 1-alpha	LinJ.17.0200	elongation factor 1-alpha	100,0 %	0,232%	49 111,0	10	14	25	Locus:1.1.1.4665.19 File:"Ingel18222.wiff"	SIEMHHEQLAEAQPGDNVGFNVK	K	N	99,7 %	66,2	28,8	66,2	Oxidation (+16)	2 565,19	3	-0,0026	-1,0	279	301
18220-18222_ OuelletteM_20131010	18222_small	18222_small	Ingel18222_MGFPeaklist (F052590)	elongation factor 1-alpha	LinJ.17.0200	elongation factor 1-alpha	100,0 %	0,232%	49 111,0	10	14	25	Locus:1.1.1.4666.16 File:"Ingel18222.wiff"	SIEMHHEQLAEAQPGDNVGFNVK	K	N	99,7 %	67,9	28,8	67,9	Oxidation (+16)	2 565,19	4	-0,0047	-1,8	279	301
18220-18222_ OuelletteM_20131010	18222_small	18222_small	Ingel18222_MGFPeaklist (F052590)	elongation factor 1-alpha	LinJ.17.0200	elongation factor 1-alpha	100,0 %	0,232%	49 111,0	10	14	25	Locus:1.1.1.4795.2 File:"Ingel18222.wiff"	SVFTIIDAPGHR	K	D	99,7 %	52,0	29,8	44,0		1 311,69	3	0,00060	0,46	85	96
18220-18222_ OuelletteM_20131010	18222_small	18222_small	Ingel18222_MGFPeaklist (F052590)	elongation factor 1-alpha	LinJ.17.0200	elongation factor 1-alpha	100,0 %	0,232%	49 111,0	10	14	25	Locus:1.1.1.4796.2 File:"Ingel18222.wiff"	SVFTIIDAPGHR	K	D	99,7 %	61,2	29,8	54,9		1 311,69	3	0,00060	0,46	85	96
18220-18222_ OuelletteM_20131010	18222_small	18222_small	Ingel18222_MGFPeaklist (F052590)	elongation factor 1-alpha	LinJ.17.0200	elongation factor 1-alpha	100,0 %	0,232%	49 111,0	10	14	25	Locus:1.1.1.4852.10 File:"Ingel18222.wiff"	SVFTIIDAPGHRDFIK	K	N	98,7 %	24,3	29,5	16,6		1 814,97	3	0,00040	0,22	85	100
18220-18222_ OuelletteM_20131010	18222_small	18222_small	Ingel18222_MGFPeaklist (F052590)	elongation factor 1-alpha	LinJ.17.0200	elongation factor 1-alpha	100,0 %	0,232%	49 111,0	10	14	25	Locus:1.1.1.4853.3 File:"Ingel18222.wiff"	SVFTIIDAPGHRDFIK	K	N	99,6 %	28,4	29,3	28,4		1 814,97	4	0,0039	2,2	85	100
18220-18222_ OuelletteM_20131010	18222_small	18222_small	Ingel18222_MGFPeaklist (F052590)	elongation factor 1-alpha	LinJ.17.0200	elongation factor 1-alpha	100,0 %	0,232%	49 111,0	10	14	25	Locus:1.1.1.4799.12 File:"Ingel18222.wiff"	VETGIMKPGDVVTFAPANVTTEVK	R	S	96,6 %	15,4	28,8	15,4	Oxidation (+16)	2 518,30	4	0,0053	2,1	255	278
18220-18222_ OuelletteM_20131010	18222_small	18222_small	Ingel18222_MGFPeaklist (F052590)	elongation factor 1-alpha	LinJ.17.0200	elongation factor 1-alpha	100,0 %	0,232%	49 111,0	10	14	25	Locus:1.1.1.4796.21 File:"Ingel18222.wiff"	VETGIMKPGDVVTFAPANVTTEVK	R	S	99,7 %	52,7	29,5	52,7	Oxidation (+16)	2 518,28	3	-0,018	-7,2	255	278
18220-18222_ OuelletteM_20131010	18222_small	18222_small	Ingel18222_MGFPeaklist (F052590)	elongation factor 1-alpha	LinJ.17.0200	elongation factor 1-alpha	100,0 %	0,232%	49 111,0	10	14	25	Locus:1.1.1.4797.18 File:"Ingel18222.wiff"	VETGIMKPGDVVTFAPANVTTEVK	R	S	99,7 %	66,5	29,5	66,5	Oxidation (+16)	2 518,28	3	-0,018	-7,2	255	278
18220-18222_ OuelletteM_20131010	18222_small	18222_small	Ingel18222_MGFPeaklist (F052590)	elongation factor 1-alpha	LinJ.17.0200	elongation factor 1-alpha	100,0 %	0,232%	49 111,0	10	14	25	Locus:1.1.1.4487.9 File:"Ingel18222.wiff"	VGYNPEKVR	R	F	99,7 %	32,7	30,4	21,5		1 060,57	2	0,0021	2,0	181	189
18220-18222_ OuelletteM_20131010	18222_small	18222_small	Ingel18222_MGFPeaklist (F052590)	elongation factor 1-alpha	LinJ.17.0190	elongation factor 1-alpha	100,0 %	0,232%	49 111,0	10	14	25	Locus:1.1.1.4823.8 File:"Ingel18222.wiff"	FIPISGWQGDNMIER	R	S	99,7 %	39,6	29,9	39,2	Oxidation (+16)	1 777,85	3	0,0039	2,2	190	204
18220-18222_ OuelletteM_20131010	18222_small	18222_small	Ingel18222_MGFPeaklist (F052590)	elongation factor 1-alpha	LinJ.17.0190	elongation factor 1-alpha	100,0 %	0,232%	49 111,0	10	14	25	Locus:1.1.1.4821.15 File:"Ingel18222.wiff"	FIPISGWQGDNMIER	R	S	99,7 %	67,5	30,0	67,5	Oxidation (+16)	1 777,85	2	0,0075	4,2	190	204
18220-18222_ OuelletteM_20131010	18222_small	18222_small	Ingel18222_MGFPeaklist (F052590)	elongation factor 1-alpha	LinJ.17.0190	elongation factor 1-alpha	100,0 %	0,232%	49 111,0	10	14	25	Locus:1.1.1.4822.6 File:"Ingel18222.wiff"	FIPISGWQGDNMIER	R	S	99,7 %	69,8	29,9	60,2	Oxidation (+16)	1 777,85	3	0,0039	2,2	190	204
18220-18222_ OuelletteM_20131010	18222_small	18222_small	Ingel18222_MGFPeaklist (F052590)	elongation factor 1-alpha	LinJ.17.0190	elongation factor 1-alpha	100,0 %	0,232%	49 111,0	10	14	25	Locus:1.1.1.4646.7 File:"Ingel18222.wiff"	IGGIGTVPVGR	K	V	99,7 %	57,3	27,8	42,5		1 024,60	2	-0,0011	-1,1	244	254
18220-18222_ OuelletteM_20131010	18222_small	18222_small	Ingel18222_MGFPeaklist (F052590)	elongation factor 1-alpha	LinJ.17.0190	elongation factor 1-alpha	100,0 %	0,232%	49 111,0	10	14	25	Locus:1.1.1.4655.9 File:"Ingel18222.wiff"	IGGIGTVPVGR	K	V	99,7 %	60,9	27,8	37,4		1 024,60	2	-0,0011	-1,1	244	254
18220-18222_ OuelletteM_20131010	18222_small	18222_small	Ingel18222_MGFPeaklist (F052590)	elongation factor 1-alpha	LinJ.17.0190	elongation factor 1-alpha	100,0 %	0,232%	49 111,0	10	14	25	Locus:1.1.1.4654.6 File:"Ingel18222.wiff"	IGGIGTVPVGR	K	V	99,7 %	62,8	27,8	35,7		1 024,60	2	-0,0011	-1,1	244	254
18220-18222_ OuelletteM_20131010	18222_small	18222_small	Ingel18222_MGFPeaklist (F052590)	elongation factor 1-alpha	LinJ.17.0190	elongation factor 1-alpha	100,0 %	0,232%	49 111,0	10	14	25	Locus:1.1.1.4647.8 File:"Ingel18222.wiff"	IGGIGTVPVGR	K	V	99,7 %	63,4	27,8	42,1		1 024,60	2	-0,0011	-1,1	244	254
18220-18222_ OuelletteM_20131010	18222_small	18222_small	Ingel18222_MGFPeaklist (F052590)	elongation factor 1-alpha	LinJ.17.0190	elongation factor 1-alpha	100,0 %	0,232%	49 111,0	10	14	25	Locus:1.1.1.4687.5 File:"Ingel18222.wiff"	LPLQDVYK	R	I	99,0 %	37,0	30,6	29,9		974,54	2	-0,0038	-3,9	236	243
18220-18222_ OuelletteM_20131010	18222_small	18222_small	Ingel18222_MGFPeaklist (F052590)	elongation factor 1-alpha	LinJ.17.0190	elongation factor 1-alpha	100,0 %	0,232%	49 111,0	10	14	25	Locus:1.1.1.4695.5 File:"Ingel18222.wiff"	LPLQDVYK	R	I	99,0 %	41,1	30,6	28,0		974,54	2	-0,0038	-3,9	236	243
18220-18222_ OuelletteM_20131010	18222_small	18222_small	Ingel18222_MGFPeaklist (F052590)	elongation factor 1-alpha	LinJ.17.0190	elongation factor 1-alpha	100,0 %	0,232%	49 111,0	10	14	25	Locus:1.1.1.4688.5 File:"Ingel18222.wiff"	LPLQDVYK	R	I	99,0 %	48,0	30,6	36,7		974,54	2	-0,0038	-3,9	236	243
18220-18222_ OuelletteM_20131010	18222_small	18222_small	Ingel18222_MGFPeaklist (F052590)	elongation factor 1-alpha	LinJ.17.0190	elongation factor 1-alpha	100,0 %	0,232%	49 111,0	10	14	25	Locus:1.1.1.4801.16 File:"Ingel18222.wiff"	MVPQKPMCVEVFNDYAPLGR	K	F	99,7 %	68,7	29,8	68,7	Oxidation (+16), Oxidation (+16), Carbamidomethyl (+57)	2 382,14	3	0,020	8,2	392	411
18220-18222_ OuelletteM_20131010	18222_small	18222_small	Ingel18222_MGFPeaklist (F052590)	elongation factor 1-alpha	LinJ.17.0190	elongation factor 1-alpha	100,0 %	0,232%	49 111,0	10	14	25	Locus:1.1.1.4798.18 File:"Ingel18222.wiff"	MVPQKPMCVEVFNDYAPLGR	K	F	99,7 %	82,7	29,8	82,7	Oxidation (+16), Oxidation (+16), Carbamidomethyl (+57)	2 382,14	3	0,020	8,2	392	411
18220-18222_ OuelletteM_20131010	18222_small	18222_small	Ingel18222_MGFPeaklist (F052590)	elongation factor 1-alpha	LinJ.17.0190	elongation factor 1-alpha	100,0 %	0,232%	49 111,0	10	14	25	Locus:1.1.1.4675.2 File:"Ingel18222.wiff"	QTVAVGIIK	R	G	98,7 %	34,1	28,1	24,0		927,58	2	0,0094	10	419	427
18220-18222_ OuelletteM_20131010	18222_small	18222_small	Ingel18222_MGFPeaklist (F052590)	elongation factor 1-alpha	LinJ.17.0190	elongation factor 1-alpha	100,0 %	0,232%	49 111,0	10	14	25	Locus:1.1.1.4666.2 File:"Ingel18222.wiff"	QTVAVGIIK	R	G	99,7 %	47,8	28,3	26,8		927,58	2	0,0040	4,3	419	427
18220-18222_ OuelletteM_20131010	18222_small	18222_small	Ingel18222_MGFPeaklist (F052590)	elongation factor 1-alpha	LinJ.17.0190	elongation factor 1-alpha	100,0 %	0,232%	49 111,0	10	14	25	Locus:1.1.1.4667.2 File:"Ingel18222.wiff"	QTVAVGIIK	R	G	99,7 %	60,5	28,3	37,0		927,58	2	0,0040	4,3	419	427
18220-18222_ OuelletteM_20131010	18222_small	18222_small	Ingel18222_MGFPeaklist (F052590)	elongation factor 1-alpha	LinJ.17.0190	elongation factor 1-alpha	100,0 %	0,232%	49 111,0	10	14	25	Locus:1.1.1.4665.19 File:"Ingel18222.wiff"	SIEMHHEQLAEAQPGDNVGFNVK	K	N	99,7 %	66,2	28,8	66,2	Oxidation (+16)	2 565,19	3	-0,0026	-1,0	279	301
18220-18222_ OuelletteM_20131010	18222_small	18222_small	Ingel18222_MGFPeaklist (F052590)	elongation factor 1-alpha	LinJ.17.0190	elongation factor 1-alpha	100,0 %	0,232%	49 111,0	10	14	25	Locus:1.1.1.4666.16 File:"Ingel18222.wiff"	SIEMHHEQLAEAQPGDNVGFNVK	K	N	99,7 %	67,9	28,8	67,9	Oxidation (+16)	2 565,19	4	-0,0047	-1,8	279	301
18220-18222_ OuelletteM_20131010	18222_small	18222_small	Ingel18222_MGFPeaklist (F052590)	elongation factor 1-alpha	LinJ.17.0190	elongation factor 1-alpha	100,0 %	0,232%	49 111,0	10	14	25	Locus:1.1.1.4795.2 File:"Ingel18222.wiff"	SVFTIIDAPGHR	K	D	99,7 %	52,0	29,8	44,0		1 311,69	3	0,00060	0,46	85	96
18220-18222_ OuelletteM_20131010	18222_small	18222_small	Ingel18222_MGFPeaklist (F052590)	elongation factor 1-alpha	LinJ.17.0190	elongation factor 1-alpha	100,0 %	0,232%	49 111,0	10	14	25	Locus:1.1.1.4796.2 File:"Ingel18222.wiff"	SVFTIIDAPGHR	K	D	99,7 %	61,2	29,8	54,9		1 311,69	3	0,00060	0,46	85	96
18220-18222_ OuelletteM_20131010	18222_small	18222_small	Ingel18222_MGFPeaklist (F052590)	elongation factor 1-alpha	LinJ.17.0190	elongation factor 1-alpha	100,0 %	0,232%	49 111,0	10	14	25	Locus:1.1.1.4852.10 File:"Ingel18222.wiff"	SVFTIIDAPGHRDFIK	K	N	98,7 %	24,3	29,5	16,6		1 814,97	3	0,00040	0,22	85	100
18220-18222_ OuelletteM_20131010	18222_small	18222_small	Ingel18222_MGFPeaklist (F052590)	elongation factor 1-alpha	LinJ.17.0190	elongation factor 1-alpha	100,0 %	0,232%	49 111,0	10	14	25	Locus:1.1.1.4853.3 File:"Ingel18222.wiff"	SVFTIIDAPGHRDFIK	K	N	99,6 %	28,4	29,3	28,4		1 814,97	4	0,0039	2,2	85	100
18220-18222_ OuelletteM_20131010	18222_small	18222_small	Ingel18222_MGFPeaklist (F052590)	elongation factor 1-alpha	LinJ.17.0190	elongation factor 1-alpha	100,0 %	0,232%	49 111,0	10	14	25	Locus:1.1.1.4799.12 File:"Ingel18222.wiff"	VETGIMKPGDVVTFAPANVTTEVK	R	S	96,6 %	15,4	28,8	15,4	Oxidation (+16)	2 518,30	4	0,0053	2,1	255	278
18220-18222_ OuelletteM_20131010	18222_small	18222_small	Ingel18222_MGFPeaklist (F052590)	elongation factor 1-alpha	LinJ.17.0190	elongation factor 1-alpha	100,0 %	0,232%	49 111,0	10	14	25	Locus:1.1.1.4796.21 File:"Ingel18222.wiff"	VETGIMKPGDVVTFAPANVTTEVK	R	S	99,7 %	52,7	29,5	52,7	Oxidation (+16)	2 518,28	3	-0,018	-7,2	255	278
18220-18222_ OuelletteM_20131010	18222_small	18222_small	Ingel18222_MGFPeaklist (F052590)	elongation factor 1-alpha	LinJ.17.0190	elongation factor 1-alpha	100,0 %	0,232%	49 111,0	10	14	25	Locus:1.1.1.4797.18 File:"Ingel18222.wiff"	VETGIMKPGDVVTFAPANVTTEVK	R	S	99,7 %	66,5	29,5	66,5	Oxidation (+16)	2 518,28	3	-0,018	-7,2	255	278
18220-18222_ OuelletteM_20131010	18222_small	18222_small	Ingel18222_MGFPeaklist (F052590)	elongation factor 1-alpha	LinJ.17.0190	elongation factor 1-alpha	100,0 %	0,232%	49 111,0	10	14	25	Locus:1.1.1.4487.9 File:"Ingel18222.wiff"	VGYNPEKVR	R	F	99,7 %	32,7	30,4	21,5		1 060,57	2	0,0021	2,0	181	189
18220-18222_ OuelletteM_20131010	18222_small	18222_small	Ingel18222_MGFPeaklist (F052590)	elongation factor 1-alpha	LinJ.17.0100	elongation factor 1-alpha	100,0 %	0,232%	49 111,0	10	14	25	Locus:1.1.1.4823.8 File:"Ingel18222.wiff"	FIPISGWQGDNMIER	R	S	99,7 %	39,6	29,9	39,2	Oxidation (+16)	1 777,85	3	0,0039	2,2	190	204
18220-18222_ OuelletteM_20131010	18222_small	18222_small	Ingel18222_MGFPeaklist (F052590)	elongation factor 1-alpha	LinJ.17.0100	elongation factor 1-alpha	100,0 %	0,232%	49 111,0	10	14	25	Locus:1.1.1.4821.15 File:"Ingel18222.wiff"	FIPISGWQGDNMIER	R	S	99,7 %	67,5	30,0	67,5	Oxidation (+16)	1 777,85	2	0,0075	4,2	190	204
18220-18222_ OuelletteM_20131010	18222_small	18222_small	Ingel18222_MGFPeaklist (F052590)	elongation factor 1-alpha	LinJ.17.0100	elongation factor 1-alpha	100,0 %	0,232%	49 111,0	10	14	25	Locus:1.1.1.4822.6 File:"Ingel18222.wiff"	FIPISGWQGDNMIER	R	S	99,7 %	69,8	29,9	60,2	Oxidation (+16)	1 777,85	3	0,0039	2,2	190	204
18220-18222_ OuelletteM_20131010	18222_small	18222_small	Ingel18222_MGFPeaklist (F052590)	elongation factor 1-alpha	LinJ.17.0100	elongation factor 1-alpha	100,0 %	0,232%	49 111,0	10	14	25	Locus:1.1.1.4646.7 File:"Ingel18222.wiff"	IGGIGTVPVGR	K	V	99,7 %	57,3	27,8	42,5		1 024,60	2	-0,0011	-1,1	244	254
18220-18222_ OuelletteM_20131010	18222_small	18222_small	Ingel18222_MGFPeaklist (F052590)	elongation factor 1-alpha	LinJ.17.0100	elongation factor 1-alpha	100,0 %	0,232%	49 111,0	10	14	25	Locus:1.1.1.4655.9 File:"Ingel18222.wiff"	IGGIGTVPVGR	K	V	99,7 %	60,9	27,8	37,4		1 024,60	2	-0,0011	-1,1	244	254
18220-18222_ OuelletteM_20131010	18222_small	18222_small	Ingel18222_MGFPeaklist (F052590)	elongation factor 1-alpha	LinJ.17.0100	elongation factor 1-alpha	100,0 %	0,232%	49 111,0	10	14	25	Locus:1.1.1.4654.6 File:"Ingel18222.wiff"	IGGIGTVPVGR	K	V	99,7 %	62,8	27,8	35,7		1 024,60	2	-0,0011	-1,1	244	254
18220-18222_ OuelletteM_20131010	18222_small	18222_small	Ingel18222_MGFPeaklist (F052590)	elongation factor 1-alpha	LinJ.17.0100	elongation factor 1-alpha	100,0 %	0,232%	49 111,0	10	14	25	Locus:1.1.1.4647.8 File:"Ingel18222.wiff"	IGGIGTVPVGR	K	V	99,7 %	63,4	27,8	42,1		1 024,60	2	-0,0011	-1,1	244	254
18220-18222_ OuelletteM_20131010	18222_small	18222_small	Ingel18222_MGFPeaklist (F052590)	elongation factor 1-alpha	LinJ.17.0100	elongation factor 1-alpha	100,0 %	0,232%	49 111,0	10	14	25	Locus:1.1.1.4687.5 File:"Ingel18222.wiff"	LPLQDVYK	R	I	99,0 %	37,0	30,6	29,9		974,54	2	-0,0038	-3,9	236	243
18220-18222_ OuelletteM_20131010	18222_small	18222_small	Ingel18222_MGFPeaklist (F052590)	elongation factor 1-alpha	LinJ.17.0100	elongation factor 1-alpha	100,0 %	0,232%	49 111,0	10	14	25	Locus:1.1.1.4695.5 File:"Ingel18222.wiff"	LPLQDVYK	R	I	99,0 %	41,1	30,6	28,0		974,54	2	-0,0038	-3,9	236	243
18220-18222_ OuelletteM_20131010	18222_small	18222_small	Ingel18222_MGFPeaklist (F052590)	elongation factor 1-alpha	LinJ.17.0100	elongation factor 1-alpha	100,0 %	0,232%	49 111,0	10	14	25	Locus:1.1.1.4688.5 File:"Ingel18222.wiff"	LPLQDVYK	R	I	99,0 %	48,0	30,6	36,7		974,54	2	-0,0038	-3,9	236	243
18220-18222_ OuelletteM_20131010	18222_small	18222_small	Ingel18222_MGFPeaklist (F052590)	elongation factor 1-alpha	LinJ.17.0100	elongation factor 1-alpha	100,0 %	0,232%	49 111,0	10	14	25	Locus:1.1.1.4801.16 File:"Ingel18222.wiff"	MVPQKPMCVEVFNDYAPLGR	K	F	99,7 %	68,7	29,8	68,7	Oxidation (+16), Oxidation (+16), Carbamidomethyl (+57)	2 382,14	3	0,020	8,2	392	411
18220-18222_ OuelletteM_20131010	18222_small	18222_small	Ingel18222_MGFPeaklist (F052590)	elongation factor 1-alpha	LinJ.17.0100	elongation factor 1-alpha	100,0 %	0,232%	49 111,0	10	14	25	Locus:1.1.1.4798.18 File:"Ingel18222.wiff"	MVPQKPMCVEVFNDYAPLGR	K	F	99,7 %	82,7	29,8	82,7	Oxidation (+16), Oxidation (+16), Carbamidomethyl (+57)	2 382,14	3	0,020	8,2	392	411
18220-18222_ OuelletteM_20131010	18222_small	18222_small	Ingel18222_MGFPeaklist (F052590)	elongation factor 1-alpha	LinJ.17.0100	elongation factor 1-alpha	100,0 %	0,232%	49 111,0	10	14	25	Locus:1.1.1.4675.2 File:"Ingel18222.wiff"	QTVAVGIIK	R	G	98,7 %	34,1	28,1	24,0		927,58	2	0,0094	10	419	427
18220-18222_ OuelletteM_20131010	18222_small	18222_small	Ingel18222_MGFPeaklist (F052590)	elongation factor 1-alpha	LinJ.17.0100	elongation factor 1-alpha	100,0 %	0,232%	49 111,0	10	14	25	Locus:1.1.1.4666.2 File:"Ingel18222.wiff"	QTVAVGIIK	R	G	99,7 %	47,8	28,3	26,8		927,58	2	0,0040	4,3	419	427
18220-18222_ OuelletteM_20131010	18222_small	18222_small	Ingel18222_MGFPeaklist (F052590)	elongation factor 1-alpha	LinJ.17.0100	elongation factor 1-alpha	100,0 %	0,232%	49 111,0	10	14	25	Locus:1.1.1.4667.2 File:"Ingel18222.wiff"	QTVAVGIIK	R	G	99,7 %	60,5	28,3	37,0		927,58	2	0,0040	4,3	419	427
18220-18222_ OuelletteM_20131010	18222_small	18222_small	Ingel18222_MGFPeaklist (F052590)	elongation factor 1-alpha	LinJ.17.0100	elongation factor 1-alpha	100,0 %	0,232%	49 111,0	10	14	25	Locus:1.1.1.4665.19 File:"Ingel18222.wiff"	SIEMHHEQLAEAQPGDNVGFNVK	K	N	99,7 %	66,2	28,8	66,2	Oxidation (+16)	2 565,19	3	-0,0026	-1,0	279	301
18220-18222_ OuelletteM_20131010	18222_small	18222_small	Ingel18222_MGFPeaklist (F052590)	elongation factor 1-alpha	LinJ.17.0100	elongation factor 1-alpha	100,0 %	0,232%	49 111,0	10	14	25	Locus:1.1.1.4666.16 File:"Ingel18222.wiff"	SIEMHHEQLAEAQPGDNVGFNVK	K	N	99,7 %	67,9	28,8	67,9	Oxidation (+16)	2 565,19	4	-0,0047	-1,8	279	301
18220-18222_ OuelletteM_20131010	18222_small	18222_small	Ingel18222_MGFPeaklist (F052590)	elongation factor 1-alpha	LinJ.17.0100	elongation factor 1-alpha	100,0 %	0,232%	49 111,0	10	14	25	Locus:1.1.1.4795.2 File:"Ingel18222.wiff"	SVFTIIDAPGHR	K	D	99,7 %	52,0	29,8	44,0		1 311,69	3	0,00060	0,46	85	96
18220-18222_ OuelletteM_20131010	18222_small	18222_small	Ingel18222_MGFPeaklist (F052590)	elongation factor 1-alpha	LinJ.17.0100	elongation factor 1-alpha	100,0 %	0,232%	49 111,0	10	14	25	Locus:1.1.1.4796.2 File:"Ingel18222.wiff"	SVFTIIDAPGHR	K	D	99,7 %	61,2	29,8	54,9		1 311,69	3	0,00060	0,46	85	96
18220-18222_ OuelletteM_20131010	18222_small	18222_small	Ingel18222_MGFPeaklist (F052590)	elongation factor 1-alpha	LinJ.17.0100	elongation factor 1-alpha	100,0 %	0,232%	49 111,0	10	14	25	Locus:1.1.1.4852.10 File:"Ingel18222.wiff"	SVFTIIDAPGHRDFIK	K	N	98,7 %	24,3	29,5	16,6		1 814,97	3	0,00040	0,22	85	100
18220-18222_ OuelletteM_20131010	18222_small	18222_small	Ingel18222_MGFPeaklist (F052590)	elongation factor 1-alpha	LinJ.17.0100	elongation factor 1-alpha	100,0 %	0,232%	49 111,0	10	14	25	Locus:1.1.1.4853.3 File:"Ingel18222.wiff"	SVFTIIDAPGHRDFIK	K	N	99,6 %	28,4	29,3	28,4		1 814,97	4	0,0039	2,2	85	100
18220-18222_ OuelletteM_20131010	18222_small	18222_small	Ingel18222_MGFPeaklist (F052590)	elongation factor 1-alpha	LinJ.17.0100	elongation factor 1-alpha	100,0 %	0,232%	49 111,0	10	14	25	Locus:1.1.1.4799.12 File:"Ingel18222.wiff"	VETGIMKPGDVVTFAPANVTTEVK	R	S	96,6 %	15,4	28,8	15,4	Oxidation (+16)	2 518,30	4	0,0053	2,1	255	278
18220-18222_ OuelletteM_20131010	18222_small	18222_small	Ingel18222_MGFPeaklist (F052590)	elongation factor 1-alpha	LinJ.17.0100	elongation factor 1-alpha	100,0 %	0,232%	49 111,0	10	14	25	Locus:1.1.1.4796.21 File:"Ingel18222.wiff"	VETGIMKPGDVVTFAPANVTTEVK	R	S	99,7 %	52,7	29,5	52,7	Oxidation (+16)	2 518,28	3	-0,018	-7,2	255	278
18220-18222_ OuelletteM_20131010	18222_small	18222_small	Ingel18222_MGFPeaklist (F052590)	elongation factor 1-alpha	LinJ.17.0100	elongation factor 1-alpha	100,0 %	0,232%	49 111,0	10	14	25	Locus:1.1.1.4797.18 File:"Ingel18222.wiff"	VETGIMKPGDVVTFAPANVTTEVK	R	S	99,7 %	66,5	29,5	66,5	Oxidation (+16)	2 518,28	3	-0,018	-7,2	255	278
18220-18222_ OuelletteM_20131010	18222_small	18222_small	Ingel18222_MGFPeaklist (F052590)	elongation factor 1-alpha	LinJ.17.0100	elongation factor 1-alpha	100,0 %	0,232%	49 111,0	10	14	25	Locus:1.1.1.4487.9 File:"Ingel18222.wiff"	VGYNPEKVR	R	F	99,7 %	32,7	30,4	21,5		1 060,57	2	0,0021	2,0	181	189
18220-18222_ OuelletteM_20131010	18220_large	18220_large	Ingel18220_MGFPeaklist (F052591)	elongation factor 1-alpha	LinJ.17.0090	elongation factor 1-alpha	100,0 %	0,132%	49 111,0	4	4	9	Locus:1.1.1.5028.14 File:"Ingel18220.wiff"	FIPISGWQGDNMIER	R	S	99,7 %	76,6	29,9	71,0	Oxidation (+16)	1 777,85	2	0,0025	1,4	190	204
18220-18222_ OuelletteM_20131010	18220_large	18220_large	Ingel18220_MGFPeaklist (F052591)	elongation factor 1-alpha	LinJ.17.0090	elongation factor 1-alpha	100,0 %	0,132%	49 111,0	4	4	9	Locus:1.1.1.5029.13 File:"Ingel18220.wiff"	FIPISGWQGDNMIER	R	S	99,7 %	81,7	29,9	77,0	Oxidation (+16)	1 777,85	2	0,0025	1,4	190	204
18220-18222_ OuelletteM_20131010	18220_large	18220_large	Ingel18220_MGFPeaklist (F052591)	elongation factor 1-alpha	LinJ.17.0090	elongation factor 1-alpha	100,0 %	0,132%	49 111,0	4	4	9	Locus:1.1.1.4866.12 File:"Ingel18220.wiff"	IGGIGTVPVGR	K	V	96,1 %	24,0	27,8	15,5		1 024,60	2	0,0015	1,4	244	254
18220-18222_ OuelletteM_20131010	18220_large	18220_large	Ingel18220_MGFPeaklist (F052591)	elongation factor 1-alpha	LinJ.17.0090	elongation factor 1-alpha	100,0 %	0,132%	49 111,0	4	4	9	Locus:1.1.1.4865.10 File:"Ingel18220.wiff"	IGGIGTVPVGR	K	V	99,7 %	43,1	27,8	31,7		1 024,60	2	0,0015	1,4	244	254
18220-18222_ OuelletteM_20131010	18220_large	18220_large	Ingel18220_MGFPeaklist (F052591)	elongation factor 1-alpha	LinJ.17.0090	elongation factor 1-alpha	100,0 %	0,132%	49 111,0	4	4	9	Locus:1.1.1.4857.10 File:"Ingel18220.wiff"	IGGIGTVPVGR	K	V	99,7 %	57,2	27,8	42,2		1 024,60	2	0,0015	1,4	244	254
18220-18222_ OuelletteM_20131010	18220_large	18220_large	Ingel18220_MGFPeaklist (F052591)	elongation factor 1-alpha	LinJ.17.0090	elongation factor 1-alpha	100,0 %	0,132%	49 111,0	4	4	9	Locus:1.1.1.4858.13 File:"Ingel18220.wiff"	IGGIGTVPVGR	K	V	99,7 %	66,5	27,8	47,7		1 024,60	2	0,0015	1,4	244	254
18220-18222_ OuelletteM_20131010	18220_large	18220_large	Ingel18220_MGFPeaklist (F052591)	elongation factor 1-alpha	LinJ.17.0090	elongation factor 1-alpha	100,0 %	0,132%	49 111,0	4	4	9	Locus:1.1.1.4880.9 File:"Ingel18220.wiff"	QTVAVGIIK	R	G	96,6 %	23,5	28,3	17,8		927,58	2	0,0038	4,1	419	427
18220-18222_ OuelletteM_20131010	18220_large	18220_large	Ingel18220_MGFPeaklist (F052591)	elongation factor 1-alpha	LinJ.17.0090	elongation factor 1-alpha	100,0 %	0,132%	49 111,0	4	4	9	Locus:1.1.1.5003.13 File:"Ingel18220.wiff"	VETGIMKPGDVVTFAPANVTTEVK	R	S	99,7 %	37,3	29,0	37,3	Oxidation (+16)	2 518,30	3	0,00049	0,19	255	278
18220-18222_ OuelletteM_20131010	18220_large	18220_large	Ingel18220_MGFPeaklist (F052591)	elongation factor 1-alpha	LinJ.17.0090	elongation factor 1-alpha	100,0 %	0,132%	49 111,0	4	4	9	Locus:1.1.1.5002.12 File:"Ingel18220.wiff"	VETGIMKPGDVVTFAPANVTTEVK	R	S	99,7 %	47,1	29,0	47,1	Oxidation (+16)	2 518,30	3	0,00049	0,19	255	278
18220-18222_ OuelletteM_20131010	18220_large	18220_large	Ingel18220_MGFPeaklist (F052591)	elongation factor 1-alpha	LinJ.17.0110	elongation factor 1-alpha	100,0 %	0,132%	55 386,5	4	4	9	Locus:1.1.1.5028.14 File:"Ingel18220.wiff"	FIPISGWQGDNMIER	R	S	99,7 %	76,6	29,9	71,0	Oxidation (+16)	1 777,85	2	0,0025	1,4	190	204
18220-18222_ OuelletteM_20131010	18220_large	18220_large	Ingel18220_MGFPeaklist (F052591)	elongation factor 1-alpha	LinJ.17.0110	elongation factor 1-alpha	100,0 %	0,132%	55 386,5	4	4	9	Locus:1.1.1.5029.13 File:"Ingel18220.wiff"	FIPISGWQGDNMIER	R	S	99,7 %	81,7	29,9	77,0	Oxidation (+16)	1 777,85	2	0,0025	1,4	190	204
18220-18222_ OuelletteM_20131010	18220_large	18220_large	Ingel18220_MGFPeaklist (F052591)	elongation factor 1-alpha	LinJ.17.0110	elongation factor 1-alpha	100,0 %	0,132%	55 386,5	4	4	9	Locus:1.1.1.4866.12 File:"Ingel18220.wiff"	IGGIGTVPVGR	K	V	96,1 %	24,0	27,8	15,5		1 024,60	2	0,0015	1,4	244	254
18220-18222_ OuelletteM_20131010	18220_large	18220_large	Ingel18220_MGFPeaklist (F052591)	elongation factor 1-alpha	LinJ.17.0110	elongation factor 1-alpha	100,0 %	0,132%	55 386,5	4	4	9	Locus:1.1.1.4865.10 File:"Ingel18220.wiff"	IGGIGTVPVGR	K	V	99,7 %	43,1	27,8	31,7		1 024,60	2	0,0015	1,4	244	254
18220-18222_ OuelletteM_20131010	18220_large	18220_large	Ingel18220_MGFPeaklist (F052591)	elongation factor 1-alpha	LinJ.17.0110	elongation factor 1-alpha	100,0 %	0,132%	55 386,5	4	4	9	Locus:1.1.1.4857.10 File:"Ingel18220.wiff"	IGGIGTVPVGR	K	V	99,7 %	57,2	27,8	42,2		1 024,60	2	0,0015	1,4	244	254
18220-18222_ OuelletteM_20131010	18220_large	18220_large	Ingel18220_MGFPeaklist (F052591)	elongation factor 1-alpha	LinJ.17.0110	elongation factor 1-alpha	100,0 %	0,132%	55 386,5	4	4	9	Locus:1.1.1.4858.13 File:"Ingel18220.wiff"	IGGIGTVPVGR	K	V	99,7 %	66,5	27,8	47,7		1 024,60	2	0,0015	1,4	244	254
18220-18222_ OuelletteM_20131010	18220_large	18220_large	Ingel18220_MGFPeaklist (F052591)	elongation factor 1-alpha	LinJ.17.0110	elongation factor 1-alpha	100,0 %	0,132%	55 386,5	4	4	9	Locus:1.1.1.4880.9 File:"Ingel18220.wiff"	QTVAVGIIK	R	G	96,6 %	23,5	28,3	17,8		927,58	2	0,0038	4,1	419	427
18220-18222_ OuelletteM_20131010	18220_large	18220_large	Ingel18220_MGFPeaklist (F052591)	elongation factor 1-alpha	LinJ.17.0110	elongation factor 1-alpha	100,0 %	0,132%	55 386,5	4	4	9	Locus:1.1.1.5003.13 File:"Ingel18220.wiff"	VETGIMKPGDVVTFAPANVTTEVK	R	S	99,7 %	37,3	29,0	37,3	Oxidation (+16)	2 518,30	3	0,00049	0,19	255	278
18220-18222_ OuelletteM_20131010	18220_large	18220_large	Ingel18220_MGFPeaklist (F052591)	elongation factor 1-alpha	LinJ.17.0110	elongation factor 1-alpha	100,0 %	0,132%	55 386,5	4	4	9	Locus:1.1.1.5002.12 File:"Ingel18220.wiff"	VETGIMKPGDVVTFAPANVTTEVK	R	S	99,7 %	47,1	29,0	47,1	Oxidation (+16)	2 518,30	3	0,00049	0,19	255	278
18220-18222_ OuelletteM_20131010	18220_large	18220_large	Ingel18220_MGFPeaklist (F052591)	elongation factor 1-alpha	LinJ.17.0170	elongation factor 1-alpha	100,0 %	0,132%	49 111,0	4	4	9	Locus:1.1.1.5028.14 File:"Ingel18220.wiff"	FIPISGWQGDNMIER	R	S	99,7 %	76,6	29,9	71,0	Oxidation (+16)	1 777,85	2	0,0025	1,4	190	204
18220-18222_ OuelletteM_20131010	18220_large	18220_large	Ingel18220_MGFPeaklist (F052591)	elongation factor 1-alpha	LinJ.17.0170	elongation factor 1-alpha	100,0 %	0,132%	49 111,0	4	4	9	Locus:1.1.1.5029.13 File:"Ingel18220.wiff"	FIPISGWQGDNMIER	R	S	99,7 %	81,7	29,9	77,0	Oxidation (+16)	1 777,85	2	0,0025	1,4	190	204
18220-18222_ OuelletteM_20131010	18220_large	18220_large	Ingel18220_MGFPeaklist (F052591)	elongation factor 1-alpha	LinJ.17.0170	elongation factor 1-alpha	100,0 %	0,132%	49 111,0	4	4	9	Locus:1.1.1.4866.12 File:"Ingel18220.wiff"	IGGIGTVPVGR	K	V	96,1 %	24,0	27,8	15,5		1 024,60	2	0,0015	1,4	244	254
18220-18222_ OuelletteM_20131010	18220_large	18220_large	Ingel18220_MGFPeaklist (F052591)	elongation factor 1-alpha	LinJ.17.0170	elongation factor 1-alpha	100,0 %	0,132%	49 111,0	4	4	9	Locus:1.1.1.4865.10 File:"Ingel18220.wiff"	IGGIGTVPVGR	K	V	99,7 %	43,1	27,8	31,7		1 024,60	2	0,0015	1,4	244	254
18220-18222_ OuelletteM_20131010	18220_large	18220_large	Ingel18220_MGFPeaklist (F052591)	elongation factor 1-alpha	LinJ.17.0170	elongation factor 1-alpha	100,0 %	0,132%	49 111,0	4	4	9	Locus:1.1.1.4857.10 File:"Ingel18220.wiff"	IGGIGTVPVGR	K	V	99,7 %	57,2	27,8	42,2		1 024,60	2	0,0015	1,4	244	254
18220-18222_ OuelletteM_20131010	18220_large	18220_large	Ingel18220_MGFPeaklist (F052591)	elongation factor 1-alpha	LinJ.17.0170	elongation factor 1-alpha	100,0 %	0,132%	49 111,0	4	4	9	Locus:1.1.1.4858.13 File:"Ingel18220.wiff"	IGGIGTVPVGR	K	V	99,7 %	66,5	27,8	47,7		1 024,60	2	0,0015	1,4	244	254
18220-18222_ OuelletteM_20131010	18220_large	18220_large	Ingel18220_MGFPeaklist (F052591)	elongation factor 1-alpha	LinJ.17.0170	elongation factor 1-alpha	100,0 %	0,132%	49 111,0	4	4	9	Locus:1.1.1.4880.9 File:"Ingel18220.wiff"	QTVAVGIIK	R	G	96,6 %	23,5	28,3	17,8		927,58	2	0,0038	4,1	419	427
18220-18222_ OuelletteM_20131010	18220_large	18220_large	Ingel18220_MGFPeaklist (F052591)	elongation factor 1-alpha	LinJ.17.0170	elongation factor 1-alpha	100,0 %	0,132%	49 111,0	4	4	9	Locus:1.1.1.5003.13 File:"Ingel18220.wiff"	VETGIMKPGDVVTFAPANVTTEVK	R	S	99,7 %	37,3	29,0	37,3	Oxidation (+16)	2 518,30	3	0,00049	0,19	255	278
18220-18222_ OuelletteM_20131010	18220_large	18220_large	Ingel18220_MGFPeaklist (F052591)	elongation factor 1-alpha	LinJ.17.0170	elongation factor 1-alpha	100,0 %	0,132%	49 111,0	4	4	9	Locus:1.1.1.5002.12 File:"Ingel18220.wiff"	VETGIMKPGDVVTFAPANVTTEVK	R	S	99,7 %	47,1	29,0	47,1	Oxidation (+16)	2 518,30	3	0,00049	0,19	255	278
18220-18222_ OuelletteM_20131010	18220_large	18220_large	Ingel18220_MGFPeaklist (F052591)	elongation factor 1-alpha	LinJ.17.0200	elongation factor 1-alpha	100,0 %	0,132%	49 111,0	4	4	9	Locus:1.1.1.5028.14 File:"Ingel18220.wiff"	FIPISGWQGDNMIER	R	S	99,7 %	76,6	29,9	71,0	Oxidation (+16)	1 777,85	2	0,0025	1,4	190	204
18220-18222_ OuelletteM_20131010	18220_large	18220_large	Ingel18220_MGFPeaklist (F052591)	elongation factor 1-alpha	LinJ.17.0200	elongation factor 1-alpha	100,0 %	0,132%	49 111,0	4	4	9	Locus:1.1.1.5029.13 File:"Ingel18220.wiff"	FIPISGWQGDNMIER	R	S	99,7 %	81,7	29,9	77,0	Oxidation (+16)	1 777,85	2	0,0025	1,4	190	204
18220-18222_ OuelletteM_20131010	18220_large	18220_large	Ingel18220_MGFPeaklist (F052591)	elongation factor 1-alpha	LinJ.17.0200	elongation factor 1-alpha	100,0 %	0,132%	49 111,0	4	4	9	Locus:1.1.1.4866.12 File:"Ingel18220.wiff"	IGGIGTVPVGR	K	V	96,1 %	24,0	27,8	15,5		1 024,60	2	0,0015	1,4	244	254
18220-18222_ OuelletteM_20131010	18220_large	18220_large	Ingel18220_MGFPeaklist (F052591)	elongation factor 1-alpha	LinJ.17.0200	elongation factor 1-alpha	100,0 %	0,132%	49 111,0	4	4	9	Locus:1.1.1.4865.10 File:"Ingel18220.wiff"	IGGIGTVPVGR	K	V	99,7 %	43,1	27,8	31,7		1 024,60	2	0,0015	1,4	244	254
18220-18222_ OuelletteM_20131010	18220_large	18220_large	Ingel18220_MGFPeaklist (F052591)	elongation factor 1-alpha	LinJ.17.0200	elongation factor 1-alpha	100,0 %	0,132%	49 111,0	4	4	9	Locus:1.1.1.4857.10 File:"Ingel18220.wiff"	IGGIGTVPVGR	K	V	99,7 %	57,2	27,8	42,2		1 024,60	2	0,0015	1,4	244	254
18220-18222_ OuelletteM_20131010	18220_large	18220_large	Ingel18220_MGFPeaklist (F052591)	elongation factor 1-alpha	LinJ.17.0200	elongation factor 1-alpha	100,0 %	0,132%	49 111,0	4	4	9	Locus:1.1.1.4858.13 File:"Ingel18220.wiff"	IGGIGTVPVGR	K	V	99,7 %	66,5	27,8	47,7		1 024,60	2	0,0015	1,4	244	254
18220-18222_ OuelletteM_20131010	18220_large	18220_large	Ingel18220_MGFPeaklist (F052591)	elongation factor 1-alpha	LinJ.17.0200	elongation factor 1-alpha	100,0 %	0,132%	49 111,0	4	4	9	Locus:1.1.1.4880.9 File:"Ingel18220.wiff"	QTVAVGIIK	R	G	96,6 %	23,5	28,3	17,8		927,58	2	0,0038	4,1	419	427
18220-18222_ OuelletteM_20131010	18220_large	18220_large	Ingel18220_MGFPeaklist (F052591)	elongation factor 1-alpha	LinJ.17.0200	elongation factor 1-alpha	100,0 %	0,132%	49 111,0	4	4	9	Locus:1.1.1.5003.13 File:"Ingel18220.wiff"	VETGIMKPGDVVTFAPANVTTEVK	R	S	99,7 %	37,3	29,0	37,3	Oxidation (+16)	2 518,30	3	0,00049	0,19	255	278
18220-18222_ OuelletteM_20131010	18220_large	18220_large	Ingel18220_MGFPeaklist (F052591)	elongation factor 1-alpha	LinJ.17.0200	elongation factor 1-alpha	100,0 %	0,132%	49 111,0	4	4	9	Locus:1.1.1.5002.12 File:"Ingel18220.wiff"	VETGIMKPGDVVTFAPANVTTEVK	R	S	99,7 %	47,1	29,0	47,1	Oxidation (+16)	2 518,30	3	0,00049	0,19	255	278
18220-18222_ OuelletteM_20131010	18220_large	18220_large	Ingel18220_MGFPeaklist (F052591)	elongation factor 1-alpha	LinJ.17.0190	elongation factor 1-alpha	100,0 %	0,132%	49 111,0	4	4	9	Locus:1.1.1.5028.14 File:"Ingel18220.wiff"	FIPISGWQGDNMIER	R	S	99,7 %	76,6	29,9	71,0	Oxidation (+16)	1 777,85	2	0,0025	1,4	190	204
18220-18222_ OuelletteM_20131010	18220_large	18220_large	Ingel18220_MGFPeaklist (F052591)	elongation factor 1-alpha	LinJ.17.0190	elongation factor 1-alpha	100,0 %	0,132%	49 111,0	4	4	9	Locus:1.1.1.5029.13 File:"Ingel18220.wiff"	FIPISGWQGDNMIER	R	S	99,7 %	81,7	29,9	77,0	Oxidation (+16)	1 777,85	2	0,0025	1,4	190	204
18220-18222_ OuelletteM_20131010	18220_large	18220_large	Ingel18220_MGFPeaklist (F052591)	elongation factor 1-alpha	LinJ.17.0190	elongation factor 1-alpha	100,0 %	0,132%	49 111,0	4	4	9	Locus:1.1.1.4866.12 File:"Ingel18220.wiff"	IGGIGTVPVGR	K	V	96,1 %	24,0	27,8	15,5		1 024,60	2	0,0015	1,4	244	254
18220-18222_ OuelletteM_20131010	18220_large	18220_large	Ingel18220_MGFPeaklist (F052591)	elongation factor 1-alpha	LinJ.17.0190	elongation factor 1-alpha	100,0 %	0,132%	49 111,0	4	4	9	Locus:1.1.1.4865.10 File:"Ingel18220.wiff"	IGGIGTVPVGR	K	V	99,7 %	43,1	27,8	31,7		1 024,60	2	0,0015	1,4	244	254
18220-18222_ OuelletteM_20131010	18220_large	18220_large	Ingel18220_MGFPeaklist (F052591)	elongation factor 1-alpha	LinJ.17.0190	elongation factor 1-alpha	100,0 %	0,132%	49 111,0	4	4	9	Locus:1.1.1.4857.10 File:"Ingel18220.wiff"	IGGIGTVPVGR	K	V	99,7 %	57,2	27,8	42,2		1 024,60	2	0,0015	1,4	244	254
18220-18222_ OuelletteM_20131010	18220_large	18220_large	Ingel18220_MGFPeaklist (F052591)	elongation factor 1-alpha	LinJ.17.0190	elongation factor 1-alpha	100,0 %	0,132%	49 111,0	4	4	9	Locus:1.1.1.4858.13 File:"Ingel18220.wiff"	IGGIGTVPVGR	K	V	99,7 %	66,5	27,8	47,7		1 024,60	2	0,0015	1,4	244	254
18220-18222_ OuelletteM_20131010	18220_large	18220_large	Ingel18220_MGFPeaklist (F052591)	elongation factor 1-alpha	LinJ.17.0190	elongation factor 1-alpha	100,0 %	0,132%	49 111,0	4	4	9	Locus:1.1.1.4880.9 File:"Ingel18220.wiff"	QTVAVGIIK	R	G	96,6 %	23,5	28,3	17,8		927,58	2	0,0038	4,1	419	427
18220-18222_ OuelletteM_20131010	18220_large	18220_large	Ingel18220_MGFPeaklist (F052591)	elongation factor 1-alpha	LinJ.17.0190	elongation factor 1-alpha	100,0 %	0,132%	49 111,0	4	4	9	Locus:1.1.1.5003.13 File:"Ingel18220.wiff"	VETGIMKPGDVVTFAPANVTTEVK	R	S	99,7 %	37,3	29,0	37,3	Oxidation (+16)	2 518,30	3	0,00049	0,19	255	278
18220-18222_ OuelletteM_20131010	18220_large	18220_large	Ingel18220_MGFPeaklist (F052591)	elongation factor 1-alpha	LinJ.17.0190	elongation factor 1-alpha	100,0 %	0,132%	49 111,0	4	4	9	Locus:1.1.1.5002.12 File:"Ingel18220.wiff"	VETGIMKPGDVVTFAPANVTTEVK	R	S	99,7 %	47,1	29,0	47,1	Oxidation (+16)	2 518,30	3	0,00049	0,19	255	278
18220-18222_ OuelletteM_20131010	18220_large	18220_large	Ingel18220_MGFPeaklist (F052591)	elongation factor 1-alpha	LinJ.17.0100	elongation factor 1-alpha	100,0 %	0,132%	49 111,0	4	4	9	Locus:1.1.1.5028.14 File:"Ingel18220.wiff"	FIPISGWQGDNMIER	R	S	99,7 %	76,6	29,9	71,0	Oxidation (+16)	1 777,85	2	0,0025	1,4	190	204
18220-18222_ OuelletteM_20131010	18220_large	18220_large	Ingel18220_MGFPeaklist (F052591)	elongation factor 1-alpha	LinJ.17.0100	elongation factor 1-alpha	100,0 %	0,132%	49 111,0	4	4	9	Locus:1.1.1.5029.13 File:"Ingel18220.wiff"	FIPISGWQGDNMIER	R	S	99,7 %	81,7	29,9	77,0	Oxidation (+16)	1 777,85	2	0,0025	1,4	190	204
18220-18222_ OuelletteM_20131010	18220_large	18220_large	Ingel18220_MGFPeaklist (F052591)	elongation factor 1-alpha	LinJ.17.0100	elongation factor 1-alpha	100,0 %	0,132%	49 111,0	4	4	9	Locus:1.1.1.4866.12 File:"Ingel18220.wiff"	IGGIGTVPVGR	K	V	96,1 %	24,0	27,8	15,5		1 024,60	2	0,0015	1,4	244	254
18220-18222_ OuelletteM_20131010	18220_large	18220_large	Ingel18220_MGFPeaklist (F052591)	elongation factor 1-alpha	LinJ.17.0100	elongation factor 1-alpha	100,0 %	0,132%	49 111,0	4	4	9	Locus:1.1.1.4865.10 File:"Ingel18220.wiff"	IGGIGTVPVGR	K	V	99,7 %	43,1	27,8	31,7		1 024,60	2	0,0015	1,4	244	254
18220-18222_ OuelletteM_20131010	18220_large	18220_large	Ingel18220_MGFPeaklist (F052591)	elongation factor 1-alpha	LinJ.17.0100	elongation factor 1-alpha	100,0 %	0,132%	49 111,0	4	4	9	Locus:1.1.1.4857.10 File:"Ingel18220.wiff"	IGGIGTVPVGR	K	V	99,7 %	57,2	27,8	42,2		1 024,60	2	0,0015	1,4	244	254
18220-18222_ OuelletteM_20131010	18220_large	18220_large	Ingel18220_MGFPeaklist (F052591)	elongation factor 1-alpha	LinJ.17.0100	elongation factor 1-alpha	100,0 %	0,132%	49 111,0	4	4	9	Locus:1.1.1.4858.13 File:"Ingel18220.wiff"	IGGIGTVPVGR	K	V	99,7 %	66,5	27,8	47,7		1 024,60	2	0,0015	1,4	244	254
18220-18222_ OuelletteM_20131010	18220_large	18220_large	Ingel18220_MGFPeaklist (F052591)	elongation factor 1-alpha	LinJ.17.0100	elongation factor 1-alpha	100,0 %	0,132%	49 111,0	4	4	9	Locus:1.1.1.4880.9 File:"Ingel18220.wiff"	QTVAVGIIK	R	G	96,6 %	23,5	28,3	17,8		927,58	2	0,0038	4,1	419	427
18220-18222_ OuelletteM_20131010	18220_large	18220_large	Ingel18220_MGFPeaklist (F052591)	elongation factor 1-alpha	LinJ.17.0100	elongation factor 1-alpha	100,0 %	0,132%	49 111,0	4	4	9	Locus:1.1.1.5003.13 File:"Ingel18220.wiff"	VETGIMKPGDVVTFAPANVTTEVK	R	S	99,7 %	37,3	29,0	37,3	Oxidation (+16)	2 518,30	3	0,00049	0,19	255	278
18220-18222_ OuelletteM_20131010	18220_large	18220_large	Ingel18220_MGFPeaklist (F052591)	elongation factor 1-alpha	LinJ.17.0100	elongation factor 1-alpha	100,0 %	0,132%	49 111,0	4	4	9	Locus:1.1.1.5002.12 File:"Ingel18220.wiff"	VETGIMKPGDVVTFAPANVTTEVK	R	S	99,7 %	47,1	29,0	47,1	Oxidation (+16)	2 518,30	3	0,00049	0,19	255	278
18220-18222_ OuelletteM_20131010	18221_medium	18221_medium	Ingel18221_MGFPeaklist (F052589)	elongation factor 1-alpha	LinJ.17.0090	elongation factor 1-alpha	100,0 %	0,337%	49 111,0	11	14	33	Locus:1.1.1.4773.2 File:"Ingel18221.wiff"	FAEIESKIDR	R	R	98,5 %	28,8	29,9	20,9		1 206,63	3	0,0067	5,5	360	369
18220-18222_ OuelletteM_20131010	18221_medium	18221_medium	Ingel18221_MGFPeaklist (F052589)	elongation factor 1-alpha	LinJ.17.0090	elongation factor 1-alpha	100,0 %	0,337%	49 111,0	11	14	33	Locus:1.1.1.4775.2 File:"Ingel18221.wiff"	FAEIESKIDR	R	R	99,7 %	44,2	29,9	26,5		1 206,63	3	0,0067	5,5	360	369
18220-18222_ OuelletteM_20131010	18221_medium	18221_medium	Ingel18221_MGFPeaklist (F052589)	elongation factor 1-alpha	LinJ.17.0090	elongation factor 1-alpha	100,0 %	0,337%	49 111,0	11	14	33	Locus:1.1.1.4989.15 File:"Ingel18221.wiff"	FIPISGWQGDNMIER	R	S	99,7 %	57,6	29,9	55,2	Oxidation (+16)	1 777,85	2	0,0049	2,7	190	204
18220-18222_ OuelletteM_20131010	18221_medium	18221_medium	Ingel18221_MGFPeaklist (F052589)	elongation factor 1-alpha	LinJ.17.0090	elongation factor 1-alpha	100,0 %	0,337%	49 111,0	11	14	33	Locus:1.1.1.4996.19 File:"Ingel18221.wiff"	FIPISGWQGDNMIER	R	S	99,7 %	59,8	29,9	59,8	Oxidation (+16)	1 777,85	2	0,0049	2,7	190	204
18220-18222_ OuelletteM_20131010	18221_medium	18221_medium	Ingel18221_MGFPeaklist (F052589)	elongation factor 1-alpha	LinJ.17.0090	elongation factor 1-alpha	100,0 %	0,337%	49 111,0	11	14	33	Locus:1.1.1.4988.3 File:"Ingel18221.wiff"	FIPISGWQGDNMIER	R	S	99,7 %	62,1	29,7	59,6	Oxidation (+16)	1 777,84	3	-0,0057	-3,2	190	204
18220-18222_ OuelletteM_20131010	18221_medium	18221_medium	Ingel18221_MGFPeaklist (F052589)	elongation factor 1-alpha	LinJ.17.0090	elongation factor 1-alpha	100,0 %	0,337%	49 111,0	11	14	33	Locus:1.1.1.4997.8 File:"Ingel18221.wiff"	FIPISGWQGDNMIER	R	S	99,7 %	66,1	29,7	62,3	Oxidation (+16)	1 777,84	3	-0,0057	-3,2	190	204
18220-18222_ OuelletteM_20131010	18221_medium	18221_medium	Ingel18221_MGFPeaklist (F052589)	elongation factor 1-alpha	LinJ.17.0090	elongation factor 1-alpha	100,0 %	0,337%	49 111,0	11	14	33	Locus:1.1.1.4992.20 File:"Ingel18221.wiff"	FIPISGWQGDNMIER	R	S	99,7 %	84,2	29,9	82,4	Oxidation (+16)	1 777,85	2	0,0049	2,7	190	204
18220-18222_ OuelletteM_20131010	18221_medium	18221_medium	Ingel18221_MGFPeaklist (F052589)	elongation factor 1-alpha	LinJ.17.0090	elongation factor 1-alpha	100,0 %	0,337%	49 111,0	11	14	33	Locus:1.1.1.4837.4 File:"Ingel18221.wiff"	IGGIGTVPVGR	K	V	99,7 %	49,4	27,8	36,4		1 024,60	2	0,0013	1,2	244	254
18220-18222_ OuelletteM_20131010	18221_medium	18221_medium	Ingel18221_MGFPeaklist (F052589)	elongation factor 1-alpha	LinJ.17.0090	elongation factor 1-alpha	100,0 %	0,337%	49 111,0	11	14	33	Locus:1.1.1.4821.8 File:"Ingel18221.wiff"	IGGIGTVPVGR	K	V	99,7 %	62,5	27,8	45,2		1 024,60	2	0,0011	1,1	244	254
18220-18222_ OuelletteM_20131010	18221_medium	18221_medium	Ingel18221_MGFPeaklist (F052589)	elongation factor 1-alpha	LinJ.17.0090	elongation factor 1-alpha	100,0 %	0,337%	49 111,0	11	14	33	Locus:1.1.1.4829.8 File:"Ingel18221.wiff"	IGGIGTVPVGR	K	V	99,7 %	64,4	27,8	37,5		1 024,60	2	0,0011	1,1	244	254
18220-18222_ OuelletteM_20131010	18221_medium	18221_medium	Ingel18221_MGFPeaklist (F052589)	elongation factor 1-alpha	LinJ.17.0090	elongation factor 1-alpha	100,0 %	0,337%	49 111,0	11	14	33	Locus:1.1.1.4822.7 File:"Ingel18221.wiff"	IGGIGTVPVGR	K	V	99,7 %	66,7	27,8	39,9		1 024,60	2	0,0011	1,1	244	254
18220-18222_ OuelletteM_20131010	18221_medium	18221_medium	Ingel18221_MGFPeaklist (F052589)	elongation factor 1-alpha	LinJ.17.0090	elongation factor 1-alpha	100,0 %	0,337%	49 111,0	11	14	33	Locus:1.1.1.4830.10 File:"Ingel18221.wiff"	IGGIGTVPVGR	K	V	99,7 %	68,4	27,8	45,1		1 024,60	2	0,0011	1,1	244	254
18220-18222_ OuelletteM_20131010	18221_medium	18221_medium	Ingel18221_MGFPeaklist (F052589)	elongation factor 1-alpha	LinJ.17.0090	elongation factor 1-alpha	100,0 %	0,337%	49 111,0	11	14	33	Locus:1.1.1.4823.7 File:"Ingel18221.wiff"	IGGIGTVPVGR	K	V	99,7 %	77,1	27,8	59,4		1 024,60	2	0,0011	1,1	244	254
18220-18222_ OuelletteM_20131010	18221_medium	18221_medium	Ingel18221_MGFPeaklist (F052589)	elongation factor 1-alpha	LinJ.17.0090	elongation factor 1-alpha	100,0 %	0,337%	49 111,0	11	14	33	Locus:1.1.1.4863.5 File:"Ingel18221.wiff"	LPLQDVYK	R	I	99,0 %	38,7	30,4	30,2		974,55	2	0,0026	2,6	236	243
18220-18222_ OuelletteM_20131010	18221_medium	18221_medium	Ingel18221_MGFPeaklist (F052589)	elongation factor 1-alpha	LinJ.17.0090	elongation factor 1-alpha	100,0 %	0,337%	49 111,0	11	14	33	Locus:1.1.1.4864.4 File:"Ingel18221.wiff"	LPLQDVYK	R	I	99,0 %	45,5	30,4	33,9		974,55	2	0,0026	2,6	236	243
18220-18222_ OuelletteM_20131010	18221_medium	18221_medium	Ingel18221_MGFPeaklist (F052589)	elongation factor 1-alpha	LinJ.17.0090	elongation factor 1-alpha	100,0 %	0,337%	49 111,0	11	14	33	Locus:1.1.1.4970.14 File:"Ingel18221.wiff"	MVPQKPMCVEVFNDYAPLGR	K	F	99,7 %	83,6	29,7	83,6	Oxidation (+16), Oxidation (+16), Carbamidomethyl (+57)	2 382,12	3	0,0031	1,3	392	411
18220-18222_ OuelletteM_20131010	18221_medium	18221_medium	Ingel18221_MGFPeaklist (F052589)	elongation factor 1-alpha	LinJ.17.0090	elongation factor 1-alpha	100,0 %	0,337%	49 111,0	11	14	33	Locus:1.1.1.4971.17 File:"Ingel18221.wiff"	MVPQKPMCVEVFNDYAPLGR	K	F	99,7 %	95,3	29,7	95,3	Oxidation (+16), Oxidation (+16), Carbamidomethyl (+57)	2 382,12	3	0,0031	1,3	392	411
18220-18222_ OuelletteM_20131010	18221_medium	18221_medium	Ingel18221_MGFPeaklist (F052589)	elongation factor 1-alpha	LinJ.17.0090	elongation factor 1-alpha	100,0 %	0,337%	49 111,0	11	14	33	Locus:1.1.1.4931.2 File:"Ingel18221.wiff"	QTVAVGIIK	R	G	98,6 %	40,4	27,8	22,4	Gln->pyro-Glu (-17)	910,52	2	-0,030	-33	419	427
18220-18222_ OuelletteM_20131010	18221_medium	18221_medium	Ingel18221_MGFPeaklist (F052589)	elongation factor 1-alpha	LinJ.17.0090	elongation factor 1-alpha	100,0 %	0,337%	49 111,0	11	14	33	Locus:1.1.1.4847.2 File:"Ingel18221.wiff"	QTVAVGIIK	R	G	99,6 %	26,4	28,7	18,9		927,58	2	0,00098	1,1	419	427
18220-18222_ OuelletteM_20131010	18221_medium	18221_medium	Ingel18221_MGFPeaklist (F052589)	elongation factor 1-alpha	LinJ.17.0090	elongation factor 1-alpha	100,0 %	0,337%	49 111,0	11	14	33	Locus:1.1.1.4840.4 File:"Ingel18221.wiff"	QTVAVGIIK	R	G	99,7 %	36,7	28,7	18,2		927,58	2	0,00098	1,1	419	427
18220-18222_ OuelletteM_20131010	18221_medium	18221_medium	Ingel18221_MGFPeaklist (F052589)	elongation factor 1-alpha	LinJ.17.0090	elongation factor 1-alpha	100,0 %	0,337%	49 111,0	11	14	33	Locus:1.1.1.4839.6 File:"Ingel18221.wiff"	QTVAVGIIK	R	G	99,7 %	50,2	28,7	37,0		927,58	2	0,00098	1,1	419	427
18220-18222_ OuelletteM_20131010	18221_medium	18221_medium	Ingel18221_MGFPeaklist (F052589)	elongation factor 1-alpha	LinJ.17.0090	elongation factor 1-alpha	100,0 %	0,337%	49 111,0	11	14	33	Locus:1.1.1.4838.18 File:"Ingel18221.wiff"	SIEMHHEQLAEAQPGDNVGFNVK	K	N	99,7 %	66,0	28,8	66,0	Oxidation (+16)	2 565,19	4	-0,0051	-2,0	279	301
18220-18222_ OuelletteM_20131010	18221_medium	18221_medium	Ingel18221_MGFPeaklist (F052589)	elongation factor 1-alpha	LinJ.17.0090	elongation factor 1-alpha	100,0 %	0,337%	49 111,0	11	14	33	Locus:1.1.1.4839.18 File:"Ingel18221.wiff"	SIEMHHEQLAEAQPGDNVGFNVK	K	N	99,7 %	76,9	28,8	76,9	Oxidation (+16)	2 565,19	4	-0,0051	-2,0	279	301
18220-18222_ OuelletteM_20131010	18221_medium	18221_medium	Ingel18221_MGFPeaklist (F052589)	elongation factor 1-alpha	LinJ.17.0090	elongation factor 1-alpha	100,0 %	0,337%	49 111,0	11	14	33	Locus:1.1.1.4970.3 File:"Ingel18221.wiff"	SVFTIIDAPGHR	K	D	99,7 %	51,8	29,7	45,3		1 311,70	3	0,0021	1,6	85	96
18220-18222_ OuelletteM_20131010	18221_medium	18221_medium	Ingel18221_MGFPeaklist (F052589)	elongation factor 1-alpha	LinJ.17.0090	elongation factor 1-alpha	100,0 %	0,337%	49 111,0	11	14	33	Locus:1.1.1.4971.3 File:"Ingel18221.wiff"	SVFTIIDAPGHR	K	D	99,7 %	65,3	29,7	59,1		1 311,70	3	0,0021	1,6	85	96
18220-18222_ OuelletteM_20131010	18221_medium	18221_medium	Ingel18221_MGFPeaklist (F052589)	elongation factor 1-alpha	LinJ.17.0090	elongation factor 1-alpha	100,0 %	0,337%	49 111,0	11	14	33	Locus:1.1.1.5027.4 File:"Ingel18221.wiff"	SVFTIIDAPGHRDFIK	K	N	99,1 %	25,4	29,4	15,7		1 814,97	3	0,0013	0,72	85	100
18220-18222_ OuelletteM_20131010	18221_medium	18221_medium	Ingel18221_MGFPeaklist (F052589)	elongation factor 1-alpha	LinJ.17.0090	elongation factor 1-alpha	100,0 %	0,337%	49 111,0	11	14	33	Locus:1.1.1.4970.9 File:"Ingel18221.wiff"	VETGIMKPGDVVTFAPANVTTEVK	R	S	99,1 %	27,3	29,4	23,7	Oxidation (+16)	2 518,29	4	-0,0091	-3,6	255	278
18220-18222_ OuelletteM_20131010	18221_medium	18221_medium	Ingel18221_MGFPeaklist (F052589)	elongation factor 1-alpha	LinJ.17.0090	elongation factor 1-alpha	100,0 %	0,337%	49 111,0	11	14	33	Locus:1.1.1.4972.11 File:"Ingel18221.wiff"	VETGIMKPGDVVTFAPANVTTEVK	R	S	99,4 %	32,5	29,4	29,9	Oxidation (+16)	2 518,29	4	-0,0091	-3,6	255	278
18220-18222_ OuelletteM_20131010	18221_medium	18221_medium	Ingel18221_MGFPeaklist (F052589)	elongation factor 1-alpha	LinJ.17.0090	elongation factor 1-alpha	100,0 %	0,337%	49 111,0	11	14	33	Locus:1.1.1.4968.19 File:"Ingel18221.wiff"	VETGIMKPGDVVTFAPANVTTEVK	R	S	99,7 %	43,5	29,6	43,5	Oxidation (+16)	2 518,28	3	-0,020	-7,9	255	278
18220-18222_ OuelletteM_20131010	18221_medium	18221_medium	Ingel18221_MGFPeaklist (F052589)	elongation factor 1-alpha	LinJ.17.0090	elongation factor 1-alpha	100,0 %	0,337%	49 111,0	11	14	33	Locus:1.1.1.4969.20 File:"Ingel18221.wiff"	VETGIMKPGDVVTFAPANVTTEVK	R	S	99,7 %	66,1	29,6	66,1	Oxidation (+16)	2 518,28	3	-0,020	-7,9	255	278
18220-18222_ OuelletteM_20131010	18221_medium	18221_medium	Ingel18221_MGFPeaklist (F052589)	elongation factor 1-alpha	LinJ.17.0090	elongation factor 1-alpha	100,0 %	0,337%	49 111,0	11	14	33	Locus:1.1.1.4660.13 File:"Ingel18221.wiff"	VGYNPEKVR	R	F	99,7 %	42,0	30,4	27,3		1 060,57	2	0,0023	2,1	181	189
18220-18222_ OuelletteM_20131010	18221_medium	18221_medium	Ingel18221_MGFPeaklist (F052589)	elongation factor 1-alpha	LinJ.17.0090	elongation factor 1-alpha	100,0 %	0,337%	49 111,0	11	14	33	Locus:1.1.1.4652.17 File:"Ingel18221.wiff"	VGYNPEKVR	R	F	99,7 %	46,0	30,4	31,2		1 060,57	2	0,0023	2,1	181	189
18220-18222_ OuelletteM_20131010	18221_medium	18221_medium	Ingel18221_MGFPeaklist (F052589)	elongation factor 1-alpha	LinJ.17.0090	elongation factor 1-alpha	100,0 %	0,337%	49 111,0	11	14	33	Locus:1.1.1.4653.14 File:"Ingel18221.wiff"	VGYNPEKVR	R	F	99,7 %	59,1	30,4	36,2		1 060,57	2	0,0023	2,1	181	189
18220-18222_ OuelletteM_20131010	18221_medium	18221_medium	Ingel18221_MGFPeaklist (F052589)	elongation factor 1-alpha	LinJ.17.0110	elongation factor 1-alpha	100,0 %	0,337%	55 386,5	11	14	33	Locus:1.1.1.4773.2 File:"Ingel18221.wiff"	FAEIESKIDR	R	R	98,5 %	28,8	29,9	20,9		1 206,63	3	0,0067	5,5	360	369
18220-18222_ OuelletteM_20131010	18221_medium	18221_medium	Ingel18221_MGFPeaklist (F052589)	elongation factor 1-alpha	LinJ.17.0110	elongation factor 1-alpha	100,0 %	0,337%	55 386,5	11	14	33	Locus:1.1.1.4775.2 File:"Ingel18221.wiff"	FAEIESKIDR	R	R	99,7 %	44,2	29,9	26,5		1 206,63	3	0,0067	5,5	360	369
18220-18222_ OuelletteM_20131010	18221_medium	18221_medium	Ingel18221_MGFPeaklist (F052589)	elongation factor 1-alpha	LinJ.17.0110	elongation factor 1-alpha	100,0 %	0,337%	55 386,5	11	14	33	Locus:1.1.1.4989.15 File:"Ingel18221.wiff"	FIPISGWQGDNMIER	R	S	99,7 %	57,6	29,9	55,2	Oxidation (+16)	1 777,85	2	0,0049	2,7	190	204
18220-18222_ OuelletteM_20131010	18221_medium	18221_medium	Ingel18221_MGFPeaklist (F052589)	elongation factor 1-alpha	LinJ.17.0110	elongation factor 1-alpha	100,0 %	0,337%	55 386,5	11	14	33	Locus:1.1.1.4996.19 File:"Ingel18221.wiff"	FIPISGWQGDNMIER	R	S	99,7 %	59,8	29,9	59,8	Oxidation (+16)	1 777,85	2	0,0049	2,7	190	204
18220-18222_ OuelletteM_20131010	18221_medium	18221_medium	Ingel18221_MGFPeaklist (F052589)	elongation factor 1-alpha	LinJ.17.0110	elongation factor 1-alpha	100,0 %	0,337%	55 386,5	11	14	33	Locus:1.1.1.4988.3 File:"Ingel18221.wiff"	FIPISGWQGDNMIER	R	S	99,7 %	62,1	29,7	59,6	Oxidation (+16)	1 777,84	3	-0,0057	-3,2	190	204
18220-18222_ OuelletteM_20131010	18221_medium	18221_medium	Ingel18221_MGFPeaklist (F052589)	elongation factor 1-alpha	LinJ.17.0110	elongation factor 1-alpha	100,0 %	0,337%	55 386,5	11	14	33	Locus:1.1.1.4997.8 File:"Ingel18221.wiff"	FIPISGWQGDNMIER	R	S	99,7 %	66,1	29,7	62,3	Oxidation (+16)	1 777,84	3	-0,0057	-3,2	190	204
18220-18222_ OuelletteM_20131010	18221_medium	18221_medium	Ingel18221_MGFPeaklist (F052589)	elongation factor 1-alpha	LinJ.17.0110	elongation factor 1-alpha	100,0 %	0,337%	55 386,5	11	14	33	Locus:1.1.1.4992.20 File:"Ingel18221.wiff"	FIPISGWQGDNMIER	R	S	99,7 %	84,2	29,9	82,4	Oxidation (+16)	1 777,85	2	0,0049	2,7	190	204
18220-18222_ OuelletteM_20131010	18221_medium	18221_medium	Ingel18221_MGFPeaklist (F052589)	elongation factor 1-alpha	LinJ.17.0110	elongation factor 1-alpha	100,0 %	0,337%	55 386,5	11	14	33	Locus:1.1.1.4837.4 File:"Ingel18221.wiff"	IGGIGTVPVGR	K	V	99,7 %	49,4	27,8	36,4		1 024,60	2	0,0013	1,2	244	254
18220-18222_ OuelletteM_20131010	18221_medium	18221_medium	Ingel18221_MGFPeaklist (F052589)	elongation factor 1-alpha	LinJ.17.0110	elongation factor 1-alpha	100,0 %	0,337%	55 386,5	11	14	33	Locus:1.1.1.4821.8 File:"Ingel18221.wiff"	IGGIGTVPVGR	K	V	99,7 %	62,5	27,8	45,2		1 024,60	2	0,0011	1,1	244	254
18220-18222_ OuelletteM_20131010	18221_medium	18221_medium	Ingel18221_MGFPeaklist (F052589)	elongation factor 1-alpha	LinJ.17.0110	elongation factor 1-alpha	100,0 %	0,337%	55 386,5	11	14	33	Locus:1.1.1.4829.8 File:"Ingel18221.wiff"	IGGIGTVPVGR	K	V	99,7 %	64,4	27,8	37,5		1 024,60	2	0,0011	1,1	244	254
18220-18222_ OuelletteM_20131010	18221_medium	18221_medium	Ingel18221_MGFPeaklist (F052589)	elongation factor 1-alpha	LinJ.17.0110	elongation factor 1-alpha	100,0 %	0,337%	55 386,5	11	14	33	Locus:1.1.1.4822.7 File:"Ingel18221.wiff"	IGGIGTVPVGR	K	V	99,7 %	66,7	27,8	39,9		1 024,60	2	0,0011	1,1	244	254
18220-18222_ OuelletteM_20131010	18221_medium	18221_medium	Ingel18221_MGFPeaklist (F052589)	elongation factor 1-alpha	LinJ.17.0110	elongation factor 1-alpha	100,0 %	0,337%	55 386,5	11	14	33	Locus:1.1.1.4830.10 File:"Ingel18221.wiff"	IGGIGTVPVGR	K	V	99,7 %	68,4	27,8	45,1		1 024,60	2	0,0011	1,1	244	254
18220-18222_ OuelletteM_20131010	18221_medium	18221_medium	Ingel18221_MGFPeaklist (F052589)	elongation factor 1-alpha	LinJ.17.0110	elongation factor 1-alpha	100,0 %	0,337%	55 386,5	11	14	33	Locus:1.1.1.4823.7 File:"Ingel18221.wiff"	IGGIGTVPVGR	K	V	99,7 %	77,1	27,8	59,4		1 024,60	2	0,0011	1,1	244	254
18220-18222_ OuelletteM_20131010	18221_medium	18221_medium	Ingel18221_MGFPeaklist (F052589)	elongation factor 1-alpha	LinJ.17.0110	elongation factor 1-alpha	100,0 %	0,337%	55 386,5	11	14	33	Locus:1.1.1.4863.5 File:"Ingel18221.wiff"	LPLQDVYK	R	I	99,0 %	38,7	30,4	30,2		974,55	2	0,0026	2,6	236	243
18220-18222_ OuelletteM_20131010	18221_medium	18221_medium	Ingel18221_MGFPeaklist (F052589)	elongation factor 1-alpha	LinJ.17.0110	elongation factor 1-alpha	100,0 %	0,337%	55 386,5	11	14	33	Locus:1.1.1.4864.4 File:"Ingel18221.wiff"	LPLQDVYK	R	I	99,0 %	45,5	30,4	33,9		974,55	2	0,0026	2,6	236	243
18220-18222_ OuelletteM_20131010	18221_medium	18221_medium	Ingel18221_MGFPeaklist (F052589)	elongation factor 1-alpha	LinJ.17.0110	elongation factor 1-alpha	100,0 %	0,337%	55 386,5	11	14	33	Locus:1.1.1.4970.14 File:"Ingel18221.wiff"	MVPQKPMCVEVFNDYAPLGR	K	F	99,7 %	83,6	29,7	83,6	Oxidation (+16), Oxidation (+16), Carbamidomethyl (+57)	2 382,12	3	0,0031	1,3	392	411
18220-18222_ OuelletteM_20131010	18221_medium	18221_medium	Ingel18221_MGFPeaklist (F052589)	elongation factor 1-alpha	LinJ.17.0110	elongation factor 1-alpha	100,0 %	0,337%	55 386,5	11	14	33	Locus:1.1.1.4971.17 File:"Ingel18221.wiff"	MVPQKPMCVEVFNDYAPLGR	K	F	99,7 %	95,3	29,7	95,3	Oxidation (+16), Oxidation (+16), Carbamidomethyl (+57)	2 382,12	3	0,0031	1,3	392	411
18220-18222_ OuelletteM_20131010	18221_medium	18221_medium	Ingel18221_MGFPeaklist (F052589)	elongation factor 1-alpha	LinJ.17.0110	elongation factor 1-alpha	100,0 %	0,337%	55 386,5	11	14	33	Locus:1.1.1.4931.2 File:"Ingel18221.wiff"	QTVAVGIIK	R	G	98,6 %	40,4	27,8	22,4	Gln->pyro-Glu (-17)	910,52	2	-0,030	-33	419	427
18220-18222_ OuelletteM_20131010	18221_medium	18221_medium	Ingel18221_MGFPeaklist (F052589)	elongation factor 1-alpha	LinJ.17.0110	elongation factor 1-alpha	100,0 %	0,337%	55 386,5	11	14	33	Locus:1.1.1.4847.2 File:"Ingel18221.wiff"	QTVAVGIIK	R	G	99,6 %	26,4	28,7	18,9		927,58	2	0,00098	1,1	419	427
18220-18222_ OuelletteM_20131010	18221_medium	18221_medium	Ingel18221_MGFPeaklist (F052589)	elongation factor 1-alpha	LinJ.17.0110	elongation factor 1-alpha	100,0 %	0,337%	55 386,5	11	14	33	Locus:1.1.1.4840.4 File:"Ingel18221.wiff"	QTVAVGIIK	R	G	99,7 %	36,7	28,7	18,2		927,58	2	0,00098	1,1	419	427
18220-18222_ OuelletteM_20131010	18221_medium	18221_medium	Ingel18221_MGFPeaklist (F052589)	elongation factor 1-alpha	LinJ.17.0110	elongation factor 1-alpha	100,0 %	0,337%	55 386,5	11	14	33	Locus:1.1.1.4839.6 File:"Ingel18221.wiff"	QTVAVGIIK	R	G	99,7 %	50,2	28,7	37,0		927,58	2	0,00098	1,1	419	427
18220-18222_ OuelletteM_20131010	18221_medium	18221_medium	Ingel18221_MGFPeaklist (F052589)	elongation factor 1-alpha	LinJ.17.0110	elongation factor 1-alpha	100,0 %	0,337%	55 386,5	11	14	33	Locus:1.1.1.4838.18 File:"Ingel18221.wiff"	SIEMHHEQLAEAQPGDNVGFNVK	K	N	99,7 %	66,0	28,8	66,0	Oxidation (+16)	2 565,19	4	-0,0051	-2,0	279	301
18220-18222_ OuelletteM_20131010	18221_medium	18221_medium	Ingel18221_MGFPeaklist (F052589)	elongation factor 1-alpha	LinJ.17.0110	elongation factor 1-alpha	100,0 %	0,337%	55 386,5	11	14	33	Locus:1.1.1.4839.18 File:"Ingel18221.wiff"	SIEMHHEQLAEAQPGDNVGFNVK	K	N	99,7 %	76,9	28,8	76,9	Oxidation (+16)	2 565,19	4	-0,0051	-2,0	279	301
18220-18222_ OuelletteM_20131010	18221_medium	18221_medium	Ingel18221_MGFPeaklist (F052589)	elongation factor 1-alpha	LinJ.17.0110	elongation factor 1-alpha	100,0 %	0,337%	55 386,5	11	14	33	Locus:1.1.1.4970.3 File:"Ingel18221.wiff"	SVFTIIDAPGHR	K	D	99,7 %	51,8	29,7	45,3		1 311,70	3	0,0021	1,6	85	96
18220-18222_ OuelletteM_20131010	18221_medium	18221_medium	Ingel18221_MGFPeaklist (F052589)	elongation factor 1-alpha	LinJ.17.0110	elongation factor 1-alpha	100,0 %	0,337%	55 386,5	11	14	33	Locus:1.1.1.4971.3 File:"Ingel18221.wiff"	SVFTIIDAPGHR	K	D	99,7 %	65,3	29,7	59,1		1 311,70	3	0,0021	1,6	85	96
18220-18222_ OuelletteM_20131010	18221_medium	18221_medium	Ingel18221_MGFPeaklist (F052589)	elongation factor 1-alpha	LinJ.17.0110	elongation factor 1-alpha	100,0 %	0,337%	55 386,5	11	14	33	Locus:1.1.1.5027.4 File:"Ingel18221.wiff"	SVFTIIDAPGHRDFIK	K	N	99,1 %	25,4	29,4	15,7		1 814,97	3	0,0013	0,72	85	100
18220-18222_ OuelletteM_20131010	18221_medium	18221_medium	Ingel18221_MGFPeaklist (F052589)	elongation factor 1-alpha	LinJ.17.0110	elongation factor 1-alpha	100,0 %	0,337%	55 386,5	11	14	33	Locus:1.1.1.4970.9 File:"Ingel18221.wiff"	VETGIMKPGDVVTFAPANVTTEVK	R	S	99,1 %	27,3	29,4	23,7	Oxidation (+16)	2 518,29	4	-0,0091	-3,6	255	278
18220-18222_ OuelletteM_20131010	18221_medium	18221_medium	Ingel18221_MGFPeaklist (F052589)	elongation factor 1-alpha	LinJ.17.0110	elongation factor 1-alpha	100,0 %	0,337%	55 386,5	11	14	33	Locus:1.1.1.4972.11 File:"Ingel18221.wiff"	VETGIMKPGDVVTFAPANVTTEVK	R	S	99,4 %	32,5	29,4	29,9	Oxidation (+16)	2 518,29	4	-0,0091	-3,6	255	278
18220-18222_ OuelletteM_20131010	18221_medium	18221_medium	Ingel18221_MGFPeaklist (F052589)	elongation factor 1-alpha	LinJ.17.0110	elongation factor 1-alpha	100,0 %	0,337%	55 386,5	11	14	33	Locus:1.1.1.4968.19 File:"Ingel18221.wiff"	VETGIMKPGDVVTFAPANVTTEVK	R	S	99,7 %	43,5	29,6	43,5	Oxidation (+16)	2 518,28	3	-0,020	-7,9	255	278
18220-18222_ OuelletteM_20131010	18221_medium	18221_medium	Ingel18221_MGFPeaklist (F052589)	elongation factor 1-alpha	LinJ.17.0110	elongation factor 1-alpha	100,0 %	0,337%	55 386,5	11	14	33	Locus:1.1.1.4969.20 File:"Ingel18221.wiff"	VETGIMKPGDVVTFAPANVTTEVK	R	S	99,7 %	66,1	29,6	66,1	Oxidation (+16)	2 518,28	3	-0,020	-7,9	255	278
18220-18222_ OuelletteM_20131010	18221_medium	18221_medium	Ingel18221_MGFPeaklist (F052589)	elongation factor 1-alpha	LinJ.17.0110	elongation factor 1-alpha	100,0 %	0,337%	55 386,5	11	14	33	Locus:1.1.1.4660.13 File:"Ingel18221.wiff"	VGYNPEKVR	R	F	99,7 %	42,0	30,4	27,3		1 060,57	2	0,0023	2,1	181	189
18220-18222_ OuelletteM_20131010	18221_medium	18221_medium	Ingel18221_MGFPeaklist (F052589)	elongation factor 1-alpha	LinJ.17.0110	elongation factor 1-alpha	100,0 %	0,337%	55 386,5	11	14	33	Locus:1.1.1.4652.17 File:"Ingel18221.wiff"	VGYNPEKVR	R	F	99,7 %	46,0	30,4	31,2		1 060,57	2	0,0023	2,1	181	189
18220-18222_ OuelletteM_20131010	18221_medium	18221_medium	Ingel18221_MGFPeaklist (F052589)	elongation factor 1-alpha	LinJ.17.0110	elongation factor 1-alpha	100,0 %	0,337%	55 386,5	11	14	33	Locus:1.1.1.4653.14 File:"Ingel18221.wiff"	VGYNPEKVR	R	F	99,7 %	59,1	30,4	36,2		1 060,57	2	0,0023	2,1	181	189
18220-18222_ OuelletteM_20131010	18221_medium	18221_medium	Ingel18221_MGFPeaklist (F052589)	elongation factor 1-alpha	LinJ.17.0170	elongation factor 1-alpha	100,0 %	0,337%	49 111,0	11	14	33	Locus:1.1.1.4773.2 File:"Ingel18221.wiff"	FAEIESKIDR	R	R	98,5 %	28,8	29,9	20,9		1 206,63	3	0,0067	5,5	360	369
18220-18222_ OuelletteM_20131010	18221_medium	18221_medium	Ingel18221_MGFPeaklist (F052589)	elongation factor 1-alpha	LinJ.17.0170	elongation factor 1-alpha	100,0 %	0,337%	49 111,0	11	14	33	Locus:1.1.1.4775.2 File:"Ingel18221.wiff"	FAEIESKIDR	R	R	99,7 %	44,2	29,9	26,5		1 206,63	3	0,0067	5,5	360	369
18220-18222_ OuelletteM_20131010	18221_medium	18221_medium	Ingel18221_MGFPeaklist (F052589)	elongation factor 1-alpha	LinJ.17.0170	elongation factor 1-alpha	100,0 %	0,337%	49 111,0	11	14	33	Locus:1.1.1.4989.15 File:"Ingel18221.wiff"	FIPISGWQGDNMIER	R	S	99,7 %	57,6	29,9	55,2	Oxidation (+16)	1 777,85	2	0,0049	2,7	190	204
18220-18222_ OuelletteM_20131010	18221_medium	18221_medium	Ingel18221_MGFPeaklist (F052589)	elongation factor 1-alpha	LinJ.17.0170	elongation factor 1-alpha	100,0 %	0,337%	49 111,0	11	14	33	Locus:1.1.1.4996.19 File:"Ingel18221.wiff"	FIPISGWQGDNMIER	R	S	99,7 %	59,8	29,9	59,8	Oxidation (+16)	1 777,85	2	0,0049	2,7	190	204
18220-18222_ OuelletteM_20131010	18221_medium	18221_medium	Ingel18221_MGFPeaklist (F052589)	elongation factor 1-alpha	LinJ.17.0170	elongation factor 1-alpha	100,0 %	0,337%	49 111,0	11	14	33	Locus:1.1.1.4988.3 File:"Ingel18221.wiff"	FIPISGWQGDNMIER	R	S	99,7 %	62,1	29,7	59,6	Oxidation (+16)	1 777,84	3	-0,0057	-3,2	190	204
18220-18222_ OuelletteM_20131010	18221_medium	18221_medium	Ingel18221_MGFPeaklist (F052589)	elongation factor 1-alpha	LinJ.17.0170	elongation factor 1-alpha	100,0 %	0,337%	49 111,0	11	14	33	Locus:1.1.1.4997.8 File:"Ingel18221.wiff"	FIPISGWQGDNMIER	R	S	99,7 %	66,1	29,7	62,3	Oxidation (+16)	1 777,84	3	-0,0057	-3,2	190	204
18220-18222_ OuelletteM_20131010	18221_medium	18221_medium	Ingel18221_MGFPeaklist (F052589)	elongation factor 1-alpha	LinJ.17.0170	elongation factor 1-alpha	100,0 %	0,337%	49 111,0	11	14	33	Locus:1.1.1.4992.20 File:"Ingel18221.wiff"	FIPISGWQGDNMIER	R	S	99,7 %	84,2	29,9	82,4	Oxidation (+16)	1 777,85	2	0,0049	2,7	190	204
18220-18222_ OuelletteM_20131010	18221_medium	18221_medium	Ingel18221_MGFPeaklist (F052589)	elongation factor 1-alpha	LinJ.17.0170	elongation factor 1-alpha	100,0 %	0,337%	49 111,0	11	14	33	Locus:1.1.1.4837.4 File:"Ingel18221.wiff"	IGGIGTVPVGR	K	V	99,7 %	49,4	27,8	36,4		1 024,60	2	0,0013	1,2	244	254
18220-18222_ OuelletteM_20131010	18221_medium	18221_medium	Ingel18221_MGFPeaklist (F052589)	elongation factor 1-alpha	LinJ.17.0170	elongation factor 1-alpha	100,0 %	0,337%	49 111,0	11	14	33	Locus:1.1.1.4821.8 File:"Ingel18221.wiff"	IGGIGTVPVGR	K	V	99,7 %	62,5	27,8	45,2		1 024,60	2	0,0011	1,1	244	254
18220-18222_ OuelletteM_20131010	18221_medium	18221_medium	Ingel18221_MGFPeaklist (F052589)	elongation factor 1-alpha	LinJ.17.0170	elongation factor 1-alpha	100,0 %	0,337%	49 111,0	11	14	33	Locus:1.1.1.4829.8 File:"Ingel18221.wiff"	IGGIGTVPVGR	K	V	99,7 %	64,4	27,8	37,5		1 024,60	2	0,0011	1,1	244	254
18220-18222_ OuelletteM_20131010	18221_medium	18221_medium	Ingel18221_MGFPeaklist (F052589)	elongation factor 1-alpha	LinJ.17.0170	elongation factor 1-alpha	100,0 %	0,337%	49 111,0	11	14	33	Locus:1.1.1.4822.7 File:"Ingel18221.wiff"	IGGIGTVPVGR	K	V	99,7 %	66,7	27,8	39,9		1 024,60	2	0,0011	1,1	244	254
18220-18222_ OuelletteM_20131010	18221_medium	18221_medium	Ingel18221_MGFPeaklist (F052589)	elongation factor 1-alpha	LinJ.17.0170	elongation factor 1-alpha	100,0 %	0,337%	49 111,0	11	14	33	Locus:1.1.1.4830.10 File:"Ingel18221.wiff"	IGGIGTVPVGR	K	V	99,7 %	68,4	27,8	45,1		1 024,60	2	0,0011	1,1	244	254
18220-18222_ OuelletteM_20131010	18221_medium	18221_medium	Ingel18221_MGFPeaklist (F052589)	elongation factor 1-alpha	LinJ.17.0170	elongation factor 1-alpha	100,0 %	0,337%	49 111,0	11	14	33	Locus:1.1.1.4823.7 File:"Ingel18221.wiff"	IGGIGTVPVGR	K	V	99,7 %	77,1	27,8	59,4		1 024,60	2	0,0011	1,1	244	254
18220-18222_ OuelletteM_20131010	18221_medium	18221_medium	Ingel18221_MGFPeaklist (F052589)	elongation factor 1-alpha	LinJ.17.0170	elongation factor 1-alpha	100,0 %	0,337%	49 111,0	11	14	33	Locus:1.1.1.4863.5 File:"Ingel18221.wiff"	LPLQDVYK	R	I	99,0 %	38,7	30,4	30,2		974,55	2	0,0026	2,6	236	243
18220-18222_ OuelletteM_20131010	18221_medium	18221_medium	Ingel18221_MGFPeaklist (F052589)	elongation factor 1-alpha	LinJ.17.0170	elongation factor 1-alpha	100,0 %	0,337%	49 111,0	11	14	33	Locus:1.1.1.4864.4 File:"Ingel18221.wiff"	LPLQDVYK	R	I	99,0 %	45,5	30,4	33,9		974,55	2	0,0026	2,6	236	243
18220-18222_ OuelletteM_20131010	18221_medium	18221_medium	Ingel18221_MGFPeaklist (F052589)	elongation factor 1-alpha	LinJ.17.0170	elongation factor 1-alpha	100,0 %	0,337%	49 111,0	11	14	33	Locus:1.1.1.4970.14 File:"Ingel18221.wiff"	MVPQKPMCVEVFNDYAPLGR	K	F	99,7 %	83,6	29,7	83,6	Oxidation (+16), Oxidation (+16), Carbamidomethyl (+57)	2 382,12	3	0,0031	1,3	392	411
18220-18222_ OuelletteM_20131010	18221_medium	18221_medium	Ingel18221_MGFPeaklist (F052589)	elongation factor 1-alpha	LinJ.17.0170	elongation factor 1-alpha	100,0 %	0,337%	49 111,0	11	14	33	Locus:1.1.1.4971.17 File:"Ingel18221.wiff"	MVPQKPMCVEVFNDYAPLGR	K	F	99,7 %	95,3	29,7	95,3	Oxidation (+16), Oxidation (+16), Carbamidomethyl (+57)	2 382,12	3	0,0031	1,3	392	411
18220-18222_ OuelletteM_20131010	18221_medium	18221_medium	Ingel18221_MGFPeaklist (F052589)	elongation factor 1-alpha	LinJ.17.0170	elongation factor 1-alpha	100,0 %	0,337%	49 111,0	11	14	33	Locus:1.1.1.4931.2 File:"Ingel18221.wiff"	QTVAVGIIK	R	G	98,6 %	40,4	27,8	22,4	Gln->pyro-Glu (-17)	910,52	2	-0,030	-33	419	427
18220-18222_ OuelletteM_20131010	18221_medium	18221_medium	Ingel18221_MGFPeaklist (F052589)	elongation factor 1-alpha	LinJ.17.0170	elongation factor 1-alpha	100,0 %	0,337%	49 111,0	11	14	33	Locus:1.1.1.4847.2 File:"Ingel18221.wiff"	QTVAVGIIK	R	G	99,6 %	26,4	28,7	18,9		927,58	2	0,00098	1,1	419	427
18220-18222_ OuelletteM_20131010	18221_medium	18221_medium	Ingel18221_MGFPeaklist (F052589)	elongation factor 1-alpha	LinJ.17.0170	elongation factor 1-alpha	100,0 %	0,337%	49 111,0	11	14	33	Locus:1.1.1.4840.4 File:"Ingel18221.wiff"	QTVAVGIIK	R	G	99,7 %	36,7	28,7	18,2		927,58	2	0,00098	1,1	419	427
18220-18222_ OuelletteM_20131010	18221_medium	18221_medium	Ingel18221_MGFPeaklist (F052589)	elongation factor 1-alpha	LinJ.17.0170	elongation factor 1-alpha	100,0 %	0,337%	49 111,0	11	14	33	Locus:1.1.1.4839.6 File:"Ingel18221.wiff"	QTVAVGIIK	R	G	99,7 %	50,2	28,7	37,0		927,58	2	0,00098	1,1	419	427
18220-18222_ OuelletteM_20131010	18221_medium	18221_medium	Ingel18221_MGFPeaklist (F052589)	elongation factor 1-alpha	LinJ.17.0170	elongation factor 1-alpha	100,0 %	0,337%	49 111,0	11	14	33	Locus:1.1.1.4838.18 File:"Ingel18221.wiff"	SIEMHHEQLAEAQPGDNVGFNVK	K	N	99,7 %	66,0	28,8	66,0	Oxidation (+16)	2 565,19	4	-0,0051	-2,0	279	301
18220-18222_ OuelletteM_20131010	18221_medium	18221_medium	Ingel18221_MGFPeaklist (F052589)	elongation factor 1-alpha	LinJ.17.0170	elongation factor 1-alpha	100,0 %	0,337%	49 111,0	11	14	33	Locus:1.1.1.4839.18 File:"Ingel18221.wiff"	SIEMHHEQLAEAQPGDNVGFNVK	K	N	99,7 %	76,9	28,8	76,9	Oxidation (+16)	2 565,19	4	-0,0051	-2,0	279	301
18220-18222_ OuelletteM_20131010	18221_medium	18221_medium	Ingel18221_MGFPeaklist (F052589)	elongation factor 1-alpha	LinJ.17.0170	elongation factor 1-alpha	100,0 %	0,337%	49 111,0	11	14	33	Locus:1.1.1.4970.3 File:"Ingel18221.wiff"	SVFTIIDAPGHR	K	D	99,7 %	51,8	29,7	45,3		1 311,70	3	0,0021	1,6	85	96
18220-18222_ OuelletteM_20131010	18221_medium	18221_medium	Ingel18221_MGFPeaklist (F052589)	elongation factor 1-alpha	LinJ.17.0170	elongation factor 1-alpha	100,0 %	0,337%	49 111,0	11	14	33	Locus:1.1.1.4971.3 File:"Ingel18221.wiff"	SVFTIIDAPGHR	K	D	99,7 %	65,3	29,7	59,1		1 311,70	3	0,0021	1,6	85	96
18220-18222_ OuelletteM_20131010	18221_medium	18221_medium	Ingel18221_MGFPeaklist (F052589)	elongation factor 1-alpha	LinJ.17.0170	elongation factor 1-alpha	100,0 %	0,337%	49 111,0	11	14	33	Locus:1.1.1.5027.4 File:"Ingel18221.wiff"	SVFTIIDAPGHRDFIK	K	N	99,1 %	25,4	29,4	15,7		1 814,97	3	0,0013	0,72	85	100
18220-18222_ OuelletteM_20131010	18221_medium	18221_medium	Ingel18221_MGFPeaklist (F052589)	elongation factor 1-alpha	LinJ.17.0170	elongation factor 1-alpha	100,0 %	0,337%	49 111,0	11	14	33	Locus:1.1.1.4970.9 File:"Ingel18221.wiff"	VETGIMKPGDVVTFAPANVTTEVK	R	S	99,1 %	27,3	29,4	23,7	Oxidation (+16)	2 518,29	4	-0,0091	-3,6	255	278
18220-18222_ OuelletteM_20131010	18221_medium	18221_medium	Ingel18221_MGFPeaklist (F052589)	elongation factor 1-alpha	LinJ.17.0170	elongation factor 1-alpha	100,0 %	0,337%	49 111,0	11	14	33	Locus:1.1.1.4972.11 File:"Ingel18221.wiff"	VETGIMKPGDVVTFAPANVTTEVK	R	S	99,4 %	32,5	29,4	29,9	Oxidation (+16)	2 518,29	4	-0,0091	-3,6	255	278
18220-18222_ OuelletteM_20131010	18221_medium	18221_medium	Ingel18221_MGFPeaklist (F052589)	elongation factor 1-alpha	LinJ.17.0170	elongation factor 1-alpha	100,0 %	0,337%	49 111,0	11	14	33	Locus:1.1.1.4968.19 File:"Ingel18221.wiff"	VETGIMKPGDVVTFAPANVTTEVK	R	S	99,7 %	43,5	29,6	43,5	Oxidation (+16)	2 518,28	3	-0,020	-7,9	255	278
18220-18222_ OuelletteM_20131010	18221_medium	18221_medium	Ingel18221_MGFPeaklist (F052589)	elongation factor 1-alpha	LinJ.17.0170	elongation factor 1-alpha	100,0 %	0,337%	49 111,0	11	14	33	Locus:1.1.1.4969.20 File:"Ingel18221.wiff"	VETGIMKPGDVVTFAPANVTTEVK	R	S	99,7 %	66,1	29,6	66,1	Oxidation (+16)	2 518,28	3	-0,020	-7,9	255	278
18220-18222_ OuelletteM_20131010	18221_medium	18221_medium	Ingel18221_MGFPeaklist (F052589)	elongation factor 1-alpha	LinJ.17.0170	elongation factor 1-alpha	100,0 %	0,337%	49 111,0	11	14	33	Locus:1.1.1.4660.13 File:"Ingel18221.wiff"	VGYNPEKVR	R	F	99,7 %	42,0	30,4	27,3		1 060,57	2	0,0023	2,1	181	189
18220-18222_ OuelletteM_20131010	18221_medium	18221_medium	Ingel18221_MGFPeaklist (F052589)	elongation factor 1-alpha	LinJ.17.0170	elongation factor 1-alpha	100,0 %	0,337%	49 111,0	11	14	33	Locus:1.1.1.4652.17 File:"Ingel18221.wiff"	VGYNPEKVR	R	F	99,7 %	46,0	30,4	31,2		1 060,57	2	0,0023	2,1	181	189
18220-18222_ OuelletteM_20131010	18221_medium	18221_medium	Ingel18221_MGFPeaklist (F052589)	elongation factor 1-alpha	LinJ.17.0170	elongation factor 1-alpha	100,0 %	0,337%	49 111,0	11	14	33	Locus:1.1.1.4653.14 File:"Ingel18221.wiff"	VGYNPEKVR	R	F	99,7 %	59,1	30,4	36,2		1 060,57	2	0,0023	2,1	181	189
18220-18222_ OuelletteM_20131010	18221_medium	18221_medium	Ingel18221_MGFPeaklist (F052589)	elongation factor 1-alpha	LinJ.17.0200	elongation factor 1-alpha	100,0 %	0,337%	49 111,0	11	14	33	Locus:1.1.1.4773.2 File:"Ingel18221.wiff"	FAEIESKIDR	R	R	98,5 %	28,8	29,9	20,9		1 206,63	3	0,0067	5,5	360	369
18220-18222_ OuelletteM_20131010	18221_medium	18221_medium	Ingel18221_MGFPeaklist (F052589)	elongation factor 1-alpha	LinJ.17.0200	elongation factor 1-alpha	100,0 %	0,337%	49 111,0	11	14	33	Locus:1.1.1.4775.2 File:"Ingel18221.wiff"	FAEIESKIDR	R	R	99,7 %	44,2	29,9	26,5		1 206,63	3	0,0067	5,5	360	369
18220-18222_ OuelletteM_20131010	18221_medium	18221_medium	Ingel18221_MGFPeaklist (F052589)	elongation factor 1-alpha	LinJ.17.0200	elongation factor 1-alpha	100,0 %	0,337%	49 111,0	11	14	33	Locus:1.1.1.4989.15 File:"Ingel18221.wiff"	FIPISGWQGDNMIER	R	S	99,7 %	57,6	29,9	55,2	Oxidation (+16)	1 777,85	2	0,0049	2,7	190	204
18220-18222_ OuelletteM_20131010	18221_medium	18221_medium	Ingel18221_MGFPeaklist (F052589)	elongation factor 1-alpha	LinJ.17.0200	elongation factor 1-alpha	100,0 %	0,337%	49 111,0	11	14	33	Locus:1.1.1.4996.19 File:"Ingel18221.wiff"	FIPISGWQGDNMIER	R	S	99,7 %	59,8	29,9	59,8	Oxidation (+16)	1 777,85	2	0,0049	2,7	190	204
18220-18222_ OuelletteM_20131010	18221_medium	18221_medium	Ingel18221_MGFPeaklist (F052589)	elongation factor 1-alpha	LinJ.17.0200	elongation factor 1-alpha	100,0 %	0,337%	49 111,0	11	14	33	Locus:1.1.1.4988.3 File:"Ingel18221.wiff"	FIPISGWQGDNMIER	R	S	99,7 %	62,1	29,7	59,6	Oxidation (+16)	1 777,84	3	-0,0057	-3,2	190	204
18220-18222_ OuelletteM_20131010	18221_medium	18221_medium	Ingel18221_MGFPeaklist (F052589)	elongation factor 1-alpha	LinJ.17.0200	elongation factor 1-alpha	100,0 %	0,337%	49 111,0	11	14	33	Locus:1.1.1.4997.8 File:"Ingel18221.wiff"	FIPISGWQGDNMIER	R	S	99,7 %	66,1	29,7	62,3	Oxidation (+16)	1 777,84	3	-0,0057	-3,2	190	204
18220-18222_ OuelletteM_20131010	18221_medium	18221_medium	Ingel18221_MGFPeaklist (F052589)	elongation factor 1-alpha	LinJ.17.0200	elongation factor 1-alpha	100,0 %	0,337%	49 111,0	11	14	33	Locus:1.1.1.4992.20 File:"Ingel18221.wiff"	FIPISGWQGDNMIER	R	S	99,7 %	84,2	29,9	82,4	Oxidation (+16)	1 777,85	2	0,0049	2,7	190	204
18220-18222_ OuelletteM_20131010	18221_medium	18221_medium	Ingel18221_MGFPeaklist (F052589)	elongation factor 1-alpha	LinJ.17.0200	elongation factor 1-alpha	100,0 %	0,337%	49 111,0	11	14	33	Locus:1.1.1.4837.4 File:"Ingel18221.wiff"	IGGIGTVPVGR	K	V	99,7 %	49,4	27,8	36,4		1 024,60	2	0,0013	1,2	244	254
18220-18222_ OuelletteM_20131010	18221_medium	18221_medium	Ingel18221_MGFPeaklist (F052589)	elongation factor 1-alpha	LinJ.17.0200	elongation factor 1-alpha	100,0 %	0,337%	49 111,0	11	14	33	Locus:1.1.1.4821.8 File:"Ingel18221.wiff"	IGGIGTVPVGR	K	V	99,7 %	62,5	27,8	45,2		1 024,60	2	0,0011	1,1	244	254
18220-18222_ OuelletteM_20131010	18221_medium	18221_medium	Ingel18221_MGFPeaklist (F052589)	elongation factor 1-alpha	LinJ.17.0200	elongation factor 1-alpha	100,0 %	0,337%	49 111,0	11	14	33	Locus:1.1.1.4829.8 File:"Ingel18221.wiff"	IGGIGTVPVGR	K	V	99,7 %	64,4	27,8	37,5		1 024,60	2	0,0011	1,1	244	254
18220-18222_ OuelletteM_20131010	18221_medium	18221_medium	Ingel18221_MGFPeaklist (F052589)	elongation factor 1-alpha	LinJ.17.0200	elongation factor 1-alpha	100,0 %	0,337%	49 111,0	11	14	33	Locus:1.1.1.4822.7 File:"Ingel18221.wiff"	IGGIGTVPVGR	K	V	99,7 %	66,7	27,8	39,9		1 024,60	2	0,0011	1,1	244	254
18220-18222_ OuelletteM_20131010	18221_medium	18221_medium	Ingel18221_MGFPeaklist (F052589)	elongation factor 1-alpha	LinJ.17.0200	elongation factor 1-alpha	100,0 %	0,337%	49 111,0	11	14	33	Locus:1.1.1.4830.10 File:"Ingel18221.wiff"	IGGIGTVPVGR	K	V	99,7 %	68,4	27,8	45,1		1 024,60	2	0,0011	1,1	244	254
18220-18222_ OuelletteM_20131010	18221_medium	18221_medium	Ingel18221_MGFPeaklist (F052589)	elongation factor 1-alpha	LinJ.17.0200	elongation factor 1-alpha	100,0 %	0,337%	49 111,0	11	14	33	Locus:1.1.1.4823.7 File:"Ingel18221.wiff"	IGGIGTVPVGR	K	V	99,7 %	77,1	27,8	59,4		1 024,60	2	0,0011	1,1	244	254
18220-18222_ OuelletteM_20131010	18221_medium	18221_medium	Ingel18221_MGFPeaklist (F052589)	elongation factor 1-alpha	LinJ.17.0200	elongation factor 1-alpha	100,0 %	0,337%	49 111,0	11	14	33	Locus:1.1.1.4863.5 File:"Ingel18221.wiff"	LPLQDVYK	R	I	99,0 %	38,7	30,4	30,2		974,55	2	0,0026	2,6	236	243
18220-18222_ OuelletteM_20131010	18221_medium	18221_medium	Ingel18221_MGFPeaklist (F052589)	elongation factor 1-alpha	LinJ.17.0200	elongation factor 1-alpha	100,0 %	0,337%	49 111,0	11	14	33	Locus:1.1.1.4864.4 File:"Ingel18221.wiff"	LPLQDVYK	R	I	99,0 %	45,5	30,4	33,9		974,55	2	0,0026	2,6	236	243
18220-18222_ OuelletteM_20131010	18221_medium	18221_medium	Ingel18221_MGFPeaklist (F052589)	elongation factor 1-alpha	LinJ.17.0200	elongation factor 1-alpha	100,0 %	0,337%	49 111,0	11	14	33	Locus:1.1.1.4970.14 File:"Ingel18221.wiff"	MVPQKPMCVEVFNDYAPLGR	K	F	99,7 %	83,6	29,7	83,6	Oxidation (+16), Oxidation (+16), Carbamidomethyl (+57)	2 382,12	3	0,0031	1,3	392	411
18220-18222_ OuelletteM_20131010	18221_medium	18221_medium	Ingel18221_MGFPeaklist (F052589)	elongation factor 1-alpha	LinJ.17.0200	elongation factor 1-alpha	100,0 %	0,337%	49 111,0	11	14	33	Locus:1.1.1.4971.17 File:"Ingel18221.wiff"	MVPQKPMCVEVFNDYAPLGR	K	F	99,7 %	95,3	29,7	95,3	Oxidation (+16), Oxidation (+16), Carbamidomethyl (+57)	2 382,12	3	0,0031	1,3	392	411
18220-18222_ OuelletteM_20131010	18221_medium	18221_medium	Ingel18221_MGFPeaklist (F052589)	elongation factor 1-alpha	LinJ.17.0200	elongation factor 1-alpha	100,0 %	0,337%	49 111,0	11	14	33	Locus:1.1.1.4931.2 File:"Ingel18221.wiff"	QTVAVGIIK	R	G	98,6 %	40,4	27,8	22,4	Gln->pyro-Glu (-17)	910,52	2	-0,030	-33	419	427
18220-18222_ OuelletteM_20131010	18221_medium	18221_medium	Ingel18221_MGFPeaklist (F052589)	elongation factor 1-alpha	LinJ.17.0200	elongation factor 1-alpha	100,0 %	0,337%	49 111,0	11	14	33	Locus:1.1.1.4847.2 File:"Ingel18221.wiff"	QTVAVGIIK	R	G	99,6 %	26,4	28,7	18,9		927,58	2	0,00098	1,1	419	427
18220-18222_ OuelletteM_20131010	18221_medium	18221_medium	Ingel18221_MGFPeaklist (F052589)	elongation factor 1-alpha	LinJ.17.0200	elongation factor 1-alpha	100,0 %	0,337%	49 111,0	11	14	33	Locus:1.1.1.4840.4 File:"Ingel18221.wiff"	QTVAVGIIK	R	G	99,7 %	36,7	28,7	18,2		927,58	2	0,00098	1,1	419	427
18220-18222_ OuelletteM_20131010	18221_medium	18221_medium	Ingel18221_MGFPeaklist (F052589)	elongation factor 1-alpha	LinJ.17.0200	elongation factor 1-alpha	100,0 %	0,337%	49 111,0	11	14	33	Locus:1.1.1.4839.6 File:"Ingel18221.wiff"	QTVAVGIIK	R	G	99,7 %	50,2	28,7	37,0		927,58	2	0,00098	1,1	419	427
18220-18222_ OuelletteM_20131010	18221_medium	18221_medium	Ingel18221_MGFPeaklist (F052589)	elongation factor 1-alpha	LinJ.17.0200	elongation factor 1-alpha	100,0 %	0,337%	49 111,0	11	14	33	Locus:1.1.1.4838.18 File:"Ingel18221.wiff"	SIEMHHEQLAEAQPGDNVGFNVK	K	N	99,7 %	66,0	28,8	66,0	Oxidation (+16)	2 565,19	4	-0,0051	-2,0	279	301
18220-18222_ OuelletteM_20131010	18221_medium	18221_medium	Ingel18221_MGFPeaklist (F052589)	elongation factor 1-alpha	LinJ.17.0200	elongation factor 1-alpha	100,0 %	0,337%	49 111,0	11	14	33	Locus:1.1.1.4839.18 File:"Ingel18221.wiff"	SIEMHHEQLAEAQPGDNVGFNVK	K	N	99,7 %	76,9	28,8	76,9	Oxidation (+16)	2 565,19	4	-0,0051	-2,0	279	301
18220-18222_ OuelletteM_20131010	18221_medium	18221_medium	Ingel18221_MGFPeaklist (F052589)	elongation factor 1-alpha	LinJ.17.0200	elongation factor 1-alpha	100,0 %	0,337%	49 111,0	11	14	33	Locus:1.1.1.4970.3 File:"Ingel18221.wiff"	SVFTIIDAPGHR	K	D	99,7 %	51,8	29,7	45,3		1 311,70	3	0,0021	1,6	85	96
18220-18222_ OuelletteM_20131010	18221_medium	18221_medium	Ingel18221_MGFPeaklist (F052589)	elongation factor 1-alpha	LinJ.17.0200	elongation factor 1-alpha	100,0 %	0,337%	49 111,0	11	14	33	Locus:1.1.1.4971.3 File:"Ingel18221.wiff"	SVFTIIDAPGHR	K	D	99,7 %	65,3	29,7	59,1		1 311,70	3	0,0021	1,6	85	96
18220-18222_ OuelletteM_20131010	18221_medium	18221_medium	Ingel18221_MGFPeaklist (F052589)	elongation factor 1-alpha	LinJ.17.0200	elongation factor 1-alpha	100,0 %	0,337%	49 111,0	11	14	33	Locus:1.1.1.5027.4 File:"Ingel18221.wiff"	SVFTIIDAPGHRDFIK	K	N	99,1 %	25,4	29,4	15,7		1 814,97	3	0,0013	0,72	85	100
18220-18222_ OuelletteM_20131010	18221_medium	18221_medium	Ingel18221_MGFPeaklist (F052589)	elongation factor 1-alpha	LinJ.17.0200	elongation factor 1-alpha	100,0 %	0,337%	49 111,0	11	14	33	Locus:1.1.1.4970.9 File:"Ingel18221.wiff"	VETGIMKPGDVVTFAPANVTTEVK	R	S	99,1 %	27,3	29,4	23,7	Oxidation (+16)	2 518,29	4	-0,0091	-3,6	255	278
18220-18222_ OuelletteM_20131010	18221_medium	18221_medium	Ingel18221_MGFPeaklist (F052589)	elongation factor 1-alpha	LinJ.17.0200	elongation factor 1-alpha	100,0 %	0,337%	49 111,0	11	14	33	Locus:1.1.1.4972.11 File:"Ingel18221.wiff"	VETGIMKPGDVVTFAPANVTTEVK	R	S	99,4 %	32,5	29,4	29,9	Oxidation (+16)	2 518,29	4	-0,0091	-3,6	255	278
18220-18222_ OuelletteM_20131010	18221_medium	18221_medium	Ingel18221_MGFPeaklist (F052589)	elongation factor 1-alpha	LinJ.17.0200	elongation factor 1-alpha	100,0 %	0,337%	49 111,0	11	14	33	Locus:1.1.1.4968.19 File:"Ingel18221.wiff"	VETGIMKPGDVVTFAPANVTTEVK	R	S	99,7 %	43,5	29,6	43,5	Oxidation (+16)	2 518,28	3	-0,020	-7,9	255	278
18220-18222_ OuelletteM_20131010	18221_medium	18221_medium	Ingel18221_MGFPeaklist (F052589)	elongation factor 1-alpha	LinJ.17.0200	elongation factor 1-alpha	100,0 %	0,337%	49 111,0	11	14	33	Locus:1.1.1.4969.20 File:"Ingel18221.wiff"	VETGIMKPGDVVTFAPANVTTEVK	R	S	99,7 %	66,1	29,6	66,1	Oxidation (+16)	2 518,28	3	-0,020	-7,9	255	278
18220-18222_ OuelletteM_20131010	18221_medium	18221_medium	Ingel18221_MGFPeaklist (F052589)	elongation factor 1-alpha	LinJ.17.0200	elongation factor 1-alpha	100,0 %	0,337%	49 111,0	11	14	33	Locus:1.1.1.4660.13 File:"Ingel18221.wiff"	VGYNPEKVR	R	F	99,7 %	42,0	30,4	27,3		1 060,57	2	0,0023	2,1	181	189
18220-18222_ OuelletteM_20131010	18221_medium	18221_medium	Ingel18221_MGFPeaklist (F052589)	elongation factor 1-alpha	LinJ.17.0200	elongation factor 1-alpha	100,0 %	0,337%	49 111,0	11	14	33	Locus:1.1.1.4652.17 File:"Ingel18221.wiff"	VGYNPEKVR	R	F	99,7 %	46,0	30,4	31,2		1 060,57	2	0,0023	2,1	181	189
18220-18222_ OuelletteM_20131010	18221_medium	18221_medium	Ingel18221_MGFPeaklist (F052589)	elongation factor 1-alpha	LinJ.17.0200	elongation factor 1-alpha	100,0 %	0,337%	49 111,0	11	14	33	Locus:1.1.1.4653.14 File:"Ingel18221.wiff"	VGYNPEKVR	R	F	99,7 %	59,1	30,4	36,2		1 060,57	2	0,0023	2,1	181	189
18220-18222_ OuelletteM_20131010	18221_medium	18221_medium	Ingel18221_MGFPeaklist (F052589)	elongation factor 1-alpha	LinJ.17.0190	elongation factor 1-alpha	100,0 %	0,337%	49 111,0	11	14	33	Locus:1.1.1.4773.2 File:"Ingel18221.wiff"	FAEIESKIDR	R	R	98,5 %	28,8	29,9	20,9		1 206,63	3	0,0067	5,5	360	369
18220-18222_ OuelletteM_20131010	18221_medium	18221_medium	Ingel18221_MGFPeaklist (F052589)	elongation factor 1-alpha	LinJ.17.0190	elongation factor 1-alpha	100,0 %	0,337%	49 111,0	11	14	33	Locus:1.1.1.4775.2 File:"Ingel18221.wiff"	FAEIESKIDR	R	R	99,7 %	44,2	29,9	26,5		1 206,63	3	0,0067	5,5	360	369
18220-18222_ OuelletteM_20131010	18221_medium	18221_medium	Ingel18221_MGFPeaklist (F052589)	elongation factor 1-alpha	LinJ.17.0190	elongation factor 1-alpha	100,0 %	0,337%	49 111,0	11	14	33	Locus:1.1.1.4989.15 File:"Ingel18221.wiff"	FIPISGWQGDNMIER	R	S	99,7 %	57,6	29,9	55,2	Oxidation (+16)	1 777,85	2	0,0049	2,7	190	204
18220-18222_ OuelletteM_20131010	18221_medium	18221_medium	Ingel18221_MGFPeaklist (F052589)	elongation factor 1-alpha	LinJ.17.0190	elongation factor 1-alpha	100,0 %	0,337%	49 111,0	11	14	33	Locus:1.1.1.4996.19 File:"Ingel18221.wiff"	FIPISGWQGDNMIER	R	S	99,7 %	59,8	29,9	59,8	Oxidation (+16)	1 777,85	2	0,0049	2,7	190	204
18220-18222_ OuelletteM_20131010	18221_medium	18221_medium	Ingel18221_MGFPeaklist (F052589)	elongation factor 1-alpha	LinJ.17.0190	elongation factor 1-alpha	100,0 %	0,337%	49 111,0	11	14	33	Locus:1.1.1.4988.3 File:"Ingel18221.wiff"	FIPISGWQGDNMIER	R	S	99,7 %	62,1	29,7	59,6	Oxidation (+16)	1 777,84	3	-0,0057	-3,2	190	204
18220-18222_ OuelletteM_20131010	18221_medium	18221_medium	Ingel18221_MGFPeaklist (F052589)	elongation factor 1-alpha	LinJ.17.0190	elongation factor 1-alpha	100,0 %	0,337%	49 111,0	11	14	33	Locus:1.1.1.4997.8 File:"Ingel18221.wiff"	FIPISGWQGDNMIER	R	S	99,7 %	66,1	29,7	62,3	Oxidation (+16)	1 777,84	3	-0,0057	-3,2	190	204
18220-18222_ OuelletteM_20131010	18221_medium	18221_medium	Ingel18221_MGFPeaklist (F052589)	elongation factor 1-alpha	LinJ.17.0190	elongation factor 1-alpha	100,0 %	0,337%	49 111,0	11	14	33	Locus:1.1.1.4992.20 File:"Ingel18221.wiff"	FIPISGWQGDNMIER	R	S	99,7 %	84,2	29,9	82,4	Oxidation (+16)	1 777,85	2	0,0049	2,7	190	204
18220-18222_ OuelletteM_20131010	18221_medium	18221_medium	Ingel18221_MGFPeaklist (F052589)	elongation factor 1-alpha	LinJ.17.0190	elongation factor 1-alpha	100,0 %	0,337%	49 111,0	11	14	33	Locus:1.1.1.4837.4 File:"Ingel18221.wiff"	IGGIGTVPVGR	K	V	99,7 %	49,4	27,8	36,4		1 024,60	2	0,0013	1,2	244	254
18220-18222_ OuelletteM_20131010	18221_medium	18221_medium	Ingel18221_MGFPeaklist (F052589)	elongation factor 1-alpha	LinJ.17.0190	elongation factor 1-alpha	100,0 %	0,337%	49 111,0	11	14	33	Locus:1.1.1.4821.8 File:"Ingel18221.wiff"	IGGIGTVPVGR	K	V	99,7 %	62,5	27,8	45,2		1 024,60	2	0,0011	1,1	244	254
18220-18222_ OuelletteM_20131010	18221_medium	18221_medium	Ingel18221_MGFPeaklist (F052589)	elongation factor 1-alpha	LinJ.17.0190	elongation factor 1-alpha	100,0 %	0,337%	49 111,0	11	14	33	Locus:1.1.1.4829.8 File:"Ingel18221.wiff"	IGGIGTVPVGR	K	V	99,7 %	64,4	27,8	37,5		1 024,60	2	0,0011	1,1	244	254
18220-18222_ OuelletteM_20131010	18221_medium	18221_medium	Ingel18221_MGFPeaklist (F052589)	elongation factor 1-alpha	LinJ.17.0190	elongation factor 1-alpha	100,0 %	0,337%	49 111,0	11	14	33	Locus:1.1.1.4822.7 File:"Ingel18221.wiff"	IGGIGTVPVGR	K	V	99,7 %	66,7	27,8	39,9		1 024,60	2	0,0011	1,1	244	254
18220-18222_ OuelletteM_20131010	18221_medium	18221_medium	Ingel18221_MGFPeaklist (F052589)	elongation factor 1-alpha	LinJ.17.0190	elongation factor 1-alpha	100,0 %	0,337%	49 111,0	11	14	33	Locus:1.1.1.4830.10 File:"Ingel18221.wiff"	IGGIGTVPVGR	K	V	99,7 %	68,4	27,8	45,1		1 024,60	2	0,0011	1,1	244	254
18220-18222_ OuelletteM_20131010	18221_medium	18221_medium	Ingel18221_MGFPeaklist (F052589)	elongation factor 1-alpha	LinJ.17.0190	elongation factor 1-alpha	100,0 %	0,337%	49 111,0	11	14	33	Locus:1.1.1.4823.7 File:"Ingel18221.wiff"	IGGIGTVPVGR	K	V	99,7 %	77,1	27,8	59,4		1 024,60	2	0,0011	1,1	244	254
18220-18222_ OuelletteM_20131010	18221_medium	18221_medium	Ingel18221_MGFPeaklist (F052589)	elongation factor 1-alpha	LinJ.17.0190	elongation factor 1-alpha	100,0 %	0,337%	49 111,0	11	14	33	Locus:1.1.1.4863.5 File:"Ingel18221.wiff"	LPLQDVYK	R	I	99,0 %	38,7	30,4	30,2		974,55	2	0,0026	2,6	236	243
18220-18222_ OuelletteM_20131010	18221_medium	18221_medium	Ingel18221_MGFPeaklist (F052589)	elongation factor 1-alpha	LinJ.17.0190	elongation factor 1-alpha	100,0 %	0,337%	49 111,0	11	14	33	Locus:1.1.1.4864.4 File:"Ingel18221.wiff"	LPLQDVYK	R	I	99,0 %	45,5	30,4	33,9		974,55	2	0,0026	2,6	236	243
18220-18222_ OuelletteM_20131010	18221_medium	18221_medium	Ingel18221_MGFPeaklist (F052589)	elongation factor 1-alpha	LinJ.17.0190	elongation factor 1-alpha	100,0 %	0,337%	49 111,0	11	14	33	Locus:1.1.1.4970.14 File:"Ingel18221.wiff"	MVPQKPMCVEVFNDYAPLGR	K	F	99,7 %	83,6	29,7	83,6	Oxidation (+16), Oxidation (+16), Carbamidomethyl (+57)	2 382,12	3	0,0031	1,3	392	411
18220-18222_ OuelletteM_20131010	18221_medium	18221_medium	Ingel18221_MGFPeaklist (F052589)	elongation factor 1-alpha	LinJ.17.0190	elongation factor 1-alpha	100,0 %	0,337%	49 111,0	11	14	33	Locus:1.1.1.4971.17 File:"Ingel18221.wiff"	MVPQKPMCVEVFNDYAPLGR	K	F	99,7 %	95,3	29,7	95,3	Oxidation (+16), Oxidation (+16), Carbamidomethyl (+57)	2 382,12	3	0,0031	1,3	392	411
18220-18222_ OuelletteM_20131010	18221_medium	18221_medium	Ingel18221_MGFPeaklist (F052589)	elongation factor 1-alpha	LinJ.17.0190	elongation factor 1-alpha	100,0 %	0,337%	49 111,0	11	14	33	Locus:1.1.1.4931.2 File:"Ingel18221.wiff"	QTVAVGIIK	R	G	98,6 %	40,4	27,8	22,4	Gln->pyro-Glu (-17)	910,52	2	-0,030	-33	419	427
18220-18222_ OuelletteM_20131010	18221_medium	18221_medium	Ingel18221_MGFPeaklist (F052589)	elongation factor 1-alpha	LinJ.17.0190	elongation factor 1-alpha	100,0 %	0,337%	49 111,0	11	14	33	Locus:1.1.1.4847.2 File:"Ingel18221.wiff"	QTVAVGIIK	R	G	99,6 %	26,4	28,7	18,9		927,58	2	0,00098	1,1	419	427
18220-18222_ OuelletteM_20131010	18221_medium	18221_medium	Ingel18221_MGFPeaklist (F052589)	elongation factor 1-alpha	LinJ.17.0190	elongation factor 1-alpha	100,0 %	0,337%	49 111,0	11	14	33	Locus:1.1.1.4840.4 File:"Ingel18221.wiff"	QTVAVGIIK	R	G	99,7 %	36,7	28,7	18,2		927,58	2	0,00098	1,1	419	427
18220-18222_ OuelletteM_20131010	18221_medium	18221_medium	Ingel18221_MGFPeaklist (F052589)	elongation factor 1-alpha	LinJ.17.0190	elongation factor 1-alpha	100,0 %	0,337%	49 111,0	11	14	33	Locus:1.1.1.4839.6 File:"Ingel18221.wiff"	QTVAVGIIK	R	G	99,7 %	50,2	28,7	37,0		927,58	2	0,00098	1,1	419	427
18220-18222_ OuelletteM_20131010	18221_medium	18221_medium	Ingel18221_MGFPeaklist (F052589)	elongation factor 1-alpha	LinJ.17.0190	elongation factor 1-alpha	100,0 %	0,337%	49 111,0	11	14	33	Locus:1.1.1.4838.18 File:"Ingel18221.wiff"	SIEMHHEQLAEAQPGDNVGFNVK	K	N	99,7 %	66,0	28,8	66,0	Oxidation (+16)	2 565,19	4	-0,0051	-2,0	279	301
18220-18222_ OuelletteM_20131010	18221_medium	18221_medium	Ingel18221_MGFPeaklist (F052589)	elongation factor 1-alpha	LinJ.17.0190	elongation factor 1-alpha	100,0 %	0,337%	49 111,0	11	14	33	Locus:1.1.1.4839.18 File:"Ingel18221.wiff"	SIEMHHEQLAEAQPGDNVGFNVK	K	N	99,7 %	76,9	28,8	76,9	Oxidation (+16)	2 565,19	4	-0,0051	-2,0	279	301
18220-18222_ OuelletteM_20131010	18221_medium	18221_medium	Ingel18221_MGFPeaklist (F052589)	elongation factor 1-alpha	LinJ.17.0190	elongation factor 1-alpha	100,0 %	0,337%	49 111,0	11	14	33	Locus:1.1.1.4970.3 File:"Ingel18221.wiff"	SVFTIIDAPGHR	K	D	99,7 %	51,8	29,7	45,3		1 311,70	3	0,0021	1,6	85	96
18220-18222_ OuelletteM_20131010	18221_medium	18221_medium	Ingel18221_MGFPeaklist (F052589)	elongation factor 1-alpha	LinJ.17.0190	elongation factor 1-alpha	100,0 %	0,337%	49 111,0	11	14	33	Locus:1.1.1.4971.3 File:"Ingel18221.wiff"	SVFTIIDAPGHR	K	D	99,7 %	65,3	29,7	59,1		1 311,70	3	0,0021	1,6	85	96
18220-18222_ OuelletteM_20131010	18221_medium	18221_medium	Ingel18221_MGFPeaklist (F052589)	elongation factor 1-alpha	LinJ.17.0190	elongation factor 1-alpha	100,0 %	0,337%	49 111,0	11	14	33	Locus:1.1.1.5027.4 File:"Ingel18221.wiff"	SVFTIIDAPGHRDFIK	K	N	99,1 %	25,4	29,4	15,7		1 814,97	3	0,0013	0,72	85	100
18220-18222_ OuelletteM_20131010	18221_medium	18221_medium	Ingel18221_MGFPeaklist (F052589)	elongation factor 1-alpha	LinJ.17.0190	elongation factor 1-alpha	100,0 %	0,337%	49 111,0	11	14	33	Locus:1.1.1.4970.9 File:"Ingel18221.wiff"	VETGIMKPGDVVTFAPANVTTEVK	R	S	99,1 %	27,3	29,4	23,7	Oxidation (+16)	2 518,29	4	-0,0091	-3,6	255	278
18220-18222_ OuelletteM_20131010	18221_medium	18221_medium	Ingel18221_MGFPeaklist (F052589)	elongation factor 1-alpha	LinJ.17.0190	elongation factor 1-alpha	100,0 %	0,337%	49 111,0	11	14	33	Locus:1.1.1.4972.11 File:"Ingel18221.wiff"	VETGIMKPGDVVTFAPANVTTEVK	R	S	99,4 %	32,5	29,4	29,9	Oxidation (+16)	2 518,29	4	-0,0091	-3,6	255	278
18220-18222_ OuelletteM_20131010	18221_medium	18221_medium	Ingel18221_MGFPeaklist (F052589)	elongation factor 1-alpha	LinJ.17.0190	elongation factor 1-alpha	100,0 %	0,337%	49 111,0	11	14	33	Locus:1.1.1.4968.19 File:"Ingel18221.wiff"	VETGIMKPGDVVTFAPANVTTEVK	R	S	99,7 %	43,5	29,6	43,5	Oxidation (+16)	2 518,28	3	-0,020	-7,9	255	278
18220-18222_ OuelletteM_20131010	18221_medium	18221_medium	Ingel18221_MGFPeaklist (F052589)	elongation factor 1-alpha	LinJ.17.0190	elongation factor 1-alpha	100,0 %	0,337%	49 111,0	11	14	33	Locus:1.1.1.4969.20 File:"Ingel18221.wiff"	VETGIMKPGDVVTFAPANVTTEVK	R	S	99,7 %	66,1	29,6	66,1	Oxidation (+16)	2 518,28	3	-0,020	-7,9	255	278
18220-18222_ OuelletteM_20131010	18221_medium	18221_medium	Ingel18221_MGFPeaklist (F052589)	elongation factor 1-alpha	LinJ.17.0190	elongation factor 1-alpha	100,0 %	0,337%	49 111,0	11	14	33	Locus:1.1.1.4660.13 File:"Ingel18221.wiff"	VGYNPEKVR	R	F	99,7 %	42,0	30,4	27,3		1 060,57	2	0,0023	2,1	181	189
18220-18222_ OuelletteM_20131010	18221_medium	18221_medium	Ingel18221_MGFPeaklist (F052589)	elongation factor 1-alpha	LinJ.17.0190	elongation factor 1-alpha	100,0 %	0,337%	49 111,0	11	14	33	Locus:1.1.1.4652.17 File:"Ingel18221.wiff"	VGYNPEKVR	R	F	99,7 %	46,0	30,4	31,2		1 060,57	2	0,0023	2,1	181	189
18220-18222_ OuelletteM_20131010	18221_medium	18221_medium	Ingel18221_MGFPeaklist (F052589)	elongation factor 1-alpha	LinJ.17.0190	elongation factor 1-alpha	100,0 %	0,337%	49 111,0	11	14	33	Locus:1.1.1.4653.14 File:"Ingel18221.wiff"	VGYNPEKVR	R	F	99,7 %	59,1	30,4	36,2		1 060,57	2	0,0023	2,1	181	189
18220-18222_ OuelletteM_20131010	18221_medium	18221_medium	Ingel18221_MGFPeaklist (F052589)	elongation factor 1-alpha	LinJ.17.0100	elongation factor 1-alpha	100,0 %	0,337%	49 111,0	11	14	33	Locus:1.1.1.4773.2 File:"Ingel18221.wiff"	FAEIESKIDR	R	R	98,5 %	28,8	29,9	20,9		1 206,63	3	0,0067	5,5	360	369
18220-18222_ OuelletteM_20131010	18221_medium	18221_medium	Ingel18221_MGFPeaklist (F052589)	elongation factor 1-alpha	LinJ.17.0100	elongation factor 1-alpha	100,0 %	0,337%	49 111,0	11	14	33	Locus:1.1.1.4775.2 File:"Ingel18221.wiff"	FAEIESKIDR	R	R	99,7 %	44,2	29,9	26,5		1 206,63	3	0,0067	5,5	360	369
18220-18222_ OuelletteM_20131010	18221_medium	18221_medium	Ingel18221_MGFPeaklist (F052589)	elongation factor 1-alpha	LinJ.17.0100	elongation factor 1-alpha	100,0 %	0,337%	49 111,0	11	14	33	Locus:1.1.1.4989.15 File:"Ingel18221.wiff"	FIPISGWQGDNMIER	R	S	99,7 %	57,6	29,9	55,2	Oxidation (+16)	1 777,85	2	0,0049	2,7	190	204
18220-18222_ OuelletteM_20131010	18221_medium	18221_medium	Ingel18221_MGFPeaklist (F052589)	elongation factor 1-alpha	LinJ.17.0100	elongation factor 1-alpha	100,0 %	0,337%	49 111,0	11	14	33	Locus:1.1.1.4996.19 File:"Ingel18221.wiff"	FIPISGWQGDNMIER	R	S	99,7 %	59,8	29,9	59,8	Oxidation (+16)	1 777,85	2	0,0049	2,7	190	204
18220-18222_ OuelletteM_20131010	18221_medium	18221_medium	Ingel18221_MGFPeaklist (F052589)	elongation factor 1-alpha	LinJ.17.0100	elongation factor 1-alpha	100,0 %	0,337%	49 111,0	11	14	33	Locus:1.1.1.4988.3 File:"Ingel18221.wiff"	FIPISGWQGDNMIER	R	S	99,7 %	62,1	29,7	59,6	Oxidation (+16)	1 777,84	3	-0,0057	-3,2	190	204
18220-18222_ OuelletteM_20131010	18221_medium	18221_medium	Ingel18221_MGFPeaklist (F052589)	elongation factor 1-alpha	LinJ.17.0100	elongation factor 1-alpha	100,0 %	0,337%	49 111,0	11	14	33	Locus:1.1.1.4997.8 File:"Ingel18221.wiff"	FIPISGWQGDNMIER	R	S	99,7 %	66,1	29,7	62,3	Oxidation (+16)	1 777,84	3	-0,0057	-3,2	190	204
18220-18222_ OuelletteM_20131010	18221_medium	18221_medium	Ingel18221_MGFPeaklist (F052589)	elongation factor 1-alpha	LinJ.17.0100	elongation factor 1-alpha	100,0 %	0,337%	49 111,0	11	14	33	Locus:1.1.1.4992.20 File:"Ingel18221.wiff"	FIPISGWQGDNMIER	R	S	99,7 %	84,2	29,9	82,4	Oxidation (+16)	1 777,85	2	0,0049	2,7	190	204
18220-18222_ OuelletteM_20131010	18221_medium	18221_medium	Ingel18221_MGFPeaklist (F052589)	elongation factor 1-alpha	LinJ.17.0100	elongation factor 1-alpha	100,0 %	0,337%	49 111,0	11	14	33	Locus:1.1.1.4837.4 File:"Ingel18221.wiff"	IGGIGTVPVGR	K	V	99,7 %	49,4	27,8	36,4		1 024,60	2	0,0013	1,2	244	254
18220-18222_ OuelletteM_20131010	18221_medium	18221_medium	Ingel18221_MGFPeaklist (F052589)	elongation factor 1-alpha	LinJ.17.0100	elongation factor 1-alpha	100,0 %	0,337%	49 111,0	11	14	33	Locus:1.1.1.4821.8 File:"Ingel18221.wiff"	IGGIGTVPVGR	K	V	99,7 %	62,5	27,8	45,2		1 024,60	2	0,0011	1,1	244	254
18220-18222_ OuelletteM_20131010	18221_medium	18221_medium	Ingel18221_MGFPeaklist (F052589)	elongation factor 1-alpha	LinJ.17.0100	elongation factor 1-alpha	100,0 %	0,337%	49 111,0	11	14	33	Locus:1.1.1.4829.8 File:"Ingel18221.wiff"	IGGIGTVPVGR	K	V	99,7 %	64,4	27,8	37,5		1 024,60	2	0,0011	1,1	244	254
18220-18222_ OuelletteM_20131010	18221_medium	18221_medium	Ingel18221_MGFPeaklist (F052589)	elongation factor 1-alpha	LinJ.17.0100	elongation factor 1-alpha	100,0 %	0,337%	49 111,0	11	14	33	Locus:1.1.1.4822.7 File:"Ingel18221.wiff"	IGGIGTVPVGR	K	V	99,7 %	66,7	27,8	39,9		1 024,60	2	0,0011	1,1	244	254
18220-18222_ OuelletteM_20131010	18221_medium	18221_medium	Ingel18221_MGFPeaklist (F052589)	elongation factor 1-alpha	LinJ.17.0100	elongation factor 1-alpha	100,0 %	0,337%	49 111,0	11	14	33	Locus:1.1.1.4830.10 File:"Ingel18221.wiff"	IGGIGTVPVGR	K	V	99,7 %	68,4	27,8	45,1		1 024,60	2	0,0011	1,1	244	254
18220-18222_ OuelletteM_20131010	18221_medium	18221_medium	Ingel18221_MGFPeaklist (F052589)	elongation factor 1-alpha	LinJ.17.0100	elongation factor 1-alpha	100,0 %	0,337%	49 111,0	11	14	33	Locus:1.1.1.4823.7 File:"Ingel18221.wiff"	IGGIGTVPVGR	K	V	99,7 %	77,1	27,8	59,4		1 024,60	2	0,0011	1,1	244	254
18220-18222_ OuelletteM_20131010	18221_medium	18221_medium	Ingel18221_MGFPeaklist (F052589)	elongation factor 1-alpha	LinJ.17.0100	elongation factor 1-alpha	100,0 %	0,337%	49 111,0	11	14	33	Locus:1.1.1.4863.5 File:"Ingel18221.wiff"	LPLQDVYK	R	I	99,0 %	38,7	30,4	30,2		974,55	2	0,0026	2,6	236	243
18220-18222_ OuelletteM_20131010	18221_medium	18221_medium	Ingel18221_MGFPeaklist (F052589)	elongation factor 1-alpha	LinJ.17.0100	elongation factor 1-alpha	100,0 %	0,337%	49 111,0	11	14	33	Locus:1.1.1.4864.4 File:"Ingel18221.wiff"	LPLQDVYK	R	I	99,0 %	45,5	30,4	33,9		974,55	2	0,0026	2,6	236	243
18220-18222_ OuelletteM_20131010	18221_medium	18221_medium	Ingel18221_MGFPeaklist (F052589)	elongation factor 1-alpha	LinJ.17.0100	elongation factor 1-alpha	100,0 %	0,337%	49 111,0	11	14	33	Locus:1.1.1.4970.14 File:"Ingel18221.wiff"	MVPQKPMCVEVFNDYAPLGR	K	F	99,7 %	83,6	29,7	83,6	Oxidation (+16), Oxidation (+16), Carbamidomethyl (+57)	2 382,12	3	0,0031	1,3	392	411
18220-18222_ OuelletteM_20131010	18221_medium	18221_medium	Ingel18221_MGFPeaklist (F052589)	elongation factor 1-alpha	LinJ.17.0100	elongation factor 1-alpha	100,0 %	0,337%	49 111,0	11	14	33	Locus:1.1.1.4971.17 File:"Ingel18221.wiff"	MVPQKPMCVEVFNDYAPLGR	K	F	99,7 %	95,3	29,7	95,3	Oxidation (+16), Oxidation (+16), Carbamidomethyl (+57)	2 382,12	3	0,0031	1,3	392	411
18220-18222_ OuelletteM_20131010	18221_medium	18221_medium	Ingel18221_MGFPeaklist (F052589)	elongation factor 1-alpha	LinJ.17.0100	elongation factor 1-alpha	100,0 %	0,337%	49 111,0	11	14	33	Locus:1.1.1.4931.2 File:"Ingel18221.wiff"	QTVAVGIIK	R	G	98,6 %	40,4	27,8	22,4	Gln->pyro-Glu (-17)	910,52	2	-0,030	-33	419	427
18220-18222_ OuelletteM_20131010	18221_medium	18221_medium	Ingel18221_MGFPeaklist (F052589)	elongation factor 1-alpha	LinJ.17.0100	elongation factor 1-alpha	100,0 %	0,337%	49 111,0	11	14	33	Locus:1.1.1.4847.2 File:"Ingel18221.wiff"	QTVAVGIIK	R	G	99,6 %	26,4	28,7	18,9		927,58	2	0,00098	1,1	419	427
18220-18222_ OuelletteM_20131010	18221_medium	18221_medium	Ingel18221_MGFPeaklist (F052589)	elongation factor 1-alpha	LinJ.17.0100	elongation factor 1-alpha	100,0 %	0,337%	49 111,0	11	14	33	Locus:1.1.1.4840.4 File:"Ingel18221.wiff"	QTVAVGIIK	R	G	99,7 %	36,7	28,7	18,2		927,58	2	0,00098	1,1	419	427
18220-18222_ OuelletteM_20131010	18221_medium	18221_medium	Ingel18221_MGFPeaklist (F052589)	elongation factor 1-alpha	LinJ.17.0100	elongation factor 1-alpha	100,0 %	0,337%	49 111,0	11	14	33	Locus:1.1.1.4839.6 File:"Ingel18221.wiff"	QTVAVGIIK	R	G	99,7 %	50,2	28,7	37,0		927,58	2	0,00098	1,1	419	427
18220-18222_ OuelletteM_20131010	18221_medium	18221_medium	Ingel18221_MGFPeaklist (F052589)	elongation factor 1-alpha	LinJ.17.0100	elongation factor 1-alpha	100,0 %	0,337%	49 111,0	11	14	33	Locus:1.1.1.4838.18 File:"Ingel18221.wiff"	SIEMHHEQLAEAQPGDNVGFNVK	K	N	99,7 %	66,0	28,8	66,0	Oxidation (+16)	2 565,19	4	-0,0051	-2,0	279	301
18220-18222_ OuelletteM_20131010	18221_medium	18221_medium	Ingel18221_MGFPeaklist (F052589)	elongation factor 1-alpha	LinJ.17.0100	elongation factor 1-alpha	100,0 %	0,337%	49 111,0	11	14	33	Locus:1.1.1.4839.18 File:"Ingel18221.wiff"	SIEMHHEQLAEAQPGDNVGFNVK	K	N	99,7 %	76,9	28,8	76,9	Oxidation (+16)	2 565,19	4	-0,0051	-2,0	279	301
18220-18222_ OuelletteM_20131010	18221_medium	18221_medium	Ingel18221_MGFPeaklist (F052589)	elongation factor 1-alpha	LinJ.17.0100	elongation factor 1-alpha	100,0 %	0,337%	49 111,0	11	14	33	Locus:1.1.1.4970.3 File:"Ingel18221.wiff"	SVFTIIDAPGHR	K	D	99,7 %	51,8	29,7	45,3		1 311,70	3	0,0021	1,6	85	96
18220-18222_ OuelletteM_20131010	18221_medium	18221_medium	Ingel18221_MGFPeaklist (F052589)	elongation factor 1-alpha	LinJ.17.0100	elongation factor 1-alpha	100,0 %	0,337%	49 111,0	11	14	33	Locus:1.1.1.4971.3 File:"Ingel18221.wiff"	SVFTIIDAPGHR	K	D	99,7 %	65,3	29,7	59,1		1 311,70	3	0,0021	1,6	85	96
18220-18222_ OuelletteM_20131010	18221_medium	18221_medium	Ingel18221_MGFPeaklist (F052589)	elongation factor 1-alpha	LinJ.17.0100	elongation factor 1-alpha	100,0 %	0,337%	49 111,0	11	14	33	Locus:1.1.1.5027.4 File:"Ingel18221.wiff"	SVFTIIDAPGHRDFIK	K	N	99,1 %	25,4	29,4	15,7		1 814,97	3	0,0013	0,72	85	100
18220-18222_ OuelletteM_20131010	18221_medium	18221_medium	Ingel18221_MGFPeaklist (F052589)	elongation factor 1-alpha	LinJ.17.0100	elongation factor 1-alpha	100,0 %	0,337%	49 111,0	11	14	33	Locus:1.1.1.4970.9 File:"Ingel18221.wiff"	VETGIMKPGDVVTFAPANVTTEVK	R	S	99,1 %	27,3	29,4	23,7	Oxidation (+16)	2 518,29	4	-0,0091	-3,6	255	278
18220-18222_ OuelletteM_20131010	18221_medium	18221_medium	Ingel18221_MGFPeaklist (F052589)	elongation factor 1-alpha	LinJ.17.0100	elongation factor 1-alpha	100,0 %	0,337%	49 111,0	11	14	33	Locus:1.1.1.4972.11 File:"Ingel18221.wiff"	VETGIMKPGDVVTFAPANVTTEVK	R	S	99,4 %	32,5	29,4	29,9	Oxidation (+16)	2 518,29	4	-0,0091	-3,6	255	278
18220-18222_ OuelletteM_20131010	18221_medium	18221_medium	Ingel18221_MGFPeaklist (F052589)	elongation factor 1-alpha	LinJ.17.0100	elongation factor 1-alpha	100,0 %	0,337%	49 111,0	11	14	33	Locus:1.1.1.4968.19 File:"Ingel18221.wiff"	VETGIMKPGDVVTFAPANVTTEVK	R	S	99,7 %	43,5	29,6	43,5	Oxidation (+16)	2 518,28	3	-0,020	-7,9	255	278
18220-18222_ OuelletteM_20131010	18221_medium	18221_medium	Ingel18221_MGFPeaklist (F052589)	elongation factor 1-alpha	LinJ.17.0100	elongation factor 1-alpha	100,0 %	0,337%	49 111,0	11	14	33	Locus:1.1.1.4969.20 File:"Ingel18221.wiff"	VETGIMKPGDVVTFAPANVTTEVK	R	S	99,7 %	66,1	29,6	66,1	Oxidation (+16)	2 518,28	3	-0,020	-7,9	255	278
18220-18222_ OuelletteM_20131010	18221_medium	18221_medium	Ingel18221_MGFPeaklist (F052589)	elongation factor 1-alpha	LinJ.17.0100	elongation factor 1-alpha	100,0 %	0,337%	49 111,0	11	14	33	Locus:1.1.1.4660.13 File:"Ingel18221.wiff"	VGYNPEKVR	R	F	99,7 %	42,0	30,4	27,3		1 060,57	2	0,0023	2,1	181	189
18220-18222_ OuelletteM_20131010	18221_medium	18221_medium	Ingel18221_MGFPeaklist (F052589)	elongation factor 1-alpha	LinJ.17.0100	elongation factor 1-alpha	100,0 %	0,337%	49 111,0	11	14	33	Locus:1.1.1.4652.17 File:"Ingel18221.wiff"	VGYNPEKVR	R	F	99,7 %	46,0	30,4	31,2		1 060,57	2	0,0023	2,1	181	189
18220-18222_ OuelletteM_20131010	18221_medium	18221_medium	Ingel18221_MGFPeaklist (F052589)	elongation factor 1-alpha	LinJ.17.0100	elongation factor 1-alpha	100,0 %	0,337%	49 111,0	11	14	33	Locus:1.1.1.4653.14 File:"Ingel18221.wiff"	VGYNPEKVR	R	F	99,7 %	59,1	30,4	36,2		1 060,57	2	0,0023	2,1	181	189
