# Supplementary material for: Mitochondrial Proteomics of Antimony and Miltefosine Resistant Leishmania infantum
Source: Proteomes. 2015 Oct 21;3(4):328–46. doi: 10.3390/proteomes3040328 (PMC5217391; doi:10.3390/proteomes3040328)
Supplement: Supplementary File 1 [file proteomes-03-00328-s001.zip › proteomes-03-00328-supplementary/Supplementary File 2/proteins/LinJ.18.1360.xls]

Experiment name	Biological sample category	Biological sample name	MS/MS sample name	Protein group	Protein accession number	Protein name	Protein identification probability	Protein percentage of total spectra	Protein molecular weight (AMU)	Number of unique peptides	Number of unique spectra	Number of total spectra	Spectrum name	Peptide sequence	Previous amino acid	Next amino acid	Peptide identification probability	Mascot Ion score	Mascot Identity score	Mascot Delta Ion score	Modifications identified by spectrum	Actual peptide mass (AMU)	Spectrum charge	Actual minus calculated peptide mass (AMU)	Actual minus calculated peptide mass (PPM)	Peptide start index	Peptide stop index
18220-18222_ OuelletteM_20131010	18222_small	18222_small	Ingel18222_MGFPeaklist (F052590)	pyruvate dehydrogenase E1 component alpha subunit, putative	LinJ.18.1360	pyruvate dehydrogenase E1 component alpha subunit, putative	100,0 %	0,455%	42 702,4	15	18	49	Locus:1.1.1.4623.8 File:"Ingel18222.wiff"	DHGWYISR	R	G	99,0 %	39,2	30,2	31,4		1 032,49	2	0,010	9,8	106	113
18220-18222_ OuelletteM_20131010	18222_small	18222_small	Ingel18222_MGFPeaklist (F052590)	pyruvate dehydrogenase E1 component alpha subunit, putative	LinJ.18.1360	pyruvate dehydrogenase E1 component alpha subunit, putative	100,0 %	0,455%	42 702,4	15	18	49	Locus:1.1.1.4753.6 File:"Ingel18222.wiff"	GGKPEDVFAEMFGR	R	Q	99,7 %	78,3	29,0	75,8	Oxidation (+16)	1 554,72	3	0,0080	5,1	114	127
18220-18222_ OuelletteM_20131010	18222_small	18222_small	Ingel18222_MGFPeaklist (F052590)	pyruvate dehydrogenase E1 component alpha subunit, putative	LinJ.18.1360	pyruvate dehydrogenase E1 component alpha subunit, putative	100,0 %	0,455%	42 702,4	15	18	49	Locus:1.1.1.4752.7 File:"Ingel18222.wiff"	GGKPEDVFAEMFGR	R	Q	99,7 %	83,1	29,0	83,1	Oxidation (+16)	1 554,72	3	0,0080	5,1	114	127
18220-18222_ OuelletteM_20131010	18222_small	18222_small	Ingel18222_MGFPeaklist (F052590)	pyruvate dehydrogenase E1 component alpha subunit, putative	LinJ.18.1360	pyruvate dehydrogenase E1 component alpha subunit, putative	100,0 %	0,455%	42 702,4	15	18	49	Locus:1.1.1.4728.18 File:"Ingel18222.wiff"	GPIVMELDCYR	K	Y	99,7 %	56,1	29,5	54,7	Oxidation (+16), Carbamidomethyl (+57)	1 367,63	2	0,0097	7,1	269	279
18220-18222_ OuelletteM_20131010	18222_small	18222_small	Ingel18222_MGFPeaklist (F052590)	pyruvate dehydrogenase E1 component alpha subunit, putative	LinJ.18.1360	pyruvate dehydrogenase E1 component alpha subunit, putative	100,0 %	0,455%	42 702,4	15	18	49	Locus:1.1.1.4729.19 File:"Ingel18222.wiff"	GPIVMELDCYR	K	Y	99,7 %	56,8	29,5	56,4	Oxidation (+16), Carbamidomethyl (+57)	1 367,63	2	0,0097	7,1	269	279
18220-18222_ OuelletteM_20131010	18222_small	18222_small	Ingel18222_MGFPeaklist (F052590)	pyruvate dehydrogenase E1 component alpha subunit, putative	LinJ.18.1360	pyruvate dehydrogenase E1 component alpha subunit, putative	100,0 %	0,455%	42 702,4	15	18	49	Locus:1.1.1.4737.13 File:"Ingel18222.wiff"	GPIVMELDCYR	K	Y	99,7 %	57,2	29,5	53,5	Oxidation (+16), Carbamidomethyl (+57)	1 367,63	2	0,0097	7,1	269	279
18220-18222_ OuelletteM_20131010	18222_small	18222_small	Ingel18222_MGFPeaklist (F052590)	pyruvate dehydrogenase E1 component alpha subunit, putative	LinJ.18.1360	pyruvate dehydrogenase E1 component alpha subunit, putative	100,0 %	0,455%	42 702,4	15	18	49	Locus:1.1.1.4736.13 File:"Ingel18222.wiff"	GPIVMELDCYR	K	Y	99,7 %	69,4	29,5	68,3	Oxidation (+16), Carbamidomethyl (+57)	1 367,63	2	0,0097	7,1	269	279
18220-18222_ OuelletteM_20131010	18222_small	18222_small	Ingel18222_MGFPeaklist (F052590)	pyruvate dehydrogenase E1 component alpha subunit, putative	LinJ.18.1360	pyruvate dehydrogenase E1 component alpha subunit, putative	100,0 %	0,455%	42 702,4	15	18	49	Locus:1.1.1.4619.12 File:"Ingel18222.wiff"	GSYQAEFYR	R	R	99,7 %	40,9	29,4	36,3		1 119,50	2	0,00078	0,69	227	235
18220-18222_ OuelletteM_20131010	18222_small	18222_small	Ingel18222_MGFPeaklist (F052590)	pyruvate dehydrogenase E1 component alpha subunit, putative	LinJ.18.1360	pyruvate dehydrogenase E1 component alpha subunit, putative	100,0 %	0,455%	42 702,4	15	18	49	Locus:1.1.1.4618.8 File:"Ingel18222.wiff"	GSYQAEFYR	R	R	99,7 %	45,7	29,4	40,6		1 119,50	2	0,00078	0,69	227	235
18220-18222_ OuelletteM_20131010	18222_small	18222_small	Ingel18222_MGFPeaklist (F052590)	pyruvate dehydrogenase E1 component alpha subunit, putative	LinJ.18.1360	pyruvate dehydrogenase E1 component alpha subunit, putative	100,0 %	0,455%	42 702,4	15	18	49	Locus:1.1.1.4610.14 File:"Ingel18222.wiff"	GSYQAEFYR	R	R	99,7 %	55,4	29,4	45,7		1 119,50	2	0,00078	0,69	227	235
18220-18222_ OuelletteM_20131010	18222_small	18222_small	Ingel18222_MGFPeaklist (F052590)	pyruvate dehydrogenase E1 component alpha subunit, putative	LinJ.18.1360	pyruvate dehydrogenase E1 component alpha subunit, putative	100,0 %	0,455%	42 702,4	15	18	49	Locus:1.1.1.4611.16 File:"Ingel18222.wiff"	GSYQAEFYR	R	R	99,7 %	55,7	29,4	44,3		1 119,50	2	0,00078	0,69	227	235
18220-18222_ OuelletteM_20131010	18222_small	18222_small	Ingel18222_MGFPeaklist (F052590)	pyruvate dehydrogenase E1 component alpha subunit, putative	LinJ.18.1360	pyruvate dehydrogenase E1 component alpha subunit, putative	100,0 %	0,455%	42 702,4	15	18	49	Locus:1.1.1.4567.2 File:"Ingel18222.wiff"	GSYQAEFYRR	R	G	95,9 %	26,2	30,5	19,9		1 275,61	3	0,014	11	227	236
18220-18222_ OuelletteM_20131010	18222_small	18222_small	Ingel18222_MGFPeaklist (F052590)	pyruvate dehydrogenase E1 component alpha subunit, putative	LinJ.18.1360	pyruvate dehydrogenase E1 component alpha subunit, putative	100,0 %	0,455%	42 702,4	15	18	49	Locus:1.1.1.4802.21 File:"Ingel18222.wiff"	HVAVTFYGDGAANQGQIYESMNIAALQR	K	L	99,2 %	133	29,1	133	Oxidation (+16)	3 039,47	3	0,019	6,3	179	206
18220-18222_ OuelletteM_20131010	18222_small	18222_small	Ingel18222_MGFPeaklist (F052590)	pyruvate dehydrogenase E1 component alpha subunit, putative	LinJ.18.1360	pyruvate dehydrogenase E1 component alpha subunit, putative	100,0 %	0,455%	42 702,4	15	18	49	Locus:1.1.1.4804.21 File:"Ingel18222.wiff"	HVAVTFYGDGAANQGQIYESMNIAALQR	K	L	99,4 %	126	29,1	125	Oxidation (+16)	3 039,47	3	0,019	6,3	179	206
18220-18222_ OuelletteM_20131010	18222_small	18222_small	Ingel18222_MGFPeaklist (F052590)	pyruvate dehydrogenase E1 component alpha subunit, putative	LinJ.18.1360	pyruvate dehydrogenase E1 component alpha subunit, putative	100,0 %	0,455%	42 702,4	15	18	49	Locus:1.1.1.4887.3 File:"Ingel18222.wiff"	LPVIFAVENNHFGMGTSAAR	R	G	99,1 %	19,9	29,6	19,3	Oxidation (+16)	2 146,06	4	-0,0033	-1,5	207	226
18220-18222_ OuelletteM_20131010	18222_small	18222_small	Ingel18222_MGFPeaklist (F052590)	pyruvate dehydrogenase E1 component alpha subunit, putative	LinJ.18.1360	pyruvate dehydrogenase E1 component alpha subunit, putative	100,0 %	0,455%	42 702,4	15	18	49	Locus:1.1.1.4890.4 File:"Ingel18222.wiff"	LPVIFAVENNHFGMGTSAAR	R	G	99,5 %	24,8	29,6	24,8	Oxidation (+16)	2 146,06	4	-0,0033	-1,5	207	226
18220-18222_ OuelletteM_20131010	18222_small	18222_small	Ingel18222_MGFPeaklist (F052590)	pyruvate dehydrogenase E1 component alpha subunit, putative	LinJ.18.1360	pyruvate dehydrogenase E1 component alpha subunit, putative	100,0 %	0,455%	42 702,4	15	18	49	Locus:1.1.1.4886.2 File:"Ingel18222.wiff"	LPVIFAVENNHFGMGTSAAR	R	G	99,7 %	31,3	29,6	31,3	Oxidation (+16)	2 146,06	4	-0,0033	-1,5	207	226
18220-18222_ OuelletteM_20131010	18222_small	18222_small	Ingel18222_MGFPeaklist (F052590)	pyruvate dehydrogenase E1 component alpha subunit, putative	LinJ.18.1360	pyruvate dehydrogenase E1 component alpha subunit, putative	100,0 %	0,455%	42 702,4	15	18	49	Locus:1.1.1.4899.14 File:"Ingel18222.wiff"	LPVIFAVENNHFGMGTSAAR	R	G	99,7 %	40,0	29,6	35,8	Oxidation (+16)	2 146,06	3	0,00029	0,13	207	226
18220-18222_ OuelletteM_20131010	18222_small	18222_small	Ingel18222_MGFPeaklist (F052590)	pyruvate dehydrogenase E1 component alpha subunit, putative	LinJ.18.1360	pyruvate dehydrogenase E1 component alpha subunit, putative	100,0 %	0,455%	42 702,4	15	18	49	Locus:1.1.1.4915.14 File:"Ingel18222.wiff"	LPVIFAVENNHFGMGTSAAR	R	G	99,7 %	40,9	29,6	40,4	Oxidation (+16)	2 146,06	3	0,0018	0,83	207	226
18220-18222_ OuelletteM_20131010	18222_small	18222_small	Ingel18222_MGFPeaklist (F052590)	pyruvate dehydrogenase E1 component alpha subunit, putative	LinJ.18.1360	pyruvate dehydrogenase E1 component alpha subunit, putative	100,0 %	0,455%	42 702,4	15	18	49	Locus:1.1.1.4898.10 File:"Ingel18222.wiff"	LPVIFAVENNHFGMGTSAAR	R	G	99,7 %	40,9	29,6	40,9	Oxidation (+16)	2 146,06	3	-0,0036	-1,7	207	226
18220-18222_ OuelletteM_20131010	18222_small	18222_small	Ingel18222_MGFPeaklist (F052590)	pyruvate dehydrogenase E1 component alpha subunit, putative	LinJ.18.1360	pyruvate dehydrogenase E1 component alpha subunit, putative	100,0 %	0,455%	42 702,4	15	18	49	Locus:1.1.1.4875.6 File:"Ingel18222.wiff"	LPVIFAVENNHFGMGTSAAR	R	G	99,7 %	56,1	29,6	56,1	Oxidation (+16)	2 146,06	3	-0,0030	-1,4	207	226
18220-18222_ OuelletteM_20131010	18222_small	18222_small	Ingel18222_MGFPeaklist (F052590)	pyruvate dehydrogenase E1 component alpha subunit, putative	LinJ.18.1360	pyruvate dehydrogenase E1 component alpha subunit, putative	100,0 %	0,455%	42 702,4	15	18	49	Locus:1.1.1.4891.9 File:"Ingel18222.wiff"	LPVIFAVENNHFGMGTSAAR	R	G	99,7 %	73,2	29,6	73,2	Oxidation (+16)	2 146,06	3	-0,0030	-1,4	207	226
18220-18222_ OuelletteM_20131010	18222_small	18222_small	Ingel18222_MGFPeaklist (F052590)	pyruvate dehydrogenase E1 component alpha subunit, putative	LinJ.18.1360	pyruvate dehydrogenase E1 component alpha subunit, putative	100,0 %	0,455%	42 702,4	15	18	49	Locus:1.1.1.4874.8 File:"Ingel18222.wiff"	LPVIFAVENNHFGMGTSAAR	R	G	99,7 %	73,5	29,6	71,7	Oxidation (+16)	2 146,06	3	-0,0033	-1,5	207	226
18220-18222_ OuelletteM_20131010	18222_small	18222_small	Ingel18222_MGFPeaklist (F052590)	pyruvate dehydrogenase E1 component alpha subunit, putative	LinJ.18.1360	pyruvate dehydrogenase E1 component alpha subunit, putative	100,0 %	0,455%	42 702,4	15	18	49	Locus:1.1.1.4890.12 File:"Ingel18222.wiff"	LPVIFAVENNHFGMGTSAAR	R	G	99,7 %	76,8	29,6	76,8	Oxidation (+16)	2 146,06	3	-0,0030	-1,4	207	226
18220-18222_ OuelletteM_20131010	18222_small	18222_small	Ingel18222_MGFPeaklist (F052590)	pyruvate dehydrogenase E1 component alpha subunit, putative	LinJ.18.1360	pyruvate dehydrogenase E1 component alpha subunit, putative	100,0 %	0,455%	42 702,4	15	18	49	Locus:1.1.1.4939.8 File:"Ingel18222.wiff"	LPVIFAVENNHFGMGTSAAR	R	G	99,7 %	84,5	29,7	84,5		2 130,08	3	0,017	7,9	207	226
18220-18222_ OuelletteM_20131010	18222_small	18222_small	Ingel18222_MGFPeaklist (F052590)	pyruvate dehydrogenase E1 component alpha subunit, putative	LinJ.18.1360	pyruvate dehydrogenase E1 component alpha subunit, putative	100,0 %	0,455%	42 702,4	15	18	49	Locus:1.1.1.4882.12 File:"Ingel18222.wiff"	LPVIFAVENNHFGMGTSAAR	R	G	99,7 %	86,3	29,6	86,3	Oxidation (+16)	2 146,06	3	-0,0030	-1,4	207	226
18220-18222_ OuelletteM_20131010	18222_small	18222_small	Ingel18222_MGFPeaklist (F052590)	pyruvate dehydrogenase E1 component alpha subunit, putative	LinJ.18.1360	pyruvate dehydrogenase E1 component alpha subunit, putative	100,0 %	0,455%	42 702,4	15	18	49	Locus:1.1.1.4883.14 File:"Ingel18222.wiff"	LPVIFAVENNHFGMGTSAAR	R	G	99,7 %	92,2	29,6	92,2	Oxidation (+16)	2 146,06	3	-0,0030	-1,4	207	226
18220-18222_ OuelletteM_20131010	18222_small	18222_small	Ingel18222_MGFPeaklist (F052590)	pyruvate dehydrogenase E1 component alpha subunit, putative	LinJ.18.1360	pyruvate dehydrogenase E1 component alpha subunit, putative	100,0 %	0,455%	42 702,4	15	18	49	Locus:1.1.1.4502.20 File:"Ingel18222.wiff"	MESLCDQSYK	R	L	99,7 %	54,5	25,7	50,7	Oxidation (+16), Carbamidomethyl (+57)	1 275,51	2	0,00040	0,31	60	69
18220-18222_ OuelletteM_20131010	18222_small	18222_small	Ingel18222_MGFPeaklist (F052590)	pyruvate dehydrogenase E1 component alpha subunit, putative	LinJ.18.1360	pyruvate dehydrogenase E1 component alpha subunit, putative	100,0 %	0,455%	42 702,4	15	18	49	Locus:1.1.1.4501.20 File:"Ingel18222.wiff"	MESLCDQSYK	R	L	99,7 %	55,8	25,7	52,1	Oxidation (+16), Carbamidomethyl (+57)	1 275,51	2	0,00040	0,31	60	69
18220-18222_ OuelletteM_20131010	18222_small	18222_small	Ingel18222_MGFPeaklist (F052590)	pyruvate dehydrogenase E1 component alpha subunit, putative	LinJ.18.1360	pyruvate dehydrogenase E1 component alpha subunit, putative	100,0 %	0,455%	42 702,4	15	18	49	Locus:1.1.1.4957.5 File:"Ingel18222.wiff"	QPMTKLDELFTDIYVGEQYEHR	K	T	99,4 %	20,5	29,4	20,5	Oxidation (+16)	2 727,29	4	0,0051	1,9	347	368
18220-18222_ OuelletteM_20131010	18222_small	18222_small	Ingel18222_MGFPeaklist (F052590)	pyruvate dehydrogenase E1 component alpha subunit, putative	LinJ.18.1360	pyruvate dehydrogenase E1 component alpha subunit, putative	100,0 %	0,455%	42 702,4	15	18	49	Locus:1.1.1.4611.11 File:"Ingel18222.wiff"	RGDYIPGIK	R	V	99,7 %	44,3	30,0	32,2		1 017,56	2	0,0017	1,6	236	244
18220-18222_ OuelletteM_20131010	18222_small	18222_small	Ingel18222_MGFPeaklist (F052590)	pyruvate dehydrogenase E1 component alpha subunit, putative	LinJ.18.1360	pyruvate dehydrogenase E1 component alpha subunit, putative	100,0 %	0,455%	42 702,4	15	18	49	Locus:1.1.1.4806.10 File:"Ingel18222.wiff"	RGDYIPGIKVDGMDVLAVQEGTR	R	Y	99,4 %	22,4	29,1	21,4	Oxidation (+16), Deamidated (+1)	2 505,26	4	0,0055	2,2	236	258
18220-18222_ OuelletteM_20131010	18222_small	18222_small	Ingel18222_MGFPeaklist (F052590)	pyruvate dehydrogenase E1 component alpha subunit, putative	LinJ.18.1360	pyruvate dehydrogenase E1 component alpha subunit, putative	100,0 %	0,455%	42 702,4	15	18	49	Locus:1.1.1.4810.12 File:"Ingel18222.wiff"	RGDYIPGIKVDGMDVLAVQEGTR	R	Y	99,7 %	43,2	29,1	43,2	Oxidation (+16), Deamidated (+1)	2 505,26	4	0,0055	2,2	236	258
18220-18222_ OuelletteM_20131010	18222_small	18222_small	Ingel18222_MGFPeaklist (F052590)	pyruvate dehydrogenase E1 component alpha subunit, putative	LinJ.18.1360	pyruvate dehydrogenase E1 component alpha subunit, putative	100,0 %	0,455%	42 702,4	15	18	49	Locus:1.1.1.4807.7 File:"Ingel18222.wiff"	RGDYIPGIKVDGMDVLAVQEGTR	R	Y	99,7 %	66,4	29,0	64,9	Oxidation (+16)	2 504,27	4	0,0051	2,0	236	258
18220-18222_ OuelletteM_20131010	18222_small	18222_small	Ingel18222_MGFPeaklist (F052590)	pyruvate dehydrogenase E1 component alpha subunit, putative	LinJ.18.1360	pyruvate dehydrogenase E1 component alpha subunit, putative	100,0 %	0,455%	42 702,4	15	18	49	Locus:1.1.1.4806.9 File:"Ingel18222.wiff"	RGDYIPGIKVDGMDVLAVQEGTR	R	Y	99,7 %	76,7	29,0	75,1	Oxidation (+16)	2 504,27	4	0,0051	2,0	236	258
18220-18222_ OuelletteM_20131010	18222_small	18222_small	Ingel18222_MGFPeaklist (F052590)	pyruvate dehydrogenase E1 component alpha subunit, putative	LinJ.18.1360	pyruvate dehydrogenase E1 component alpha subunit, putative	100,0 %	0,455%	42 702,4	15	18	49	Locus:1.1.1.4809.11 File:"Ingel18222.wiff"	RGDYIPGIKVDGMDVLAVQEGTR	R	Y	99,7 %	93,1	29,0	93,1	Oxidation (+16)	2 504,27	4	0,0051	2,0	236	258
18220-18222_ OuelletteM_20131010	18222_small	18222_small	Ingel18222_MGFPeaklist (F052590)	pyruvate dehydrogenase E1 component alpha subunit, putative	LinJ.18.1360	pyruvate dehydrogenase E1 component alpha subunit, putative	100,0 %	0,455%	42 702,4	15	18	49	Locus:1.1.1.4485.9 File:"Ingel18222.wiff"	RMESLCDQSYK	R	L	98,5 %	20,3	27,8	16,8	Oxidation (+16), Carbamidomethyl (+57)	1 431,62	3	0,0030	2,1	59	69
18220-18222_ OuelletteM_20131010	18222_small	18222_small	Ingel18222_MGFPeaklist (F052590)	pyruvate dehydrogenase E1 component alpha subunit, putative	LinJ.18.1360	pyruvate dehydrogenase E1 component alpha subunit, putative	100,0 %	0,455%	42 702,4	15	18	49	Locus:1.1.1.4476.13 File:"Ingel18222.wiff"	RMESLCDQSYK	R	L	99,7 %	41,1	27,8	26,1	Oxidation (+16), Carbamidomethyl (+57)	1 431,62	3	0,0030	2,1	59	69
18220-18222_ OuelletteM_20131010	18222_small	18222_small	Ingel18222_MGFPeaklist (F052590)	pyruvate dehydrogenase E1 component alpha subunit, putative	LinJ.18.1360	pyruvate dehydrogenase E1 component alpha subunit, putative	100,0 %	0,455%	42 702,4	15	18	49	Locus:1.1.1.4477.12 File:"Ingel18222.wiff"	RMESLCDQSYK	R	L	99,7 %	43,3	27,8	34,3	Oxidation (+16), Carbamidomethyl (+57)	1 431,62	3	0,0030	2,1	59	69
18220-18222_ OuelletteM_20131010	18222_small	18222_small	Ingel18222_MGFPeaklist (F052590)	pyruvate dehydrogenase E1 component alpha subunit, putative	LinJ.18.1360	pyruvate dehydrogenase E1 component alpha subunit, putative	100,0 %	0,455%	42 702,4	15	18	49	Locus:1.1.1.4723.20 File:"Ingel18222.wiff"	TDMAPLPTQAAYDAEQLKK	R	S	99,6 %	27,2	30,4	27,1	Oxidation (+16)	2 106,04	3	0,0054	2,6	31	49
18220-18222_ OuelletteM_20131010	18222_small	18222_small	Ingel18222_MGFPeaklist (F052590)	pyruvate dehydrogenase E1 component alpha subunit, putative	LinJ.18.1360	pyruvate dehydrogenase E1 component alpha subunit, putative	100,0 %	0,455%	42 702,4	15	18	49	Locus:1.1.1.4725.16 File:"Ingel18222.wiff"	TDMAPLPTQAAYDAEQLKK	R	S	99,7 %	43,0	30,4	43,0	Oxidation (+16)	2 106,04	3	0,0054	2,6	31	49
18220-18222_ OuelletteM_20131010	18222_small	18222_small	Ingel18222_MGFPeaklist (F052590)	pyruvate dehydrogenase E1 component alpha subunit, putative	LinJ.18.1360	pyruvate dehydrogenase E1 component alpha subunit, putative	100,0 %	0,455%	42 702,4	15	18	49	Locus:1.1.1.4636.21 File:"Ingel18222.wiff"	VDGMDVLAVQEGTR	K	Y	99,7 %	113	30,1	101	Oxidation (+16)	1 504,72	2	-0,0015	-1,0	245	258
18220-18222_ OuelletteM_20131010	18222_small	18222_small	Ingel18222_MGFPeaklist (F052590)	pyruvate dehydrogenase E1 component alpha subunit, putative	LinJ.18.1360	pyruvate dehydrogenase E1 component alpha subunit, putative	100,0 %	0,455%	42 702,4	15	18	49	Locus:1.1.1.4637.20 File:"Ingel18222.wiff"	VDGMDVLAVQEGTR	K	Y	99,7 %	110	30,1	98,8	Oxidation (+16)	1 504,72	2	-0,0015	-1,0	245	258
18220-18222_ OuelletteM_20131010	18222_small	18222_small	Ingel18222_MGFPeaklist (F052590)	pyruvate dehydrogenase E1 component alpha subunit, putative	LinJ.18.1360	pyruvate dehydrogenase E1 component alpha subunit, putative	100,0 %	0,455%	42 702,4	15	18	49	Locus:1.1.1.4415.4 File:"Ingel18222.wiff"	YMGHSMSDPDNQYR	R	T	99,7 %	50,3	25,0	50,3	Oxidation (+16), Oxidation (+16)	1 731,66	3	0,00097	0,56	280	293
18220-18222_ OuelletteM_20131010	18222_small	18222_small	Ingel18222_MGFPeaklist (F052590)	pyruvate dehydrogenase E1 component alpha subunit, putative	LinJ.18.1360	pyruvate dehydrogenase E1 component alpha subunit, putative	100,0 %	0,455%	42 702,4	15	18	49	Locus:1.1.1.4416.4 File:"Ingel18222.wiff"	YMGHSMSDPDNQYR	R	T	99,7 %	51,3	25,0	51,3	Oxidation (+16), Oxidation (+16)	1 731,66	3	0,0013	0,73	280	293
18220-18222_ OuelletteM_20131010	18222_small	18222_small	Ingel18222_MGFPeaklist (F052590)	pyruvate dehydrogenase E1 component alpha subunit, putative	LinJ.18.1360	pyruvate dehydrogenase E1 component alpha subunit, putative	100,0 %	0,455%	42 702,4	15	18	49	Locus:1.1.1.4404.3 File:"Ingel18222.wiff"	YMGHSMSDPDNQYR	R	T	99,7 %	60,6	25,0	60,6	Oxidation (+16), Oxidation (+16)	1 731,66	3	0,0019	1,1	280	293
18220-18222_ OuelletteM_20131010	18222_small	18222_small	Ingel18222_MGFPeaklist (F052590)	pyruvate dehydrogenase E1 component alpha subunit, putative	LinJ.18.1360	pyruvate dehydrogenase E1 component alpha subunit, putative	100,0 %	0,455%	42 702,4	15	18	49	Locus:1.1.1.4393.2 File:"Ingel18222.wiff"	YMGHSMSDPDNQYR	R	T	99,7 %	65,3	25,0	65,3	Oxidation (+16), Oxidation (+16)	1 731,66	3	0,0019	1,1	280	293
18220-18222_ OuelletteM_20131010	18222_small	18222_small	Ingel18222_MGFPeaklist (F052590)	pyruvate dehydrogenase E1 component alpha subunit, putative	LinJ.18.1360	pyruvate dehydrogenase E1 component alpha subunit, putative	100,0 %	0,455%	42 702,4	15	18	49	Locus:1.1.1.4394.2 File:"Ingel18222.wiff"	YMGHSMSDPDNQYR	R	T	99,7 %	90,9	25,0	90,9	Oxidation (+16), Oxidation (+16)	1 731,66	3	0,0019	1,1	280	293
18220-18222_ OuelletteM_20131010	18222_small	18222_small	Ingel18222_MGFPeaklist (F052590)	pyruvate dehydrogenase E1 component alpha subunit, putative	LinJ.18.1360	pyruvate dehydrogenase E1 component alpha subunit, putative	100,0 %	0,455%	42 702,4	15	18	49	Locus:1.1.1.4405.2 File:"Ingel18222.wiff"	YMGHSMSDPDNQYR	R	T	99,7 %	93,1	25,0	93,1	Oxidation (+16), Oxidation (+16)	1 731,66	3	0,0019	1,1	280	293
