# Supplementary material for: Mitochondrial Proteomics of Antimony and Miltefosine Resistant Leishmania infantum
Source: Proteomes. 2015 Oct 21;3(4):328–46. doi: 10.3390/proteomes3040328 (PMC5217391; doi:10.3390/proteomes3040328)
Supplement: Supplementary File 1 [file proteomes-03-00328-s001.zip › proteomes-03-00328-supplementary/Supplementary File 2/proteins/LinJ.18.1500.xls]

Experiment name	Biological sample category	Biological sample name	MS/MS sample name	Protein group	Protein accession number	Protein name	Protein identification probability	Protein percentage of total spectra	Protein molecular weight (AMU)	Number of unique peptides	Number of unique spectra	Number of total spectra	Spectrum name	Peptide sequence	Previous amino acid	Next amino acid	Peptide identification probability	Mascot Ion score	Mascot Identity score	Mascot Delta Ion score	Modifications identified by spectrum	Actual peptide mass (AMU)	Spectrum charge	Actual minus calculated peptide mass (AMU)	Actual minus calculated peptide mass (PPM)	Peptide start index	Peptide stop index
18220-18222_ OuelletteM_20131010	18220_large	18220_large	Ingel18220_MGFPeaklist (F052591)	P-type H -ATPase, putative	LinJ.18.1500	P-type H -ATPase, putative	100,0 %	1,40%	107 382,8	22	26	95	Locus:1.1.1.5026.3 File:"Ingel18220.wiff"	ADVGIAVHGATDAAR	R	A	94,7 %	23,9	29,7	23,8		1 422,71	3	-0,0100	-7,0	616	630
18220-18222_ OuelletteM_20131010	18220_large	18220_large	Ingel18220_MGFPeaklist (F052591)	P-type H -ATPase, putative	LinJ.18.1500	P-type H -ATPase, putative	100,0 %	1,40%	107 382,8	22	26	95	Locus:1.1.1.5029.3 File:"Ingel18220.wiff"	ADVGIAVHGATDAAR	R	A	95,2 %	30,4	29,6	18,9		1 422,73	3	0,012	8,6	616	630
18220-18222_ OuelletteM_20131010	18220_large	18220_large	Ingel18220_MGFPeaklist (F052591)	P-type H -ATPase, putative	LinJ.18.1500	P-type H -ATPase, putative	100,0 %	1,40%	107 382,8	22	26	95	Locus:1.1.1.4952.4 File:"Ingel18220.wiff"	ADVGIAVHGATDAAR	R	A	95,2 %	29,2	29,6	19,6		1 422,73	3	0,011	7,9	616	630
18220-18222_ OuelletteM_20131010	18220_large	18220_large	Ingel18220_MGFPeaklist (F052591)	P-type H -ATPase, putative	LinJ.18.1500	P-type H -ATPase, putative	100,0 %	1,40%	107 382,8	22	26	95	Locus:1.1.1.5018.2 File:"Ingel18220.wiff"	ADVGIAVHGATDAAR	R	A	95,2 %	36,0	29,7	23,8		1 422,71	3	-0,015	-11	616	630
18220-18222_ OuelletteM_20131010	18220_large	18220_large	Ingel18220_MGFPeaklist (F052591)	P-type H -ATPase, putative	LinJ.18.1500	P-type H -ATPase, putative	100,0 %	1,40%	107 382,8	22	26	95	Locus:1.1.1.4976.2 File:"Ingel18220.wiff"	ADVGIAVHGATDAAR	R	A	95,2 %	31,3	29,7	20,6		1 422,71	3	-0,0070	-4,9	616	630
18220-18222_ OuelletteM_20131010	18220_large	18220_large	Ingel18220_MGFPeaklist (F052591)	P-type H -ATPase, putative	LinJ.18.1500	P-type H -ATPase, putative	100,0 %	1,40%	107 382,8	22	26	95	Locus:1.1.1.4992.4 File:"Ingel18220.wiff"	ADVGIAVHGATDAAR	R	A	95,2 %	34,2	29,7	20,8		1 422,71	3	-0,0094	-6,6	616	630
18220-18222_ OuelletteM_20131010	18220_large	18220_large	Ingel18220_MGFPeaklist (F052591)	P-type H -ATPase, putative	LinJ.18.1500	P-type H -ATPase, putative	100,0 %	1,40%	107 382,8	22	26	95	Locus:1.1.1.4975.3 File:"Ingel18220.wiff"	ADVGIAVHGATDAAR	R	A	96,4 %	30,6	29,7	26,7		1 422,71	3	-0,0070	-4,9	616	630
18220-18222_ OuelletteM_20131010	18220_large	18220_large	Ingel18220_MGFPeaklist (F052591)	P-type H -ATPase, putative	LinJ.18.1500	P-type H -ATPase, putative	100,0 %	1,40%	107 382,8	22	26	95	Locus:1.1.1.4932.6 File:"Ingel18220.wiff"	ADVGIAVHGATDAAR	R	A	96,7 %	29,2	29,6	20,3		1 422,73	3	0,0071	5,0	616	630
18220-18222_ OuelletteM_20131010	18220_large	18220_large	Ingel18220_MGFPeaklist (F052591)	P-type H -ATPase, putative	LinJ.18.1500	P-type H -ATPase, putative	100,0 %	1,40%	107 382,8	22	26	95	Locus:1.1.1.4933.5 File:"Ingel18220.wiff"	ADVGIAVHGATDAAR	R	A	97,5 %	36,1	29,6	21,4		1 422,73	3	0,0071	5,0	616	630
18220-18222_ OuelletteM_20131010	18220_large	18220_large	Ingel18220_MGFPeaklist (F052591)	P-type H -ATPase, putative	LinJ.18.1500	P-type H -ATPase, putative	100,0 %	1,40%	107 382,8	22	26	95	Locus:1.1.1.4949.4 File:"Ingel18220.wiff"	ADVGIAVHGATDAAR	R	A	98,8 %	32,1	29,7	22,5		1 422,73	3	0,0038	2,7	616	630
18220-18222_ OuelletteM_20131010	18220_large	18220_large	Ingel18220_MGFPeaklist (F052591)	P-type H -ATPase, putative	LinJ.18.1500	P-type H -ATPase, putative	100,0 %	1,40%	107 382,8	22	26	95	Locus:1.1.1.4969.4 File:"Ingel18220.wiff"	ADVGIAVHGATDAAR	R	A	98,8 %	30,5	29,7	17,5		1 422,72	3	-0,000098	-0,069	616	630
18220-18222_ OuelletteM_20131010	18220_large	18220_large	Ingel18220_MGFPeaklist (F052591)	P-type H -ATPase, putative	LinJ.18.1500	P-type H -ATPase, putative	100,0 %	1,40%	107 382,8	22	26	95	Locus:1.1.1.5067.2 File:"Ingel18220.wiff"	ADVGIAVHGATDAAR	R	A	98,9 %	31,9	29,7	20,7		1 422,72	3	0,00020	0,14	616	630
18220-18222_ OuelletteM_20131010	18220_large	18220_large	Ingel18220_MGFPeaklist (F052591)	P-type H -ATPase, putative	LinJ.18.1500	P-type H -ATPase, putative	100,0 %	1,40%	107 382,8	22	26	95	Locus:1.1.1.4817.9 File:"Ingel18220.wiff"	ADVGIAVHGATDAAR	R	A	99,0 %	39,4	29,6	35,3		1 422,68	3	-0,040	-28	616	630
18220-18222_ OuelletteM_20131010	18220_large	18220_large	Ingel18220_MGFPeaklist (F052591)	P-type H -ATPase, putative	LinJ.18.1500	P-type H -ATPase, putative	100,0 %	1,40%	107 382,8	22	26	95	Locus:1.1.1.5051.3 File:"Ingel18220.wiff"	ADVGIAVHGATDAAR	R	A	99,0 %	33,5	29,7	23,5		1 422,73	3	0,0041	2,9	616	630
18220-18222_ OuelletteM_20131010	18220_large	18220_large	Ingel18220_MGFPeaklist (F052591)	P-type H -ATPase, putative	LinJ.18.1500	P-type H -ATPase, putative	100,0 %	1,40%	107 382,8	22	26	95	Locus:1.1.1.4951.4 File:"Ingel18220.wiff"	ADVGIAVHGATDAAR	R	A	99,3 %	36,2	29,6	33,7		1 422,73	3	0,011	7,9	616	630
18220-18222_ OuelletteM_20131010	18220_large	18220_large	Ingel18220_MGFPeaklist (F052591)	P-type H -ATPase, putative	LinJ.18.1500	P-type H -ATPase, putative	100,0 %	1,40%	107 382,8	22	26	95	Locus:1.1.1.5000.3 File:"Ingel18220.wiff"	ADVGIAVHGATDAAR	R	A	99,4 %	42,1	29,6	29,4		1 422,73	3	0,012	8,1	616	630
18220-18222_ OuelletteM_20131010	18220_large	18220_large	Ingel18220_MGFPeaklist (F052591)	P-type H -ATPase, putative	LinJ.18.1500	P-type H -ATPase, putative	100,0 %	1,40%	107 382,8	22	26	95	Locus:1.1.1.5068.3 File:"Ingel18220.wiff"	ADVGIAVHGATDAAR	R	A	99,7 %	37,9	29,7	29,3		1 422,72	3	0,00020	0,14	616	630
18220-18222_ OuelletteM_20131010	18220_large	18220_large	Ingel18220_MGFPeaklist (F052591)	P-type H -ATPase, putative	LinJ.18.1500	P-type H -ATPase, putative	100,0 %	1,40%	107 382,8	22	26	95	Locus:1.1.1.5042.3 File:"Ingel18220.wiff"	ADVGIAVHGATDAAR	R	A	99,7 %	42,9	29,7	33,8		1 422,71	3	-0,014	-9,8	616	630
18220-18222_ OuelletteM_20131010	18220_large	18220_large	Ingel18220_MGFPeaklist (F052591)	P-type H -ATPase, putative	LinJ.18.1500	P-type H -ATPase, putative	100,0 %	1,40%	107 382,8	22	26	95	Locus:1.1.1.5009.3 File:"Ingel18220.wiff"	ADVGIAVHGATDAAR	R	A	99,7 %	42,7	29,5	32,9		1 422,74	3	0,017	12	616	630
18220-18222_ OuelletteM_20131010	18220_large	18220_large	Ingel18220_MGFPeaklist (F052591)	P-type H -ATPase, putative	LinJ.18.1500	P-type H -ATPase, putative	100,0 %	1,40%	107 382,8	22	26	95	Locus:1.1.1.4910.5 File:"Ingel18220.wiff"	ADVGIAVHGATDAAR	R	A	99,7 %	46,5	29,7	31,7		1 422,72	3	-0,0061	-4,3	616	630
18220-18222_ OuelletteM_20131010	18220_large	18220_large	Ingel18220_MGFPeaklist (F052591)	P-type H -ATPase, putative	LinJ.18.1500	P-type H -ATPase, putative	100,0 %	1,40%	107 382,8	22	26	95	Locus:1.1.1.4790.9 File:"Ingel18220.wiff"	ADVGIAVHGATDAAR	R	A	99,7 %	46,0	29,7	35,8		1 422,72	3	-0,0019	-1,3	616	630
18220-18222_ OuelletteM_20131010	18220_large	18220_large	Ingel18220_MGFPeaklist (F052591)	P-type H -ATPase, putative	LinJ.18.1500	P-type H -ATPase, putative	100,0 %	1,40%	107 382,8	22	26	95	Locus:1.1.1.4991.4 File:"Ingel18220.wiff"	ADVGIAVHGATDAAR	R	A	99,7 %	46,8	29,7	36,3		1 422,72	3	-0,0013	-0,91	616	630
18220-18222_ OuelletteM_20131010	18220_large	18220_large	Ingel18220_MGFPeaklist (F052591)	P-type H -ATPase, putative	LinJ.18.1500	P-type H -ATPase, putative	100,0 %	1,40%	107 382,8	22	26	95	Locus:1.1.1.4934.3 File:"Ingel18220.wiff"	ADVGIAVHGATDAAR	R	A	99,7 %	47,0	29,6	39,0		1 422,73	3	0,0071	5,0	616	630
18220-18222_ OuelletteM_20131010	18220_large	18220_large	Ingel18220_MGFPeaklist (F052591)	P-type H -ATPase, putative	LinJ.18.1500	P-type H -ATPase, putative	100,0 %	1,40%	107 382,8	22	26	95	Locus:1.1.1.4915.4 File:"Ingel18220.wiff"	ADVGIAVHGATDAAR	R	A	99,7 %	47,4	29,7	38,7		1 422,72	3	-0,0061	-4,3	616	630
18220-18222_ OuelletteM_20131010	18220_large	18220_large	Ingel18220_MGFPeaklist (F052591)	P-type H -ATPase, putative	LinJ.18.1500	P-type H -ATPase, putative	100,0 %	1,40%	107 382,8	22	26	95	Locus:1.1.1.4967.3 File:"Ingel18220.wiff"	ADVGIAVHGATDAAR	R	A	99,7 %	48,5	29,7	34,4		1 422,72	3	-0,000098	-0,069	616	630
18220-18222_ OuelletteM_20131010	18220_large	18220_large	Ingel18220_MGFPeaklist (F052591)	P-type H -ATPase, putative	LinJ.18.1500	P-type H -ATPase, putative	100,0 %	1,40%	107 382,8	22	26	95	Locus:1.1.1.4942.4 File:"Ingel18220.wiff"	ADVGIAVHGATDAAR	R	A	99,7 %	52,5	29,6	43,2		1 422,74	3	0,016	11	616	630
18220-18222_ OuelletteM_20131010	18220_large	18220_large	Ingel18220_MGFPeaklist (F052591)	P-type H -ATPase, putative	LinJ.18.1500	P-type H -ATPase, putative	100,0 %	1,40%	107 382,8	22	26	95	Locus:1.1.1.4957.3 File:"Ingel18220.wiff"	ADVGIAVHGATDAAR	R	A	99,7 %	52,7	29,7	34,7		1 422,72	3	-0,0022	-1,5	616	630
18220-18222_ OuelletteM_20131010	18220_large	18220_large	Ingel18220_MGFPeaklist (F052591)	P-type H -ATPase, putative	LinJ.18.1500	P-type H -ATPase, putative	100,0 %	1,40%	107 382,8	22	26	95	Locus:1.1.1.4783.7 File:"Ingel18220.wiff"	ADVGIAVHGATDAAR	R	A	99,7 %	53,3	29,7	41,7		1 422,71	3	-0,0091	-6,4	616	630
18220-18222_ OuelletteM_20131010	18220_large	18220_large	Ingel18220_MGFPeaklist (F052591)	P-type H -ATPase, putative	LinJ.18.1500	P-type H -ATPase, putative	100,0 %	1,40%	107 382,8	22	26	95	Locus:1.1.1.4791.6 File:"Ingel18220.wiff"	ADVGIAVHGATDAAR	R	A	99,7 %	54,4	29,7	39,5		1 422,72	3	-0,0058	-4,1	616	630
18220-18222_ OuelletteM_20131010	18220_large	18220_large	Ingel18220_MGFPeaklist (F052591)	P-type H -ATPase, putative	LinJ.18.1500	P-type H -ATPase, putative	100,0 %	1,40%	107 382,8	22	26	95	Locus:1.1.1.4774.7 File:"Ingel18220.wiff"	ADVGIAVHGATDAAR	R	A	99,7 %	58,2	29,7	50,3		1 422,71	3	-0,0091	-6,4	616	630
18220-18222_ OuelletteM_20131010	18220_large	18220_large	Ingel18220_MGFPeaklist (F052591)	P-type H -ATPase, putative	LinJ.18.1500	P-type H -ATPase, putative	100,0 %	1,40%	107 382,8	22	26	95	Locus:1.1.1.4782.12 File:"Ingel18220.wiff"	ADVGIAVHGATDAAR	R	A	99,7 %	59,5	29,7	50,9		1 422,71	3	-0,0091	-6,4	616	630
18220-18222_ OuelletteM_20131010	18220_large	18220_large	Ingel18220_MGFPeaklist (F052591)	P-type H -ATPase, putative	LinJ.18.1500	P-type H -ATPase, putative	100,0 %	1,40%	107 382,8	22	26	95	Locus:1.1.1.5003.2 File:"Ingel18220.wiff"	ADVGIAVHGATDAAR	R	A	99,7 %	64,1	29,6	52,8		1 422,73	3	0,012	8,1	616	630
18220-18222_ OuelletteM_20131010	18220_large	18220_large	Ingel18220_MGFPeaklist (F052591)	P-type H -ATPase, putative	LinJ.18.1500	P-type H -ATPase, putative	100,0 %	1,40%	107 382,8	22	26	95	Locus:1.1.1.5113.2 File:"Ingel18220.wiff"	ADVGIAVHGATDAAR	R	A	99,7 %	70,3	29,7	54,6		1 422,71	3	-0,011	-7,4	616	630
18220-18222_ OuelletteM_20131010	18220_large	18220_large	Ingel18220_MGFPeaklist (F052591)	P-type H -ATPase, putative	LinJ.18.1500	P-type H -ATPase, putative	100,0 %	1,40%	107 382,8	22	26	95	Locus:1.1.1.4775.8 File:"Ingel18220.wiff"	ADVGIAVHGATDAAR	R	A	99,7 %	78,1	29,7	75,6		1 422,71	3	-0,0091	-6,4	616	630
18220-18222_ OuelletteM_20131010	18220_large	18220_large	Ingel18220_MGFPeaklist (F052591)	P-type H -ATPase, putative	LinJ.18.1500	P-type H -ATPase, putative	100,0 %	1,40%	107 382,8	22	26	95	Locus:1.1.1.4897.14 File:"Ingel18220.wiff"	ATGPATDLLPPSK	R	G	99,7 %	65,9	29,2	59,3		1 266,68	2	-0,0066	-5,2	48	60
18220-18222_ OuelletteM_20131010	18220_large	18220_large	Ingel18220_MGFPeaklist (F052591)	P-type H -ATPase, putative	LinJ.18.1500	P-type H -ATPase, putative	100,0 %	1,40%	107 382,8	22	26	95	Locus:1.1.1.4884.17 File:"Ingel18220.wiff"	ATGPATDLLPPSK	R	G	99,7 %	75,3	29,1	65,3		1 266,68	2	-0,0020	-1,6	48	60
18220-18222_ OuelletteM_20131010	18220_large	18220_large	Ingel18220_MGFPeaklist (F052591)	P-type H -ATPase, putative	LinJ.18.1500	P-type H -ATPase, putative	100,0 %	1,40%	107 382,8	22	26	95	Locus:1.1.1.4876.12 File:"Ingel18220.wiff"	ATGPATDLLPPSK	R	G	99,7 %	76,8	29,1	69,6		1 266,68	2	-0,0020	-1,6	48	60
18220-18222_ OuelletteM_20131010	18220_large	18220_large	Ingel18220_MGFPeaklist (F052591)	P-type H -ATPase, putative	LinJ.18.1500	P-type H -ATPase, putative	100,0 %	1,40%	107 382,8	22	26	95	Locus:1.1.1.4875.16 File:"Ingel18220.wiff"	ATGPATDLLPPSK	R	G	99,7 %	86,0	29,1	81,7		1 266,68	2	-0,0020	-1,6	48	60
18220-18222_ OuelletteM_20131010	18220_large	18220_large	Ingel18220_MGFPeaklist (F052591)	P-type H -ATPase, putative	LinJ.18.1500	P-type H -ATPase, putative	100,0 %	1,40%	107 382,8	22	26	95	Locus:1.1.1.4883.17 File:"Ingel18220.wiff"	ATGPATDLLPPSK	R	G	99,7 %	86,6	29,1	77,4		1 266,68	2	-0,0020	-1,6	48	60
18220-18222_ OuelletteM_20131010	18220_large	18220_large	Ingel18220_MGFPeaklist (F052591)	P-type H -ATPase, putative	LinJ.18.1500	P-type H -ATPase, putative	100,0 %	1,40%	107 382,8	22	26	95	Locus:1.1.1.5111.8 File:"Ingel18220.wiff"	ATGPATDLLPPSKGLTTEEAEELLK	R	K	95,5 %	22,6	28,5	22,6		2 580,34	3	-0,012	-4,7	48	72
18220-18222_ OuelletteM_20131010	18220_large	18220_large	Ingel18220_MGFPeaklist (F052591)	P-type H -ATPase, putative	LinJ.18.1500	P-type H -ATPase, putative	100,0 %	1,40%	107 382,8	22	26	95	Locus:1.1.1.5069.5 File:"Ingel18220.wiff"	ATGPATDLLPPSKGLTTEEAEELLKK	R	Y	97,9 %	31,2	25,3	31,2		2 708,47	4	0,020	7,5	48	73
18220-18222_ OuelletteM_20131010	18220_large	18220_large	Ingel18220_MGFPeaklist (F052591)	P-type H -ATPase, putative	LinJ.18.1500	P-type H -ATPase, putative	100,0 %	1,40%	107 382,8	22	26	95	Locus:1.1.1.5070.6 File:"Ingel18220.wiff"	ATGPATDLLPPSKGLTTEEAEELLKK	R	Y	99,6 %	36,1	25,3	36,1		2 708,47	4	0,020	7,5	48	73
18220-18222_ OuelletteM_20131010	18220_large	18220_large	Ingel18220_MGFPeaklist (F052591)	P-type H -ATPase, putative	LinJ.18.1500	P-type H -ATPase, putative	100,0 %	1,40%	107 382,8	22	26	95	Locus:1.1.1.4860.9 File:"Ingel18220.wiff"	AVSEHDERATGPATDLLPPSK	K	G	98,3 %	22,5	29,8	22,5		2 190,10	4	0,0041	1,9	40	60
18220-18222_ OuelletteM_20131010	18220_large	18220_large	Ingel18220_MGFPeaklist (F052591)	P-type H -ATPase, putative	LinJ.18.1500	P-type H -ATPase, putative	100,0 %	1,40%	107 382,8	22	26	95	Locus:1.1.1.4859.15 File:"Ingel18220.wiff"	AVSEHDERATGPATDLLPPSK	K	G	98,4 %	25,2	29,8	24,4		2 190,10	4	0,0041	1,9	40	60
18220-18222_ OuelletteM_20131010	18220_large	18220_large	Ingel18220_MGFPeaklist (F052591)	P-type H -ATPase, putative	LinJ.18.1500	P-type H -ATPase, putative	100,0 %	1,40%	107 382,8	22	26	95	Locus:1.1.1.4856.12 File:"Ingel18220.wiff"	AVSEHDERATGPATDLLPPSK	K	G	99,2 %	33,4	29,8	30,8		2 190,10	4	0,0041	1,9	40	60
18220-18222_ OuelletteM_20131010	18220_large	18220_large	Ingel18220_MGFPeaklist (F052591)	P-type H -ATPase, putative	LinJ.18.1500	P-type H -ATPase, putative	100,0 %	1,40%	107 382,8	22	26	95	Locus:1.1.1.4850.12 File:"Ingel18220.wiff"	DANDLPEDLGEK	K	Y	99,4 %	41,3	29,4	32,3		1 314,60	2	0,0092	7,0	556	567
18220-18222_ OuelletteM_20131010	18220_large	18220_large	Ingel18220_MGFPeaklist (F052591)	P-type H -ATPase, putative	LinJ.18.1500	P-type H -ATPase, putative	100,0 %	1,40%	107 382,8	22	26	95	Locus:1.1.1.4841.17 File:"Ingel18220.wiff"	DANDLPEDLGEK	K	Y	99,7 %	38,5	29,4	38,5		1 314,60	2	0,0092	7,0	556	567
18220-18222_ OuelletteM_20131010	18220_large	18220_large	Ingel18220_MGFPeaklist (F052591)	P-type H -ATPase, putative	LinJ.18.1500	P-type H -ATPase, putative	100,0 %	1,40%	107 382,8	22	26	95	Locus:1.1.1.4849.15 File:"Ingel18220.wiff"	DANDLPEDLGEK	K	Y	99,7 %	41,2	29,4	36,4		1 314,60	2	0,0092	7,0	556	567
18220-18222_ OuelletteM_20131010	18220_large	18220_large	Ingel18220_MGFPeaklist (F052591)	P-type H -ATPase, putative	LinJ.18.1500	P-type H -ATPase, putative	100,0 %	1,40%	107 382,8	22	26	95	Locus:1.1.1.4842.16 File:"Ingel18220.wiff"	DANDLPEDLGEK	K	Y	99,7 %	57,6	29,4	56,2		1 314,60	2	0,0092	7,0	556	567
18220-18222_ OuelletteM_20131010	18220_large	18220_large	Ingel18220_MGFPeaklist (F052591)	P-type H -ATPase, putative	LinJ.18.1500	P-type H -ATPase, putative	100,0 %	1,40%	107 382,8	22	26	95	Locus:1.1.1.5146.5 File:"Ingel18220.wiff"	DSKWQQIDAAVLVPGDLVK	R	L	99,7 %	37,2	27,6	33,8		2 081,12	3	0,0086	4,1	159	177
18220-18222_ OuelletteM_20131010	18220_large	18220_large	Ingel18220_MGFPeaklist (F052591)	P-type H -ATPase, putative	LinJ.18.1500	P-type H -ATPase, putative	100,0 %	1,40%	107 382,8	22	26	95	Locus:1.1.1.4970.5 File:"Ingel18220.wiff"	FMIVETLR	K	Q	98,8 %	29,7	29,0	29,0	Oxidation (+16)	1 023,54	2	-0,00074	-0,72	587	594
18220-18222_ OuelletteM_20131010	18220_large	18220_large	Ingel18220_MGFPeaklist (F052591)	P-type H -ATPase, putative	LinJ.18.1500	P-type H -ATPase, putative	100,0 %	1,40%	107 382,8	22	26	95	Locus:1.1.1.4969.6 File:"Ingel18220.wiff"	FMIVETLR	K	Q	99,0 %	39,6	29,0	34,4	Oxidation (+16)	1 023,54	2	-0,00074	-0,72	587	594
18220-18222_ OuelletteM_20131010	18220_large	18220_large	Ingel18220_MGFPeaklist (F052591)	P-type H -ATPase, putative	LinJ.18.1500	P-type H -ATPase, putative	100,0 %	1,40%	107 382,8	22	26	95	Locus:1.1.1.5035.3 File:"Ingel18220.wiff"	FMIVETLR	K	Q	99,0 %	45,2	29,1	39,6		1 007,55	2	0,0012	1,2	587	594
18220-18222_ OuelletteM_20131010	18220_large	18220_large	Ingel18220_MGFPeaklist (F052591)	P-type H -ATPase, putative	LinJ.18.1500	P-type H -ATPase, putative	100,0 %	1,40%	107 382,8	22	26	95	Locus:1.1.1.5033.5 File:"Ingel18220.wiff"	FMIVETLR	K	Q	99,0 %	53,5	29,1	44,1		1 007,55	2	0,0012	1,2	587	594
18220-18222_ OuelletteM_20131010	18220_large	18220_large	Ingel18220_MGFPeaklist (F052591)	P-type H -ATPase, putative	LinJ.18.1500	P-type H -ATPase, putative	100,0 %	1,40%	107 382,8	22	26	95	Locus:1.1.1.5013.7 File:"Ingel18220.wiff"	GLTTEEAEELLK	K	K	98,9 %	33,8	30,3	17,7		1 331,68	2	-0,00022	-0,17	61	72
18220-18222_ OuelletteM_20131010	18220_large	18220_large	Ingel18220_MGFPeaklist (F052591)	P-type H -ATPase, putative	LinJ.18.1500	P-type H -ATPase, putative	100,0 %	1,40%	107 382,8	22	26	95	Locus:1.1.1.5011.9 File:"Ingel18220.wiff"	GLTTEEAEELLK	K	K	99,7 %	44,1	30,3	36,8		1 331,68	2	-0,00022	-0,17	61	72
18220-18222_ OuelletteM_20131010	18220_large	18220_large	Ingel18220_MGFPeaklist (F052591)	P-type H -ATPase, putative	LinJ.18.1500	P-type H -ATPase, putative	100,0 %	1,40%	107 382,8	22	26	95	Locus:1.1.1.5004.10 File:"Ingel18220.wiff"	GLTTEEAEELLK	K	K	99,7 %	55,9	30,3	40,7		1 331,68	2	-0,00022	-0,17	61	72
18220-18222_ OuelletteM_20131010	18220_large	18220_large	Ingel18220_MGFPeaklist (F052591)	P-type H -ATPase, putative	LinJ.18.1500	P-type H -ATPase, putative	100,0 %	1,40%	107 382,8	22	26	95	Locus:1.1.1.5003.9 File:"Ingel18220.wiff"	GLTTEEAEELLK	K	K	99,7 %	69,1	30,3	53,5		1 331,68	2	-0,00022	-0,17	61	72
18220-18222_ OuelletteM_20131010	18220_large	18220_large	Ingel18220_MGFPeaklist (F052591)	P-type H -ATPase, putative	LinJ.18.1500	P-type H -ATPase, putative	100,0 %	1,40%	107 382,8	22	26	95	Locus:1.1.1.4955.5 File:"Ingel18220.wiff"	GLTTEEAEELLKK	K	Y	99,7 %	50,8	30,0	48,9		1 459,78	3	0,00090	0,62	61	73
18220-18222_ OuelletteM_20131010	18220_large	18220_large	Ingel18220_MGFPeaklist (F052591)	P-type H -ATPase, putative	LinJ.18.1500	P-type H -ATPase, putative	100,0 %	1,40%	107 382,8	22	26	95	Locus:1.1.1.4958.17 File:"Ingel18220.wiff"	GLTTEEAEELLKK	K	Y	99,7 %	63,1	30,0	63,1		1 459,78	2	0,00038	0,26	61	73
18220-18222_ OuelletteM_20131010	18220_large	18220_large	Ingel18220_MGFPeaklist (F052591)	P-type H -ATPase, putative	LinJ.18.1500	P-type H -ATPase, putative	100,0 %	1,40%	107 382,8	22	26	95	Locus:1.1.1.4956.2 File:"Ingel18220.wiff"	GLTTEEAEELLKK	K	Y	99,7 %	75,2	30,0	74,3		1 459,78	3	0,00090	0,62	61	73
18220-18222_ OuelletteM_20131010	18220_large	18220_large	Ingel18220_MGFPeaklist (F052591)	P-type H -ATPase, putative	LinJ.18.1500	P-type H -ATPase, putative	100,0 %	1,40%	107 382,8	22	26	95	Locus:1.1.1.4800.21 File:"Ingel18220.wiff"	GYTCAMTGDGVNDAPALK	R	R	99,7 %	58,8	27,6	58,8	Carbamidomethyl (+57), Oxidation (+16)	1 855,82	2	0,0081	4,4	597	614
18220-18222_ OuelletteM_20131010	18220_large	18220_large	Ingel18220_MGFPeaklist (F052591)	P-type H -ATPase, putative	LinJ.18.1500	P-type H -ATPase, putative	100,0 %	1,40%	107 382,8	22	26	95	Locus:1.1.1.4802.21 File:"Ingel18220.wiff"	GYTCAMTGDGVNDAPALK	R	R	99,7 %	81,7	27,6	80,7	Carbamidomethyl (+57), Oxidation (+16)	1 855,82	2	0,0081	4,4	597	614
18220-18222_ OuelletteM_20131010	18220_large	18220_large	Ingel18220_MGFPeaklist (F052591)	P-type H -ATPase, putative	LinJ.18.1500	P-type H -ATPase, putative	100,0 %	1,40%	107 382,8	22	26	95	Locus:1.1.1.4772.5 File:"Ingel18220.wiff"	GYTCAMTGDGVNDAPALKR	R	A	99,7 %	120	28,9	120	Carbamidomethyl (+57), Oxidation (+16)	2 011,91	3	0,0031	1,6	597	615
18220-18222_ OuelletteM_20131010	18220_large	18220_large	Ingel18220_MGFPeaklist (F052591)	P-type H -ATPase, putative	LinJ.18.1500	P-type H -ATPase, putative	100,0 %	1,40%	107 382,8	22	26	95	Locus:1.1.1.4771.7 File:"Ingel18220.wiff"	GYTCAMTGDGVNDAPALKR	R	A	99,7 %	114	28,9	114	Carbamidomethyl (+57), Oxidation (+16)	2 011,91	3	0,0031	1,6	597	615
18220-18222_ OuelletteM_20131010	18220_large	18220_large	Ingel18220_MGFPeaklist (F052591)	P-type H -ATPase, putative	LinJ.18.1500	P-type H -ATPase, putative	100,0 %	1,40%	107 382,8	22	26	95	Locus:1.1.1.4888.10 File:"Ingel18220.wiff"	LGLAQLPQGK	R	L	99,7 %	56,0	26,8	48,2		1 023,61	2	0,0023	2,2	778	787
18220-18222_ OuelletteM_20131010	18220_large	18220_large	Ingel18220_MGFPeaklist (F052591)	P-type H -ATPase, putative	LinJ.18.1500	P-type H -ATPase, putative	100,0 %	1,40%	107 382,8	22	26	95	Locus:1.1.1.4889.8 File:"Ingel18220.wiff"	LGLAQLPQGK	R	L	99,7 %	58,5	26,8	54,7		1 023,61	2	0,0023	2,2	778	787
18220-18222_ OuelletteM_20131010	18220_large	18220_large	Ingel18220_MGFPeaklist (F052591)	P-type H -ATPase, putative	LinJ.18.1500	P-type H -ATPase, putative	100,0 %	1,40%	107 382,8	22	26	95	Locus:1.1.1.5136.2 File:"Ingel18220.wiff"	MLDLDPNILTADKLPQIK	R	D	99,7 %	40,0	28,4	40,0	Oxidation (+16)	2 053,10	3	-0,0088	-4,3	538	555
18220-18222_ OuelletteM_20131010	18220_large	18220_large	Ingel18220_MGFPeaklist (F052591)	P-type H -ATPase, putative	LinJ.18.1500	P-type H -ATPase, putative	100,0 %	1,40%	107 382,8	22	26	95	Locus:1.1.1.5137.3 File:"Ingel18220.wiff"	MLDLDPNILTADKLPQIK	R	D	99,7 %	74,9	28,4	74,9	Oxidation (+16)	2 053,10	3	-0,0088	-4,3	538	555
18220-18222_ OuelletteM_20131010	18220_large	18220_large	Ingel18220_MGFPeaklist (F052591)	P-type H -ATPase, putative	LinJ.18.1500	P-type H -ATPase, putative	100,0 %	1,40%	107 382,8	22	26	95	Locus:1.1.1.5024.5 File:"Ingel18220.wiff"	MLSFLTYR	R	I	99,0 %	39,1	31,0	31,9	Oxidation (+16)	1 045,53	2	0,0014	1,3	659	666
18220-18222_ OuelletteM_20131010	18220_large	18220_large	Ingel18220_MGFPeaklist (F052591)	P-type H -ATPase, putative	LinJ.18.1500	P-type H -ATPase, putative	100,0 %	1,40%	107 382,8	22	26	95	Locus:1.1.1.5025.4 File:"Ingel18220.wiff"	MLSFLTYR	R	I	99,0 %	42,9	31,0	36,4	Oxidation (+16)	1 045,53	2	0,0014	1,3	659	666
18220-18222_ OuelletteM_20131010	18220_large	18220_large	Ingel18220_MGFPeaklist (F052591)	P-type H -ATPase, putative	LinJ.18.1500	P-type H -ATPase, putative	100,0 %	1,40%	107 382,8	22	26	95	Locus:1.1.1.4741.2 File:"Ingel18220.wiff"	NSLKPTATVYR	K	D	99,4 %	42,3	29,6	27,8		1 248,68	3	-0,0061	-4,9	148	158
18220-18222_ OuelletteM_20131010	18220_large	18220_large	Ingel18220_MGFPeaklist (F052591)	P-type H -ATPase, putative	LinJ.18.1500	P-type H -ATPase, putative	100,0 %	1,40%	107 382,8	22	26	95	Locus:1.1.1.4761.4 File:"Ingel18220.wiff"	NSLKPTATVYR	K	D	99,7 %	43,2	29,8	38,6	Deamidated (+1)	1 249,66	3	-0,0061	-4,9	148	158
18220-18222_ OuelletteM_20131010	18220_large	18220_large	Ingel18220_MGFPeaklist (F052591)	P-type H -ATPase, putative	LinJ.18.1500	P-type H -ATPase, putative	100,0 %	1,40%	107 382,8	22	26	95	Locus:1.1.1.4730.4 File:"Ingel18220.wiff"	NSLKPTATVYR	K	D	99,7 %	44,2	29,6	33,7		1 248,68	3	-0,0061	-4,9	148	158
18220-18222_ OuelletteM_20131010	18220_large	18220_large	Ingel18220_MGFPeaklist (F052591)	P-type H -ATPase, putative	LinJ.18.1500	P-type H -ATPase, putative	100,0 %	1,40%	107 382,8	22	26	95	Locus:1.1.1.4740.2 File:"Ingel18220.wiff"	NSLKPTATVYR	K	D	99,7 %	53,1	29,6	40,8		1 248,68	3	-0,0061	-4,9	148	158
18220-18222_ OuelletteM_20131010	18220_large	18220_large	Ingel18220_MGFPeaklist (F052591)	P-type H -ATPase, putative	LinJ.18.1500	P-type H -ATPase, putative	100,0 %	1,40%	107 382,8	22	26	95	Locus:1.1.1.4733.2 File:"Ingel18220.wiff"	NSLKPTATVYR	K	D	99,7 %	55,8	29,6	37,7		1 248,68	3	-0,0061	-4,9	148	158
18220-18222_ OuelletteM_20131010	18220_large	18220_large	Ingel18220_MGFPeaklist (F052591)	P-type H -ATPase, putative	LinJ.18.1500	P-type H -ATPase, putative	100,0 %	1,40%	107 382,8	22	26	95	Locus:1.1.1.4750.4 File:"Ingel18220.wiff"	NSLKPTATVYR	K	D	99,7 %	57,1	29,7	41,2		1 248,67	3	-0,012	-9,7	148	158
18220-18222_ OuelletteM_20131010	18220_large	18220_large	Ingel18220_MGFPeaklist (F052591)	P-type H -ATPase, putative	LinJ.18.1500	P-type H -ATPase, putative	100,0 %	1,40%	107 382,8	22	26	95	Locus:1.1.1.4731.4 File:"Ingel18220.wiff"	NSLKPTATVYR	K	D	99,7 %	64,5	29,6	50,6		1 248,68	3	-0,0061	-4,9	148	158
18220-18222_ OuelletteM_20131010	18220_large	18220_large	Ingel18220_MGFPeaklist (F052591)	P-type H -ATPase, putative	LinJ.18.1500	P-type H -ATPase, putative	100,0 %	1,40%	107 382,8	22	26	95	Locus:1.1.1.4732.5 File:"Ingel18220.wiff"	NSLKPTATVYR	K	D	99,7 %	73,2	29,6	58,0		1 248,68	3	-0,0061	-4,9	148	158
18220-18222_ OuelletteM_20131010	18220_large	18220_large	Ingel18220_MGFPeaklist (F052591)	P-type H -ATPase, putative	LinJ.18.1500	P-type H -ATPase, putative	100,0 %	1,40%	107 382,8	22	26	95	Locus:1.1.1.4753.14 File:"Ingel18220.wiff"	QRGYTCAMTGDGVNDAPALKR	R	A	99,7 %	67,6	29,3	65,3	Carbamidomethyl (+57), Oxidation (+16)	2 296,08	4	0,0065	2,8	595	615
18220-18222_ OuelletteM_20131010	18220_large	18220_large	Ingel18220_MGFPeaklist (F052591)	P-type H -ATPase, putative	LinJ.18.1500	P-type H -ATPase, putative	100,0 %	1,40%	107 382,8	22	26	95	Locus:1.1.1.4746.10 File:"Ingel18220.wiff"	RADVGIAVHGATDAAR	K	A	99,7 %	38,1	29,8	25,0		1 578,82	3	-0,00040	-0,25	615	630
18220-18222_ OuelletteM_20131010	18220_large	18220_large	Ingel18220_MGFPeaklist (F052591)	P-type H -ATPase, putative	LinJ.18.1500	P-type H -ATPase, putative	100,0 %	1,40%	107 382,8	22	26	95	Locus:1.1.1.4748.14 File:"Ingel18220.wiff"	RADVGIAVHGATDAAR	K	A	99,7 %	54,5	29,8	45,3		1 578,82	3	-0,00040	-0,25	615	630
18220-18222_ OuelletteM_20131010	18220_large	18220_large	Ingel18220_MGFPeaklist (F052591)	P-type H -ATPase, putative	LinJ.18.1500	P-type H -ATPase, putative	100,0 %	1,40%	107 382,8	22	26	95	Locus:1.1.1.5077.5 File:"Ingel18220.wiff"	STLVLAALAAK	K	W	99,2 %	38,1	27,8	28,7		1 056,66	2	0,0063	5,9	378	388
18220-18222_ OuelletteM_20131010	18220_large	18220_large	Ingel18220_MGFPeaklist (F052591)	P-type H -ATPase, putative	LinJ.18.1500	P-type H -ATPase, putative	100,0 %	1,40%	107 382,8	22	26	95	Locus:1.1.1.5061.4 File:"Ingel18220.wiff"	STLVLAALAAK	K	W	99,7 %	39,7	28,0	32,6		1 056,66	2	0,0033	3,1	378	388
18220-18222_ OuelletteM_20131010	18220_large	18220_large	Ingel18220_MGFPeaklist (F052591)	P-type H -ATPase, putative	LinJ.18.1500	P-type H -ATPase, putative	100,0 %	1,40%	107 382,8	22	26	95	Locus:1.1.1.5070.5 File:"Ingel18220.wiff"	STLVLAALAAK	K	W	99,7 %	45,4	28,0	35,8		1 056,66	2	0,0033	3,1	378	388
18220-18222_ OuelletteM_20131010	18220_large	18220_large	Ingel18220_MGFPeaklist (F052591)	P-type H -ATPase, putative	LinJ.18.1500	P-type H -ATPase, putative	100,0 %	1,40%	107 382,8	22	26	95	Locus:1.1.1.5062.5 File:"Ingel18220.wiff"	STLVLAALAAK	K	W	99,7 %	49,2	28,0	40,8		1 056,66	2	0,0033	3,1	378	388
18220-18222_ OuelletteM_20131010	18220_large	18220_large	Ingel18220_MGFPeaklist (F052591)	P-type H -ATPase, putative	LinJ.18.1500	P-type H -ATPase, putative	100,0 %	1,40%	107 382,8	22	26	95	Locus:1.1.1.5069.4 File:"Ingel18220.wiff"	STLVLAALAAK	K	W	99,7 %	51,8	28,0	42,7		1 056,66	2	0,0033	3,1	378	388
18220-18222_ OuelletteM_20131010	18220_large	18220_large	Ingel18220_MGFPeaklist (F052591)	P-type H -ATPase, putative	LinJ.18.1500	P-type H -ATPase, putative	100,0 %	1,40%	107 382,8	22	26	95	Locus:1.1.1.4739.2 File:"Ingel18220.wiff"	TGTLTLNK	K	M	99,0 %	47,0	30,1	31,6		846,47	2	-0,0070	-8,3	353	360
18220-18222_ OuelletteM_20131010	18220_large	18220_large	Ingel18220_MGFPeaklist (F052591)	P-type H -ATPase, putative	LinJ.18.1500	P-type H -ATPase, putative	100,0 %	1,40%	107 382,8	22	26	95	Locus:1.1.1.5123.2 File:"Ingel18220.wiff"	TPSWLIYVR	K	G	99,7 %	60,5	29,5	48,0		1 133,62	2	-0,0027	-2,4	84	92
18220-18222_ OuelletteM_20131010	18220_large	18220_large	Ingel18220_MGFPeaklist (F052591)	P-type H -ATPase, putative	LinJ.18.1500	P-type H -ATPase, putative	100,0 %	1,40%	107 382,8	22	26	95	Locus:1.1.1.5115.2 File:"Ingel18220.wiff"	TPSWLIYVR	K	G	99,7 %	64,2	29,5	53,9		1 133,62	2	-0,0027	-2,4	84	92
18220-18222_ OuelletteM_20131010	18220_large	18220_large	Ingel18220_MGFPeaklist (F052591)	P-type H -ATPase, putative	LinJ.18.1500	P-type H -ATPase, putative	100,0 %	1,40%	107 382,8	22	26	95	Locus:1.1.1.5116.2 File:"Ingel18220.wiff"	TPSWLIYVR	K	G	99,7 %	64,8	29,5	53,2		1 133,62	2	-0,0027	-2,4	84	92
18220-18222_ OuelletteM_20131010	18220_large	18220_large	Ingel18220_MGFPeaklist (F052591)	P-type H -ATPase, putative	LinJ.18.1500	P-type H -ATPase, putative	100,0 %	1,40%	107 382,8	22	26	95	Locus:1.1.1.5124.2 File:"Ingel18220.wiff"	TPSWLIYVR	K	G	99,7 %	73,3	29,5	60,8		1 133,62	2	-0,0027	-2,4	84	92
18220-18222_ OuelletteM_20131010	18220_large	18220_large	Ingel18220_MGFPeaklist (F052591)	P-type H -ATPase, putative	LinJ.18.1500	P-type H -ATPase, putative	100,0 %	1,40%	107 382,8	22	26	95	Locus:1.1.1.5148.6 File:"Ingel18220.wiff"	WQQIDAAVLVPGDLVK	K	L	98,7 %	31,3	27,4	30,2		1 750,97	2	0,0070	4,0	162	177
18220-18222_ OuelletteM_20131010	18220_large	18220_large	Ingel18220_MGFPeaklist (F052591)	P-type H -ATPase, putative	LinJ.18.1500	P-type H -ATPase, putative	100,0 %	1,40%	107 382,8	22	26	95	Locus:1.1.1.5148.2 File:"Ingel18220.wiff"	WQQIDAAVLVPGDLVK	K	L	99,7 %	51,5	28,0	49,1		1 750,96	3	-0,0051	-2,9	162	177
18220-18222_ OuelletteM_20131010	18220_large	18220_large	Ingel18220_MGFPeaklist (F052591)	P-type H -ATPase, putative	LinJ.18.1500	P-type H -ATPase, putative	100,0 %	1,40%	107 382,8	22	26	95	Locus:1.1.1.5149.7 File:"Ingel18220.wiff"	WQQIDAAVLVPGDLVK	K	L	99,7 %	58,1	27,4	51,4		1 750,97	2	0,0070	4,0	162	177
18220-18222_ OuelletteM_20131010	18220_large	18220_large	Ingel18220_MGFPeaklist (F052591)	P-type H -ATPase, putative	LinJ.18.1510	P-type H -ATPase, putative	100,0 %	1,40%	107 303,8	22	26	95	Locus:1.1.1.5026.3 File:"Ingel18220.wiff"	ADVGIAVHGATDAAR	R	A	94,7 %	23,9	29,7	23,8		1 422,71	3	-0,0100	-7,0	616	630
18220-18222_ OuelletteM_20131010	18220_large	18220_large	Ingel18220_MGFPeaklist (F052591)	P-type H -ATPase, putative	LinJ.18.1510	P-type H -ATPase, putative	100,0 %	1,40%	107 303,8	22	26	95	Locus:1.1.1.5029.3 File:"Ingel18220.wiff"	ADVGIAVHGATDAAR	R	A	95,2 %	30,4	29,6	18,9		1 422,73	3	0,012	8,6	616	630
18220-18222_ OuelletteM_20131010	18220_large	18220_large	Ingel18220_MGFPeaklist (F052591)	P-type H -ATPase, putative	LinJ.18.1510	P-type H -ATPase, putative	100,0 %	1,40%	107 303,8	22	26	95	Locus:1.1.1.4952.4 File:"Ingel18220.wiff"	ADVGIAVHGATDAAR	R	A	95,2 %	29,2	29,6	19,6		1 422,73	3	0,011	7,9	616	630
18220-18222_ OuelletteM_20131010	18220_large	18220_large	Ingel18220_MGFPeaklist (F052591)	P-type H -ATPase, putative	LinJ.18.1510	P-type H -ATPase, putative	100,0 %	1,40%	107 303,8	22	26	95	Locus:1.1.1.5018.2 File:"Ingel18220.wiff"	ADVGIAVHGATDAAR	R	A	95,2 %	36,0	29,7	23,8		1 422,71	3	-0,015	-11	616	630
18220-18222_ OuelletteM_20131010	18220_large	18220_large	Ingel18220_MGFPeaklist (F052591)	P-type H -ATPase, putative	LinJ.18.1510	P-type H -ATPase, putative	100,0 %	1,40%	107 303,8	22	26	95	Locus:1.1.1.4976.2 File:"Ingel18220.wiff"	ADVGIAVHGATDAAR	R	A	95,2 %	31,3	29,7	20,6		1 422,71	3	-0,0070	-4,9	616	630
18220-18222_ OuelletteM_20131010	18220_large	18220_large	Ingel18220_MGFPeaklist (F052591)	P-type H -ATPase, putative	LinJ.18.1510	P-type H -ATPase, putative	100,0 %	1,40%	107 303,8	22	26	95	Locus:1.1.1.4992.4 File:"Ingel18220.wiff"	ADVGIAVHGATDAAR	R	A	95,2 %	34,2	29,7	20,8		1 422,71	3	-0,0094	-6,6	616	630
18220-18222_ OuelletteM_20131010	18220_large	18220_large	Ingel18220_MGFPeaklist (F052591)	P-type H -ATPase, putative	LinJ.18.1510	P-type H -ATPase, putative	100,0 %	1,40%	107 303,8	22	26	95	Locus:1.1.1.4975.3 File:"Ingel18220.wiff"	ADVGIAVHGATDAAR	R	A	96,4 %	30,6	29,7	26,7		1 422,71	3	-0,0070	-4,9	616	630
18220-18222_ OuelletteM_20131010	18220_large	18220_large	Ingel18220_MGFPeaklist (F052591)	P-type H -ATPase, putative	LinJ.18.1510	P-type H -ATPase, putative	100,0 %	1,40%	107 303,8	22	26	95	Locus:1.1.1.4932.6 File:"Ingel18220.wiff"	ADVGIAVHGATDAAR	R	A	96,7 %	29,2	29,6	20,3		1 422,73	3	0,0071	5,0	616	630
18220-18222_ OuelletteM_20131010	18220_large	18220_large	Ingel18220_MGFPeaklist (F052591)	P-type H -ATPase, putative	LinJ.18.1510	P-type H -ATPase, putative	100,0 %	1,40%	107 303,8	22	26	95	Locus:1.1.1.4933.5 File:"Ingel18220.wiff"	ADVGIAVHGATDAAR	R	A	97,5 %	36,1	29,6	21,4		1 422,73	3	0,0071	5,0	616	630
18220-18222_ OuelletteM_20131010	18220_large	18220_large	Ingel18220_MGFPeaklist (F052591)	P-type H -ATPase, putative	LinJ.18.1510	P-type H -ATPase, putative	100,0 %	1,40%	107 303,8	22	26	95	Locus:1.1.1.4949.4 File:"Ingel18220.wiff"	ADVGIAVHGATDAAR	R	A	98,8 %	32,1	29,7	22,5		1 422,73	3	0,0038	2,7	616	630
18220-18222_ OuelletteM_20131010	18220_large	18220_large	Ingel18220_MGFPeaklist (F052591)	P-type H -ATPase, putative	LinJ.18.1510	P-type H -ATPase, putative	100,0 %	1,40%	107 303,8	22	26	95	Locus:1.1.1.4969.4 File:"Ingel18220.wiff"	ADVGIAVHGATDAAR	R	A	98,8 %	30,5	29,7	17,5		1 422,72	3	-0,000098	-0,069	616	630
18220-18222_ OuelletteM_20131010	18220_large	18220_large	Ingel18220_MGFPeaklist (F052591)	P-type H -ATPase, putative	LinJ.18.1510	P-type H -ATPase, putative	100,0 %	1,40%	107 303,8	22	26	95	Locus:1.1.1.5067.2 File:"Ingel18220.wiff"	ADVGIAVHGATDAAR	R	A	98,9 %	31,9	29,7	20,7		1 422,72	3	0,00020	0,14	616	630
18220-18222_ OuelletteM_20131010	18220_large	18220_large	Ingel18220_MGFPeaklist (F052591)	P-type H -ATPase, putative	LinJ.18.1510	P-type H -ATPase, putative	100,0 %	1,40%	107 303,8	22	26	95	Locus:1.1.1.4817.9 File:"Ingel18220.wiff"	ADVGIAVHGATDAAR	R	A	99,0 %	39,4	29,6	35,3		1 422,68	3	-0,040	-28	616	630
18220-18222_ OuelletteM_20131010	18220_large	18220_large	Ingel18220_MGFPeaklist (F052591)	P-type H -ATPase, putative	LinJ.18.1510	P-type H -ATPase, putative	100,0 %	1,40%	107 303,8	22	26	95	Locus:1.1.1.5051.3 File:"Ingel18220.wiff"	ADVGIAVHGATDAAR	R	A	99,0 %	33,5	29,7	23,5		1 422,73	3	0,0041	2,9	616	630
18220-18222_ OuelletteM_20131010	18220_large	18220_large	Ingel18220_MGFPeaklist (F052591)	P-type H -ATPase, putative	LinJ.18.1510	P-type H -ATPase, putative	100,0 %	1,40%	107 303,8	22	26	95	Locus:1.1.1.4951.4 File:"Ingel18220.wiff"	ADVGIAVHGATDAAR	R	A	99,3 %	36,2	29,6	33,7		1 422,73	3	0,011	7,9	616	630
18220-18222_ OuelletteM_20131010	18220_large	18220_large	Ingel18220_MGFPeaklist (F052591)	P-type H -ATPase, putative	LinJ.18.1510	P-type H -ATPase, putative	100,0 %	1,40%	107 303,8	22	26	95	Locus:1.1.1.5000.3 File:"Ingel18220.wiff"	ADVGIAVHGATDAAR	R	A	99,4 %	42,1	29,6	29,4		1 422,73	3	0,012	8,1	616	630
18220-18222_ OuelletteM_20131010	18220_large	18220_large	Ingel18220_MGFPeaklist (F052591)	P-type H -ATPase, putative	LinJ.18.1510	P-type H -ATPase, putative	100,0 %	1,40%	107 303,8	22	26	95	Locus:1.1.1.5068.3 File:"Ingel18220.wiff"	ADVGIAVHGATDAAR	R	A	99,7 %	37,9	29,7	29,3		1 422,72	3	0,00020	0,14	616	630
18220-18222_ OuelletteM_20131010	18220_large	18220_large	Ingel18220_MGFPeaklist (F052591)	P-type H -ATPase, putative	LinJ.18.1510	P-type H -ATPase, putative	100,0 %	1,40%	107 303,8	22	26	95	Locus:1.1.1.5042.3 File:"Ingel18220.wiff"	ADVGIAVHGATDAAR	R	A	99,7 %	42,9	29,7	33,8		1 422,71	3	-0,014	-9,8	616	630
18220-18222_ OuelletteM_20131010	18220_large	18220_large	Ingel18220_MGFPeaklist (F052591)	P-type H -ATPase, putative	LinJ.18.1510	P-type H -ATPase, putative	100,0 %	1,40%	107 303,8	22	26	95	Locus:1.1.1.5009.3 File:"Ingel18220.wiff"	ADVGIAVHGATDAAR	R	A	99,7 %	42,7	29,5	32,9		1 422,74	3	0,017	12	616	630
18220-18222_ OuelletteM_20131010	18220_large	18220_large	Ingel18220_MGFPeaklist (F052591)	P-type H -ATPase, putative	LinJ.18.1510	P-type H -ATPase, putative	100,0 %	1,40%	107 303,8	22	26	95	Locus:1.1.1.4910.5 File:"Ingel18220.wiff"	ADVGIAVHGATDAAR	R	A	99,7 %	46,5	29,7	31,7		1 422,72	3	-0,0061	-4,3	616	630
18220-18222_ OuelletteM_20131010	18220_large	18220_large	Ingel18220_MGFPeaklist (F052591)	P-type H -ATPase, putative	LinJ.18.1510	P-type H -ATPase, putative	100,0 %	1,40%	107 303,8	22	26	95	Locus:1.1.1.4790.9 File:"Ingel18220.wiff"	ADVGIAVHGATDAAR	R	A	99,7 %	46,0	29,7	35,8		1 422,72	3	-0,0019	-1,3	616	630
18220-18222_ OuelletteM_20131010	18220_large	18220_large	Ingel18220_MGFPeaklist (F052591)	P-type H -ATPase, putative	LinJ.18.1510	P-type H -ATPase, putative	100,0 %	1,40%	107 303,8	22	26	95	Locus:1.1.1.4991.4 File:"Ingel18220.wiff"	ADVGIAVHGATDAAR	R	A	99,7 %	46,8	29,7	36,3		1 422,72	3	-0,0013	-0,91	616	630
18220-18222_ OuelletteM_20131010	18220_large	18220_large	Ingel18220_MGFPeaklist (F052591)	P-type H -ATPase, putative	LinJ.18.1510	P-type H -ATPase, putative	100,0 %	1,40%	107 303,8	22	26	95	Locus:1.1.1.4934.3 File:"Ingel18220.wiff"	ADVGIAVHGATDAAR	R	A	99,7 %	47,0	29,6	39,0		1 422,73	3	0,0071	5,0	616	630
18220-18222_ OuelletteM_20131010	18220_large	18220_large	Ingel18220_MGFPeaklist (F052591)	P-type H -ATPase, putative	LinJ.18.1510	P-type H -ATPase, putative	100,0 %	1,40%	107 303,8	22	26	95	Locus:1.1.1.4915.4 File:"Ingel18220.wiff"	ADVGIAVHGATDAAR	R	A	99,7 %	47,4	29,7	38,7		1 422,72	3	-0,0061	-4,3	616	630
18220-18222_ OuelletteM_20131010	18220_large	18220_large	Ingel18220_MGFPeaklist (F052591)	P-type H -ATPase, putative	LinJ.18.1510	P-type H -ATPase, putative	100,0 %	1,40%	107 303,8	22	26	95	Locus:1.1.1.4967.3 File:"Ingel18220.wiff"	ADVGIAVHGATDAAR	R	A	99,7 %	48,5	29,7	34,4		1 422,72	3	-0,000098	-0,069	616	630
18220-18222_ OuelletteM_20131010	18220_large	18220_large	Ingel18220_MGFPeaklist (F052591)	P-type H -ATPase, putative	LinJ.18.1510	P-type H -ATPase, putative	100,0 %	1,40%	107 303,8	22	26	95	Locus:1.1.1.4942.4 File:"Ingel18220.wiff"	ADVGIAVHGATDAAR	R	A	99,7 %	52,5	29,6	43,2		1 422,74	3	0,016	11	616	630
18220-18222_ OuelletteM_20131010	18220_large	18220_large	Ingel18220_MGFPeaklist (F052591)	P-type H -ATPase, putative	LinJ.18.1510	P-type H -ATPase, putative	100,0 %	1,40%	107 303,8	22	26	95	Locus:1.1.1.4957.3 File:"Ingel18220.wiff"	ADVGIAVHGATDAAR	R	A	99,7 %	52,7	29,7	34,7		1 422,72	3	-0,0022	-1,5	616	630
18220-18222_ OuelletteM_20131010	18220_large	18220_large	Ingel18220_MGFPeaklist (F052591)	P-type H -ATPase, putative	LinJ.18.1510	P-type H -ATPase, putative	100,0 %	1,40%	107 303,8	22	26	95	Locus:1.1.1.4783.7 File:"Ingel18220.wiff"	ADVGIAVHGATDAAR	R	A	99,7 %	53,3	29,7	41,7		1 422,71	3	-0,0091	-6,4	616	630
18220-18222_ OuelletteM_20131010	18220_large	18220_large	Ingel18220_MGFPeaklist (F052591)	P-type H -ATPase, putative	LinJ.18.1510	P-type H -ATPase, putative	100,0 %	1,40%	107 303,8	22	26	95	Locus:1.1.1.4791.6 File:"Ingel18220.wiff"	ADVGIAVHGATDAAR	R	A	99,7 %	54,4	29,7	39,5		1 422,72	3	-0,0058	-4,1	616	630
18220-18222_ OuelletteM_20131010	18220_large	18220_large	Ingel18220_MGFPeaklist (F052591)	P-type H -ATPase, putative	LinJ.18.1510	P-type H -ATPase, putative	100,0 %	1,40%	107 303,8	22	26	95	Locus:1.1.1.4774.7 File:"Ingel18220.wiff"	ADVGIAVHGATDAAR	R	A	99,7 %	58,2	29,7	50,3		1 422,71	3	-0,0091	-6,4	616	630
18220-18222_ OuelletteM_20131010	18220_large	18220_large	Ingel18220_MGFPeaklist (F052591)	P-type H -ATPase, putative	LinJ.18.1510	P-type H -ATPase, putative	100,0 %	1,40%	107 303,8	22	26	95	Locus:1.1.1.4782.12 File:"Ingel18220.wiff"	ADVGIAVHGATDAAR	R	A	99,7 %	59,5	29,7	50,9		1 422,71	3	-0,0091	-6,4	616	630
18220-18222_ OuelletteM_20131010	18220_large	18220_large	Ingel18220_MGFPeaklist (F052591)	P-type H -ATPase, putative	LinJ.18.1510	P-type H -ATPase, putative	100,0 %	1,40%	107 303,8	22	26	95	Locus:1.1.1.5003.2 File:"Ingel18220.wiff"	ADVGIAVHGATDAAR	R	A	99,7 %	64,1	29,6	52,8		1 422,73	3	0,012	8,1	616	630
18220-18222_ OuelletteM_20131010	18220_large	18220_large	Ingel18220_MGFPeaklist (F052591)	P-type H -ATPase, putative	LinJ.18.1510	P-type H -ATPase, putative	100,0 %	1,40%	107 303,8	22	26	95	Locus:1.1.1.5113.2 File:"Ingel18220.wiff"	ADVGIAVHGATDAAR	R	A	99,7 %	70,3	29,7	54,6		1 422,71	3	-0,011	-7,4	616	630
18220-18222_ OuelletteM_20131010	18220_large	18220_large	Ingel18220_MGFPeaklist (F052591)	P-type H -ATPase, putative	LinJ.18.1510	P-type H -ATPase, putative	100,0 %	1,40%	107 303,8	22	26	95	Locus:1.1.1.4775.8 File:"Ingel18220.wiff"	ADVGIAVHGATDAAR	R	A	99,7 %	78,1	29,7	75,6		1 422,71	3	-0,0091	-6,4	616	630
18220-18222_ OuelletteM_20131010	18220_large	18220_large	Ingel18220_MGFPeaklist (F052591)	P-type H -ATPase, putative	LinJ.18.1510	P-type H -ATPase, putative	100,0 %	1,40%	107 303,8	22	26	95	Locus:1.1.1.4897.14 File:"Ingel18220.wiff"	ATGPATDLLPPSK	R	G	99,7 %	65,9	29,2	59,3		1 266,68	2	-0,0066	-5,2	48	60
18220-18222_ OuelletteM_20131010	18220_large	18220_large	Ingel18220_MGFPeaklist (F052591)	P-type H -ATPase, putative	LinJ.18.1510	P-type H -ATPase, putative	100,0 %	1,40%	107 303,8	22	26	95	Locus:1.1.1.4884.17 File:"Ingel18220.wiff"	ATGPATDLLPPSK	R	G	99,7 %	75,3	29,1	65,3		1 266,68	2	-0,0020	-1,6	48	60
18220-18222_ OuelletteM_20131010	18220_large	18220_large	Ingel18220_MGFPeaklist (F052591)	P-type H -ATPase, putative	LinJ.18.1510	P-type H -ATPase, putative	100,0 %	1,40%	107 303,8	22	26	95	Locus:1.1.1.4876.12 File:"Ingel18220.wiff"	ATGPATDLLPPSK	R	G	99,7 %	76,8	29,1	69,6		1 266,68	2	-0,0020	-1,6	48	60
18220-18222_ OuelletteM_20131010	18220_large	18220_large	Ingel18220_MGFPeaklist (F052591)	P-type H -ATPase, putative	LinJ.18.1510	P-type H -ATPase, putative	100,0 %	1,40%	107 303,8	22	26	95	Locus:1.1.1.4875.16 File:"Ingel18220.wiff"	ATGPATDLLPPSK	R	G	99,7 %	86,0	29,1	81,7		1 266,68	2	-0,0020	-1,6	48	60
18220-18222_ OuelletteM_20131010	18220_large	18220_large	Ingel18220_MGFPeaklist (F052591)	P-type H -ATPase, putative	LinJ.18.1510	P-type H -ATPase, putative	100,0 %	1,40%	107 303,8	22	26	95	Locus:1.1.1.4883.17 File:"Ingel18220.wiff"	ATGPATDLLPPSK	R	G	99,7 %	86,6	29,1	77,4		1 266,68	2	-0,0020	-1,6	48	60
18220-18222_ OuelletteM_20131010	18220_large	18220_large	Ingel18220_MGFPeaklist (F052591)	P-type H -ATPase, putative	LinJ.18.1510	P-type H -ATPase, putative	100,0 %	1,40%	107 303,8	22	26	95	Locus:1.1.1.5111.8 File:"Ingel18220.wiff"	ATGPATDLLPPSKGLTTEEAEELLK	R	K	95,5 %	22,6	28,5	22,6		2 580,34	3	-0,012	-4,7	48	72
18220-18222_ OuelletteM_20131010	18220_large	18220_large	Ingel18220_MGFPeaklist (F052591)	P-type H -ATPase, putative	LinJ.18.1510	P-type H -ATPase, putative	100,0 %	1,40%	107 303,8	22	26	95	Locus:1.1.1.5069.5 File:"Ingel18220.wiff"	ATGPATDLLPPSKGLTTEEAEELLKK	R	Y	97,9 %	31,2	25,3	31,2		2 708,47	4	0,020	7,5	48	73
18220-18222_ OuelletteM_20131010	18220_large	18220_large	Ingel18220_MGFPeaklist (F052591)	P-type H -ATPase, putative	LinJ.18.1510	P-type H -ATPase, putative	100,0 %	1,40%	107 303,8	22	26	95	Locus:1.1.1.5070.6 File:"Ingel18220.wiff"	ATGPATDLLPPSKGLTTEEAEELLKK	R	Y	99,6 %	36,1	25,3	36,1		2 708,47	4	0,020	7,5	48	73
18220-18222_ OuelletteM_20131010	18220_large	18220_large	Ingel18220_MGFPeaklist (F052591)	P-type H -ATPase, putative	LinJ.18.1510	P-type H -ATPase, putative	100,0 %	1,40%	107 303,8	22	26	95	Locus:1.1.1.4860.9 File:"Ingel18220.wiff"	AVSEHDERATGPATDLLPPSK	K	G	98,3 %	22,5	29,8	22,5		2 190,10	4	0,0041	1,9	40	60
18220-18222_ OuelletteM_20131010	18220_large	18220_large	Ingel18220_MGFPeaklist (F052591)	P-type H -ATPase, putative	LinJ.18.1510	P-type H -ATPase, putative	100,0 %	1,40%	107 303,8	22	26	95	Locus:1.1.1.4859.15 File:"Ingel18220.wiff"	AVSEHDERATGPATDLLPPSK	K	G	98,4 %	25,2	29,8	24,4		2 190,10	4	0,0041	1,9	40	60
18220-18222_ OuelletteM_20131010	18220_large	18220_large	Ingel18220_MGFPeaklist (F052591)	P-type H -ATPase, putative	LinJ.18.1510	P-type H -ATPase, putative	100,0 %	1,40%	107 303,8	22	26	95	Locus:1.1.1.4856.12 File:"Ingel18220.wiff"	AVSEHDERATGPATDLLPPSK	K	G	99,2 %	33,4	29,8	30,8		2 190,10	4	0,0041	1,9	40	60
18220-18222_ OuelletteM_20131010	18220_large	18220_large	Ingel18220_MGFPeaklist (F052591)	P-type H -ATPase, putative	LinJ.18.1510	P-type H -ATPase, putative	100,0 %	1,40%	107 303,8	22	26	95	Locus:1.1.1.4850.12 File:"Ingel18220.wiff"	DANDLPEDLGEK	K	Y	99,4 %	41,3	29,4	32,3		1 314,60	2	0,0092	7,0	556	567
18220-18222_ OuelletteM_20131010	18220_large	18220_large	Ingel18220_MGFPeaklist (F052591)	P-type H -ATPase, putative	LinJ.18.1510	P-type H -ATPase, putative	100,0 %	1,40%	107 303,8	22	26	95	Locus:1.1.1.4841.17 File:"Ingel18220.wiff"	DANDLPEDLGEK	K	Y	99,7 %	38,5	29,4	38,5		1 314,60	2	0,0092	7,0	556	567
18220-18222_ OuelletteM_20131010	18220_large	18220_large	Ingel18220_MGFPeaklist (F052591)	P-type H -ATPase, putative	LinJ.18.1510	P-type H -ATPase, putative	100,0 %	1,40%	107 303,8	22	26	95	Locus:1.1.1.4849.15 File:"Ingel18220.wiff"	DANDLPEDLGEK	K	Y	99,7 %	41,2	29,4	36,4		1 314,60	2	0,0092	7,0	556	567
18220-18222_ OuelletteM_20131010	18220_large	18220_large	Ingel18220_MGFPeaklist (F052591)	P-type H -ATPase, putative	LinJ.18.1510	P-type H -ATPase, putative	100,0 %	1,40%	107 303,8	22	26	95	Locus:1.1.1.4842.16 File:"Ingel18220.wiff"	DANDLPEDLGEK	K	Y	99,7 %	57,6	29,4	56,2		1 314,60	2	0,0092	7,0	556	567
18220-18222_ OuelletteM_20131010	18220_large	18220_large	Ingel18220_MGFPeaklist (F052591)	P-type H -ATPase, putative	LinJ.18.1510	P-type H -ATPase, putative	100,0 %	1,40%	107 303,8	22	26	95	Locus:1.1.1.5146.5 File:"Ingel18220.wiff"	DSKWQQIDAAVLVPGDLVK	R	L	99,7 %	37,2	27,6	33,8		2 081,12	3	0,0086	4,1	159	177
18220-18222_ OuelletteM_20131010	18220_large	18220_large	Ingel18220_MGFPeaklist (F052591)	P-type H -ATPase, putative	LinJ.18.1510	P-type H -ATPase, putative	100,0 %	1,40%	107 303,8	22	26	95	Locus:1.1.1.4970.5 File:"Ingel18220.wiff"	FMIVETLR	K	Q	98,8 %	29,7	29,0	29,0	Oxidation (+16)	1 023,54	2	-0,00074	-0,72	587	594
18220-18222_ OuelletteM_20131010	18220_large	18220_large	Ingel18220_MGFPeaklist (F052591)	P-type H -ATPase, putative	LinJ.18.1510	P-type H -ATPase, putative	100,0 %	1,40%	107 303,8	22	26	95	Locus:1.1.1.4969.6 File:"Ingel18220.wiff"	FMIVETLR	K	Q	99,0 %	39,6	29,0	34,4	Oxidation (+16)	1 023,54	2	-0,00074	-0,72	587	594
18220-18222_ OuelletteM_20131010	18220_large	18220_large	Ingel18220_MGFPeaklist (F052591)	P-type H -ATPase, putative	LinJ.18.1510	P-type H -ATPase, putative	100,0 %	1,40%	107 303,8	22	26	95	Locus:1.1.1.5035.3 File:"Ingel18220.wiff"	FMIVETLR	K	Q	99,0 %	45,2	29,1	39,6		1 007,55	2	0,0012	1,2	587	594
18220-18222_ OuelletteM_20131010	18220_large	18220_large	Ingel18220_MGFPeaklist (F052591)	P-type H -ATPase, putative	LinJ.18.1510	P-type H -ATPase, putative	100,0 %	1,40%	107 303,8	22	26	95	Locus:1.1.1.5033.5 File:"Ingel18220.wiff"	FMIVETLR	K	Q	99,0 %	53,5	29,1	44,1		1 007,55	2	0,0012	1,2	587	594
18220-18222_ OuelletteM_20131010	18220_large	18220_large	Ingel18220_MGFPeaklist (F052591)	P-type H -ATPase, putative	LinJ.18.1510	P-type H -ATPase, putative	100,0 %	1,40%	107 303,8	22	26	95	Locus:1.1.1.5013.7 File:"Ingel18220.wiff"	GLTTEEAEELLK	K	K	98,9 %	33,8	30,3	17,7		1 331,68	2	-0,00022	-0,17	61	72
18220-18222_ OuelletteM_20131010	18220_large	18220_large	Ingel18220_MGFPeaklist (F052591)	P-type H -ATPase, putative	LinJ.18.1510	P-type H -ATPase, putative	100,0 %	1,40%	107 303,8	22	26	95	Locus:1.1.1.5011.9 File:"Ingel18220.wiff"	GLTTEEAEELLK	K	K	99,7 %	44,1	30,3	36,8		1 331,68	2	-0,00022	-0,17	61	72
18220-18222_ OuelletteM_20131010	18220_large	18220_large	Ingel18220_MGFPeaklist (F052591)	P-type H -ATPase, putative	LinJ.18.1510	P-type H -ATPase, putative	100,0 %	1,40%	107 303,8	22	26	95	Locus:1.1.1.5004.10 File:"Ingel18220.wiff"	GLTTEEAEELLK	K	K	99,7 %	55,9	30,3	40,7		1 331,68	2	-0,00022	-0,17	61	72
18220-18222_ OuelletteM_20131010	18220_large	18220_large	Ingel18220_MGFPeaklist (F052591)	P-type H -ATPase, putative	LinJ.18.1510	P-type H -ATPase, putative	100,0 %	1,40%	107 303,8	22	26	95	Locus:1.1.1.5003.9 File:"Ingel18220.wiff"	GLTTEEAEELLK	K	K	99,7 %	69,1	30,3	53,5		1 331,68	2	-0,00022	-0,17	61	72
18220-18222_ OuelletteM_20131010	18220_large	18220_large	Ingel18220_MGFPeaklist (F052591)	P-type H -ATPase, putative	LinJ.18.1510	P-type H -ATPase, putative	100,0 %	1,40%	107 303,8	22	26	95	Locus:1.1.1.4955.5 File:"Ingel18220.wiff"	GLTTEEAEELLKK	K	Y	99,7 %	50,8	30,0	48,9		1 459,78	3	0,00090	0,62	61	73
18220-18222_ OuelletteM_20131010	18220_large	18220_large	Ingel18220_MGFPeaklist (F052591)	P-type H -ATPase, putative	LinJ.18.1510	P-type H -ATPase, putative	100,0 %	1,40%	107 303,8	22	26	95	Locus:1.1.1.4958.17 File:"Ingel18220.wiff"	GLTTEEAEELLKK	K	Y	99,7 %	63,1	30,0	63,1		1 459,78	2	0,00038	0,26	61	73
18220-18222_ OuelletteM_20131010	18220_large	18220_large	Ingel18220_MGFPeaklist (F052591)	P-type H -ATPase, putative	LinJ.18.1510	P-type H -ATPase, putative	100,0 %	1,40%	107 303,8	22	26	95	Locus:1.1.1.4956.2 File:"Ingel18220.wiff"	GLTTEEAEELLKK	K	Y	99,7 %	75,2	30,0	74,3		1 459,78	3	0,00090	0,62	61	73
18220-18222_ OuelletteM_20131010	18220_large	18220_large	Ingel18220_MGFPeaklist (F052591)	P-type H -ATPase, putative	LinJ.18.1510	P-type H -ATPase, putative	100,0 %	1,40%	107 303,8	22	26	95	Locus:1.1.1.4800.21 File:"Ingel18220.wiff"	GYTCAMTGDGVNDAPALK	R	R	99,7 %	58,8	27,6	58,8	Carbamidomethyl (+57), Oxidation (+16)	1 855,82	2	0,0081	4,4	597	614
18220-18222_ OuelletteM_20131010	18220_large	18220_large	Ingel18220_MGFPeaklist (F052591)	P-type H -ATPase, putative	LinJ.18.1510	P-type H -ATPase, putative	100,0 %	1,40%	107 303,8	22	26	95	Locus:1.1.1.4802.21 File:"Ingel18220.wiff"	GYTCAMTGDGVNDAPALK	R	R	99,7 %	81,7	27,6	80,7	Carbamidomethyl (+57), Oxidation (+16)	1 855,82	2	0,0081	4,4	597	614
18220-18222_ OuelletteM_20131010	18220_large	18220_large	Ingel18220_MGFPeaklist (F052591)	P-type H -ATPase, putative	LinJ.18.1510	P-type H -ATPase, putative	100,0 %	1,40%	107 303,8	22	26	95	Locus:1.1.1.4772.5 File:"Ingel18220.wiff"	GYTCAMTGDGVNDAPALKR	R	A	99,7 %	120	28,9	120	Carbamidomethyl (+57), Oxidation (+16)	2 011,91	3	0,0031	1,6	597	615
18220-18222_ OuelletteM_20131010	18220_large	18220_large	Ingel18220_MGFPeaklist (F052591)	P-type H -ATPase, putative	LinJ.18.1510	P-type H -ATPase, putative	100,0 %	1,40%	107 303,8	22	26	95	Locus:1.1.1.4771.7 File:"Ingel18220.wiff"	GYTCAMTGDGVNDAPALKR	R	A	99,7 %	114	28,9	114	Carbamidomethyl (+57), Oxidation (+16)	2 011,91	3	0,0031	1,6	597	615
18220-18222_ OuelletteM_20131010	18220_large	18220_large	Ingel18220_MGFPeaklist (F052591)	P-type H -ATPase, putative	LinJ.18.1510	P-type H -ATPase, putative	100,0 %	1,40%	107 303,8	22	26	95	Locus:1.1.1.4888.10 File:"Ingel18220.wiff"	LGLAQLPQGK	R	L	99,7 %	56,0	26,8	48,2		1 023,61	2	0,0023	2,2	778	787
18220-18222_ OuelletteM_20131010	18220_large	18220_large	Ingel18220_MGFPeaklist (F052591)	P-type H -ATPase, putative	LinJ.18.1510	P-type H -ATPase, putative	100,0 %	1,40%	107 303,8	22	26	95	Locus:1.1.1.4889.8 File:"Ingel18220.wiff"	LGLAQLPQGK	R	L	99,7 %	58,5	26,8	54,7		1 023,61	2	0,0023	2,2	778	787
18220-18222_ OuelletteM_20131010	18220_large	18220_large	Ingel18220_MGFPeaklist (F052591)	P-type H -ATPase, putative	LinJ.18.1510	P-type H -ATPase, putative	100,0 %	1,40%	107 303,8	22	26	95	Locus:1.1.1.5136.2 File:"Ingel18220.wiff"	MLDLDPNILTADKLPQIK	R	D	99,7 %	40,0	28,4	40,0	Oxidation (+16)	2 053,10	3	-0,0088	-4,3	538	555
18220-18222_ OuelletteM_20131010	18220_large	18220_large	Ingel18220_MGFPeaklist (F052591)	P-type H -ATPase, putative	LinJ.18.1510	P-type H -ATPase, putative	100,0 %	1,40%	107 303,8	22	26	95	Locus:1.1.1.5137.3 File:"Ingel18220.wiff"	MLDLDPNILTADKLPQIK	R	D	99,7 %	74,9	28,4	74,9	Oxidation (+16)	2 053,10	3	-0,0088	-4,3	538	555
18220-18222_ OuelletteM_20131010	18220_large	18220_large	Ingel18220_MGFPeaklist (F052591)	P-type H -ATPase, putative	LinJ.18.1510	P-type H -ATPase, putative	100,0 %	1,40%	107 303,8	22	26	95	Locus:1.1.1.5024.5 File:"Ingel18220.wiff"	MLSFLTYR	R	I	99,0 %	39,1	31,0	31,9	Oxidation (+16)	1 045,53	2	0,0014	1,3	659	666
18220-18222_ OuelletteM_20131010	18220_large	18220_large	Ingel18220_MGFPeaklist (F052591)	P-type H -ATPase, putative	LinJ.18.1510	P-type H -ATPase, putative	100,0 %	1,40%	107 303,8	22	26	95	Locus:1.1.1.5025.4 File:"Ingel18220.wiff"	MLSFLTYR	R	I	99,0 %	42,9	31,0	36,4	Oxidation (+16)	1 045,53	2	0,0014	1,3	659	666
18220-18222_ OuelletteM_20131010	18220_large	18220_large	Ingel18220_MGFPeaklist (F052591)	P-type H -ATPase, putative	LinJ.18.1510	P-type H -ATPase, putative	100,0 %	1,40%	107 303,8	22	26	95	Locus:1.1.1.4741.2 File:"Ingel18220.wiff"	NSLKPTATVYR	K	D	99,4 %	42,3	29,6	27,8		1 248,68	3	-0,0061	-4,9	148	158
18220-18222_ OuelletteM_20131010	18220_large	18220_large	Ingel18220_MGFPeaklist (F052591)	P-type H -ATPase, putative	LinJ.18.1510	P-type H -ATPase, putative	100,0 %	1,40%	107 303,8	22	26	95	Locus:1.1.1.4761.4 File:"Ingel18220.wiff"	NSLKPTATVYR	K	D	99,7 %	43,2	29,8	38,6	Deamidated (+1)	1 249,66	3	-0,0061	-4,9	148	158
18220-18222_ OuelletteM_20131010	18220_large	18220_large	Ingel18220_MGFPeaklist (F052591)	P-type H -ATPase, putative	LinJ.18.1510	P-type H -ATPase, putative	100,0 %	1,40%	107 303,8	22	26	95	Locus:1.1.1.4730.4 File:"Ingel18220.wiff"	NSLKPTATVYR	K	D	99,7 %	44,2	29,6	33,7		1 248,68	3	-0,0061	-4,9	148	158
18220-18222_ OuelletteM_20131010	18220_large	18220_large	Ingel18220_MGFPeaklist (F052591)	P-type H -ATPase, putative	LinJ.18.1510	P-type H -ATPase, putative	100,0 %	1,40%	107 303,8	22	26	95	Locus:1.1.1.4740.2 File:"Ingel18220.wiff"	NSLKPTATVYR	K	D	99,7 %	53,1	29,6	40,8		1 248,68	3	-0,0061	-4,9	148	158
18220-18222_ OuelletteM_20131010	18220_large	18220_large	Ingel18220_MGFPeaklist (F052591)	P-type H -ATPase, putative	LinJ.18.1510	P-type H -ATPase, putative	100,0 %	1,40%	107 303,8	22	26	95	Locus:1.1.1.4733.2 File:"Ingel18220.wiff"	NSLKPTATVYR	K	D	99,7 %	55,8	29,6	37,7		1 248,68	3	-0,0061	-4,9	148	158
18220-18222_ OuelletteM_20131010	18220_large	18220_large	Ingel18220_MGFPeaklist (F052591)	P-type H -ATPase, putative	LinJ.18.1510	P-type H -ATPase, putative	100,0 %	1,40%	107 303,8	22	26	95	Locus:1.1.1.4750.4 File:"Ingel18220.wiff"	NSLKPTATVYR	K	D	99,7 %	57,1	29,7	41,2		1 248,67	3	-0,012	-9,7	148	158
18220-18222_ OuelletteM_20131010	18220_large	18220_large	Ingel18220_MGFPeaklist (F052591)	P-type H -ATPase, putative	LinJ.18.1510	P-type H -ATPase, putative	100,0 %	1,40%	107 303,8	22	26	95	Locus:1.1.1.4731.4 File:"Ingel18220.wiff"	NSLKPTATVYR	K	D	99,7 %	64,5	29,6	50,6		1 248,68	3	-0,0061	-4,9	148	158
18220-18222_ OuelletteM_20131010	18220_large	18220_large	Ingel18220_MGFPeaklist (F052591)	P-type H -ATPase, putative	LinJ.18.1510	P-type H -ATPase, putative	100,0 %	1,40%	107 303,8	22	26	95	Locus:1.1.1.4732.5 File:"Ingel18220.wiff"	NSLKPTATVYR	K	D	99,7 %	73,2	29,6	58,0		1 248,68	3	-0,0061	-4,9	148	158
18220-18222_ OuelletteM_20131010	18220_large	18220_large	Ingel18220_MGFPeaklist (F052591)	P-type H -ATPase, putative	LinJ.18.1510	P-type H -ATPase, putative	100,0 %	1,40%	107 303,8	22	26	95	Locus:1.1.1.4753.14 File:"Ingel18220.wiff"	QRGYTCAMTGDGVNDAPALKR	R	A	99,7 %	67,6	29,3	65,3	Carbamidomethyl (+57), Oxidation (+16)	2 296,08	4	0,0065	2,8	595	615
18220-18222_ OuelletteM_20131010	18220_large	18220_large	Ingel18220_MGFPeaklist (F052591)	P-type H -ATPase, putative	LinJ.18.1510	P-type H -ATPase, putative	100,0 %	1,40%	107 303,8	22	26	95	Locus:1.1.1.4746.10 File:"Ingel18220.wiff"	RADVGIAVHGATDAAR	K	A	99,7 %	38,1	29,8	25,0		1 578,82	3	-0,00040	-0,25	615	630
18220-18222_ OuelletteM_20131010	18220_large	18220_large	Ingel18220_MGFPeaklist (F052591)	P-type H -ATPase, putative	LinJ.18.1510	P-type H -ATPase, putative	100,0 %	1,40%	107 303,8	22	26	95	Locus:1.1.1.4748.14 File:"Ingel18220.wiff"	RADVGIAVHGATDAAR	K	A	99,7 %	54,5	29,8	45,3		1 578,82	3	-0,00040	-0,25	615	630
18220-18222_ OuelletteM_20131010	18220_large	18220_large	Ingel18220_MGFPeaklist (F052591)	P-type H -ATPase, putative	LinJ.18.1510	P-type H -ATPase, putative	100,0 %	1,40%	107 303,8	22	26	95	Locus:1.1.1.5077.5 File:"Ingel18220.wiff"	STLVLAALAAK	K	W	99,2 %	38,1	27,8	28,7		1 056,66	2	0,0063	5,9	378	388
18220-18222_ OuelletteM_20131010	18220_large	18220_large	Ingel18220_MGFPeaklist (F052591)	P-type H -ATPase, putative	LinJ.18.1510	P-type H -ATPase, putative	100,0 %	1,40%	107 303,8	22	26	95	Locus:1.1.1.5061.4 File:"Ingel18220.wiff"	STLVLAALAAK	K	W	99,7 %	39,7	28,0	32,6		1 056,66	2	0,0033	3,1	378	388
18220-18222_ OuelletteM_20131010	18220_large	18220_large	Ingel18220_MGFPeaklist (F052591)	P-type H -ATPase, putative	LinJ.18.1510	P-type H -ATPase, putative	100,0 %	1,40%	107 303,8	22	26	95	Locus:1.1.1.5070.5 File:"Ingel18220.wiff"	STLVLAALAAK	K	W	99,7 %	45,4	28,0	35,8		1 056,66	2	0,0033	3,1	378	388
18220-18222_ OuelletteM_20131010	18220_large	18220_large	Ingel18220_MGFPeaklist (F052591)	P-type H -ATPase, putative	LinJ.18.1510	P-type H -ATPase, putative	100,0 %	1,40%	107 303,8	22	26	95	Locus:1.1.1.5062.5 File:"Ingel18220.wiff"	STLVLAALAAK	K	W	99,7 %	49,2	28,0	40,8		1 056,66	2	0,0033	3,1	378	388
18220-18222_ OuelletteM_20131010	18220_large	18220_large	Ingel18220_MGFPeaklist (F052591)	P-type H -ATPase, putative	LinJ.18.1510	P-type H -ATPase, putative	100,0 %	1,40%	107 303,8	22	26	95	Locus:1.1.1.5069.4 File:"Ingel18220.wiff"	STLVLAALAAK	K	W	99,7 %	51,8	28,0	42,7		1 056,66	2	0,0033	3,1	378	388
18220-18222_ OuelletteM_20131010	18220_large	18220_large	Ingel18220_MGFPeaklist (F052591)	P-type H -ATPase, putative	LinJ.18.1510	P-type H -ATPase, putative	100,0 %	1,40%	107 303,8	22	26	95	Locus:1.1.1.4739.2 File:"Ingel18220.wiff"	TGTLTLNK	K	M	99,0 %	47,0	30,1	31,6		846,47	2	-0,0070	-8,3	353	360
18220-18222_ OuelletteM_20131010	18220_large	18220_large	Ingel18220_MGFPeaklist (F052591)	P-type H -ATPase, putative	LinJ.18.1510	P-type H -ATPase, putative	100,0 %	1,40%	107 303,8	22	26	95	Locus:1.1.1.5123.2 File:"Ingel18220.wiff"	TPSWLIYVR	K	G	99,7 %	60,5	29,5	48,0		1 133,62	2	-0,0027	-2,4	84	92
18220-18222_ OuelletteM_20131010	18220_large	18220_large	Ingel18220_MGFPeaklist (F052591)	P-type H -ATPase, putative	LinJ.18.1510	P-type H -ATPase, putative	100,0 %	1,40%	107 303,8	22	26	95	Locus:1.1.1.5115.2 File:"Ingel18220.wiff"	TPSWLIYVR	K	G	99,7 %	64,2	29,5	53,9		1 133,62	2	-0,0027	-2,4	84	92
18220-18222_ OuelletteM_20131010	18220_large	18220_large	Ingel18220_MGFPeaklist (F052591)	P-type H -ATPase, putative	LinJ.18.1510	P-type H -ATPase, putative	100,0 %	1,40%	107 303,8	22	26	95	Locus:1.1.1.5116.2 File:"Ingel18220.wiff"	TPSWLIYVR	K	G	99,7 %	64,8	29,5	53,2		1 133,62	2	-0,0027	-2,4	84	92
18220-18222_ OuelletteM_20131010	18220_large	18220_large	Ingel18220_MGFPeaklist (F052591)	P-type H -ATPase, putative	LinJ.18.1510	P-type H -ATPase, putative	100,0 %	1,40%	107 303,8	22	26	95	Locus:1.1.1.5124.2 File:"Ingel18220.wiff"	TPSWLIYVR	K	G	99,7 %	73,3	29,5	60,8		1 133,62	2	-0,0027	-2,4	84	92
18220-18222_ OuelletteM_20131010	18220_large	18220_large	Ingel18220_MGFPeaklist (F052591)	P-type H -ATPase, putative	LinJ.18.1510	P-type H -ATPase, putative	100,0 %	1,40%	107 303,8	22	26	95	Locus:1.1.1.5148.6 File:"Ingel18220.wiff"	WQQIDAAVLVPGDLVK	K	L	98,7 %	31,3	27,4	30,2		1 750,97	2	0,0070	4,0	162	177
18220-18222_ OuelletteM_20131010	18220_large	18220_large	Ingel18220_MGFPeaklist (F052591)	P-type H -ATPase, putative	LinJ.18.1510	P-type H -ATPase, putative	100,0 %	1,40%	107 303,8	22	26	95	Locus:1.1.1.5148.2 File:"Ingel18220.wiff"	WQQIDAAVLVPGDLVK	K	L	99,7 %	51,5	28,0	49,1		1 750,96	3	-0,0051	-2,9	162	177
18220-18222_ OuelletteM_20131010	18220_large	18220_large	Ingel18220_MGFPeaklist (F052591)	P-type H -ATPase, putative	LinJ.18.1510	P-type H -ATPase, putative	100,0 %	1,40%	107 303,8	22	26	95	Locus:1.1.1.5149.7 File:"Ingel18220.wiff"	WQQIDAAVLVPGDLVK	K	L	99,7 %	58,1	27,4	51,4		1 750,97	2	0,0070	4,0	162	177
