# Supplementary material for: Mitochondrial Proteomics of Antimony and Miltefosine Resistant Leishmania infantum
Source: Proteomes. 2015 Oct 21;3(4):328–46. doi: 10.3390/proteomes3040328 (PMC5217391; doi:10.3390/proteomes3040328)
Supplement: Supplementary File 1 [file proteomes-03-00328-s001.zip › proteomes-03-00328-supplementary/Supplementary File 2/proteins/LinJ.19.0190.xls]

Experiment name	Biological sample category	Biological sample name	MS/MS sample name	Protein group	Protein accession number	Protein name	Protein identification probability	Protein percentage of total spectra	Protein molecular weight (AMU)	Number of unique peptides	Number of unique spectra	Number of total spectra	Spectrum name	Peptide sequence	Previous amino acid	Next amino acid	Peptide identification probability	Mascot Ion score	Mascot Identity score	Mascot Delta Ion score	Modifications identified by spectrum	Actual peptide mass (AMU)	Spectrum charge	Actual minus calculated peptide mass (AMU)	Actual minus calculated peptide mass (PPM)	Peptide start index	Peptide stop index
18220-18222_ OuelletteM_20131010	18222_small	18222_small	Ingel18222_MGFPeaklist (F052590)	ADP,ATP carrier protein 1, mitochondrial precursor, putative,ADP/ATP translocase 1, putative	LinJ.19.0200	ADP,ATP carrier protein 1, mitochondrial precursor, putative,ADP/ATP translocase 1, putative	100,0 %	0,455%	35 137,0	15	16	49	Locus:1.1.1.4834.11 File:"Ingel18222.wiff"	GFCVSCVGIVAYR	R	G	99,7 %	46,5	30,0	41,2	Carbamidomethyl (+57), Carbamidomethyl (+57)	1 486,71	2	-0,00045	-0,30	193	205
18220-18222_ OuelletteM_20131010	18222_small	18222_small	Ingel18222_MGFPeaklist (F052590)	ADP,ATP carrier protein 1, mitochondrial precursor, putative,ADP/ATP translocase 1, putative	LinJ.19.0200	ADP,ATP carrier protein 1, mitochondrial precursor, putative,ADP/ATP translocase 1, putative	100,0 %	0,455%	35 137,0	15	16	49	Locus:1.1.1.4833.14 File:"Ingel18222.wiff"	GFCVSCVGIVAYR	R	G	99,7 %	75,8	30,0	75,8	Carbamidomethyl (+57), Carbamidomethyl (+57)	1 486,71	2	0,00035	0,23	193	205
18220-18222_ OuelletteM_20131010	18222_small	18222_small	Ingel18222_MGFPeaklist (F052590)	ADP,ATP carrier protein 1, mitochondrial precursor, putative,ADP/ATP translocase 1, putative	LinJ.19.0200	ADP,ATP carrier protein 1, mitochondrial precursor, putative,ADP/ATP translocase 1, putative	100,0 %	0,455%	35 137,0	15	16	49	Locus:1.1.1.4614.4 File:"Ingel18222.wiff"	GNLSNVIR	R	Y	99,0 %	42,3	30,6	27,1		871,49	2	-0,00092	-1,1	89	96
18220-18222_ OuelletteM_20131010	18222_small	18222_small	Ingel18222_MGFPeaklist (F052590)	ADP,ATP carrier protein 1, mitochondrial precursor, putative,ADP/ATP translocase 1, putative	LinJ.19.0200	ADP,ATP carrier protein 1, mitochondrial precursor, putative,ADP/ATP translocase 1, putative	100,0 %	0,455%	35 137,0	15	16	49	Locus:1.1.1.4597.6 File:"Ingel18222.wiff"	GNLSNVIR	R	Y	99,0 %	48,1	30,6	29,0		871,49	2	0,0011	1,2	89	96
18220-18222_ OuelletteM_20131010	18222_small	18222_small	Ingel18222_MGFPeaklist (F052590)	ADP,ATP carrier protein 1, mitochondrial precursor, putative,ADP/ATP translocase 1, putative	LinJ.19.0200	ADP,ATP carrier protein 1, mitochondrial precursor, putative,ADP/ATP translocase 1, putative	100,0 %	0,455%	35 137,0	15	16	49	Locus:1.1.1.4613.7 File:"Ingel18222.wiff"	GNLSNVIR	R	Y	99,0 %	48,2	30,6	28,8		871,49	2	0,0011	1,2	89	96
18220-18222_ OuelletteM_20131010	18222_small	18222_small	Ingel18222_MGFPeaklist (F052590)	ADP,ATP carrier protein 1, mitochondrial precursor, putative,ADP/ATP translocase 1, putative	LinJ.19.0200	ADP,ATP carrier protein 1, mitochondrial precursor, putative,ADP/ATP translocase 1, putative	100,0 %	0,455%	35 137,0	15	16	49	Locus:1.1.1.4598.5 File:"Ingel18222.wiff"	GNLSNVIR	R	Y	99,0 %	53,8	30,6	34,2		871,49	2	0,0011	1,2	89	96
18220-18222_ OuelletteM_20131010	18222_small	18222_small	Ingel18222_MGFPeaklist (F052590)	ADP,ATP carrier protein 1, mitochondrial precursor, putative,ADP/ATP translocase 1, putative	LinJ.19.0200	ADP,ATP carrier protein 1, mitochondrial precursor, putative,ADP/ATP translocase 1, putative	100,0 %	0,455%	35 137,0	15	16	49	Locus:1.1.1.4606.5 File:"Ingel18222.wiff"	GNLSNVIR	R	Y	99,0 %	54,0	30,6	34,1		871,49	2	0,0011	1,2	89	96
18220-18222_ OuelletteM_20131010	18222_small	18222_small	Ingel18222_MGFPeaklist (F052590)	ADP,ATP carrier protein 1, mitochondrial precursor, putative,ADP/ATP translocase 1, putative	LinJ.19.0200	ADP,ATP carrier protein 1, mitochondrial precursor, putative,ADP/ATP translocase 1, putative	100,0 %	0,455%	35 137,0	15	16	49	Locus:1.1.1.4605.5 File:"Ingel18222.wiff"	GNLSNVIR	R	Y	99,0 %	59,3	30,6	38,9		871,49	2	0,0011	1,2	89	96
18220-18222_ OuelletteM_20131010	18222_small	18222_small	Ingel18222_MGFPeaklist (F052590)	ADP,ATP carrier protein 1, mitochondrial precursor, putative,ADP/ATP translocase 1, putative	LinJ.19.0200	ADP,ATP carrier protein 1, mitochondrial precursor, putative,ADP/ATP translocase 1, putative	100,0 %	0,455%	35 137,0	15	16	49	Locus:1.1.1.4959.14 File:"Ingel18222.wiff"	GVAGALVLSGVDAIKPYYISAR	R	A	99,7 %	66,2	25,2	66,2		2 219,24	3	0,0038	1,7	292	313
18220-18222_ OuelletteM_20131010	18222_small	18222_small	Ingel18222_MGFPeaklist (F052590)	ADP,ATP carrier protein 1, mitochondrial precursor, putative,ADP/ATP translocase 1, putative	LinJ.19.0200	ADP,ATP carrier protein 1, mitochondrial precursor, putative,ADP/ATP translocase 1, putative	100,0 %	0,455%	35 137,0	15	16	49	Locus:1.1.1.4960.10 File:"Ingel18222.wiff"	GVAGALVLSGVDAIKPYYISAR	R	A	99,7 %	96,3	25,2	96,3		2 219,24	3	0,0038	1,7	292	313
18220-18222_ OuelletteM_20131010	18222_small	18222_small	Ingel18222_MGFPeaklist (F052590)	ADP,ATP carrier protein 1, mitochondrial precursor, putative,ADP/ATP translocase 1, putative	LinJ.19.0200	ADP,ATP carrier protein 1, mitochondrial precursor, putative,ADP/ATP translocase 1, putative	100,0 %	0,455%	35 137,0	15	16	49	Locus:1.1.1.4961.9 File:"Ingel18222.wiff"	GVAGALVLSGVDAIKPYYISAR	R	A	99,7 %	96,5	25,2	96,5		2 219,24	3	0,0038	1,7	292	313
18220-18222_ OuelletteM_20131010	18222_small	18222_small	Ingel18222_MGFPeaklist (F052590)	ADP,ATP carrier protein 1, mitochondrial precursor, putative,ADP/ATP translocase 1, putative	LinJ.19.0200	ADP,ATP carrier protein 1, mitochondrial precursor, putative,ADP/ATP translocase 1, putative	100,0 %	0,455%	35 137,0	15	16	49	Locus:1.1.1.4592.18 File:"Ingel18222.wiff"	LLVQNQGEMIK	K	Q	99,3 %	35,2	30,4	35,2	Oxidation (+16)	1 287,68	2	-0,0092	-7,2	49	59
18220-18222_ OuelletteM_20131010	18222_small	18222_small	Ingel18222_MGFPeaklist (F052590)	ADP,ATP carrier protein 1, mitochondrial precursor, putative,ADP/ATP translocase 1, putative	LinJ.19.0200	ADP,ATP carrier protein 1, mitochondrial precursor, putative,ADP/ATP translocase 1, putative	100,0 %	0,455%	35 137,0	15	16	49	Locus:1.1.1.4593.19 File:"Ingel18222.wiff"	LLVQNQGEMIK	K	Q	99,7 %	49,8	30,4	46,4	Oxidation (+16)	1 287,68	2	-0,0092	-7,2	49	59
18220-18222_ OuelletteM_20131010	18222_small	18222_small	Ingel18222_MGFPeaklist (F052590)	ADP,ATP carrier protein 1, mitochondrial precursor, putative,ADP/ATP translocase 1, putative	LinJ.19.0200	ADP,ATP carrier protein 1, mitochondrial precursor, putative,ADP/ATP translocase 1, putative	100,0 %	0,455%	35 137,0	15	16	49	Locus:1.1.1.4583.17 File:"Ingel18222.wiff"	LLVQNQGEMIK	K	Q	99,7 %	57,2	30,4	49,1	Oxidation (+16)	1 287,68	2	-0,0092	-7,2	49	59
18220-18222_ OuelletteM_20131010	18222_small	18222_small	Ingel18222_MGFPeaklist (F052590)	ADP,ATP carrier protein 1, mitochondrial precursor, putative,ADP/ATP translocase 1, putative	LinJ.19.0200	ADP,ATP carrier protein 1, mitochondrial precursor, putative,ADP/ATP translocase 1, putative	100,0 %	0,455%	35 137,0	15	16	49	Locus:1.1.1.4584.18 File:"Ingel18222.wiff"	LLVQNQGEMIK	K	Q	99,7 %	70,9	30,4	68,2	Oxidation (+16)	1 287,68	2	-0,0092	-7,2	49	59
18220-18222_ OuelletteM_20131010	18222_small	18222_small	Ingel18222_MGFPeaklist (F052590)	ADP,ATP carrier protein 1, mitochondrial precursor, putative,ADP/ATP translocase 1, putative	LinJ.19.0200	ADP,ATP carrier protein 1, mitochondrial precursor, putative,ADP/ATP translocase 1, putative	100,0 %	0,455%	35 137,0	15	16	49	Locus:1.1.1.4665.6 File:"Ingel18222.wiff"	NEGAASLFR	K	G	99,7 %	42,1	29,6	28,3		963,48	2	0,0059	6,1	275	283
18220-18222_ OuelletteM_20131010	18222_small	18222_small	Ingel18222_MGFPeaklist (F052590)	ADP,ATP carrier protein 1, mitochondrial precursor, putative,ADP/ATP translocase 1, putative	LinJ.19.0200	ADP,ATP carrier protein 1, mitochondrial precursor, putative,ADP/ATP translocase 1, putative	100,0 %	0,455%	35 137,0	15	16	49	Locus:1.1.1.4683.3 File:"Ingel18222.wiff"	NEGAASLFR	K	G	99,7 %	57,8	29,6	41,1		963,48	2	0,0057	5,9	275	283
18220-18222_ OuelletteM_20131010	18222_small	18222_small	Ingel18222_MGFPeaklist (F052590)	ADP,ATP carrier protein 1, mitochondrial precursor, putative,ADP/ATP translocase 1, putative	LinJ.19.0200	ADP,ATP carrier protein 1, mitochondrial precursor, putative,ADP/ATP translocase 1, putative	100,0 %	0,455%	35 137,0	15	16	49	Locus:1.1.1.4666.5 File:"Ingel18222.wiff"	NEGAASLFR	K	G	99,7 %	58,1	29,6	38,4		963,48	2	0,0059	6,1	275	283
18220-18222_ OuelletteM_20131010	18222_small	18222_small	Ingel18222_MGFPeaklist (F052590)	ADP,ATP carrier protein 1, mitochondrial precursor, putative,ADP/ATP translocase 1, putative	LinJ.19.0200	ADP,ATP carrier protein 1, mitochondrial precursor, putative,ADP/ATP translocase 1, putative	100,0 %	0,455%	35 137,0	15	16	49	Locus:1.1.1.4681.6 File:"Ingel18222.wiff"	NEGAASLFR	K	G	99,7 %	62,2	29,6	39,4		963,48	2	0,0057	5,9	275	283
18220-18222_ OuelletteM_20131010	18222_small	18222_small	Ingel18222_MGFPeaklist (F052590)	ADP,ATP carrier protein 1, mitochondrial precursor, putative,ADP/ATP translocase 1, putative	LinJ.19.0200	ADP,ATP carrier protein 1, mitochondrial precursor, putative,ADP/ATP translocase 1, putative	100,0 %	0,455%	35 137,0	15	16	49	Locus:1.1.1.4674.3 File:"Ingel18222.wiff"	NEGAASLFR	K	G	99,7 %	65,9	29,6	48,9		963,48	2	0,0057	5,9	275	283
18220-18222_ OuelletteM_20131010	18222_small	18222_small	Ingel18222_MGFPeaklist (F052590)	ADP,ATP carrier protein 1, mitochondrial precursor, putative,ADP/ATP translocase 1, putative	LinJ.19.0200	ADP,ATP carrier protein 1, mitochondrial precursor, putative,ADP/ATP translocase 1, putative	100,0 %	0,455%	35 137,0	15	16	49	Locus:1.1.1.4673.5 File:"Ingel18222.wiff"	NEGAASLFR	K	G	99,7 %	69,4	29,6	49,2		963,48	2	0,0059	6,1	275	283
18220-18222_ OuelletteM_20131010	18222_small	18222_small	Ingel18222_MGFPeaklist (F052590)	ADP,ATP carrier protein 1, mitochondrial precursor, putative,ADP/ATP translocase 1, putative	LinJ.19.0200	ADP,ATP carrier protein 1, mitochondrial precursor, putative,ADP/ATP translocase 1, putative	100,0 %	0,455%	35 137,0	15	16	49	Locus:1.1.1.4689.17 File:"Ingel18222.wiff"	NSFECFMQCVK	R	N	99,7 %	52,7	25,3	51,9	Carbamidomethyl (+57), Oxidation (+16), Carbamidomethyl (+57)	1 464,58	2	0,0010	0,70	264	274
18220-18222_ OuelletteM_20131010	18222_small	18222_small	Ingel18222_MGFPeaklist (F052590)	ADP,ATP carrier protein 1, mitochondrial precursor, putative,ADP/ATP translocase 1, putative	LinJ.19.0200	ADP,ATP carrier protein 1, mitochondrial precursor, putative,ADP/ATP translocase 1, putative	100,0 %	0,455%	35 137,0	15	16	49	Locus:1.1.1.4688.19 File:"Ingel18222.wiff"	NSFECFMQCVK	R	N	99,7 %	53,8	25,3	52,8	Carbamidomethyl (+57), Oxidation (+16), Carbamidomethyl (+57)	1 464,58	2	0,0010	0,70	264	274
18220-18222_ OuelletteM_20131010	18222_small	18222_small	Ingel18222_MGFPeaklist (F052590)	ADP,ATP carrier protein 1, mitochondrial precursor, putative,ADP/ATP translocase 1, putative	LinJ.19.0200	ADP,ATP carrier protein 1, mitochondrial precursor, putative,ADP/ATP translocase 1, putative	100,0 %	0,455%	35 137,0	15	16	49	Locus:1.1.1.4645.17 File:"Ingel18222.wiff"	QGTLDRPYSGVMNCLTR	K	T	99,7 %	49,8	29,6	47,4	Oxidation (+16), Carbamidomethyl (+57)	1 982,92	3	-0,0063	-3,2	60	76
18220-18222_ OuelletteM_20131010	18222_small	18222_small	Ingel18222_MGFPeaklist (F052590)	ADP,ATP carrier protein 1, mitochondrial precursor, putative,ADP/ATP translocase 1, putative	LinJ.19.0200	ADP,ATP carrier protein 1, mitochondrial precursor, putative,ADP/ATP translocase 1, putative	100,0 %	0,455%	35 137,0	15	16	49	Locus:1.1.1.4646.19 File:"Ingel18222.wiff"	QGTLDRPYSGVMNCLTR	K	T	99,7 %	74,7	29,6	73,3	Oxidation (+16), Carbamidomethyl (+57)	1 982,92	3	-0,0063	-3,2	60	76
18220-18222_ OuelletteM_20131010	18222_small	18222_small	Ingel18222_MGFPeaklist (F052590)	ADP,ATP carrier protein 1, mitochondrial precursor, putative,ADP/ATP translocase 1, putative	LinJ.19.0200	ADP,ATP carrier protein 1, mitochondrial precursor, putative,ADP/ATP translocase 1, putative	100,0 %	0,455%	35 137,0	15	16	49	Locus:1.1.1.4644.15 File:"Ingel18222.wiff"	QGTLDRPYSGVMNCLTR	K	T	99,7 %	78,2	29,6	78,2	Oxidation (+16), Carbamidomethyl (+57)	1 982,92	3	-0,0063	-3,2	60	76
18220-18222_ OuelletteM_20131010	18222_small	18222_small	Ingel18222_MGFPeaklist (F052590)	ADP,ATP carrier protein 1, mitochondrial precursor, putative,ADP/ATP translocase 1, putative	LinJ.19.0200	ADP,ATP carrier protein 1, mitochondrial precursor, putative,ADP/ATP translocase 1, putative	100,0 %	0,455%	35 137,0	15	16	49	Locus:1.1.1.4628.21 File:"Ingel18222.wiff"	QYSGMVDCYIK	R	T	99,7 %	42,9	28,5	42,9	Oxidation (+16), Carbamidomethyl (+57)	1 378,59	2	0,0026	1,9	170	180
18220-18222_ OuelletteM_20131010	18222_small	18222_small	Ingel18222_MGFPeaklist (F052590)	ADP,ATP carrier protein 1, mitochondrial precursor, putative,ADP/ATP translocase 1, putative	LinJ.19.0200	ADP,ATP carrier protein 1, mitochondrial precursor, putative,ADP/ATP translocase 1, putative	100,0 %	0,455%	35 137,0	15	16	49	Locus:1.1.1.4627.19 File:"Ingel18222.wiff"	QYSGMVDCYIK	R	T	99,7 %	50,4	28,5	50,2	Oxidation (+16), Carbamidomethyl (+57)	1 378,59	2	0,0026	1,9	170	180
18220-18222_ OuelletteM_20131010	18222_small	18222_small	Ingel18222_MGFPeaklist (F052590)	ADP,ATP carrier protein 1, mitochondrial precursor, putative,ADP/ATP translocase 1, putative	LinJ.19.0200	ADP,ATP carrier protein 1, mitochondrial precursor, putative,ADP/ATP translocase 1, putative	100,0 %	0,455%	35 137,0	15	16	49	Locus:1.1.1.4723.6 File:"Ingel18222.wiff"	TDGLVGLYR	K	G	98,1 %	40,0	29,7	5,71		992,54	2	0,0064	6,4	184	192
18220-18222_ OuelletteM_20131010	18222_small	18222_small	Ingel18222_MGFPeaklist (F052590)	ADP,ATP carrier protein 1, mitochondrial precursor, putative,ADP/ATP translocase 1, putative	LinJ.19.0200	ADP,ATP carrier protein 1, mitochondrial precursor, putative,ADP/ATP translocase 1, putative	100,0 %	0,455%	35 137,0	15	16	49	Locus:1.1.1.4724.5 File:"Ingel18222.wiff"	TDGLVGLYR	K	G	98,5 %	43,9	29,7	0,000		992,54	2	0,0064	6,4	184	192
18220-18222_ OuelletteM_20131010	18222_small	18222_small	Ingel18222_MGFPeaklist (F052590)	ADP,ATP carrier protein 1, mitochondrial precursor, putative,ADP/ATP translocase 1, putative	LinJ.19.0200	ADP,ATP carrier protein 1, mitochondrial precursor, putative,ADP/ATP translocase 1, putative	100,0 %	0,455%	35 137,0	15	16	49	Locus:1.1.1.4715.5 File:"Ingel18222.wiff"	TDGLVGLYR	K	G	99,7 %	60,4	29,8	46,3		992,53	2	0,0050	5,0	184	192
18220-18222_ OuelletteM_20131010	18222_small	18222_small	Ingel18222_MGFPeaklist (F052590)	ADP,ATP carrier protein 1, mitochondrial precursor, putative,ADP/ATP translocase 1, putative	LinJ.19.0200	ADP,ATP carrier protein 1, mitochondrial precursor, putative,ADP/ATP translocase 1, putative	100,0 %	0,455%	35 137,0	15	16	49	Locus:1.1.1.4716.5 File:"Ingel18222.wiff"	TDGLVGLYR	K	G	99,7 %	60,9	29,8	46,8		992,53	2	0,0050	5,0	184	192
18220-18222_ OuelletteM_20131010	18222_small	18222_small	Ingel18222_MGFPeaklist (F052590)	ADP,ATP carrier protein 1, mitochondrial precursor, putative,ADP/ATP translocase 1, putative	LinJ.19.0200	ADP,ATP carrier protein 1, mitochondrial precursor, putative,ADP/ATP translocase 1, putative	100,0 %	0,455%	35 137,0	15	16	49	Locus:1.1.1.4887.4 File:"Ingel18222.wiff"	TEGLYALWR	K	G	99,7 %	43,5	29,6	35,3		1 107,57	2	0,0011	0,97	80	88
18220-18222_ OuelletteM_20131010	18222_small	18222_small	Ingel18222_MGFPeaklist (F052590)	ADP,ATP carrier protein 1, mitochondrial precursor, putative,ADP/ATP translocase 1, putative	LinJ.19.0200	ADP,ATP carrier protein 1, mitochondrial precursor, putative,ADP/ATP translocase 1, putative	100,0 %	0,455%	35 137,0	15	16	49	Locus:1.1.1.4896.6 File:"Ingel18222.wiff"	TEGLYALWR	K	G	99,7 %	60,2	29,6	47,6		1 107,57	2	0,0011	0,97	80	88
18220-18222_ OuelletteM_20131010	18222_small	18222_small	Ingel18222_MGFPeaklist (F052590)	ADP,ATP carrier protein 1, mitochondrial precursor, putative,ADP/ATP translocase 1, putative	LinJ.19.0200	ADP,ATP carrier protein 1, mitochondrial precursor, putative,ADP/ATP translocase 1, putative	100,0 %	0,455%	35 137,0	15	16	49	Locus:1.1.1.4895.4 File:"Ingel18222.wiff"	TEGLYALWR	K	G	99,7 %	60,8	29,6	47,3		1 107,57	2	0,0011	0,97	80	88
18220-18222_ OuelletteM_20131010	18222_small	18222_small	Ingel18222_MGFPeaklist (F052590)	ADP,ATP carrier protein 1, mitochondrial precursor, putative,ADP/ATP translocase 1, putative	LinJ.19.0200	ADP,ATP carrier protein 1, mitochondrial precursor, putative,ADP/ATP translocase 1, putative	100,0 %	0,455%	35 137,0	15	16	49	Locus:1.1.1.4889.5 File:"Ingel18222.wiff"	TEGLYALWR	K	G	99,7 %	62,2	29,6	50,2		1 107,57	2	0,0011	0,97	80	88
18220-18222_ OuelletteM_20131010	18222_small	18222_small	Ingel18222_MGFPeaklist (F052590)	ADP,ATP carrier protein 1, mitochondrial precursor, putative,ADP/ATP translocase 1, putative	LinJ.19.0200	ADP,ATP carrier protein 1, mitochondrial precursor, putative,ADP/ATP translocase 1, putative	100,0 %	0,455%	35 137,0	15	16	49	Locus:1.1.1.4775.2 File:"Ingel18222.wiff"	TFKTDGLVGLYR	K	G	99,4 %	31,2	29,4	18,6		1 368,74	3	0,0046	3,4	181	192
18220-18222_ OuelletteM_20131010	18222_small	18222_small	Ingel18222_MGFPeaklist (F052590)	ADP,ATP carrier protein 1, mitochondrial precursor, putative,ADP/ATP translocase 1, putative	LinJ.19.0200	ADP,ATP carrier protein 1, mitochondrial precursor, putative,ADP/ATP translocase 1, putative	100,0 %	0,455%	35 137,0	15	16	49	Locus:1.1.1.4772.3 File:"Ingel18222.wiff"	TFKTDGLVGLYR	K	G	99,7 %	44,4	29,4	34,3		1 368,74	3	0,0046	3,4	181	192
18220-18222_ OuelletteM_20131010	18222_small	18222_small	Ingel18222_MGFPeaklist (F052590)	ADP,ATP carrier protein 1, mitochondrial precursor, putative,ADP/ATP translocase 1, putative	LinJ.19.0200	ADP,ATP carrier protein 1, mitochondrial precursor, putative,ADP/ATP translocase 1, putative	100,0 %	0,455%	35 137,0	15	16	49	Locus:1.1.1.4859.2 File:"Ingel18222.wiff"	TVKTEGLYALWR	R	G	99,5 %	37,7	28,8	22,9		1 435,79	3	0,0086	6,0	77	88
18220-18222_ OuelletteM_20131010	18222_small	18222_small	Ingel18222_MGFPeaklist (F052590)	ADP,ATP carrier protein 1, mitochondrial precursor, putative,ADP/ATP translocase 1, putative	LinJ.19.0200	ADP,ATP carrier protein 1, mitochondrial precursor, putative,ADP/ATP translocase 1, putative	100,0 %	0,455%	35 137,0	15	16	49	Locus:1.1.1.4860.2 File:"Ingel18222.wiff"	TVKTEGLYALWR	R	G	99,7 %	46,8	28,8	35,3		1 435,79	3	0,0086	6,0	77	88
18220-18222_ OuelletteM_20131010	18222_small	18222_small	Ingel18222_MGFPeaklist (F052590)	ADP,ATP carrier protein 1, mitochondrial precursor, putative,ADP/ATP translocase 1, putative	LinJ.19.0200	ADP,ATP carrier protein 1, mitochondrial precursor, putative,ADP/ATP translocase 1, putative	100,0 %	0,455%	35 137,0	15	16	49	Locus:1.1.1.4628.14 File:"Ingel18222.wiff"	VKLLVQNQGEMIK	R	Q	99,6 %	25,8	28,9	24,2	Oxidation (+16)	1 514,85	3	-0,0019	-1,3	47	59
18220-18222_ OuelletteM_20131010	18222_small	18222_small	Ingel18222_MGFPeaklist (F052590)	ADP,ATP carrier protein 1, mitochondrial precursor, putative,ADP/ATP translocase 1, putative	LinJ.19.0200	ADP,ATP carrier protein 1, mitochondrial precursor, putative,ADP/ATP translocase 1, putative	100,0 %	0,455%	35 137,0	15	16	49	Locus:1.1.1.4629.10 File:"Ingel18222.wiff"	VKLLVQNQGEMIK	R	Q	99,7 %	34,6	28,9	29,9	Oxidation (+16)	1 514,85	3	-0,0019	-1,3	47	59
18220-18222_ OuelletteM_20131010	18222_small	18222_small	Ingel18222_MGFPeaklist (F052590)	ADP,ATP carrier protein 1, mitochondrial precursor, putative,ADP/ATP translocase 1, putative	LinJ.19.0200	ADP,ATP carrier protein 1, mitochondrial precursor, putative,ADP/ATP translocase 1, putative	100,0 %	0,455%	35 137,0	15	16	49	Locus:1.1.1.4960.7 File:"Ingel18222.wiff"	YFPTQALNFAFK	R	D	98,0 %	26,1	30,6	25,5		1 445,75	2	0,013	9,0	97	108
18220-18222_ OuelletteM_20131010	18222_small	18222_small	Ingel18222_MGFPeaklist (F052590)	ADP,ATP carrier protein 1, mitochondrial precursor, putative,ADP/ATP translocase 1, putative	LinJ.19.0200	ADP,ATP carrier protein 1, mitochondrial precursor, putative,ADP/ATP translocase 1, putative	100,0 %	0,455%	35 137,0	15	16	49	Locus:1.1.1.4961.5 File:"Ingel18222.wiff"	YFPTQALNFAFK	R	D	99,7 %	42,2	30,6	41,9		1 445,75	2	0,013	9,0	97	108
18220-18222_ OuelletteM_20131010	18222_small	18222_small	Ingel18222_MGFPeaklist (F052590)	ADP,ATP carrier protein 1, mitochondrial precursor, putative,ADP/ATP translocase 1, putative	LinJ.19.0200	ADP,ATP carrier protein 1, mitochondrial precursor, putative,ADP/ATP translocase 1, putative	100,0 %	0,455%	35 137,0	15	16	49	Locus:1.1.1.4962.10 File:"Ingel18222.wiff"	YFPTQALNFAFK	R	D	99,7 %	42,4	30,6	42,4		1 445,75	2	0,013	9,0	97	108
18220-18222_ OuelletteM_20131010	18222_small	18222_small	Ingel18222_MGFPeaklist (F052590)	ADP,ATP carrier protein 1, mitochondrial precursor, putative,ADP/ATP translocase 1, putative	LinJ.19.0200	ADP,ATP carrier protein 1, mitochondrial precursor, putative,ADP/ATP translocase 1, putative	100,0 %	0,455%	35 137,0	15	16	49	Locus:1.1.1.4937.3 File:"Ingel18222.wiff"	YFPTQALNFAFKDQFKR	R	M	99,7 %	56,5	29,7	55,7		2 120,08	4	-0,0032	-1,5	97	113
18220-18222_ OuelletteM_20131010	18222_small	18222_small	Ingel18222_MGFPeaklist (F052590)	ADP,ATP carrier protein 1, mitochondrial precursor, putative,ADP/ATP translocase 1, putative	LinJ.19.0200	ADP,ATP carrier protein 1, mitochondrial precursor, putative,ADP/ATP translocase 1, putative	100,0 %	0,455%	35 137,0	15	16	49	Locus:1.1.1.4938.10 File:"Ingel18222.wiff"	YFPTQALNFAFKDQFKR	R	M	99,7 %	75,1	29,7	75,1		2 120,08	3	-0,0027	-1,3	97	113
18220-18222_ OuelletteM_20131010	18222_small	18222_small	Ingel18222_MGFPeaklist (F052590)	ADP,ATP carrier protein 1, mitochondrial precursor, putative,ADP/ATP translocase 1, putative	LinJ.19.0200	ADP,ATP carrier protein 1, mitochondrial precursor, putative,ADP/ATP translocase 1, putative	100,0 %	0,455%	35 137,0	15	16	49	Locus:1.1.1.4935.2 File:"Ingel18222.wiff"	YFPTQALNFAFKDQFKR	R	M	99,7 %	79,9	29,7	79,9		2 120,08	4	-0,0032	-1,5	97	113
18220-18222_ OuelletteM_20131010	18222_small	18222_small	Ingel18222_MGFPeaklist (F052590)	ADP,ATP carrier protein 1, mitochondrial precursor, putative,ADP/ATP translocase 1, putative	LinJ.19.0200	ADP,ATP carrier protein 1, mitochondrial precursor, putative,ADP/ATP translocase 1, putative	100,0 %	0,455%	35 137,0	15	16	49	Locus:1.1.1.4936.2 File:"Ingel18222.wiff"	YFPTQALNFAFKDQFKR	R	M	99,7 %	86,6	29,7	86,6		2 120,08	4	-0,0032	-1,5	97	113
18220-18222_ OuelletteM_20131010	18222_small	18222_small	Ingel18222_MGFPeaklist (F052590)	ADP,ATP carrier protein 1, mitochondrial precursor, putative,ADP/ATP translocase 1, putative	LinJ.19.0190	ADP,ATP carrier protein 1, mitochondrial precursor, putative,ADP/ATP translocase 1, putative	100,0 %	0,455%	35 137,0	15	16	49	Locus:1.1.1.4834.11 File:"Ingel18222.wiff"	GFCVSCVGIVAYR	R	G	99,7 %	46,5	30,0	41,2	Carbamidomethyl (+57), Carbamidomethyl (+57)	1 486,71	2	-0,00045	-0,30	193	205
18220-18222_ OuelletteM_20131010	18222_small	18222_small	Ingel18222_MGFPeaklist (F052590)	ADP,ATP carrier protein 1, mitochondrial precursor, putative,ADP/ATP translocase 1, putative	LinJ.19.0190	ADP,ATP carrier protein 1, mitochondrial precursor, putative,ADP/ATP translocase 1, putative	100,0 %	0,455%	35 137,0	15	16	49	Locus:1.1.1.4833.14 File:"Ingel18222.wiff"	GFCVSCVGIVAYR	R	G	99,7 %	75,8	30,0	75,8	Carbamidomethyl (+57), Carbamidomethyl (+57)	1 486,71	2	0,00035	0,23	193	205
18220-18222_ OuelletteM_20131010	18222_small	18222_small	Ingel18222_MGFPeaklist (F052590)	ADP,ATP carrier protein 1, mitochondrial precursor, putative,ADP/ATP translocase 1, putative	LinJ.19.0190	ADP,ATP carrier protein 1, mitochondrial precursor, putative,ADP/ATP translocase 1, putative	100,0 %	0,455%	35 137,0	15	16	49	Locus:1.1.1.4614.4 File:"Ingel18222.wiff"	GNLSNVIR	R	Y	99,0 %	42,3	30,6	27,1		871,49	2	-0,00092	-1,1	89	96
18220-18222_ OuelletteM_20131010	18222_small	18222_small	Ingel18222_MGFPeaklist (F052590)	ADP,ATP carrier protein 1, mitochondrial precursor, putative,ADP/ATP translocase 1, putative	LinJ.19.0190	ADP,ATP carrier protein 1, mitochondrial precursor, putative,ADP/ATP translocase 1, putative	100,0 %	0,455%	35 137,0	15	16	49	Locus:1.1.1.4597.6 File:"Ingel18222.wiff"	GNLSNVIR	R	Y	99,0 %	48,1	30,6	29,0		871,49	2	0,0011	1,2	89	96
18220-18222_ OuelletteM_20131010	18222_small	18222_small	Ingel18222_MGFPeaklist (F052590)	ADP,ATP carrier protein 1, mitochondrial precursor, putative,ADP/ATP translocase 1, putative	LinJ.19.0190	ADP,ATP carrier protein 1, mitochondrial precursor, putative,ADP/ATP translocase 1, putative	100,0 %	0,455%	35 137,0	15	16	49	Locus:1.1.1.4613.7 File:"Ingel18222.wiff"	GNLSNVIR	R	Y	99,0 %	48,2	30,6	28,8		871,49	2	0,0011	1,2	89	96
18220-18222_ OuelletteM_20131010	18222_small	18222_small	Ingel18222_MGFPeaklist (F052590)	ADP,ATP carrier protein 1, mitochondrial precursor, putative,ADP/ATP translocase 1, putative	LinJ.19.0190	ADP,ATP carrier protein 1, mitochondrial precursor, putative,ADP/ATP translocase 1, putative	100,0 %	0,455%	35 137,0	15	16	49	Locus:1.1.1.4598.5 File:"Ingel18222.wiff"	GNLSNVIR	R	Y	99,0 %	53,8	30,6	34,2		871,49	2	0,0011	1,2	89	96
18220-18222_ OuelletteM_20131010	18222_small	18222_small	Ingel18222_MGFPeaklist (F052590)	ADP,ATP carrier protein 1, mitochondrial precursor, putative,ADP/ATP translocase 1, putative	LinJ.19.0190	ADP,ATP carrier protein 1, mitochondrial precursor, putative,ADP/ATP translocase 1, putative	100,0 %	0,455%	35 137,0	15	16	49	Locus:1.1.1.4606.5 File:"Ingel18222.wiff"	GNLSNVIR	R	Y	99,0 %	54,0	30,6	34,1		871,49	2	0,0011	1,2	89	96
18220-18222_ OuelletteM_20131010	18222_small	18222_small	Ingel18222_MGFPeaklist (F052590)	ADP,ATP carrier protein 1, mitochondrial precursor, putative,ADP/ATP translocase 1, putative	LinJ.19.0190	ADP,ATP carrier protein 1, mitochondrial precursor, putative,ADP/ATP translocase 1, putative	100,0 %	0,455%	35 137,0	15	16	49	Locus:1.1.1.4605.5 File:"Ingel18222.wiff"	GNLSNVIR	R	Y	99,0 %	59,3	30,6	38,9		871,49	2	0,0011	1,2	89	96
18220-18222_ OuelletteM_20131010	18222_small	18222_small	Ingel18222_MGFPeaklist (F052590)	ADP,ATP carrier protein 1, mitochondrial precursor, putative,ADP/ATP translocase 1, putative	LinJ.19.0190	ADP,ATP carrier protein 1, mitochondrial precursor, putative,ADP/ATP translocase 1, putative	100,0 %	0,455%	35 137,0	15	16	49	Locus:1.1.1.4959.14 File:"Ingel18222.wiff"	GVAGALVLSGVDAIKPYYISAR	R	A	99,7 %	66,2	25,2	66,2		2 219,24	3	0,0038	1,7	292	313
18220-18222_ OuelletteM_20131010	18222_small	18222_small	Ingel18222_MGFPeaklist (F052590)	ADP,ATP carrier protein 1, mitochondrial precursor, putative,ADP/ATP translocase 1, putative	LinJ.19.0190	ADP,ATP carrier protein 1, mitochondrial precursor, putative,ADP/ATP translocase 1, putative	100,0 %	0,455%	35 137,0	15	16	49	Locus:1.1.1.4960.10 File:"Ingel18222.wiff"	GVAGALVLSGVDAIKPYYISAR	R	A	99,7 %	96,3	25,2	96,3		2 219,24	3	0,0038	1,7	292	313
18220-18222_ OuelletteM_20131010	18222_small	18222_small	Ingel18222_MGFPeaklist (F052590)	ADP,ATP carrier protein 1, mitochondrial precursor, putative,ADP/ATP translocase 1, putative	LinJ.19.0190	ADP,ATP carrier protein 1, mitochondrial precursor, putative,ADP/ATP translocase 1, putative	100,0 %	0,455%	35 137,0	15	16	49	Locus:1.1.1.4961.9 File:"Ingel18222.wiff"	GVAGALVLSGVDAIKPYYISAR	R	A	99,7 %	96,5	25,2	96,5		2 219,24	3	0,0038	1,7	292	313
18220-18222_ OuelletteM_20131010	18222_small	18222_small	Ingel18222_MGFPeaklist (F052590)	ADP,ATP carrier protein 1, mitochondrial precursor, putative,ADP/ATP translocase 1, putative	LinJ.19.0190	ADP,ATP carrier protein 1, mitochondrial precursor, putative,ADP/ATP translocase 1, putative	100,0 %	0,455%	35 137,0	15	16	49	Locus:1.1.1.4592.18 File:"Ingel18222.wiff"	LLVQNQGEMIK	K	Q	99,3 %	35,2	30,4	35,2	Oxidation (+16)	1 287,68	2	-0,0092	-7,2	49	59
18220-18222_ OuelletteM_20131010	18222_small	18222_small	Ingel18222_MGFPeaklist (F052590)	ADP,ATP carrier protein 1, mitochondrial precursor, putative,ADP/ATP translocase 1, putative	LinJ.19.0190	ADP,ATP carrier protein 1, mitochondrial precursor, putative,ADP/ATP translocase 1, putative	100,0 %	0,455%	35 137,0	15	16	49	Locus:1.1.1.4593.19 File:"Ingel18222.wiff"	LLVQNQGEMIK	K	Q	99,7 %	49,8	30,4	46,4	Oxidation (+16)	1 287,68	2	-0,0092	-7,2	49	59
18220-18222_ OuelletteM_20131010	18222_small	18222_small	Ingel18222_MGFPeaklist (F052590)	ADP,ATP carrier protein 1, mitochondrial precursor, putative,ADP/ATP translocase 1, putative	LinJ.19.0190	ADP,ATP carrier protein 1, mitochondrial precursor, putative,ADP/ATP translocase 1, putative	100,0 %	0,455%	35 137,0	15	16	49	Locus:1.1.1.4583.17 File:"Ingel18222.wiff"	LLVQNQGEMIK	K	Q	99,7 %	57,2	30,4	49,1	Oxidation (+16)	1 287,68	2	-0,0092	-7,2	49	59
18220-18222_ OuelletteM_20131010	18222_small	18222_small	Ingel18222_MGFPeaklist (F052590)	ADP,ATP carrier protein 1, mitochondrial precursor, putative,ADP/ATP translocase 1, putative	LinJ.19.0190	ADP,ATP carrier protein 1, mitochondrial precursor, putative,ADP/ATP translocase 1, putative	100,0 %	0,455%	35 137,0	15	16	49	Locus:1.1.1.4584.18 File:"Ingel18222.wiff"	LLVQNQGEMIK	K	Q	99,7 %	70,9	30,4	68,2	Oxidation (+16)	1 287,68	2	-0,0092	-7,2	49	59
18220-18222_ OuelletteM_20131010	18222_small	18222_small	Ingel18222_MGFPeaklist (F052590)	ADP,ATP carrier protein 1, mitochondrial precursor, putative,ADP/ATP translocase 1, putative	LinJ.19.0190	ADP,ATP carrier protein 1, mitochondrial precursor, putative,ADP/ATP translocase 1, putative	100,0 %	0,455%	35 137,0	15	16	49	Locus:1.1.1.4665.6 File:"Ingel18222.wiff"	NEGAASLFR	K	G	99,7 %	42,1	29,6	28,3		963,48	2	0,0059	6,1	275	283
18220-18222_ OuelletteM_20131010	18222_small	18222_small	Ingel18222_MGFPeaklist (F052590)	ADP,ATP carrier protein 1, mitochondrial precursor, putative,ADP/ATP translocase 1, putative	LinJ.19.0190	ADP,ATP carrier protein 1, mitochondrial precursor, putative,ADP/ATP translocase 1, putative	100,0 %	0,455%	35 137,0	15	16	49	Locus:1.1.1.4683.3 File:"Ingel18222.wiff"	NEGAASLFR	K	G	99,7 %	57,8	29,6	41,1		963,48	2	0,0057	5,9	275	283
18220-18222_ OuelletteM_20131010	18222_small	18222_small	Ingel18222_MGFPeaklist (F052590)	ADP,ATP carrier protein 1, mitochondrial precursor, putative,ADP/ATP translocase 1, putative	LinJ.19.0190	ADP,ATP carrier protein 1, mitochondrial precursor, putative,ADP/ATP translocase 1, putative	100,0 %	0,455%	35 137,0	15	16	49	Locus:1.1.1.4666.5 File:"Ingel18222.wiff"	NEGAASLFR	K	G	99,7 %	58,1	29,6	38,4		963,48	2	0,0059	6,1	275	283
18220-18222_ OuelletteM_20131010	18222_small	18222_small	Ingel18222_MGFPeaklist (F052590)	ADP,ATP carrier protein 1, mitochondrial precursor, putative,ADP/ATP translocase 1, putative	LinJ.19.0190	ADP,ATP carrier protein 1, mitochondrial precursor, putative,ADP/ATP translocase 1, putative	100,0 %	0,455%	35 137,0	15	16	49	Locus:1.1.1.4681.6 File:"Ingel18222.wiff"	NEGAASLFR	K	G	99,7 %	62,2	29,6	39,4		963,48	2	0,0057	5,9	275	283
18220-18222_ OuelletteM_20131010	18222_small	18222_small	Ingel18222_MGFPeaklist (F052590)	ADP,ATP carrier protein 1, mitochondrial precursor, putative,ADP/ATP translocase 1, putative	LinJ.19.0190	ADP,ATP carrier protein 1, mitochondrial precursor, putative,ADP/ATP translocase 1, putative	100,0 %	0,455%	35 137,0	15	16	49	Locus:1.1.1.4674.3 File:"Ingel18222.wiff"	NEGAASLFR	K	G	99,7 %	65,9	29,6	48,9		963,48	2	0,0057	5,9	275	283
18220-18222_ OuelletteM_20131010	18222_small	18222_small	Ingel18222_MGFPeaklist (F052590)	ADP,ATP carrier protein 1, mitochondrial precursor, putative,ADP/ATP translocase 1, putative	LinJ.19.0190	ADP,ATP carrier protein 1, mitochondrial precursor, putative,ADP/ATP translocase 1, putative	100,0 %	0,455%	35 137,0	15	16	49	Locus:1.1.1.4673.5 File:"Ingel18222.wiff"	NEGAASLFR	K	G	99,7 %	69,4	29,6	49,2		963,48	2	0,0059	6,1	275	283
18220-18222_ OuelletteM_20131010	18222_small	18222_small	Ingel18222_MGFPeaklist (F052590)	ADP,ATP carrier protein 1, mitochondrial precursor, putative,ADP/ATP translocase 1, putative	LinJ.19.0190	ADP,ATP carrier protein 1, mitochondrial precursor, putative,ADP/ATP translocase 1, putative	100,0 %	0,455%	35 137,0	15	16	49	Locus:1.1.1.4689.17 File:"Ingel18222.wiff"	NSFECFMQCVK	R	N	99,7 %	52,7	25,3	51,9	Carbamidomethyl (+57), Oxidation (+16), Carbamidomethyl (+57)	1 464,58	2	0,0010	0,70	264	274
18220-18222_ OuelletteM_20131010	18222_small	18222_small	Ingel18222_MGFPeaklist (F052590)	ADP,ATP carrier protein 1, mitochondrial precursor, putative,ADP/ATP translocase 1, putative	LinJ.19.0190	ADP,ATP carrier protein 1, mitochondrial precursor, putative,ADP/ATP translocase 1, putative	100,0 %	0,455%	35 137,0	15	16	49	Locus:1.1.1.4688.19 File:"Ingel18222.wiff"	NSFECFMQCVK	R	N	99,7 %	53,8	25,3	52,8	Carbamidomethyl (+57), Oxidation (+16), Carbamidomethyl (+57)	1 464,58	2	0,0010	0,70	264	274
18220-18222_ OuelletteM_20131010	18222_small	18222_small	Ingel18222_MGFPeaklist (F052590)	ADP,ATP carrier protein 1, mitochondrial precursor, putative,ADP/ATP translocase 1, putative	LinJ.19.0190	ADP,ATP carrier protein 1, mitochondrial precursor, putative,ADP/ATP translocase 1, putative	100,0 %	0,455%	35 137,0	15	16	49	Locus:1.1.1.4645.17 File:"Ingel18222.wiff"	QGTLDRPYSGVMNCLTR	K	T	99,7 %	49,8	29,6	47,4	Oxidation (+16), Carbamidomethyl (+57)	1 982,92	3	-0,0063	-3,2	60	76
18220-18222_ OuelletteM_20131010	18222_small	18222_small	Ingel18222_MGFPeaklist (F052590)	ADP,ATP carrier protein 1, mitochondrial precursor, putative,ADP/ATP translocase 1, putative	LinJ.19.0190	ADP,ATP carrier protein 1, mitochondrial precursor, putative,ADP/ATP translocase 1, putative	100,0 %	0,455%	35 137,0	15	16	49	Locus:1.1.1.4646.19 File:"Ingel18222.wiff"	QGTLDRPYSGVMNCLTR	K	T	99,7 %	74,7	29,6	73,3	Oxidation (+16), Carbamidomethyl (+57)	1 982,92	3	-0,0063	-3,2	60	76
18220-18222_ OuelletteM_20131010	18222_small	18222_small	Ingel18222_MGFPeaklist (F052590)	ADP,ATP carrier protein 1, mitochondrial precursor, putative,ADP/ATP translocase 1, putative	LinJ.19.0190	ADP,ATP carrier protein 1, mitochondrial precursor, putative,ADP/ATP translocase 1, putative	100,0 %	0,455%	35 137,0	15	16	49	Locus:1.1.1.4644.15 File:"Ingel18222.wiff"	QGTLDRPYSGVMNCLTR	K	T	99,7 %	78,2	29,6	78,2	Oxidation (+16), Carbamidomethyl (+57)	1 982,92	3	-0,0063	-3,2	60	76
18220-18222_ OuelletteM_20131010	18222_small	18222_small	Ingel18222_MGFPeaklist (F052590)	ADP,ATP carrier protein 1, mitochondrial precursor, putative,ADP/ATP translocase 1, putative	LinJ.19.0190	ADP,ATP carrier protein 1, mitochondrial precursor, putative,ADP/ATP translocase 1, putative	100,0 %	0,455%	35 137,0	15	16	49	Locus:1.1.1.4628.21 File:"Ingel18222.wiff"	QYSGMVDCYIK	R	T	99,7 %	42,9	28,5	42,9	Oxidation (+16), Carbamidomethyl (+57)	1 378,59	2	0,0026	1,9	170	180
18220-18222_ OuelletteM_20131010	18222_small	18222_small	Ingel18222_MGFPeaklist (F052590)	ADP,ATP carrier protein 1, mitochondrial precursor, putative,ADP/ATP translocase 1, putative	LinJ.19.0190	ADP,ATP carrier protein 1, mitochondrial precursor, putative,ADP/ATP translocase 1, putative	100,0 %	0,455%	35 137,0	15	16	49	Locus:1.1.1.4627.19 File:"Ingel18222.wiff"	QYSGMVDCYIK	R	T	99,7 %	50,4	28,5	50,2	Oxidation (+16), Carbamidomethyl (+57)	1 378,59	2	0,0026	1,9	170	180
18220-18222_ OuelletteM_20131010	18222_small	18222_small	Ingel18222_MGFPeaklist (F052590)	ADP,ATP carrier protein 1, mitochondrial precursor, putative,ADP/ATP translocase 1, putative	LinJ.19.0190	ADP,ATP carrier protein 1, mitochondrial precursor, putative,ADP/ATP translocase 1, putative	100,0 %	0,455%	35 137,0	15	16	49	Locus:1.1.1.4723.6 File:"Ingel18222.wiff"	TDGLVGLYR	K	G	98,1 %	40,0	29,7	5,71		992,54	2	0,0064	6,4	184	192
18220-18222_ OuelletteM_20131010	18222_small	18222_small	Ingel18222_MGFPeaklist (F052590)	ADP,ATP carrier protein 1, mitochondrial precursor, putative,ADP/ATP translocase 1, putative	LinJ.19.0190	ADP,ATP carrier protein 1, mitochondrial precursor, putative,ADP/ATP translocase 1, putative	100,0 %	0,455%	35 137,0	15	16	49	Locus:1.1.1.4724.5 File:"Ingel18222.wiff"	TDGLVGLYR	K	G	98,5 %	43,9	29,7	0,000		992,54	2	0,0064	6,4	184	192
18220-18222_ OuelletteM_20131010	18222_small	18222_small	Ingel18222_MGFPeaklist (F052590)	ADP,ATP carrier protein 1, mitochondrial precursor, putative,ADP/ATP translocase 1, putative	LinJ.19.0190	ADP,ATP carrier protein 1, mitochondrial precursor, putative,ADP/ATP translocase 1, putative	100,0 %	0,455%	35 137,0	15	16	49	Locus:1.1.1.4715.5 File:"Ingel18222.wiff"	TDGLVGLYR	K	G	99,7 %	60,4	29,8	46,3		992,53	2	0,0050	5,0	184	192
18220-18222_ OuelletteM_20131010	18222_small	18222_small	Ingel18222_MGFPeaklist (F052590)	ADP,ATP carrier protein 1, mitochondrial precursor, putative,ADP/ATP translocase 1, putative	LinJ.19.0190	ADP,ATP carrier protein 1, mitochondrial precursor, putative,ADP/ATP translocase 1, putative	100,0 %	0,455%	35 137,0	15	16	49	Locus:1.1.1.4716.5 File:"Ingel18222.wiff"	TDGLVGLYR	K	G	99,7 %	60,9	29,8	46,8		992,53	2	0,0050	5,0	184	192
18220-18222_ OuelletteM_20131010	18222_small	18222_small	Ingel18222_MGFPeaklist (F052590)	ADP,ATP carrier protein 1, mitochondrial precursor, putative,ADP/ATP translocase 1, putative	LinJ.19.0190	ADP,ATP carrier protein 1, mitochondrial precursor, putative,ADP/ATP translocase 1, putative	100,0 %	0,455%	35 137,0	15	16	49	Locus:1.1.1.4887.4 File:"Ingel18222.wiff"	TEGLYALWR	K	G	99,7 %	43,5	29,6	35,3		1 107,57	2	0,0011	0,97	80	88
18220-18222_ OuelletteM_20131010	18222_small	18222_small	Ingel18222_MGFPeaklist (F052590)	ADP,ATP carrier protein 1, mitochondrial precursor, putative,ADP/ATP translocase 1, putative	LinJ.19.0190	ADP,ATP carrier protein 1, mitochondrial precursor, putative,ADP/ATP translocase 1, putative	100,0 %	0,455%	35 137,0	15	16	49	Locus:1.1.1.4896.6 File:"Ingel18222.wiff"	TEGLYALWR	K	G	99,7 %	60,2	29,6	47,6		1 107,57	2	0,0011	0,97	80	88
18220-18222_ OuelletteM_20131010	18222_small	18222_small	Ingel18222_MGFPeaklist (F052590)	ADP,ATP carrier protein 1, mitochondrial precursor, putative,ADP/ATP translocase 1, putative	LinJ.19.0190	ADP,ATP carrier protein 1, mitochondrial precursor, putative,ADP/ATP translocase 1, putative	100,0 %	0,455%	35 137,0	15	16	49	Locus:1.1.1.4895.4 File:"Ingel18222.wiff"	TEGLYALWR	K	G	99,7 %	60,8	29,6	47,3		1 107,57	2	0,0011	0,97	80	88
18220-18222_ OuelletteM_20131010	18222_small	18222_small	Ingel18222_MGFPeaklist (F052590)	ADP,ATP carrier protein 1, mitochondrial precursor, putative,ADP/ATP translocase 1, putative	LinJ.19.0190	ADP,ATP carrier protein 1, mitochondrial precursor, putative,ADP/ATP translocase 1, putative	100,0 %	0,455%	35 137,0	15	16	49	Locus:1.1.1.4889.5 File:"Ingel18222.wiff"	TEGLYALWR	K	G	99,7 %	62,2	29,6	50,2		1 107,57	2	0,0011	0,97	80	88
18220-18222_ OuelletteM_20131010	18222_small	18222_small	Ingel18222_MGFPeaklist (F052590)	ADP,ATP carrier protein 1, mitochondrial precursor, putative,ADP/ATP translocase 1, putative	LinJ.19.0190	ADP,ATP carrier protein 1, mitochondrial precursor, putative,ADP/ATP translocase 1, putative	100,0 %	0,455%	35 137,0	15	16	49	Locus:1.1.1.4775.2 File:"Ingel18222.wiff"	TFKTDGLVGLYR	K	G	99,4 %	31,2	29,4	18,6		1 368,74	3	0,0046	3,4	181	192
18220-18222_ OuelletteM_20131010	18222_small	18222_small	Ingel18222_MGFPeaklist (F052590)	ADP,ATP carrier protein 1, mitochondrial precursor, putative,ADP/ATP translocase 1, putative	LinJ.19.0190	ADP,ATP carrier protein 1, mitochondrial precursor, putative,ADP/ATP translocase 1, putative	100,0 %	0,455%	35 137,0	15	16	49	Locus:1.1.1.4772.3 File:"Ingel18222.wiff"	TFKTDGLVGLYR	K	G	99,7 %	44,4	29,4	34,3		1 368,74	3	0,0046	3,4	181	192
18220-18222_ OuelletteM_20131010	18222_small	18222_small	Ingel18222_MGFPeaklist (F052590)	ADP,ATP carrier protein 1, mitochondrial precursor, putative,ADP/ATP translocase 1, putative	LinJ.19.0190	ADP,ATP carrier protein 1, mitochondrial precursor, putative,ADP/ATP translocase 1, putative	100,0 %	0,455%	35 137,0	15	16	49	Locus:1.1.1.4859.2 File:"Ingel18222.wiff"	TVKTEGLYALWR	R	G	99,5 %	37,7	28,8	22,9		1 435,79	3	0,0086	6,0	77	88
18220-18222_ OuelletteM_20131010	18222_small	18222_small	Ingel18222_MGFPeaklist (F052590)	ADP,ATP carrier protein 1, mitochondrial precursor, putative,ADP/ATP translocase 1, putative	LinJ.19.0190	ADP,ATP carrier protein 1, mitochondrial precursor, putative,ADP/ATP translocase 1, putative	100,0 %	0,455%	35 137,0	15	16	49	Locus:1.1.1.4860.2 File:"Ingel18222.wiff"	TVKTEGLYALWR	R	G	99,7 %	46,8	28,8	35,3		1 435,79	3	0,0086	6,0	77	88
18220-18222_ OuelletteM_20131010	18222_small	18222_small	Ingel18222_MGFPeaklist (F052590)	ADP,ATP carrier protein 1, mitochondrial precursor, putative,ADP/ATP translocase 1, putative	LinJ.19.0190	ADP,ATP carrier protein 1, mitochondrial precursor, putative,ADP/ATP translocase 1, putative	100,0 %	0,455%	35 137,0	15	16	49	Locus:1.1.1.4628.14 File:"Ingel18222.wiff"	VKLLVQNQGEMIK	R	Q	99,6 %	25,8	28,9	24,2	Oxidation (+16)	1 514,85	3	-0,0019	-1,3	47	59
18220-18222_ OuelletteM_20131010	18222_small	18222_small	Ingel18222_MGFPeaklist (F052590)	ADP,ATP carrier protein 1, mitochondrial precursor, putative,ADP/ATP translocase 1, putative	LinJ.19.0190	ADP,ATP carrier protein 1, mitochondrial precursor, putative,ADP/ATP translocase 1, putative	100,0 %	0,455%	35 137,0	15	16	49	Locus:1.1.1.4629.10 File:"Ingel18222.wiff"	VKLLVQNQGEMIK	R	Q	99,7 %	34,6	28,9	29,9	Oxidation (+16)	1 514,85	3	-0,0019	-1,3	47	59
18220-18222_ OuelletteM_20131010	18222_small	18222_small	Ingel18222_MGFPeaklist (F052590)	ADP,ATP carrier protein 1, mitochondrial precursor, putative,ADP/ATP translocase 1, putative	LinJ.19.0190	ADP,ATP carrier protein 1, mitochondrial precursor, putative,ADP/ATP translocase 1, putative	100,0 %	0,455%	35 137,0	15	16	49	Locus:1.1.1.4960.7 File:"Ingel18222.wiff"	YFPTQALNFAFK	R	D	98,0 %	26,1	30,6	25,5		1 445,75	2	0,013	9,0	97	108
18220-18222_ OuelletteM_20131010	18222_small	18222_small	Ingel18222_MGFPeaklist (F052590)	ADP,ATP carrier protein 1, mitochondrial precursor, putative,ADP/ATP translocase 1, putative	LinJ.19.0190	ADP,ATP carrier protein 1, mitochondrial precursor, putative,ADP/ATP translocase 1, putative	100,0 %	0,455%	35 137,0	15	16	49	Locus:1.1.1.4961.5 File:"Ingel18222.wiff"	YFPTQALNFAFK	R	D	99,7 %	42,2	30,6	41,9		1 445,75	2	0,013	9,0	97	108
18220-18222_ OuelletteM_20131010	18222_small	18222_small	Ingel18222_MGFPeaklist (F052590)	ADP,ATP carrier protein 1, mitochondrial precursor, putative,ADP/ATP translocase 1, putative	LinJ.19.0190	ADP,ATP carrier protein 1, mitochondrial precursor, putative,ADP/ATP translocase 1, putative	100,0 %	0,455%	35 137,0	15	16	49	Locus:1.1.1.4962.10 File:"Ingel18222.wiff"	YFPTQALNFAFK	R	D	99,7 %	42,4	30,6	42,4		1 445,75	2	0,013	9,0	97	108
18220-18222_ OuelletteM_20131010	18222_small	18222_small	Ingel18222_MGFPeaklist (F052590)	ADP,ATP carrier protein 1, mitochondrial precursor, putative,ADP/ATP translocase 1, putative	LinJ.19.0190	ADP,ATP carrier protein 1, mitochondrial precursor, putative,ADP/ATP translocase 1, putative	100,0 %	0,455%	35 137,0	15	16	49	Locus:1.1.1.4937.3 File:"Ingel18222.wiff"	YFPTQALNFAFKDQFKR	R	M	99,7 %	56,5	29,7	55,7		2 120,08	4	-0,0032	-1,5	97	113
18220-18222_ OuelletteM_20131010	18222_small	18222_small	Ingel18222_MGFPeaklist (F052590)	ADP,ATP carrier protein 1, mitochondrial precursor, putative,ADP/ATP translocase 1, putative	LinJ.19.0190	ADP,ATP carrier protein 1, mitochondrial precursor, putative,ADP/ATP translocase 1, putative	100,0 %	0,455%	35 137,0	15	16	49	Locus:1.1.1.4938.10 File:"Ingel18222.wiff"	YFPTQALNFAFKDQFKR	R	M	99,7 %	75,1	29,7	75,1		2 120,08	3	-0,0027	-1,3	97	113
18220-18222_ OuelletteM_20131010	18222_small	18222_small	Ingel18222_MGFPeaklist (F052590)	ADP,ATP carrier protein 1, mitochondrial precursor, putative,ADP/ATP translocase 1, putative	LinJ.19.0190	ADP,ATP carrier protein 1, mitochondrial precursor, putative,ADP/ATP translocase 1, putative	100,0 %	0,455%	35 137,0	15	16	49	Locus:1.1.1.4935.2 File:"Ingel18222.wiff"	YFPTQALNFAFKDQFKR	R	M	99,7 %	79,9	29,7	79,9		2 120,08	4	-0,0032	-1,5	97	113
18220-18222_ OuelletteM_20131010	18222_small	18222_small	Ingel18222_MGFPeaklist (F052590)	ADP,ATP carrier protein 1, mitochondrial precursor, putative,ADP/ATP translocase 1, putative	LinJ.19.0190	ADP,ATP carrier protein 1, mitochondrial precursor, putative,ADP/ATP translocase 1, putative	100,0 %	0,455%	35 137,0	15	16	49	Locus:1.1.1.4936.2 File:"Ingel18222.wiff"	YFPTQALNFAFKDQFKR	R	M	99,7 %	86,6	29,7	86,6		2 120,08	4	-0,0032	-1,5	97	113
18220-18222_ OuelletteM_20131010	18220_large	18220_large	Ingel18220_MGFPeaklist (F052591)	ADP,ATP carrier protein 1, mitochondrial precursor, putative,ADP/ATP translocase 1, putative	LinJ.19.0200	ADP,ATP carrier protein 1, mitochondrial precursor, putative,ADP/ATP translocase 1, putative	100,0 %	0,941%	35 137,0	13	18	64	Locus:1.1.1.4806.5 File:"Ingel18220.wiff"	GNLSNVIR	R	Y	98,7 %	42,8	30,6	13,3		871,49	2	0,00048	0,55	89	96
18220-18222_ OuelletteM_20131010	18220_large	18220_large	Ingel18220_MGFPeaklist (F052591)	ADP,ATP carrier protein 1, mitochondrial precursor, putative,ADP/ATP translocase 1, putative	LinJ.19.0200	ADP,ATP carrier protein 1, mitochondrial precursor, putative,ADP/ATP translocase 1, putative	100,0 %	0,941%	35 137,0	13	18	64	Locus:1.1.1.4822.6 File:"Ingel18220.wiff"	GNLSNVIR	R	Y	99,0 %	41,2	30,6	27,5		871,49	2	0,00048	0,55	89	96
18220-18222_ OuelletteM_20131010	18220_large	18220_large	Ingel18220_MGFPeaklist (F052591)	ADP,ATP carrier protein 1, mitochondrial precursor, putative,ADP/ATP translocase 1, putative	LinJ.19.0200	ADP,ATP carrier protein 1, mitochondrial precursor, putative,ADP/ATP translocase 1, putative	100,0 %	0,941%	35 137,0	13	18	64	Locus:1.1.1.4807.4 File:"Ingel18220.wiff"	GNLSNVIR	R	Y	99,0 %	46,3	30,6	27,9		871,49	2	0,00048	0,55	89	96
18220-18222_ OuelletteM_20131010	18220_large	18220_large	Ingel18220_MGFPeaklist (F052591)	ADP,ATP carrier protein 1, mitochondrial precursor, putative,ADP/ATP translocase 1, putative	LinJ.19.0200	ADP,ATP carrier protein 1, mitochondrial precursor, putative,ADP/ATP translocase 1, putative	100,0 %	0,941%	35 137,0	13	18	64	Locus:1.1.1.4823.4 File:"Ingel18220.wiff"	GNLSNVIR	R	Y	99,0 %	48,8	30,6	30,6		871,49	2	0,00048	0,55	89	96
18220-18222_ OuelletteM_20131010	18220_large	18220_large	Ingel18220_MGFPeaklist (F052591)	ADP,ATP carrier protein 1, mitochondrial precursor, putative,ADP/ATP translocase 1, putative	LinJ.19.0200	ADP,ATP carrier protein 1, mitochondrial precursor, putative,ADP/ATP translocase 1, putative	100,0 %	0,941%	35 137,0	13	18	64	Locus:1.1.1.4815.5 File:"Ingel18220.wiff"	GNLSNVIR	R	Y	99,0 %	51,5	30,6	33,3		871,49	2	0,00048	0,55	89	96
18220-18222_ OuelletteM_20131010	18220_large	18220_large	Ingel18220_MGFPeaklist (F052591)	ADP,ATP carrier protein 1, mitochondrial precursor, putative,ADP/ATP translocase 1, putative	LinJ.19.0200	ADP,ATP carrier protein 1, mitochondrial precursor, putative,ADP/ATP translocase 1, putative	100,0 %	0,941%	35 137,0	13	18	64	Locus:1.1.1.4814.6 File:"Ingel18220.wiff"	GNLSNVIR	R	Y	99,0 %	56,4	30,6	38,2		871,49	2	0,00048	0,55	89	96
18220-18222_ OuelletteM_20131010	18220_large	18220_large	Ingel18220_MGFPeaklist (F052591)	ADP,ATP carrier protein 1, mitochondrial precursor, putative,ADP/ATP translocase 1, putative	LinJ.19.0200	ADP,ATP carrier protein 1, mitochondrial precursor, putative,ADP/ATP translocase 1, putative	100,0 %	0,941%	35 137,0	13	18	64	Locus:1.1.1.5160.11 File:"Ingel18220.wiff"	GVAGALVLSGVDAIKPYYISAR	R	A	99,2 %	29,5	25,3	27,2		2 219,23	3	0,0020	0,90	292	313
18220-18222_ OuelletteM_20131010	18220_large	18220_large	Ingel18220_MGFPeaklist (F052591)	ADP,ATP carrier protein 1, mitochondrial precursor, putative,ADP/ATP translocase 1, putative	LinJ.19.0200	ADP,ATP carrier protein 1, mitochondrial precursor, putative,ADP/ATP translocase 1, putative	100,0 %	0,941%	35 137,0	13	18	64	Locus:1.1.1.5155.11 File:"Ingel18220.wiff"	GVAGALVLSGVDAIKPYYISAR	R	A	99,7 %	40,9	25,9	40,9		2 219,22	3	-0,0073	-3,3	292	313
18220-18222_ OuelletteM_20131010	18220_large	18220_large	Ingel18220_MGFPeaklist (F052591)	ADP,ATP carrier protein 1, mitochondrial precursor, putative,ADP/ATP translocase 1, putative	LinJ.19.0200	ADP,ATP carrier protein 1, mitochondrial precursor, putative,ADP/ATP translocase 1, putative	100,0 %	0,941%	35 137,0	13	18	64	Locus:1.1.1.4795.3 File:"Ingel18220.wiff"	LLVQNQGEMIK	K	Q	98,3 %	23,0	30,3	23,0	Oxidation (+16)	1 287,68	3	-0,0015	-1,2	49	59
18220-18222_ OuelletteM_20131010	18220_large	18220_large	Ingel18220_MGFPeaklist (F052591)	ADP,ATP carrier protein 1, mitochondrial precursor, putative,ADP/ATP translocase 1, putative	LinJ.19.0200	ADP,ATP carrier protein 1, mitochondrial precursor, putative,ADP/ATP translocase 1, putative	100,0 %	0,941%	35 137,0	13	18	64	Locus:1.1.1.4804.17 File:"Ingel18220.wiff"	LLVQNQGEMIK	K	Q	98,3 %	29,1	30,3	20,6	Oxidation (+16)	1 287,68	2	-0,0010	-0,80	49	59
18220-18222_ OuelletteM_20131010	18220_large	18220_large	Ingel18220_MGFPeaklist (F052591)	ADP,ATP carrier protein 1, mitochondrial precursor, putative,ADP/ATP translocase 1, putative	LinJ.19.0200	ADP,ATP carrier protein 1, mitochondrial precursor, putative,ADP/ATP translocase 1, putative	100,0 %	0,941%	35 137,0	13	18	64	Locus:1.1.1.4872.15 File:"Ingel18220.wiff"	LLVQNQGEMIK	K	Q	98,5 %	32,1	30,3	21,3		1 271,69	2	-0,0021	-1,7	49	59
18220-18222_ OuelletteM_20131010	18220_large	18220_large	Ingel18220_MGFPeaklist (F052591)	ADP,ATP carrier protein 1, mitochondrial precursor, putative,ADP/ATP translocase 1, putative	LinJ.19.0200	ADP,ATP carrier protein 1, mitochondrial precursor, putative,ADP/ATP translocase 1, putative	100,0 %	0,941%	35 137,0	13	18	64	Locus:1.1.1.4809.19 File:"Ingel18220.wiff"	LLVQNQGEMIK	K	Q	99,6 %	41,2	30,5	32,9	Oxidation (+16)	1 287,65	2	-0,032	-25	49	59
18220-18222_ OuelletteM_20131010	18220_large	18220_large	Ingel18220_MGFPeaklist (F052591)	ADP,ATP carrier protein 1, mitochondrial precursor, putative,ADP/ATP translocase 1, putative	LinJ.19.0200	ADP,ATP carrier protein 1, mitochondrial precursor, putative,ADP/ATP translocase 1, putative	100,0 %	0,941%	35 137,0	13	18	64	Locus:1.1.1.4870.15 File:"Ingel18220.wiff"	LLVQNQGEMIK	K	Q	99,7 %	39,6	30,3	38,4		1 271,69	2	-0,0021	-1,7	49	59
18220-18222_ OuelletteM_20131010	18220_large	18220_large	Ingel18220_MGFPeaklist (F052591)	ADP,ATP carrier protein 1, mitochondrial precursor, putative,ADP/ATP translocase 1, putative	LinJ.19.0200	ADP,ATP carrier protein 1, mitochondrial precursor, putative,ADP/ATP translocase 1, putative	100,0 %	0,941%	35 137,0	13	18	64	Locus:1.1.1.4794.3 File:"Ingel18220.wiff"	LLVQNQGEMIK	K	Q	99,7 %	42,3	30,3	34,5	Oxidation (+16)	1 287,68	3	-0,0015	-1,2	49	59
18220-18222_ OuelletteM_20131010	18220_large	18220_large	Ingel18220_MGFPeaklist (F052591)	ADP,ATP carrier protein 1, mitochondrial precursor, putative,ADP/ATP translocase 1, putative	LinJ.19.0200	ADP,ATP carrier protein 1, mitochondrial precursor, putative,ADP/ATP translocase 1, putative	100,0 %	0,941%	35 137,0	13	18	64	Locus:1.1.1.4788.19 File:"Ingel18220.wiff"	LLVQNQGEMIK	K	Q	99,7 %	55,1	30,3	50,3	Oxidation (+16)	1 287,68	2	-0,0014	-1,1	49	59
18220-18222_ OuelletteM_20131010	18220_large	18220_large	Ingel18220_MGFPeaklist (F052591)	ADP,ATP carrier protein 1, mitochondrial precursor, putative,ADP/ATP translocase 1, putative	LinJ.19.0200	ADP,ATP carrier protein 1, mitochondrial precursor, putative,ADP/ATP translocase 1, putative	100,0 %	0,941%	35 137,0	13	18	64	Locus:1.1.1.4796.18 File:"Ingel18220.wiff"	LLVQNQGEMIK	K	Q	99,7 %	71,0	30,3	65,5	Oxidation (+16)	1 287,68	2	-0,0014	-1,1	49	59
18220-18222_ OuelletteM_20131010	18220_large	18220_large	Ingel18220_MGFPeaklist (F052591)	ADP,ATP carrier protein 1, mitochondrial precursor, putative,ADP/ATP translocase 1, putative	LinJ.19.0200	ADP,ATP carrier protein 1, mitochondrial precursor, putative,ADP/ATP translocase 1, putative	100,0 %	0,941%	35 137,0	13	18	64	Locus:1.1.1.4797.19 File:"Ingel18220.wiff"	LLVQNQGEMIK	K	Q	99,7 %	73,0	30,3	68,2	Oxidation (+16)	1 287,68	2	-0,0014	-1,1	49	59
18220-18222_ OuelletteM_20131010	18220_large	18220_large	Ingel18220_MGFPeaklist (F052591)	ADP,ATP carrier protein 1, mitochondrial precursor, putative,ADP/ATP translocase 1, putative	LinJ.19.0200	ADP,ATP carrier protein 1, mitochondrial precursor, putative,ADP/ATP translocase 1, putative	100,0 %	0,941%	35 137,0	13	18	64	Locus:1.1.1.4790.18 File:"Ingel18220.wiff"	LLVQNQGEMIK	K	Q	99,7 %	75,3	30,3	64,9	Oxidation (+16)	1 287,68	2	-0,0014	-1,1	49	59
18220-18222_ OuelletteM_20131010	18220_large	18220_large	Ingel18220_MGFPeaklist (F052591)	ADP,ATP carrier protein 1, mitochondrial precursor, putative,ADP/ATP translocase 1, putative	LinJ.19.0200	ADP,ATP carrier protein 1, mitochondrial precursor, putative,ADP/ATP translocase 1, putative	100,0 %	0,941%	35 137,0	13	18	64	Locus:1.1.1.4910.7 File:"Ingel18220.wiff"	NEGAASLFR	K	G	99,4 %	36,1	29,7	25,2		963,48	2	0,00088	0,91	275	283
18220-18222_ OuelletteM_20131010	18220_large	18220_large	Ingel18220_MGFPeaklist (F052591)	ADP,ATP carrier protein 1, mitochondrial precursor, putative,ADP/ATP translocase 1, putative	LinJ.19.0200	ADP,ATP carrier protein 1, mitochondrial precursor, putative,ADP/ATP translocase 1, putative	100,0 %	0,941%	35 137,0	13	18	64	Locus:1.1.1.4909.7 File:"Ingel18220.wiff"	NEGAASLFR	K	G	99,7 %	51,3	29,7	27,5		963,48	2	0,00088	0,91	275	283
18220-18222_ OuelletteM_20131010	18220_large	18220_large	Ingel18220_MGFPeaklist (F052591)	ADP,ATP carrier protein 1, mitochondrial precursor, putative,ADP/ATP translocase 1, putative	LinJ.19.0200	ADP,ATP carrier protein 1, mitochondrial precursor, putative,ADP/ATP translocase 1, putative	100,0 %	0,941%	35 137,0	13	18	64	Locus:1.1.1.4877.9 File:"Ingel18220.wiff"	NEGAASLFR	K	G	99,7 %	56,1	29,7	42,5		963,48	2	0,00088	0,91	275	283
18220-18222_ OuelletteM_20131010	18220_large	18220_large	Ingel18220_MGFPeaklist (F052591)	ADP,ATP carrier protein 1, mitochondrial precursor, putative,ADP/ATP translocase 1, putative	LinJ.19.0200	ADP,ATP carrier protein 1, mitochondrial precursor, putative,ADP/ATP translocase 1, putative	100,0 %	0,941%	35 137,0	13	18	64	Locus:1.1.1.4893.8 File:"Ingel18220.wiff"	NEGAASLFR	K	G	99,7 %	58,3	29,7	44,2		963,48	2	0,00088	0,91	275	283
18220-18222_ OuelletteM_20131010	18220_large	18220_large	Ingel18220_MGFPeaklist (F052591)	ADP,ATP carrier protein 1, mitochondrial precursor, putative,ADP/ATP translocase 1, putative	LinJ.19.0200	ADP,ATP carrier protein 1, mitochondrial precursor, putative,ADP/ATP translocase 1, putative	100,0 %	0,941%	35 137,0	13	18	64	Locus:1.1.1.4901.10 File:"Ingel18220.wiff"	NEGAASLFR	K	G	99,7 %	61,0	29,7	44,2		963,48	2	0,00028	0,29	275	283
18220-18222_ OuelletteM_20131010	18220_large	18220_large	Ingel18220_MGFPeaklist (F052591)	ADP,ATP carrier protein 1, mitochondrial precursor, putative,ADP/ATP translocase 1, putative	LinJ.19.0200	ADP,ATP carrier protein 1, mitochondrial precursor, putative,ADP/ATP translocase 1, putative	100,0 %	0,941%	35 137,0	13	18	64	Locus:1.1.1.4921.6 File:"Ingel18220.wiff"	NEGAASLFR	K	G	99,7 %	67,2	29,6	48,0		963,48	2	0,0057	5,9	275	283
18220-18222_ OuelletteM_20131010	18220_large	18220_large	Ingel18220_MGFPeaklist (F052591)	ADP,ATP carrier protein 1, mitochondrial precursor, putative,ADP/ATP translocase 1, putative	LinJ.19.0200	ADP,ATP carrier protein 1, mitochondrial precursor, putative,ADP/ATP translocase 1, putative	100,0 %	0,941%	35 137,0	13	18	64	Locus:1.1.1.4886.6 File:"Ingel18220.wiff"	NEGAASLFR	K	G	99,7 %	67,6	29,7	46,9		963,48	2	0,00088	0,91	275	283
18220-18222_ OuelletteM_20131010	18220_large	18220_large	Ingel18220_MGFPeaklist (F052591)	ADP,ATP carrier protein 1, mitochondrial precursor, putative,ADP/ATP translocase 1, putative	LinJ.19.0200	ADP,ATP carrier protein 1, mitochondrial precursor, putative,ADP/ATP translocase 1, putative	100,0 %	0,941%	35 137,0	13	18	64	Locus:1.1.1.4894.5 File:"Ingel18220.wiff"	NEGAASLFR	K	G	99,7 %	70,0	29,7	49,9		963,48	2	0,0011	1,1	275	283
18220-18222_ OuelletteM_20131010	18220_large	18220_large	Ingel18220_MGFPeaklist (F052591)	ADP,ATP carrier protein 1, mitochondrial precursor, putative,ADP/ATP translocase 1, putative	LinJ.19.0200	ADP,ATP carrier protein 1, mitochondrial precursor, putative,ADP/ATP translocase 1, putative	100,0 %	0,941%	35 137,0	13	18	64	Locus:1.1.1.4902.8 File:"Ingel18220.wiff"	NEGAASLFR	K	G	99,7 %	78,3	29,7	56,3		963,48	2	-0,0021	-2,2	275	283
18220-18222_ OuelletteM_20131010	18220_large	18220_large	Ingel18220_MGFPeaklist (F052591)	ADP,ATP carrier protein 1, mitochondrial precursor, putative,ADP/ATP translocase 1, putative	LinJ.19.0200	ADP,ATP carrier protein 1, mitochondrial precursor, putative,ADP/ATP translocase 1, putative	100,0 %	0,941%	35 137,0	13	18	64	Locus:1.1.1.4878.4 File:"Ingel18220.wiff"	NEGAASLFR	K	G	99,7 %	78,5	29,7	58,3		963,48	2	0,00088	0,91	275	283
18220-18222_ OuelletteM_20131010	18220_large	18220_large	Ingel18220_MGFPeaklist (F052591)	ADP,ATP carrier protein 1, mitochondrial precursor, putative,ADP/ATP translocase 1, putative	LinJ.19.0200	ADP,ATP carrier protein 1, mitochondrial precursor, putative,ADP/ATP translocase 1, putative	100,0 %	0,941%	35 137,0	13	18	64	Locus:1.1.1.4885.4 File:"Ingel18220.wiff"	NEGAASLFR	K	G	99,7 %	79,0	29,7	51,9		963,48	2	0,00088	0,91	275	283
18220-18222_ OuelletteM_20131010	18220_large	18220_large	Ingel18220_MGFPeaklist (F052591)	ADP,ATP carrier protein 1, mitochondrial precursor, putative,ADP/ATP translocase 1, putative	LinJ.19.0200	ADP,ATP carrier protein 1, mitochondrial precursor, putative,ADP/ATP translocase 1, putative	100,0 %	0,941%	35 137,0	13	18	64	Locus:1.1.1.5042.7 File:"Ingel18220.wiff"	NEGAASLFRGAGANILR	K	G	95,8 %	20,4	29,4	20,4		1 715,92	3	0,0090	5,2	275	291
18220-18222_ OuelletteM_20131010	18220_large	18220_large	Ingel18220_MGFPeaklist (F052591)	ADP,ATP carrier protein 1, mitochondrial precursor, putative,ADP/ATP translocase 1, putative	LinJ.19.0200	ADP,ATP carrier protein 1, mitochondrial precursor, putative,ADP/ATP translocase 1, putative	100,0 %	0,941%	35 137,0	13	18	64	Locus:1.1.1.5043.2 File:"Ingel18220.wiff"	NEGAASLFRGAGANILR	K	G	99,5 %	36,2	29,5	31,1		1 715,91	3	0,0024	1,4	275	291
18220-18222_ OuelletteM_20131010	18220_large	18220_large	Ingel18220_MGFPeaklist (F052591)	ADP,ATP carrier protein 1, mitochondrial precursor, putative,ADP/ATP translocase 1, putative	LinJ.19.0200	ADP,ATP carrier protein 1, mitochondrial precursor, putative,ADP/ATP translocase 1, putative	100,0 %	0,941%	35 137,0	13	18	64	Locus:1.1.1.4900.18 File:"Ingel18220.wiff"	NSFECFMQCVK	R	N	98,1 %	18,7	25,4	18,7	Carbamidomethyl (+57), Oxidation (+16), Carbamidomethyl (+57)	1 464,59	2	0,0018	1,3	264	274
18220-18222_ OuelletteM_20131010	18220_large	18220_large	Ingel18220_MGFPeaklist (F052591)	ADP,ATP carrier protein 1, mitochondrial precursor, putative,ADP/ATP translocase 1, putative	LinJ.19.0200	ADP,ATP carrier protein 1, mitochondrial precursor, putative,ADP/ATP translocase 1, putative	100,0 %	0,941%	35 137,0	13	18	64	Locus:1.1.1.4893.17 File:"Ingel18220.wiff"	NSFECFMQCVK	R	N	99,7 %	41,9	25,4	40,4	Carbamidomethyl (+57), Oxidation (+16), Carbamidomethyl (+57)	1 464,59	2	0,0018	1,3	264	274
18220-18222_ OuelletteM_20131010	18220_large	18220_large	Ingel18220_MGFPeaklist (F052591)	ADP,ATP carrier protein 1, mitochondrial precursor, putative,ADP/ATP translocase 1, putative	LinJ.19.0200	ADP,ATP carrier protein 1, mitochondrial precursor, putative,ADP/ATP translocase 1, putative	100,0 %	0,941%	35 137,0	13	18	64	Locus:1.1.1.4892.20 File:"Ingel18220.wiff"	NSFECFMQCVK	R	N	99,7 %	47,7	25,4	47,7	Carbamidomethyl (+57), Oxidation (+16), Carbamidomethyl (+57)	1 464,59	2	0,0018	1,3	264	274
18220-18222_ OuelletteM_20131010	18220_large	18220_large	Ingel18220_MGFPeaklist (F052591)	ADP,ATP carrier protein 1, mitochondrial precursor, putative,ADP/ATP translocase 1, putative	LinJ.19.0200	ADP,ATP carrier protein 1, mitochondrial precursor, putative,ADP/ATP translocase 1, putative	100,0 %	0,941%	35 137,0	13	18	64	Locus:1.1.1.4901.14 File:"Ingel18220.wiff"	QGTLDRPYSGVMNCLTR	K	T	94,6 %	21,3	29,2	14,6	Gln->pyro-Glu (-17), Oxidation (+16), Carbamidomethyl (+57)	1 965,90	3	0,00097	0,49	60	76
18220-18222_ OuelletteM_20131010	18220_large	18220_large	Ingel18220_MGFPeaklist (F052591)	ADP,ATP carrier protein 1, mitochondrial precursor, putative,ADP/ATP translocase 1, putative	LinJ.19.0200	ADP,ATP carrier protein 1, mitochondrial precursor, putative,ADP/ATP translocase 1, putative	100,0 %	0,941%	35 137,0	13	18	64	Locus:1.1.1.4902.21 File:"Ingel18220.wiff"	QGTLDRPYSGVMNCLTR	K	T	99,7 %	38,0	29,0	34,7	Gln->pyro-Glu (-17), Oxidation (+16), Carbamidomethyl (+57)	1 965,90	2	-0,0033	-1,7	60	76
18220-18222_ OuelletteM_20131010	18220_large	18220_large	Ingel18220_MGFPeaklist (F052591)	ADP,ATP carrier protein 1, mitochondrial precursor, putative,ADP/ATP translocase 1, putative	LinJ.19.0200	ADP,ATP carrier protein 1, mitochondrial precursor, putative,ADP/ATP translocase 1, putative	100,0 %	0,941%	35 137,0	13	18	64	Locus:1.1.1.4902.16 File:"Ingel18220.wiff"	QGTLDRPYSGVMNCLTR	K	T	99,7 %	38,6	29,2	32,9	Gln->pyro-Glu (-17), Oxidation (+16), Carbamidomethyl (+57)	1 965,90	3	0,00097	0,49	60	76
18220-18222_ OuelletteM_20131010	18220_large	18220_large	Ingel18220_MGFPeaklist (F052591)	ADP,ATP carrier protein 1, mitochondrial precursor, putative,ADP/ATP translocase 1, putative	LinJ.19.0200	ADP,ATP carrier protein 1, mitochondrial precursor, putative,ADP/ATP translocase 1, putative	100,0 %	0,941%	35 137,0	13	18	64	Locus:1.1.1.4857.16 File:"Ingel18220.wiff"	QGTLDRPYSGVMNCLTR	K	T	99,7 %	61,3	29,6	57,6	Oxidation (+16), Carbamidomethyl (+57)	1 982,92	3	-0,0078	-3,9	60	76
18220-18222_ OuelletteM_20131010	18220_large	18220_large	Ingel18220_MGFPeaklist (F052591)	ADP,ATP carrier protein 1, mitochondrial precursor, putative,ADP/ATP translocase 1, putative	LinJ.19.0200	ADP,ATP carrier protein 1, mitochondrial precursor, putative,ADP/ATP translocase 1, putative	100,0 %	0,941%	35 137,0	13	18	64	Locus:1.1.1.4858.20 File:"Ingel18220.wiff"	QGTLDRPYSGVMNCLTR	K	T	99,7 %	76,8	29,6	71,6	Oxidation (+16), Carbamidomethyl (+57)	1 982,92	3	-0,0078	-3,9	60	76
18220-18222_ OuelletteM_20131010	18220_large	18220_large	Ingel18220_MGFPeaklist (F052591)	ADP,ATP carrier protein 1, mitochondrial precursor, putative,ADP/ATP translocase 1, putative	LinJ.19.0200	ADP,ATP carrier protein 1, mitochondrial precursor, putative,ADP/ATP translocase 1, putative	100,0 %	0,941%	35 137,0	13	18	64	Locus:1.1.1.4850.14 File:"Ingel18220.wiff"	QGTLDRPYSGVMNCLTR	K	T	99,7 %	78,7	29,8	76,8	Oxidation (+16), Carbamidomethyl (+57)	1 982,94	3	0,0063	3,2	60	76
18220-18222_ OuelletteM_20131010	18220_large	18220_large	Ingel18220_MGFPeaklist (F052591)	ADP,ATP carrier protein 1, mitochondrial precursor, putative,ADP/ATP translocase 1, putative	LinJ.19.0200	ADP,ATP carrier protein 1, mitochondrial precursor, putative,ADP/ATP translocase 1, putative	100,0 %	0,941%	35 137,0	13	18	64	Locus:1.1.1.4848.7 File:"Ingel18220.wiff"	QGTLDRPYSGVMNCLTR	K	T	99,7 %	85,7	29,8	85,7	Oxidation (+16), Carbamidomethyl (+57)	1 982,94	3	0,0063	3,2	60	76
18220-18222_ OuelletteM_20131010	18220_large	18220_large	Ingel18220_MGFPeaklist (F052591)	ADP,ATP carrier protein 1, mitochondrial precursor, putative,ADP/ATP translocase 1, putative	LinJ.19.0200	ADP,ATP carrier protein 1, mitochondrial precursor, putative,ADP/ATP translocase 1, putative	100,0 %	0,941%	35 137,0	13	18	64	Locus:1.1.1.4903.17 File:"Ingel18220.wiff"	QYSGMVDCYIK	R	T	96,8 %	23,8	27,2	23,8	Gln->pyro-Glu (-17), Oxidation (+16), Carbamidomethyl (+57)	1 361,57	2	0,0073	5,4	170	180
18220-18222_ OuelletteM_20131010	18220_large	18220_large	Ingel18220_MGFPeaklist (F052591)	ADP,ATP carrier protein 1, mitochondrial precursor, putative,ADP/ATP translocase 1, putative	LinJ.19.0200	ADP,ATP carrier protein 1, mitochondrial precursor, putative,ADP/ATP translocase 1, putative	100,0 %	0,941%	35 137,0	13	18	64	Locus:1.1.1.4904.16 File:"Ingel18220.wiff"	QYSGMVDCYIK	R	T	97,5 %	28,2	27,2	28,2	Gln->pyro-Glu (-17), Oxidation (+16), Carbamidomethyl (+57)	1 361,57	2	0,0073	5,4	170	180
18220-18222_ OuelletteM_20131010	18220_large	18220_large	Ingel18220_MGFPeaklist (F052591)	ADP,ATP carrier protein 1, mitochondrial precursor, putative,ADP/ATP translocase 1, putative	LinJ.19.0200	ADP,ATP carrier protein 1, mitochondrial precursor, putative,ADP/ATP translocase 1, putative	100,0 %	0,941%	35 137,0	13	18	64	Locus:1.1.1.4839.20 File:"Ingel18220.wiff"	QYSGMVDCYIK	R	T	99,0 %	31,6	28,6	25,3	Oxidation (+16), Carbamidomethyl (+57)	1 378,59	2	0,0042	3,0	170	180
18220-18222_ OuelletteM_20131010	18220_large	18220_large	Ingel18220_MGFPeaklist (F052591)	ADP,ATP carrier protein 1, mitochondrial precursor, putative,ADP/ATP translocase 1, putative	LinJ.19.0200	ADP,ATP carrier protein 1, mitochondrial precursor, putative,ADP/ATP translocase 1, putative	100,0 %	0,941%	35 137,0	13	18	64	Locus:1.1.1.4840.19 File:"Ingel18220.wiff"	QYSGMVDCYIK	R	T	99,7 %	38,8	28,6	38,8	Oxidation (+16), Carbamidomethyl (+57)	1 378,59	2	0,0042	3,0	170	180
18220-18222_ OuelletteM_20131010	18220_large	18220_large	Ingel18220_MGFPeaklist (F052591)	ADP,ATP carrier protein 1, mitochondrial precursor, putative,ADP/ATP translocase 1, putative	LinJ.19.0200	ADP,ATP carrier protein 1, mitochondrial precursor, putative,ADP/ATP translocase 1, putative	100,0 %	0,941%	35 137,0	13	18	64	Locus:1.1.1.4832.9 File:"Ingel18220.wiff"	QYSGMVDCYIK	R	T	99,7 %	50,8	28,6	49,2	Oxidation (+16), Carbamidomethyl (+57)	1 378,59	2	0,0042	3,0	170	180
18220-18222_ OuelletteM_20131010	18220_large	18220_large	Ingel18220_MGFPeaklist (F052591)	ADP,ATP carrier protein 1, mitochondrial precursor, putative,ADP/ATP translocase 1, putative	LinJ.19.0200	ADP,ATP carrier protein 1, mitochondrial precursor, putative,ADP/ATP translocase 1, putative	100,0 %	0,941%	35 137,0	13	18	64	Locus:1.1.1.4831.17 File:"Ingel18220.wiff"	QYSGMVDCYIK	R	T	99,7 %	51,0	28,6	51,0	Oxidation (+16), Carbamidomethyl (+57)	1 378,59	2	0,0042	3,0	170	180
18220-18222_ OuelletteM_20131010	18220_large	18220_large	Ingel18220_MGFPeaklist (F052591)	ADP,ATP carrier protein 1, mitochondrial precursor, putative,ADP/ATP translocase 1, putative	LinJ.19.0200	ADP,ATP carrier protein 1, mitochondrial precursor, putative,ADP/ATP translocase 1, putative	100,0 %	0,941%	35 137,0	13	18	64	Locus:1.1.1.4938.7 File:"Ingel18220.wiff"	TDGLVGLYR	K	G	98,5 %	29,5	29,8	20,4		992,53	2	0,0024	2,4	184	192
18220-18222_ OuelletteM_20131010	18220_large	18220_large	Ingel18220_MGFPeaklist (F052591)	ADP,ATP carrier protein 1, mitochondrial precursor, putative,ADP/ATP translocase 1, putative	LinJ.19.0200	ADP,ATP carrier protein 1, mitochondrial precursor, putative,ADP/ATP translocase 1, putative	100,0 %	0,941%	35 137,0	13	18	64	Locus:1.1.1.4929.9 File:"Ingel18220.wiff"	TDGLVGLYR	K	G	99,7 %	50,7	29,8	35,8		992,53	2	0,0022	2,2	184	192
18220-18222_ OuelletteM_20131010	18220_large	18220_large	Ingel18220_MGFPeaklist (F052591)	ADP,ATP carrier protein 1, mitochondrial precursor, putative,ADP/ATP translocase 1, putative	LinJ.19.0200	ADP,ATP carrier protein 1, mitochondrial precursor, putative,ADP/ATP translocase 1, putative	100,0 %	0,941%	35 137,0	13	18	64	Locus:1.1.1.4930.7 File:"Ingel18220.wiff"	TDGLVGLYR	K	G	99,7 %	56,1	29,8	39,5		992,53	2	0,0022	2,2	184	192
18220-18222_ OuelletteM_20131010	18220_large	18220_large	Ingel18220_MGFPeaklist (F052591)	ADP,ATP carrier protein 1, mitochondrial precursor, putative,ADP/ATP translocase 1, putative	LinJ.19.0200	ADP,ATP carrier protein 1, mitochondrial precursor, putative,ADP/ATP translocase 1, putative	100,0 %	0,941%	35 137,0	13	18	64	Locus:1.1.1.5105.2 File:"Ingel18220.wiff"	TEGLYALWR	K	G	99,7 %	58,9	29,6	44,8		1 107,57	2	0,00068	0,61	80	88
18220-18222_ OuelletteM_20131010	18220_large	18220_large	Ingel18220_MGFPeaklist (F052591)	ADP,ATP carrier protein 1, mitochondrial precursor, putative,ADP/ATP translocase 1, putative	LinJ.19.0200	ADP,ATP carrier protein 1, mitochondrial precursor, putative,ADP/ATP translocase 1, putative	100,0 %	0,941%	35 137,0	13	18	64	Locus:1.1.1.5097.2 File:"Ingel18220.wiff"	TEGLYALWR	K	G	99,7 %	60,1	29,6	47,7		1 107,57	2	0,00068	0,61	80	88
18220-18222_ OuelletteM_20131010	18220_large	18220_large	Ingel18220_MGFPeaklist (F052591)	ADP,ATP carrier protein 1, mitochondrial precursor, putative,ADP/ATP translocase 1, putative	LinJ.19.0200	ADP,ATP carrier protein 1, mitochondrial precursor, putative,ADP/ATP translocase 1, putative	100,0 %	0,941%	35 137,0	13	18	64	Locus:1.1.1.5106.2 File:"Ingel18220.wiff"	TEGLYALWR	K	G	99,7 %	60,1	29,6	45,9		1 107,57	2	0,00068	0,61	80	88
18220-18222_ OuelletteM_20131010	18220_large	18220_large	Ingel18220_MGFPeaklist (F052591)	ADP,ATP carrier protein 1, mitochondrial precursor, putative,ADP/ATP translocase 1, putative	LinJ.19.0200	ADP,ATP carrier protein 1, mitochondrial precursor, putative,ADP/ATP translocase 1, putative	100,0 %	0,941%	35 137,0	13	18	64	Locus:1.1.1.5114.2 File:"Ingel18220.wiff"	TEGLYALWR	K	G	99,7 %	60,2	29,6	44,9		1 107,57	2	0,00068	0,61	80	88
18220-18222_ OuelletteM_20131010	18220_large	18220_large	Ingel18220_MGFPeaklist (F052591)	ADP,ATP carrier protein 1, mitochondrial precursor, putative,ADP/ATP translocase 1, putative	LinJ.19.0200	ADP,ATP carrier protein 1, mitochondrial precursor, putative,ADP/ATP translocase 1, putative	100,0 %	0,941%	35 137,0	13	18	64	Locus:1.1.1.5113.3 File:"Ingel18220.wiff"	TEGLYALWR	K	G	99,7 %	60,3	29,6	49,2		1 107,57	2	0,00068	0,61	80	88
18220-18222_ OuelletteM_20131010	18220_large	18220_large	Ingel18220_MGFPeaklist (F052591)	ADP,ATP carrier protein 1, mitochondrial precursor, putative,ADP/ATP translocase 1, putative	LinJ.19.0200	ADP,ATP carrier protein 1, mitochondrial precursor, putative,ADP/ATP translocase 1, putative	100,0 %	0,941%	35 137,0	13	18	64	Locus:1.1.1.5098.2 File:"Ingel18220.wiff"	TEGLYALWR	K	G	99,7 %	66,6	29,6	50,4		1 107,57	2	0,00068	0,61	80	88
18220-18222_ OuelletteM_20131010	18220_large	18220_large	Ingel18220_MGFPeaklist (F052591)	ADP,ATP carrier protein 1, mitochondrial precursor, putative,ADP/ATP translocase 1, putative	LinJ.19.0200	ADP,ATP carrier protein 1, mitochondrial precursor, putative,ADP/ATP translocase 1, putative	100,0 %	0,941%	35 137,0	13	18	64	Locus:1.1.1.5138.2 File:"Ingel18220.wiff"	TVKTEGLYALWR	R	G	99,7 %	49,6	29,1	37,2		1 435,78	3	-0,0043	-3,0	77	88
18220-18222_ OuelletteM_20131010	18220_large	18220_large	Ingel18220_MGFPeaklist (F052591)	ADP,ATP carrier protein 1, mitochondrial precursor, putative,ADP/ATP translocase 1, putative	LinJ.19.0200	ADP,ATP carrier protein 1, mitochondrial precursor, putative,ADP/ATP translocase 1, putative	100,0 %	0,941%	35 137,0	13	18	64	Locus:1.1.1.5074.2 File:"Ingel18220.wiff"	TVKTEGLYALWR	R	G	99,7 %	60,1	29,1	47,1		1 435,78	3	-0,0049	-3,4	77	88
18220-18222_ OuelletteM_20131010	18220_large	18220_large	Ingel18220_MGFPeaklist (F052591)	ADP,ATP carrier protein 1, mitochondrial precursor, putative,ADP/ATP translocase 1, putative	LinJ.19.0200	ADP,ATP carrier protein 1, mitochondrial precursor, putative,ADP/ATP translocase 1, putative	100,0 %	0,941%	35 137,0	13	18	64	Locus:1.1.1.5083.3 File:"Ingel18220.wiff"	TVKTEGLYALWR	R	G	99,7 %	62,3	29,1	48,7		1 435,78	3	-0,0049	-3,4	77	88
18220-18222_ OuelletteM_20131010	18220_large	18220_large	Ingel18220_MGFPeaklist (F052591)	ADP,ATP carrier protein 1, mitochondrial precursor, putative,ADP/ATP translocase 1, putative	LinJ.19.0200	ADP,ATP carrier protein 1, mitochondrial precursor, putative,ADP/ATP translocase 1, putative	100,0 %	0,941%	35 137,0	13	18	64	Locus:1.1.1.5075.2 File:"Ingel18220.wiff"	TVKTEGLYALWR	R	G	99,7 %	65,6	29,1	56,5		1 435,78	3	-0,0049	-3,4	77	88
18220-18222_ OuelletteM_20131010	18220_large	18220_large	Ingel18220_MGFPeaklist (F052591)	ADP,ATP carrier protein 1, mitochondrial precursor, putative,ADP/ATP translocase 1, putative	LinJ.19.0200	ADP,ATP carrier protein 1, mitochondrial precursor, putative,ADP/ATP translocase 1, putative	100,0 %	0,941%	35 137,0	13	18	64	Locus:1.1.1.5082.3 File:"Ingel18220.wiff"	TVKTEGLYALWR	R	G	99,7 %	72,8	29,1	58,7		1 435,78	3	-0,0049	-3,4	77	88
18220-18222_ OuelletteM_20131010	18220_large	18220_large	Ingel18220_MGFPeaklist (F052591)	ADP,ATP carrier protein 1, mitochondrial precursor, putative,ADP/ATP translocase 1, putative	LinJ.19.0200	ADP,ATP carrier protein 1, mitochondrial precursor, putative,ADP/ATP translocase 1, putative	100,0 %	0,941%	35 137,0	13	18	64	Locus:1.1.1.4839.14 File:"Ingel18220.wiff"	VKLLVQNQGEMIK	R	Q	99,2 %	33,3	29,0	28,7	Oxidation (+16)	1 514,84	3	-0,0043	-2,8	47	59
18220-18222_ OuelletteM_20131010	18220_large	18220_large	Ingel18220_MGFPeaklist (F052591)	ADP,ATP carrier protein 1, mitochondrial precursor, putative,ADP/ATP translocase 1, putative	LinJ.19.0200	ADP,ATP carrier protein 1, mitochondrial precursor, putative,ADP/ATP translocase 1, putative	100,0 %	0,941%	35 137,0	13	18	64	Locus:1.1.1.5153.9 File:"Ingel18220.wiff"	YFPTQALNFAFK	R	D	99,7 %	59,3	30,7	59,3		1 445,74	2	0,0043	3,0	97	108
18220-18222_ OuelletteM_20131010	18220_large	18220_large	Ingel18220_MGFPeaklist (F052591)	ADP,ATP carrier protein 1, mitochondrial precursor, putative,ADP/ATP translocase 1, putative	LinJ.19.0200	ADP,ATP carrier protein 1, mitochondrial precursor, putative,ADP/ATP translocase 1, putative	100,0 %	0,941%	35 137,0	13	18	64	Locus:1.1.1.5152.8 File:"Ingel18220.wiff"	YFPTQALNFAFK	R	D	99,7 %	63,1	30,7	57,5		1 445,74	2	0,0043	3,0	97	108
18220-18222_ OuelletteM_20131010	18220_large	18220_large	Ingel18220_MGFPeaklist (F052591)	ADP,ATP carrier protein 1, mitochondrial precursor, putative,ADP/ATP translocase 1, putative	LinJ.19.0190	ADP,ATP carrier protein 1, mitochondrial precursor, putative,ADP/ATP translocase 1, putative	100,0 %	0,941%	35 137,0	13	18	64	Locus:1.1.1.4806.5 File:"Ingel18220.wiff"	GNLSNVIR	R	Y	98,7 %	42,8	30,6	13,3		871,49	2	0,00048	0,55	89	96
18220-18222_ OuelletteM_20131010	18220_large	18220_large	Ingel18220_MGFPeaklist (F052591)	ADP,ATP carrier protein 1, mitochondrial precursor, putative,ADP/ATP translocase 1, putative	LinJ.19.0190	ADP,ATP carrier protein 1, mitochondrial precursor, putative,ADP/ATP translocase 1, putative	100,0 %	0,941%	35 137,0	13	18	64	Locus:1.1.1.4822.6 File:"Ingel18220.wiff"	GNLSNVIR	R	Y	99,0 %	41,2	30,6	27,5		871,49	2	0,00048	0,55	89	96
18220-18222_ OuelletteM_20131010	18220_large	18220_large	Ingel18220_MGFPeaklist (F052591)	ADP,ATP carrier protein 1, mitochondrial precursor, putative,ADP/ATP translocase 1, putative	LinJ.19.0190	ADP,ATP carrier protein 1, mitochondrial precursor, putative,ADP/ATP translocase 1, putative	100,0 %	0,941%	35 137,0	13	18	64	Locus:1.1.1.4807.4 File:"Ingel18220.wiff"	GNLSNVIR	R	Y	99,0 %	46,3	30,6	27,9		871,49	2	0,00048	0,55	89	96
18220-18222_ OuelletteM_20131010	18220_large	18220_large	Ingel18220_MGFPeaklist (F052591)	ADP,ATP carrier protein 1, mitochondrial precursor, putative,ADP/ATP translocase 1, putative	LinJ.19.0190	ADP,ATP carrier protein 1, mitochondrial precursor, putative,ADP/ATP translocase 1, putative	100,0 %	0,941%	35 137,0	13	18	64	Locus:1.1.1.4823.4 File:"Ingel18220.wiff"	GNLSNVIR	R	Y	99,0 %	48,8	30,6	30,6		871,49	2	0,00048	0,55	89	96
18220-18222_ OuelletteM_20131010	18220_large	18220_large	Ingel18220_MGFPeaklist (F052591)	ADP,ATP carrier protein 1, mitochondrial precursor, putative,ADP/ATP translocase 1, putative	LinJ.19.0190	ADP,ATP carrier protein 1, mitochondrial precursor, putative,ADP/ATP translocase 1, putative	100,0 %	0,941%	35 137,0	13	18	64	Locus:1.1.1.4815.5 File:"Ingel18220.wiff"	GNLSNVIR	R	Y	99,0 %	51,5	30,6	33,3		871,49	2	0,00048	0,55	89	96
18220-18222_ OuelletteM_20131010	18220_large	18220_large	Ingel18220_MGFPeaklist (F052591)	ADP,ATP carrier protein 1, mitochondrial precursor, putative,ADP/ATP translocase 1, putative	LinJ.19.0190	ADP,ATP carrier protein 1, mitochondrial precursor, putative,ADP/ATP translocase 1, putative	100,0 %	0,941%	35 137,0	13	18	64	Locus:1.1.1.4814.6 File:"Ingel18220.wiff"	GNLSNVIR	R	Y	99,0 %	56,4	30,6	38,2		871,49	2	0,00048	0,55	89	96
18220-18222_ OuelletteM_20131010	18220_large	18220_large	Ingel18220_MGFPeaklist (F052591)	ADP,ATP carrier protein 1, mitochondrial precursor, putative,ADP/ATP translocase 1, putative	LinJ.19.0190	ADP,ATP carrier protein 1, mitochondrial precursor, putative,ADP/ATP translocase 1, putative	100,0 %	0,941%	35 137,0	13	18	64	Locus:1.1.1.5160.11 File:"Ingel18220.wiff"	GVAGALVLSGVDAIKPYYISAR	R	A	99,2 %	29,5	25,3	27,2		2 219,23	3	0,0020	0,90	292	313
18220-18222_ OuelletteM_20131010	18220_large	18220_large	Ingel18220_MGFPeaklist (F052591)	ADP,ATP carrier protein 1, mitochondrial precursor, putative,ADP/ATP translocase 1, putative	LinJ.19.0190	ADP,ATP carrier protein 1, mitochondrial precursor, putative,ADP/ATP translocase 1, putative	100,0 %	0,941%	35 137,0	13	18	64	Locus:1.1.1.5155.11 File:"Ingel18220.wiff"	GVAGALVLSGVDAIKPYYISAR	R	A	99,7 %	40,9	25,9	40,9		2 219,22	3	-0,0073	-3,3	292	313
18220-18222_ OuelletteM_20131010	18220_large	18220_large	Ingel18220_MGFPeaklist (F052591)	ADP,ATP carrier protein 1, mitochondrial precursor, putative,ADP/ATP translocase 1, putative	LinJ.19.0190	ADP,ATP carrier protein 1, mitochondrial precursor, putative,ADP/ATP translocase 1, putative	100,0 %	0,941%	35 137,0	13	18	64	Locus:1.1.1.4795.3 File:"Ingel18220.wiff"	LLVQNQGEMIK	K	Q	98,3 %	23,0	30,3	23,0	Oxidation (+16)	1 287,68	3	-0,0015	-1,2	49	59
18220-18222_ OuelletteM_20131010	18220_large	18220_large	Ingel18220_MGFPeaklist (F052591)	ADP,ATP carrier protein 1, mitochondrial precursor, putative,ADP/ATP translocase 1, putative	LinJ.19.0190	ADP,ATP carrier protein 1, mitochondrial precursor, putative,ADP/ATP translocase 1, putative	100,0 %	0,941%	35 137,0	13	18	64	Locus:1.1.1.4804.17 File:"Ingel18220.wiff"	LLVQNQGEMIK	K	Q	98,3 %	29,1	30,3	20,6	Oxidation (+16)	1 287,68	2	-0,0010	-0,80	49	59
18220-18222_ OuelletteM_20131010	18220_large	18220_large	Ingel18220_MGFPeaklist (F052591)	ADP,ATP carrier protein 1, mitochondrial precursor, putative,ADP/ATP translocase 1, putative	LinJ.19.0190	ADP,ATP carrier protein 1, mitochondrial precursor, putative,ADP/ATP translocase 1, putative	100,0 %	0,941%	35 137,0	13	18	64	Locus:1.1.1.4872.15 File:"Ingel18220.wiff"	LLVQNQGEMIK	K	Q	98,5 %	32,1	30,3	21,3		1 271,69	2	-0,0021	-1,7	49	59
18220-18222_ OuelletteM_20131010	18220_large	18220_large	Ingel18220_MGFPeaklist (F052591)	ADP,ATP carrier protein 1, mitochondrial precursor, putative,ADP/ATP translocase 1, putative	LinJ.19.0190	ADP,ATP carrier protein 1, mitochondrial precursor, putative,ADP/ATP translocase 1, putative	100,0 %	0,941%	35 137,0	13	18	64	Locus:1.1.1.4809.19 File:"Ingel18220.wiff"	LLVQNQGEMIK	K	Q	99,6 %	41,2	30,5	32,9	Oxidation (+16)	1 287,65	2	-0,032	-25	49	59
18220-18222_ OuelletteM_20131010	18220_large	18220_large	Ingel18220_MGFPeaklist (F052591)	ADP,ATP carrier protein 1, mitochondrial precursor, putative,ADP/ATP translocase 1, putative	LinJ.19.0190	ADP,ATP carrier protein 1, mitochondrial precursor, putative,ADP/ATP translocase 1, putative	100,0 %	0,941%	35 137,0	13	18	64	Locus:1.1.1.4870.15 File:"Ingel18220.wiff"	LLVQNQGEMIK	K	Q	99,7 %	39,6	30,3	38,4		1 271,69	2	-0,0021	-1,7	49	59
18220-18222_ OuelletteM_20131010	18220_large	18220_large	Ingel18220_MGFPeaklist (F052591)	ADP,ATP carrier protein 1, mitochondrial precursor, putative,ADP/ATP translocase 1, putative	LinJ.19.0190	ADP,ATP carrier protein 1, mitochondrial precursor, putative,ADP/ATP translocase 1, putative	100,0 %	0,941%	35 137,0	13	18	64	Locus:1.1.1.4794.3 File:"Ingel18220.wiff"	LLVQNQGEMIK	K	Q	99,7 %	42,3	30,3	34,5	Oxidation (+16)	1 287,68	3	-0,0015	-1,2	49	59
18220-18222_ OuelletteM_20131010	18220_large	18220_large	Ingel18220_MGFPeaklist (F052591)	ADP,ATP carrier protein 1, mitochondrial precursor, putative,ADP/ATP translocase 1, putative	LinJ.19.0190	ADP,ATP carrier protein 1, mitochondrial precursor, putative,ADP/ATP translocase 1, putative	100,0 %	0,941%	35 137,0	13	18	64	Locus:1.1.1.4788.19 File:"Ingel18220.wiff"	LLVQNQGEMIK	K	Q	99,7 %	55,1	30,3	50,3	Oxidation (+16)	1 287,68	2	-0,0014	-1,1	49	59
18220-18222_ OuelletteM_20131010	18220_large	18220_large	Ingel18220_MGFPeaklist (F052591)	ADP,ATP carrier protein 1, mitochondrial precursor, putative,ADP/ATP translocase 1, putative	LinJ.19.0190	ADP,ATP carrier protein 1, mitochondrial precursor, putative,ADP/ATP translocase 1, putative	100,0 %	0,941%	35 137,0	13	18	64	Locus:1.1.1.4796.18 File:"Ingel18220.wiff"	LLVQNQGEMIK	K	Q	99,7 %	71,0	30,3	65,5	Oxidation (+16)	1 287,68	2	-0,0014	-1,1	49	59
18220-18222_ OuelletteM_20131010	18220_large	18220_large	Ingel18220_MGFPeaklist (F052591)	ADP,ATP carrier protein 1, mitochondrial precursor, putative,ADP/ATP translocase 1, putative	LinJ.19.0190	ADP,ATP carrier protein 1, mitochondrial precursor, putative,ADP/ATP translocase 1, putative	100,0 %	0,941%	35 137,0	13	18	64	Locus:1.1.1.4797.19 File:"Ingel18220.wiff"	LLVQNQGEMIK	K	Q	99,7 %	73,0	30,3	68,2	Oxidation (+16)	1 287,68	2	-0,0014	-1,1	49	59
18220-18222_ OuelletteM_20131010	18220_large	18220_large	Ingel18220_MGFPeaklist (F052591)	ADP,ATP carrier protein 1, mitochondrial precursor, putative,ADP/ATP translocase 1, putative	LinJ.19.0190	ADP,ATP carrier protein 1, mitochondrial precursor, putative,ADP/ATP translocase 1, putative	100,0 %	0,941%	35 137,0	13	18	64	Locus:1.1.1.4790.18 File:"Ingel18220.wiff"	LLVQNQGEMIK	K	Q	99,7 %	75,3	30,3	64,9	Oxidation (+16)	1 287,68	2	-0,0014	-1,1	49	59
18220-18222_ OuelletteM_20131010	18220_large	18220_large	Ingel18220_MGFPeaklist (F052591)	ADP,ATP carrier protein 1, mitochondrial precursor, putative,ADP/ATP translocase 1, putative	LinJ.19.0190	ADP,ATP carrier protein 1, mitochondrial precursor, putative,ADP/ATP translocase 1, putative	100,0 %	0,941%	35 137,0	13	18	64	Locus:1.1.1.4910.7 File:"Ingel18220.wiff"	NEGAASLFR	K	G	99,4 %	36,1	29,7	25,2		963,48	2	0,00088	0,91	275	283
18220-18222_ OuelletteM_20131010	18220_large	18220_large	Ingel18220_MGFPeaklist (F052591)	ADP,ATP carrier protein 1, mitochondrial precursor, putative,ADP/ATP translocase 1, putative	LinJ.19.0190	ADP,ATP carrier protein 1, mitochondrial precursor, putative,ADP/ATP translocase 1, putative	100,0 %	0,941%	35 137,0	13	18	64	Locus:1.1.1.4909.7 File:"Ingel18220.wiff"	NEGAASLFR	K	G	99,7 %	51,3	29,7	27,5		963,48	2	0,00088	0,91	275	283
18220-18222_ OuelletteM_20131010	18220_large	18220_large	Ingel18220_MGFPeaklist (F052591)	ADP,ATP carrier protein 1, mitochondrial precursor, putative,ADP/ATP translocase 1, putative	LinJ.19.0190	ADP,ATP carrier protein 1, mitochondrial precursor, putative,ADP/ATP translocase 1, putative	100,0 %	0,941%	35 137,0	13	18	64	Locus:1.1.1.4877.9 File:"Ingel18220.wiff"	NEGAASLFR	K	G	99,7 %	56,1	29,7	42,5		963,48	2	0,00088	0,91	275	283
18220-18222_ OuelletteM_20131010	18220_large	18220_large	Ingel18220_MGFPeaklist (F052591)	ADP,ATP carrier protein 1, mitochondrial precursor, putative,ADP/ATP translocase 1, putative	LinJ.19.0190	ADP,ATP carrier protein 1, mitochondrial precursor, putative,ADP/ATP translocase 1, putative	100,0 %	0,941%	35 137,0	13	18	64	Locus:1.1.1.4893.8 File:"Ingel18220.wiff"	NEGAASLFR	K	G	99,7 %	58,3	29,7	44,2		963,48	2	0,00088	0,91	275	283
18220-18222_ OuelletteM_20131010	18220_large	18220_large	Ingel18220_MGFPeaklist (F052591)	ADP,ATP carrier protein 1, mitochondrial precursor, putative,ADP/ATP translocase 1, putative	LinJ.19.0190	ADP,ATP carrier protein 1, mitochondrial precursor, putative,ADP/ATP translocase 1, putative	100,0 %	0,941%	35 137,0	13	18	64	Locus:1.1.1.4901.10 File:"Ingel18220.wiff"	NEGAASLFR	K	G	99,7 %	61,0	29,7	44,2		963,48	2	0,00028	0,29	275	283
18220-18222_ OuelletteM_20131010	18220_large	18220_large	Ingel18220_MGFPeaklist (F052591)	ADP,ATP carrier protein 1, mitochondrial precursor, putative,ADP/ATP translocase 1, putative	LinJ.19.0190	ADP,ATP carrier protein 1, mitochondrial precursor, putative,ADP/ATP translocase 1, putative	100,0 %	0,941%	35 137,0	13	18	64	Locus:1.1.1.4921.6 File:"Ingel18220.wiff"	NEGAASLFR	K	G	99,7 %	67,2	29,6	48,0		963,48	2	0,0057	5,9	275	283
18220-18222_ OuelletteM_20131010	18220_large	18220_large	Ingel18220_MGFPeaklist (F052591)	ADP,ATP carrier protein 1, mitochondrial precursor, putative,ADP/ATP translocase 1, putative	LinJ.19.0190	ADP,ATP carrier protein 1, mitochondrial precursor, putative,ADP/ATP translocase 1, putative	100,0 %	0,941%	35 137,0	13	18	64	Locus:1.1.1.4886.6 File:"Ingel18220.wiff"	NEGAASLFR	K	G	99,7 %	67,6	29,7	46,9		963,48	2	0,00088	0,91	275	283
18220-18222_ OuelletteM_20131010	18220_large	18220_large	Ingel18220_MGFPeaklist (F052591)	ADP,ATP carrier protein 1, mitochondrial precursor, putative,ADP/ATP translocase 1, putative	LinJ.19.0190	ADP,ATP carrier protein 1, mitochondrial precursor, putative,ADP/ATP translocase 1, putative	100,0 %	0,941%	35 137,0	13	18	64	Locus:1.1.1.4894.5 File:"Ingel18220.wiff"	NEGAASLFR	K	G	99,7 %	70,0	29,7	49,9		963,48	2	0,0011	1,1	275	283
18220-18222_ OuelletteM_20131010	18220_large	18220_large	Ingel18220_MGFPeaklist (F052591)	ADP,ATP carrier protein 1, mitochondrial precursor, putative,ADP/ATP translocase 1, putative	LinJ.19.0190	ADP,ATP carrier protein 1, mitochondrial precursor, putative,ADP/ATP translocase 1, putative	100,0 %	0,941%	35 137,0	13	18	64	Locus:1.1.1.4902.8 File:"Ingel18220.wiff"	NEGAASLFR	K	G	99,7 %	78,3	29,7	56,3		963,48	2	-0,0021	-2,2	275	283
18220-18222_ OuelletteM_20131010	18220_large	18220_large	Ingel18220_MGFPeaklist (F052591)	ADP,ATP carrier protein 1, mitochondrial precursor, putative,ADP/ATP translocase 1, putative	LinJ.19.0190	ADP,ATP carrier protein 1, mitochondrial precursor, putative,ADP/ATP translocase 1, putative	100,0 %	0,941%	35 137,0	13	18	64	Locus:1.1.1.4878.4 File:"Ingel18220.wiff"	NEGAASLFR	K	G	99,7 %	78,5	29,7	58,3		963,48	2	0,00088	0,91	275	283
18220-18222_ OuelletteM_20131010	18220_large	18220_large	Ingel18220_MGFPeaklist (F052591)	ADP,ATP carrier protein 1, mitochondrial precursor, putative,ADP/ATP translocase 1, putative	LinJ.19.0190	ADP,ATP carrier protein 1, mitochondrial precursor, putative,ADP/ATP translocase 1, putative	100,0 %	0,941%	35 137,0	13	18	64	Locus:1.1.1.4885.4 File:"Ingel18220.wiff"	NEGAASLFR	K	G	99,7 %	79,0	29,7	51,9		963,48	2	0,00088	0,91	275	283
18220-18222_ OuelletteM_20131010	18220_large	18220_large	Ingel18220_MGFPeaklist (F052591)	ADP,ATP carrier protein 1, mitochondrial precursor, putative,ADP/ATP translocase 1, putative	LinJ.19.0190	ADP,ATP carrier protein 1, mitochondrial precursor, putative,ADP/ATP translocase 1, putative	100,0 %	0,941%	35 137,0	13	18	64	Locus:1.1.1.5042.7 File:"Ingel18220.wiff"	NEGAASLFRGAGANILR	K	G	95,8 %	20,4	29,4	20,4		1 715,92	3	0,0090	5,2	275	291
18220-18222_ OuelletteM_20131010	18220_large	18220_large	Ingel18220_MGFPeaklist (F052591)	ADP,ATP carrier protein 1, mitochondrial precursor, putative,ADP/ATP translocase 1, putative	LinJ.19.0190	ADP,ATP carrier protein 1, mitochondrial precursor, putative,ADP/ATP translocase 1, putative	100,0 %	0,941%	35 137,0	13	18	64	Locus:1.1.1.5043.2 File:"Ingel18220.wiff"	NEGAASLFRGAGANILR	K	G	99,5 %	36,2	29,5	31,1		1 715,91	3	0,0024	1,4	275	291
18220-18222_ OuelletteM_20131010	18220_large	18220_large	Ingel18220_MGFPeaklist (F052591)	ADP,ATP carrier protein 1, mitochondrial precursor, putative,ADP/ATP translocase 1, putative	LinJ.19.0190	ADP,ATP carrier protein 1, mitochondrial precursor, putative,ADP/ATP translocase 1, putative	100,0 %	0,941%	35 137,0	13	18	64	Locus:1.1.1.4900.18 File:"Ingel18220.wiff"	NSFECFMQCVK	R	N	98,1 %	18,7	25,4	18,7	Carbamidomethyl (+57), Oxidation (+16), Carbamidomethyl (+57)	1 464,59	2	0,0018	1,3	264	274
18220-18222_ OuelletteM_20131010	18220_large	18220_large	Ingel18220_MGFPeaklist (F052591)	ADP,ATP carrier protein 1, mitochondrial precursor, putative,ADP/ATP translocase 1, putative	LinJ.19.0190	ADP,ATP carrier protein 1, mitochondrial precursor, putative,ADP/ATP translocase 1, putative	100,0 %	0,941%	35 137,0	13	18	64	Locus:1.1.1.4893.17 File:"Ingel18220.wiff"	NSFECFMQCVK	R	N	99,7 %	41,9	25,4	40,4	Carbamidomethyl (+57), Oxidation (+16), Carbamidomethyl (+57)	1 464,59	2	0,0018	1,3	264	274
18220-18222_ OuelletteM_20131010	18220_large	18220_large	Ingel18220_MGFPeaklist (F052591)	ADP,ATP carrier protein 1, mitochondrial precursor, putative,ADP/ATP translocase 1, putative	LinJ.19.0190	ADP,ATP carrier protein 1, mitochondrial precursor, putative,ADP/ATP translocase 1, putative	100,0 %	0,941%	35 137,0	13	18	64	Locus:1.1.1.4892.20 File:"Ingel18220.wiff"	NSFECFMQCVK	R	N	99,7 %	47,7	25,4	47,7	Carbamidomethyl (+57), Oxidation (+16), Carbamidomethyl (+57)	1 464,59	2	0,0018	1,3	264	274
18220-18222_ OuelletteM_20131010	18220_large	18220_large	Ingel18220_MGFPeaklist (F052591)	ADP,ATP carrier protein 1, mitochondrial precursor, putative,ADP/ATP translocase 1, putative	LinJ.19.0190	ADP,ATP carrier protein 1, mitochondrial precursor, putative,ADP/ATP translocase 1, putative	100,0 %	0,941%	35 137,0	13	18	64	Locus:1.1.1.4901.14 File:"Ingel18220.wiff"	QGTLDRPYSGVMNCLTR	K	T	94,6 %	21,3	29,2	14,6	Gln->pyro-Glu (-17), Oxidation (+16), Carbamidomethyl (+57)	1 965,90	3	0,00097	0,49	60	76
18220-18222_ OuelletteM_20131010	18220_large	18220_large	Ingel18220_MGFPeaklist (F052591)	ADP,ATP carrier protein 1, mitochondrial precursor, putative,ADP/ATP translocase 1, putative	LinJ.19.0190	ADP,ATP carrier protein 1, mitochondrial precursor, putative,ADP/ATP translocase 1, putative	100,0 %	0,941%	35 137,0	13	18	64	Locus:1.1.1.4902.21 File:"Ingel18220.wiff"	QGTLDRPYSGVMNCLTR	K	T	99,7 %	38,0	29,0	34,7	Gln->pyro-Glu (-17), Oxidation (+16), Carbamidomethyl (+57)	1 965,90	2	-0,0033	-1,7	60	76
18220-18222_ OuelletteM_20131010	18220_large	18220_large	Ingel18220_MGFPeaklist (F052591)	ADP,ATP carrier protein 1, mitochondrial precursor, putative,ADP/ATP translocase 1, putative	LinJ.19.0190	ADP,ATP carrier protein 1, mitochondrial precursor, putative,ADP/ATP translocase 1, putative	100,0 %	0,941%	35 137,0	13	18	64	Locus:1.1.1.4902.16 File:"Ingel18220.wiff"	QGTLDRPYSGVMNCLTR	K	T	99,7 %	38,6	29,2	32,9	Gln->pyro-Glu (-17), Oxidation (+16), Carbamidomethyl (+57)	1 965,90	3	0,00097	0,49	60	76
18220-18222_ OuelletteM_20131010	18220_large	18220_large	Ingel18220_MGFPeaklist (F052591)	ADP,ATP carrier protein 1, mitochondrial precursor, putative,ADP/ATP translocase 1, putative	LinJ.19.0190	ADP,ATP carrier protein 1, mitochondrial precursor, putative,ADP/ATP translocase 1, putative	100,0 %	0,941%	35 137,0	13	18	64	Locus:1.1.1.4857.16 File:"Ingel18220.wiff"	QGTLDRPYSGVMNCLTR	K	T	99,7 %	61,3	29,6	57,6	Oxidation (+16), Carbamidomethyl (+57)	1 982,92	3	-0,0078	-3,9	60	76
18220-18222_ OuelletteM_20131010	18220_large	18220_large	Ingel18220_MGFPeaklist (F052591)	ADP,ATP carrier protein 1, mitochondrial precursor, putative,ADP/ATP translocase 1, putative	LinJ.19.0190	ADP,ATP carrier protein 1, mitochondrial precursor, putative,ADP/ATP translocase 1, putative	100,0 %	0,941%	35 137,0	13	18	64	Locus:1.1.1.4858.20 File:"Ingel18220.wiff"	QGTLDRPYSGVMNCLTR	K	T	99,7 %	76,8	29,6	71,6	Oxidation (+16), Carbamidomethyl (+57)	1 982,92	3	-0,0078	-3,9	60	76
18220-18222_ OuelletteM_20131010	18220_large	18220_large	Ingel18220_MGFPeaklist (F052591)	ADP,ATP carrier protein 1, mitochondrial precursor, putative,ADP/ATP translocase 1, putative	LinJ.19.0190	ADP,ATP carrier protein 1, mitochondrial precursor, putative,ADP/ATP translocase 1, putative	100,0 %	0,941%	35 137,0	13	18	64	Locus:1.1.1.4850.14 File:"Ingel18220.wiff"	QGTLDRPYSGVMNCLTR	K	T	99,7 %	78,7	29,8	76,8	Oxidation (+16), Carbamidomethyl (+57)	1 982,94	3	0,0063	3,2	60	76
18220-18222_ OuelletteM_20131010	18220_large	18220_large	Ingel18220_MGFPeaklist (F052591)	ADP,ATP carrier protein 1, mitochondrial precursor, putative,ADP/ATP translocase 1, putative	LinJ.19.0190	ADP,ATP carrier protein 1, mitochondrial precursor, putative,ADP/ATP translocase 1, putative	100,0 %	0,941%	35 137,0	13	18	64	Locus:1.1.1.4848.7 File:"Ingel18220.wiff"	QGTLDRPYSGVMNCLTR	K	T	99,7 %	85,7	29,8	85,7	Oxidation (+16), Carbamidomethyl (+57)	1 982,94	3	0,0063	3,2	60	76
18220-18222_ OuelletteM_20131010	18220_large	18220_large	Ingel18220_MGFPeaklist (F052591)	ADP,ATP carrier protein 1, mitochondrial precursor, putative,ADP/ATP translocase 1, putative	LinJ.19.0190	ADP,ATP carrier protein 1, mitochondrial precursor, putative,ADP/ATP translocase 1, putative	100,0 %	0,941%	35 137,0	13	18	64	Locus:1.1.1.4903.17 File:"Ingel18220.wiff"	QYSGMVDCYIK	R	T	96,8 %	23,8	27,2	23,8	Gln->pyro-Glu (-17), Oxidation (+16), Carbamidomethyl (+57)	1 361,57	2	0,0073	5,4	170	180
18220-18222_ OuelletteM_20131010	18220_large	18220_large	Ingel18220_MGFPeaklist (F052591)	ADP,ATP carrier protein 1, mitochondrial precursor, putative,ADP/ATP translocase 1, putative	LinJ.19.0190	ADP,ATP carrier protein 1, mitochondrial precursor, putative,ADP/ATP translocase 1, putative	100,0 %	0,941%	35 137,0	13	18	64	Locus:1.1.1.4904.16 File:"Ingel18220.wiff"	QYSGMVDCYIK	R	T	97,5 %	28,2	27,2	28,2	Gln->pyro-Glu (-17), Oxidation (+16), Carbamidomethyl (+57)	1 361,57	2	0,0073	5,4	170	180
18220-18222_ OuelletteM_20131010	18220_large	18220_large	Ingel18220_MGFPeaklist (F052591)	ADP,ATP carrier protein 1, mitochondrial precursor, putative,ADP/ATP translocase 1, putative	LinJ.19.0190	ADP,ATP carrier protein 1, mitochondrial precursor, putative,ADP/ATP translocase 1, putative	100,0 %	0,941%	35 137,0	13	18	64	Locus:1.1.1.4839.20 File:"Ingel18220.wiff"	QYSGMVDCYIK	R	T	99,0 %	31,6	28,6	25,3	Oxidation (+16), Carbamidomethyl (+57)	1 378,59	2	0,0042	3,0	170	180
18220-18222_ OuelletteM_20131010	18220_large	18220_large	Ingel18220_MGFPeaklist (F052591)	ADP,ATP carrier protein 1, mitochondrial precursor, putative,ADP/ATP translocase 1, putative	LinJ.19.0190	ADP,ATP carrier protein 1, mitochondrial precursor, putative,ADP/ATP translocase 1, putative	100,0 %	0,941%	35 137,0	13	18	64	Locus:1.1.1.4840.19 File:"Ingel18220.wiff"	QYSGMVDCYIK	R	T	99,7 %	38,8	28,6	38,8	Oxidation (+16), Carbamidomethyl (+57)	1 378,59	2	0,0042	3,0	170	180
18220-18222_ OuelletteM_20131010	18220_large	18220_large	Ingel18220_MGFPeaklist (F052591)	ADP,ATP carrier protein 1, mitochondrial precursor, putative,ADP/ATP translocase 1, putative	LinJ.19.0190	ADP,ATP carrier protein 1, mitochondrial precursor, putative,ADP/ATP translocase 1, putative	100,0 %	0,941%	35 137,0	13	18	64	Locus:1.1.1.4832.9 File:"Ingel18220.wiff"	QYSGMVDCYIK	R	T	99,7 %	50,8	28,6	49,2	Oxidation (+16), Carbamidomethyl (+57)	1 378,59	2	0,0042	3,0	170	180
18220-18222_ OuelletteM_20131010	18220_large	18220_large	Ingel18220_MGFPeaklist (F052591)	ADP,ATP carrier protein 1, mitochondrial precursor, putative,ADP/ATP translocase 1, putative	LinJ.19.0190	ADP,ATP carrier protein 1, mitochondrial precursor, putative,ADP/ATP translocase 1, putative	100,0 %	0,941%	35 137,0	13	18	64	Locus:1.1.1.4831.17 File:"Ingel18220.wiff"	QYSGMVDCYIK	R	T	99,7 %	51,0	28,6	51,0	Oxidation (+16), Carbamidomethyl (+57)	1 378,59	2	0,0042	3,0	170	180
18220-18222_ OuelletteM_20131010	18220_large	18220_large	Ingel18220_MGFPeaklist (F052591)	ADP,ATP carrier protein 1, mitochondrial precursor, putative,ADP/ATP translocase 1, putative	LinJ.19.0190	ADP,ATP carrier protein 1, mitochondrial precursor, putative,ADP/ATP translocase 1, putative	100,0 %	0,941%	35 137,0	13	18	64	Locus:1.1.1.4938.7 File:"Ingel18220.wiff"	TDGLVGLYR	K	G	98,5 %	29,5	29,8	20,4		992,53	2	0,0024	2,4	184	192
18220-18222_ OuelletteM_20131010	18220_large	18220_large	Ingel18220_MGFPeaklist (F052591)	ADP,ATP carrier protein 1, mitochondrial precursor, putative,ADP/ATP translocase 1, putative	LinJ.19.0190	ADP,ATP carrier protein 1, mitochondrial precursor, putative,ADP/ATP translocase 1, putative	100,0 %	0,941%	35 137,0	13	18	64	Locus:1.1.1.4929.9 File:"Ingel18220.wiff"	TDGLVGLYR	K	G	99,7 %	50,7	29,8	35,8		992,53	2	0,0022	2,2	184	192
18220-18222_ OuelletteM_20131010	18220_large	18220_large	Ingel18220_MGFPeaklist (F052591)	ADP,ATP carrier protein 1, mitochondrial precursor, putative,ADP/ATP translocase 1, putative	LinJ.19.0190	ADP,ATP carrier protein 1, mitochondrial precursor, putative,ADP/ATP translocase 1, putative	100,0 %	0,941%	35 137,0	13	18	64	Locus:1.1.1.4930.7 File:"Ingel18220.wiff"	TDGLVGLYR	K	G	99,7 %	56,1	29,8	39,5		992,53	2	0,0022	2,2	184	192
18220-18222_ OuelletteM_20131010	18220_large	18220_large	Ingel18220_MGFPeaklist (F052591)	ADP,ATP carrier protein 1, mitochondrial precursor, putative,ADP/ATP translocase 1, putative	LinJ.19.0190	ADP,ATP carrier protein 1, mitochondrial precursor, putative,ADP/ATP translocase 1, putative	100,0 %	0,941%	35 137,0	13	18	64	Locus:1.1.1.5105.2 File:"Ingel18220.wiff"	TEGLYALWR	K	G	99,7 %	58,9	29,6	44,8		1 107,57	2	0,00068	0,61	80	88
18220-18222_ OuelletteM_20131010	18220_large	18220_large	Ingel18220_MGFPeaklist (F052591)	ADP,ATP carrier protein 1, mitochondrial precursor, putative,ADP/ATP translocase 1, putative	LinJ.19.0190	ADP,ATP carrier protein 1, mitochondrial precursor, putative,ADP/ATP translocase 1, putative	100,0 %	0,941%	35 137,0	13	18	64	Locus:1.1.1.5097.2 File:"Ingel18220.wiff"	TEGLYALWR	K	G	99,7 %	60,1	29,6	47,7		1 107,57	2	0,00068	0,61	80	88
18220-18222_ OuelletteM_20131010	18220_large	18220_large	Ingel18220_MGFPeaklist (F052591)	ADP,ATP carrier protein 1, mitochondrial precursor, putative,ADP/ATP translocase 1, putative	LinJ.19.0190	ADP,ATP carrier protein 1, mitochondrial precursor, putative,ADP/ATP translocase 1, putative	100,0 %	0,941%	35 137,0	13	18	64	Locus:1.1.1.5106.2 File:"Ingel18220.wiff"	TEGLYALWR	K	G	99,7 %	60,1	29,6	45,9		1 107,57	2	0,00068	0,61	80	88
18220-18222_ OuelletteM_20131010	18220_large	18220_large	Ingel18220_MGFPeaklist (F052591)	ADP,ATP carrier protein 1, mitochondrial precursor, putative,ADP/ATP translocase 1, putative	LinJ.19.0190	ADP,ATP carrier protein 1, mitochondrial precursor, putative,ADP/ATP translocase 1, putative	100,0 %	0,941%	35 137,0	13	18	64	Locus:1.1.1.5114.2 File:"Ingel18220.wiff"	TEGLYALWR	K	G	99,7 %	60,2	29,6	44,9		1 107,57	2	0,00068	0,61	80	88
18220-18222_ OuelletteM_20131010	18220_large	18220_large	Ingel18220_MGFPeaklist (F052591)	ADP,ATP carrier protein 1, mitochondrial precursor, putative,ADP/ATP translocase 1, putative	LinJ.19.0190	ADP,ATP carrier protein 1, mitochondrial precursor, putative,ADP/ATP translocase 1, putative	100,0 %	0,941%	35 137,0	13	18	64	Locus:1.1.1.5113.3 File:"Ingel18220.wiff"	TEGLYALWR	K	G	99,7 %	60,3	29,6	49,2		1 107,57	2	0,00068	0,61	80	88
18220-18222_ OuelletteM_20131010	18220_large	18220_large	Ingel18220_MGFPeaklist (F052591)	ADP,ATP carrier protein 1, mitochondrial precursor, putative,ADP/ATP translocase 1, putative	LinJ.19.0190	ADP,ATP carrier protein 1, mitochondrial precursor, putative,ADP/ATP translocase 1, putative	100,0 %	0,941%	35 137,0	13	18	64	Locus:1.1.1.5098.2 File:"Ingel18220.wiff"	TEGLYALWR	K	G	99,7 %	66,6	29,6	50,4		1 107,57	2	0,00068	0,61	80	88
18220-18222_ OuelletteM_20131010	18220_large	18220_large	Ingel18220_MGFPeaklist (F052591)	ADP,ATP carrier protein 1, mitochondrial precursor, putative,ADP/ATP translocase 1, putative	LinJ.19.0190	ADP,ATP carrier protein 1, mitochondrial precursor, putative,ADP/ATP translocase 1, putative	100,0 %	0,941%	35 137,0	13	18	64	Locus:1.1.1.5138.2 File:"Ingel18220.wiff"	TVKTEGLYALWR	R	G	99,7 %	49,6	29,1	37,2		1 435,78	3	-0,0043	-3,0	77	88
18220-18222_ OuelletteM_20131010	18220_large	18220_large	Ingel18220_MGFPeaklist (F052591)	ADP,ATP carrier protein 1, mitochondrial precursor, putative,ADP/ATP translocase 1, putative	LinJ.19.0190	ADP,ATP carrier protein 1, mitochondrial precursor, putative,ADP/ATP translocase 1, putative	100,0 %	0,941%	35 137,0	13	18	64	Locus:1.1.1.5074.2 File:"Ingel18220.wiff"	TVKTEGLYALWR	R	G	99,7 %	60,1	29,1	47,1		1 435,78	3	-0,0049	-3,4	77	88
18220-18222_ OuelletteM_20131010	18220_large	18220_large	Ingel18220_MGFPeaklist (F052591)	ADP,ATP carrier protein 1, mitochondrial precursor, putative,ADP/ATP translocase 1, putative	LinJ.19.0190	ADP,ATP carrier protein 1, mitochondrial precursor, putative,ADP/ATP translocase 1, putative	100,0 %	0,941%	35 137,0	13	18	64	Locus:1.1.1.5083.3 File:"Ingel18220.wiff"	TVKTEGLYALWR	R	G	99,7 %	62,3	29,1	48,7		1 435,78	3	-0,0049	-3,4	77	88
18220-18222_ OuelletteM_20131010	18220_large	18220_large	Ingel18220_MGFPeaklist (F052591)	ADP,ATP carrier protein 1, mitochondrial precursor, putative,ADP/ATP translocase 1, putative	LinJ.19.0190	ADP,ATP carrier protein 1, mitochondrial precursor, putative,ADP/ATP translocase 1, putative	100,0 %	0,941%	35 137,0	13	18	64	Locus:1.1.1.5075.2 File:"Ingel18220.wiff"	TVKTEGLYALWR	R	G	99,7 %	65,6	29,1	56,5		1 435,78	3	-0,0049	-3,4	77	88
18220-18222_ OuelletteM_20131010	18220_large	18220_large	Ingel18220_MGFPeaklist (F052591)	ADP,ATP carrier protein 1, mitochondrial precursor, putative,ADP/ATP translocase 1, putative	LinJ.19.0190	ADP,ATP carrier protein 1, mitochondrial precursor, putative,ADP/ATP translocase 1, putative	100,0 %	0,941%	35 137,0	13	18	64	Locus:1.1.1.5082.3 File:"Ingel18220.wiff"	TVKTEGLYALWR	R	G	99,7 %	72,8	29,1	58,7		1 435,78	3	-0,0049	-3,4	77	88
18220-18222_ OuelletteM_20131010	18220_large	18220_large	Ingel18220_MGFPeaklist (F052591)	ADP,ATP carrier protein 1, mitochondrial precursor, putative,ADP/ATP translocase 1, putative	LinJ.19.0190	ADP,ATP carrier protein 1, mitochondrial precursor, putative,ADP/ATP translocase 1, putative	100,0 %	0,941%	35 137,0	13	18	64	Locus:1.1.1.4839.14 File:"Ingel18220.wiff"	VKLLVQNQGEMIK	R	Q	99,2 %	33,3	29,0	28,7	Oxidation (+16)	1 514,84	3	-0,0043	-2,8	47	59
18220-18222_ OuelletteM_20131010	18220_large	18220_large	Ingel18220_MGFPeaklist (F052591)	ADP,ATP carrier protein 1, mitochondrial precursor, putative,ADP/ATP translocase 1, putative	LinJ.19.0190	ADP,ATP carrier protein 1, mitochondrial precursor, putative,ADP/ATP translocase 1, putative	100,0 %	0,941%	35 137,0	13	18	64	Locus:1.1.1.5153.9 File:"Ingel18220.wiff"	YFPTQALNFAFK	R	D	99,7 %	59,3	30,7	59,3		1 445,74	2	0,0043	3,0	97	108
18220-18222_ OuelletteM_20131010	18220_large	18220_large	Ingel18220_MGFPeaklist (F052591)	ADP,ATP carrier protein 1, mitochondrial precursor, putative,ADP/ATP translocase 1, putative	LinJ.19.0190	ADP,ATP carrier protein 1, mitochondrial precursor, putative,ADP/ATP translocase 1, putative	100,0 %	0,941%	35 137,0	13	18	64	Locus:1.1.1.5152.8 File:"Ingel18220.wiff"	YFPTQALNFAFK	R	D	99,7 %	63,1	30,7	57,5		1 445,74	2	0,0043	3,0	97	108
18220-18222_ OuelletteM_20131010	18221_medium	18221_medium	Ingel18221_MGFPeaklist (F052589)	ADP,ATP carrier protein 1, mitochondrial precursor, putative,ADP/ATP translocase 1, putative	LinJ.19.0200	ADP,ATP carrier protein 1, mitochondrial precursor, putative,ADP/ATP translocase 1, putative	100,0 %	0,153%	35 137,0	8	8	15	Locus:1.1.1.4794.3 File:"Ingel18221.wiff"	GNLSNVIR	R	Y	99,0 %	27,1	30,6	15,5		871,49	2	0,0011	1,2	89	96
18220-18222_ OuelletteM_20131010	18221_medium	18221_medium	Ingel18221_MGFPeaklist (F052589)	ADP,ATP carrier protein 1, mitochondrial precursor, putative,ADP/ATP translocase 1, putative	LinJ.19.0200	ADP,ATP carrier protein 1, mitochondrial precursor, putative,ADP/ATP translocase 1, putative	100,0 %	0,153%	35 137,0	8	8	15	Locus:1.1.1.4786.6 File:"Ingel18221.wiff"	GNLSNVIR	R	Y	99,0 %	48,1	30,6	29,0		871,49	2	0,0035	4,0	89	96
18220-18222_ OuelletteM_20131010	18221_medium	18221_medium	Ingel18221_MGFPeaklist (F052589)	ADP,ATP carrier protein 1, mitochondrial precursor, putative,ADP/ATP translocase 1, putative	LinJ.19.0200	ADP,ATP carrier protein 1, mitochondrial precursor, putative,ADP/ATP translocase 1, putative	100,0 %	0,153%	35 137,0	8	8	15	Locus:1.1.1.4785.5 File:"Ingel18221.wiff"	GNLSNVIR	R	Y	99,0 %	48,2	30,6	30,5		871,49	2	0,0015	1,7	89	96
18220-18222_ OuelletteM_20131010	18221_medium	18221_medium	Ingel18221_MGFPeaklist (F052589)	ADP,ATP carrier protein 1, mitochondrial precursor, putative,ADP/ATP translocase 1, putative	LinJ.19.0200	ADP,ATP carrier protein 1, mitochondrial precursor, putative,ADP/ATP translocase 1, putative	100,0 %	0,153%	35 137,0	8	8	15	Locus:1.1.1.4778.5 File:"Ingel18221.wiff"	GNLSNVIR	R	Y	99,0 %	50,2	30,6	30,1		871,49	2	0,0015	1,7	89	96
18220-18222_ OuelletteM_20131010	18221_medium	18221_medium	Ingel18221_MGFPeaklist (F052589)	ADP,ATP carrier protein 1, mitochondrial precursor, putative,ADP/ATP translocase 1, putative	LinJ.19.0200	ADP,ATP carrier protein 1, mitochondrial precursor, putative,ADP/ATP translocase 1, putative	100,0 %	0,153%	35 137,0	8	8	15	Locus:1.1.1.4777.4 File:"Ingel18221.wiff"	GNLSNVIR	R	Y	99,0 %	55,8	30,6	32,2		871,49	2	0,0035	4,0	89	96
18220-18222_ OuelletteM_20131010	18221_medium	18221_medium	Ingel18221_MGFPeaklist (F052589)	ADP,ATP carrier protein 1, mitochondrial precursor, putative,ADP/ATP translocase 1, putative	LinJ.19.0200	ADP,ATP carrier protein 1, mitochondrial precursor, putative,ADP/ATP translocase 1, putative	100,0 %	0,153%	35 137,0	8	8	15	Locus:1.1.1.5136.7 File:"Ingel18221.wiff"	GVAGALVLSGVDAIKPYYISAR	R	A	99,7 %	87,6	25,4	87,6		2 219,23	3	0,0017	0,77	292	313
18220-18222_ OuelletteM_20131010	18221_medium	18221_medium	Ingel18221_MGFPeaklist (F052589)	ADP,ATP carrier protein 1, mitochondrial precursor, putative,ADP/ATP translocase 1, putative	LinJ.19.0200	ADP,ATP carrier protein 1, mitochondrial precursor, putative,ADP/ATP translocase 1, putative	100,0 %	0,153%	35 137,0	8	8	15	Locus:1.1.1.5135.9 File:"Ingel18221.wiff"	GVAGALVLSGVDAIKPYYISAR	R	A	99,7 %	91,1	25,4	91,1		2 219,23	3	0,0017	0,77	292	313
18220-18222_ OuelletteM_20131010	18221_medium	18221_medium	Ingel18221_MGFPeaklist (F052589)	ADP,ATP carrier protein 1, mitochondrial precursor, putative,ADP/ATP translocase 1, putative	LinJ.19.0200	ADP,ATP carrier protein 1, mitochondrial precursor, putative,ADP/ATP translocase 1, putative	100,0 %	0,153%	35 137,0	8	8	15	Locus:1.1.1.4764.19 File:"Ingel18221.wiff"	LLVQNQGEMIK	K	Q	99,7 %	58,6	30,3	50,4	Oxidation (+16)	1 287,68	2	-0,0054	-4,2	49	59
18220-18222_ OuelletteM_20131010	18221_medium	18221_medium	Ingel18221_MGFPeaklist (F052589)	ADP,ATP carrier protein 1, mitochondrial precursor, putative,ADP/ATP translocase 1, putative	LinJ.19.0200	ADP,ATP carrier protein 1, mitochondrial precursor, putative,ADP/ATP translocase 1, putative	100,0 %	0,153%	35 137,0	8	8	15	Locus:1.1.1.4763.19 File:"Ingel18221.wiff"	LLVQNQGEMIK	K	Q	99,7 %	61,6	30,3	55,0	Oxidation (+16)	1 287,68	2	-0,0054	-4,2	49	59
18220-18222_ OuelletteM_20131010	18221_medium	18221_medium	Ingel18221_MGFPeaklist (F052589)	ADP,ATP carrier protein 1, mitochondrial precursor, putative,ADP/ATP translocase 1, putative	LinJ.19.0200	ADP,ATP carrier protein 1, mitochondrial precursor, putative,ADP/ATP translocase 1, putative	100,0 %	0,153%	35 137,0	8	8	15	Locus:1.1.1.4822.16 File:"Ingel18221.wiff"	QGTLDRPYSGVMNCLTR	K	T	99,6 %	33,8	29,8	29,6	Oxidation (+16), Carbamidomethyl (+57)	1 982,94	3	0,0078	3,9	60	76
18220-18222_ OuelletteM_20131010	18221_medium	18221_medium	Ingel18221_MGFPeaklist (F052589)	ADP,ATP carrier protein 1, mitochondrial precursor, putative,ADP/ATP translocase 1, putative	LinJ.19.0200	ADP,ATP carrier protein 1, mitochondrial precursor, putative,ADP/ATP translocase 1, putative	100,0 %	0,153%	35 137,0	8	8	15	Locus:1.1.1.4825.18 File:"Ingel18221.wiff"	QGTLDRPYSGVMNCLTR	K	T	99,7 %	57,5	29,8	48,4	Oxidation (+16), Carbamidomethyl (+57)	1 982,94	3	0,0078	3,9	60	76
18220-18222_ OuelletteM_20131010	18221_medium	18221_medium	Ingel18221_MGFPeaklist (F052589)	ADP,ATP carrier protein 1, mitochondrial precursor, putative,ADP/ATP translocase 1, putative	LinJ.19.0200	ADP,ATP carrier protein 1, mitochondrial precursor, putative,ADP/ATP translocase 1, putative	100,0 %	0,153%	35 137,0	8	8	15	Locus:1.1.1.4896.5 File:"Ingel18221.wiff"	TDGLVGLYR	K	G	99,6 %	29,9	29,8	19,1		992,53	2	0,0014	1,4	184	192
18220-18222_ OuelletteM_20131010	18221_medium	18221_medium	Ingel18221_MGFPeaklist (F052589)	ADP,ATP carrier protein 1, mitochondrial precursor, putative,ADP/ATP translocase 1, putative	LinJ.19.0200	ADP,ATP carrier protein 1, mitochondrial precursor, putative,ADP/ATP translocase 1, putative	100,0 %	0,153%	35 137,0	8	8	15	Locus:1.1.1.5062.4 File:"Ingel18221.wiff"	TEGLYALWR	K	G	99,7 %	53,1	29,6	39,0		1 107,57	2	0,0027	2,4	80	88
18220-18222_ OuelletteM_20131010	18221_medium	18221_medium	Ingel18221_MGFPeaklist (F052589)	ADP,ATP carrier protein 1, mitochondrial precursor, putative,ADP/ATP translocase 1, putative	LinJ.19.0200	ADP,ATP carrier protein 1, mitochondrial precursor, putative,ADP/ATP translocase 1, putative	100,0 %	0,153%	35 137,0	8	8	15	Locus:1.1.1.5035.2 File:"Ingel18221.wiff"	TVKTEGLYALWR	R	G	96,7 %	25,1	29,1	11,4		1 435,78	3	-0,0034	-2,4	77	88
18220-18222_ OuelletteM_20131010	18221_medium	18221_medium	Ingel18221_MGFPeaklist (F052589)	ADP,ATP carrier protein 1, mitochondrial precursor, putative,ADP/ATP translocase 1, putative	LinJ.19.0200	ADP,ATP carrier protein 1, mitochondrial precursor, putative,ADP/ATP translocase 1, putative	100,0 %	0,153%	35 137,0	8	8	15	Locus:1.1.1.5111.2 File:"Ingel18221.wiff"	YFPTQALNFAFKDQFKR	R	M	99,7 %	77,4	29,7	76,5		2 120,08	4	-0,00077	-0,36	97	113
18220-18222_ OuelletteM_20131010	18221_medium	18221_medium	Ingel18221_MGFPeaklist (F052589)	ADP,ATP carrier protein 1, mitochondrial precursor, putative,ADP/ATP translocase 1, putative	LinJ.19.0190	ADP,ATP carrier protein 1, mitochondrial precursor, putative,ADP/ATP translocase 1, putative	100,0 %	0,153%	35 137,0	8	8	15	Locus:1.1.1.4794.3 File:"Ingel18221.wiff"	GNLSNVIR	R	Y	99,0 %	27,1	30,6	15,5		871,49	2	0,0011	1,2	89	96
18220-18222_ OuelletteM_20131010	18221_medium	18221_medium	Ingel18221_MGFPeaklist (F052589)	ADP,ATP carrier protein 1, mitochondrial precursor, putative,ADP/ATP translocase 1, putative	LinJ.19.0190	ADP,ATP carrier protein 1, mitochondrial precursor, putative,ADP/ATP translocase 1, putative	100,0 %	0,153%	35 137,0	8	8	15	Locus:1.1.1.4786.6 File:"Ingel18221.wiff"	GNLSNVIR	R	Y	99,0 %	48,1	30,6	29,0		871,49	2	0,0035	4,0	89	96
18220-18222_ OuelletteM_20131010	18221_medium	18221_medium	Ingel18221_MGFPeaklist (F052589)	ADP,ATP carrier protein 1, mitochondrial precursor, putative,ADP/ATP translocase 1, putative	LinJ.19.0190	ADP,ATP carrier protein 1, mitochondrial precursor, putative,ADP/ATP translocase 1, putative	100,0 %	0,153%	35 137,0	8	8	15	Locus:1.1.1.4785.5 File:"Ingel18221.wiff"	GNLSNVIR	R	Y	99,0 %	48,2	30,6	30,5		871,49	2	0,0015	1,7	89	96
18220-18222_ OuelletteM_20131010	18221_medium	18221_medium	Ingel18221_MGFPeaklist (F052589)	ADP,ATP carrier protein 1, mitochondrial precursor, putative,ADP/ATP translocase 1, putative	LinJ.19.0190	ADP,ATP carrier protein 1, mitochondrial precursor, putative,ADP/ATP translocase 1, putative	100,0 %	0,153%	35 137,0	8	8	15	Locus:1.1.1.4778.5 File:"Ingel18221.wiff"	GNLSNVIR	R	Y	99,0 %	50,2	30,6	30,1		871,49	2	0,0015	1,7	89	96
18220-18222_ OuelletteM_20131010	18221_medium	18221_medium	Ingel18221_MGFPeaklist (F052589)	ADP,ATP carrier protein 1, mitochondrial precursor, putative,ADP/ATP translocase 1, putative	LinJ.19.0190	ADP,ATP carrier protein 1, mitochondrial precursor, putative,ADP/ATP translocase 1, putative	100,0 %	0,153%	35 137,0	8	8	15	Locus:1.1.1.4777.4 File:"Ingel18221.wiff"	GNLSNVIR	R	Y	99,0 %	55,8	30,6	32,2		871,49	2	0,0035	4,0	89	96
18220-18222_ OuelletteM_20131010	18221_medium	18221_medium	Ingel18221_MGFPeaklist (F052589)	ADP,ATP carrier protein 1, mitochondrial precursor, putative,ADP/ATP translocase 1, putative	LinJ.19.0190	ADP,ATP carrier protein 1, mitochondrial precursor, putative,ADP/ATP translocase 1, putative	100,0 %	0,153%	35 137,0	8	8	15	Locus:1.1.1.5136.7 File:"Ingel18221.wiff"	GVAGALVLSGVDAIKPYYISAR	R	A	99,7 %	87,6	25,4	87,6		2 219,23	3	0,0017	0,77	292	313
18220-18222_ OuelletteM_20131010	18221_medium	18221_medium	Ingel18221_MGFPeaklist (F052589)	ADP,ATP carrier protein 1, mitochondrial precursor, putative,ADP/ATP translocase 1, putative	LinJ.19.0190	ADP,ATP carrier protein 1, mitochondrial precursor, putative,ADP/ATP translocase 1, putative	100,0 %	0,153%	35 137,0	8	8	15	Locus:1.1.1.5135.9 File:"Ingel18221.wiff"	GVAGALVLSGVDAIKPYYISAR	R	A	99,7 %	91,1	25,4	91,1		2 219,23	3	0,0017	0,77	292	313
18220-18222_ OuelletteM_20131010	18221_medium	18221_medium	Ingel18221_MGFPeaklist (F052589)	ADP,ATP carrier protein 1, mitochondrial precursor, putative,ADP/ATP translocase 1, putative	LinJ.19.0190	ADP,ATP carrier protein 1, mitochondrial precursor, putative,ADP/ATP translocase 1, putative	100,0 %	0,153%	35 137,0	8	8	15	Locus:1.1.1.4764.19 File:"Ingel18221.wiff"	LLVQNQGEMIK	K	Q	99,7 %	58,6	30,3	50,4	Oxidation (+16)	1 287,68	2	-0,0054	-4,2	49	59
18220-18222_ OuelletteM_20131010	18221_medium	18221_medium	Ingel18221_MGFPeaklist (F052589)	ADP,ATP carrier protein 1, mitochondrial precursor, putative,ADP/ATP translocase 1, putative	LinJ.19.0190	ADP,ATP carrier protein 1, mitochondrial precursor, putative,ADP/ATP translocase 1, putative	100,0 %	0,153%	35 137,0	8	8	15	Locus:1.1.1.4763.19 File:"Ingel18221.wiff"	LLVQNQGEMIK	K	Q	99,7 %	61,6	30,3	55,0	Oxidation (+16)	1 287,68	2	-0,0054	-4,2	49	59
18220-18222_ OuelletteM_20131010	18221_medium	18221_medium	Ingel18221_MGFPeaklist (F052589)	ADP,ATP carrier protein 1, mitochondrial precursor, putative,ADP/ATP translocase 1, putative	LinJ.19.0190	ADP,ATP carrier protein 1, mitochondrial precursor, putative,ADP/ATP translocase 1, putative	100,0 %	0,153%	35 137,0	8	8	15	Locus:1.1.1.4822.16 File:"Ingel18221.wiff"	QGTLDRPYSGVMNCLTR	K	T	99,6 %	33,8	29,8	29,6	Oxidation (+16), Carbamidomethyl (+57)	1 982,94	3	0,0078	3,9	60	76
18220-18222_ OuelletteM_20131010	18221_medium	18221_medium	Ingel18221_MGFPeaklist (F052589)	ADP,ATP carrier protein 1, mitochondrial precursor, putative,ADP/ATP translocase 1, putative	LinJ.19.0190	ADP,ATP carrier protein 1, mitochondrial precursor, putative,ADP/ATP translocase 1, putative	100,0 %	0,153%	35 137,0	8	8	15	Locus:1.1.1.4825.18 File:"Ingel18221.wiff"	QGTLDRPYSGVMNCLTR	K	T	99,7 %	57,5	29,8	48,4	Oxidation (+16), Carbamidomethyl (+57)	1 982,94	3	0,0078	3,9	60	76
18220-18222_ OuelletteM_20131010	18221_medium	18221_medium	Ingel18221_MGFPeaklist (F052589)	ADP,ATP carrier protein 1, mitochondrial precursor, putative,ADP/ATP translocase 1, putative	LinJ.19.0190	ADP,ATP carrier protein 1, mitochondrial precursor, putative,ADP/ATP translocase 1, putative	100,0 %	0,153%	35 137,0	8	8	15	Locus:1.1.1.4896.5 File:"Ingel18221.wiff"	TDGLVGLYR	K	G	99,6 %	29,9	29,8	19,1		992,53	2	0,0014	1,4	184	192
18220-18222_ OuelletteM_20131010	18221_medium	18221_medium	Ingel18221_MGFPeaklist (F052589)	ADP,ATP carrier protein 1, mitochondrial precursor, putative,ADP/ATP translocase 1, putative	LinJ.19.0190	ADP,ATP carrier protein 1, mitochondrial precursor, putative,ADP/ATP translocase 1, putative	100,0 %	0,153%	35 137,0	8	8	15	Locus:1.1.1.5062.4 File:"Ingel18221.wiff"	TEGLYALWR	K	G	99,7 %	53,1	29,6	39,0		1 107,57	2	0,0027	2,4	80	88
18220-18222_ OuelletteM_20131010	18221_medium	18221_medium	Ingel18221_MGFPeaklist (F052589)	ADP,ATP carrier protein 1, mitochondrial precursor, putative,ADP/ATP translocase 1, putative	LinJ.19.0190	ADP,ATP carrier protein 1, mitochondrial precursor, putative,ADP/ATP translocase 1, putative	100,0 %	0,153%	35 137,0	8	8	15	Locus:1.1.1.5035.2 File:"Ingel18221.wiff"	TVKTEGLYALWR	R	G	96,7 %	25,1	29,1	11,4		1 435,78	3	-0,0034	-2,4	77	88
18220-18222_ OuelletteM_20131010	18221_medium	18221_medium	Ingel18221_MGFPeaklist (F052589)	ADP,ATP carrier protein 1, mitochondrial precursor, putative,ADP/ATP translocase 1, putative	LinJ.19.0190	ADP,ATP carrier protein 1, mitochondrial precursor, putative,ADP/ATP translocase 1, putative	100,0 %	0,153%	35 137,0	8	8	15	Locus:1.1.1.5111.2 File:"Ingel18221.wiff"	YFPTQALNFAFKDQFKR	R	M	99,7 %	77,4	29,7	76,5		2 120,08	4	-0,00077	-0,36	97	113
