# Supplementary material for: Mitochondrial Proteomics of Antimony and Miltefosine Resistant Leishmania infantum
Source: Proteomes. 2015 Oct 21;3(4):328–46. doi: 10.3390/proteomes3040328 (PMC5217391; doi:10.3390/proteomes3040328)
Supplement: Supplementary File 1 [file proteomes-03-00328-s001.zip › proteomes-03-00328-supplementary/Supplementary File 2/proteins/LinJ.19.1150.xls]

Experiment name	Biological sample category	Biological sample name	MS/MS sample name	Protein group	Protein accession number	Protein name	Protein identification probability	Protein percentage of total spectra	Protein molecular weight (AMU)	Number of unique peptides	Number of unique spectra	Number of total spectra	Spectrum name	Peptide sequence	Previous amino acid	Next amino acid	Peptide identification probability	Mascot Ion score	Mascot Identity score	Mascot Delta Ion score	Modifications identified by spectrum	Actual peptide mass (AMU)	Spectrum charge	Actual minus calculated peptide mass (AMU)	Actual minus calculated peptide mass (PPM)	Peptide start index	Peptide stop index
18220-18222_ OuelletteM_20131010	18222_small	18222_small	Ingel18222_MGFPeaklist (F052590)	hypothetical protein, conserved	LinJ.19.1150	hypothetical protein, conserved	100,0 %	0,223%	41 402,6	11	13	24	Locus:1.1.1.4528.16 File:"Ingel18222.wiff"	ALQDPTYTAR	R	I	99,7 %	40,3	29,9	38,7		1 134,56	2	-0,0056	-5,0	256	265
18220-18222_ OuelletteM_20131010	18222_small	18222_small	Ingel18222_MGFPeaklist (F052590)	hypothetical protein, conserved	LinJ.19.1150	hypothetical protein, conserved	100,0 %	0,223%	41 402,6	11	13	24	Locus:1.1.1.4531.14 File:"Ingel18222.wiff"	ALQDPTYTAR	R	I	99,7 %	44,3	29,9	37,4		1 134,56	2	-0,0056	-5,0	256	265
18220-18222_ OuelletteM_20131010	18222_small	18222_small	Ingel18222_MGFPeaklist (F052590)	hypothetical protein, conserved	LinJ.19.1150	hypothetical protein, conserved	100,0 %	0,223%	41 402,6	11	13	24	Locus:1.1.1.4524.13 File:"Ingel18222.wiff"	ALQDPTYTAR	R	I	99,7 %	58,4	29,9	48,6		1 134,56	2	-0,0056	-5,0	256	265
18220-18222_ OuelletteM_20131010	18222_small	18222_small	Ingel18222_MGFPeaklist (F052590)	hypothetical protein, conserved	LinJ.19.1150	hypothetical protein, conserved	100,0 %	0,223%	41 402,6	11	13	24	Locus:1.1.1.4523.13 File:"Ingel18222.wiff"	ALQDPTYTAR	R	I	99,7 %	59,9	29,9	51,5		1 134,56	2	-0,0056	-5,0	256	265
18220-18222_ OuelletteM_20131010	18222_small	18222_small	Ingel18222_MGFPeaklist (F052590)	hypothetical protein, conserved	LinJ.19.1150	hypothetical protein, conserved	100,0 %	0,223%	41 402,6	11	13	24	Locus:1.1.1.4489.19 File:"Ingel18222.wiff"	ASAQEAAAQASAER	R	K	98,6 %	38,7	30,6	23,7		1 359,65	2	0,015	11	119	132
18220-18222_ OuelletteM_20131010	18222_small	18222_small	Ingel18222_MGFPeaklist (F052590)	hypothetical protein, conserved	LinJ.19.1150	hypothetical protein, conserved	100,0 %	0,223%	41 402,6	11	13	24	Locus:1.1.1.4459.6 File:"Ingel18222.wiff"	ASAQEAAAQASAERK	R	R	99,7 %	53,5	30,5	42,5		1 487,73	3	-0,0045	-3,0	119	133
18220-18222_ OuelletteM_20131010	18222_small	18222_small	Ingel18222_MGFPeaklist (F052590)	hypothetical protein, conserved	LinJ.19.1150	hypothetical protein, conserved	100,0 %	0,223%	41 402,6	11	13	24	Locus:1.1.1.4842.9 File:"Ingel18222.wiff"	DLGLIPEEELR	R	A	99,7 %	52,5	29,4	41,8		1 282,67	2	-0,0063	-4,9	60	70
18220-18222_ OuelletteM_20131010	18222_small	18222_small	Ingel18222_MGFPeaklist (F052590)	hypothetical protein, conserved	LinJ.19.1150	hypothetical protein, conserved	100,0 %	0,223%	41 402,6	11	13	24	Locus:1.1.1.4843.6 File:"Ingel18222.wiff"	DLGLIPEEELR	R	A	99,7 %	54,8	29,4	44,8		1 282,67	2	-0,0063	-4,9	60	70
18220-18222_ OuelletteM_20131010	18222_small	18222_small	Ingel18222_MGFPeaklist (F052590)	hypothetical protein, conserved	LinJ.19.1150	hypothetical protein, conserved	100,0 %	0,223%	41 402,6	11	13	24	Locus:1.1.1.4953.9 File:"Ingel18222.wiff"	DLGLIPEEELRAEEEALQR	R	R	99,7 %	76,9	29,4	68,9		2 209,13	3	0,0063	2,9	60	78
18220-18222_ OuelletteM_20131010	18222_small	18222_small	Ingel18222_MGFPeaklist (F052590)	hypothetical protein, conserved	LinJ.19.1150	hypothetical protein, conserved	100,0 %	0,223%	41 402,6	11	13	24	Locus:1.1.1.4952.12 File:"Ingel18222.wiff"	DLGLIPEEELRAEEEALQR	R	R	99,7 %	79,7	29,4	69,7		2 209,13	3	0,0063	2,9	60	78
18220-18222_ OuelletteM_20131010	18222_small	18222_small	Ingel18222_MGFPeaklist (F052590)	hypothetical protein, conserved	LinJ.19.1150	hypothetical protein, conserved	100,0 %	0,223%	41 402,6	11	13	24	Locus:1.1.1.4420.2 File:"Ingel18222.wiff"	EAEEAARAEEMER	K	R	99,7 %	73,4	28,1	61,2	Oxidation (+16)	1 535,66	3	0,0062	4,0	95	107
18220-18222_ OuelletteM_20131010	18222_small	18222_small	Ingel18222_MGFPeaklist (F052590)	hypothetical protein, conserved	LinJ.19.1150	hypothetical protein, conserved	100,0 %	0,223%	41 402,6	11	13	24	Locus:1.1.1.4421.2 File:"Ingel18222.wiff"	EAEEAARAEEMER	K	R	99,7 %	80,0	28,1	66,8	Oxidation (+16)	1 535,66	3	0,0062	4,0	95	107
18220-18222_ OuelletteM_20131010	18222_small	18222_small	Ingel18222_MGFPeaklist (F052590)	hypothetical protein, conserved	LinJ.19.1150	hypothetical protein, conserved	100,0 %	0,223%	41 402,6	11	13	24	Locus:1.1.1.4574.5 File:"Ingel18222.wiff"	QQVIMELKER	R	L	99,7 %	55,0	30,4	30,9	Oxidation (+16)	1 288,68	3	-0,0049	-3,8	44	53
18220-18222_ OuelletteM_20131010	18222_small	18222_small	Ingel18222_MGFPeaklist (F052590)	hypothetical protein, conserved	LinJ.19.1150	hypothetical protein, conserved	100,0 %	0,223%	41 402,6	11	13	24	Locus:1.1.1.4573.5 File:"Ingel18222.wiff"	QQVIMELKER	R	L	99,7 %	55,2	30,4	31,1	Oxidation (+16)	1 288,68	3	-0,0049	-3,8	44	53
18220-18222_ OuelletteM_20131010	18222_small	18222_small	Ingel18222_MGFPeaklist (F052590)	hypothetical protein, conserved	LinJ.19.1150	hypothetical protein, conserved	100,0 %	0,223%	41 402,6	11	13	24	Locus:1.1.1.4574.3 File:"Ingel18222.wiff"	RLELEEAEER	R	A	99,7 %	48,3	30,4	32,4		1 272,63	3	-0,0028	-2,2	109	118
18220-18222_ OuelletteM_20131010	18222_small	18222_small	Ingel18222_MGFPeaklist (F052590)	hypothetical protein, conserved	LinJ.19.1150	hypothetical protein, conserved	100,0 %	0,223%	41 402,6	11	13	24	Locus:1.1.1.4575.2 File:"Ingel18222.wiff"	RLELEEAEER	R	A	99,7 %	52,8	30,4	37,3		1 272,63	3	-0,0028	-2,2	109	118
18220-18222_ OuelletteM_20131010	18222_small	18222_small	Ingel18222_MGFPeaklist (F052590)	hypothetical protein, conserved	LinJ.19.1150	hypothetical protein, conserved	100,0 %	0,223%	41 402,6	11	13	24	Locus:1.1.1.4471.15 File:"Ingel18222.wiff"	SDVSSANNYNYMHR	R	Q	96,8 %	37,2	25,1	8,81	Deamidated (+1), Oxidation (+16)	1 673,69	3	0,018	11	30	43
18220-18222_ OuelletteM_20131010	18222_small	18222_small	Ingel18222_MGFPeaklist (F052590)	hypothetical protein, conserved	LinJ.19.1150	hypothetical protein, conserved	100,0 %	0,223%	41 402,6	11	13	24	Locus:1.1.1.4477.17 File:"Ingel18222.wiff"	SDVSSANNYNYMHR	R	Q	99,7 %	34,8	25,0	34,4	Oxidation (+16)	1 672,68	3	-0,0055	-3,3	30	43
18220-18222_ OuelletteM_20131010	18222_small	18222_small	Ingel18222_MGFPeaklist (F052590)	hypothetical protein, conserved	LinJ.19.1150	hypothetical protein, conserved	100,0 %	0,223%	41 402,6	11	13	24	Locus:1.1.1.4472.9 File:"Ingel18222.wiff"	SDVSSANNYNYMHR	R	Q	99,7 %	54,6	25,0	54,6	Oxidation (+16)	1 672,68	3	-0,0055	-3,3	30	43
18220-18222_ OuelletteM_20131010	18222_small	18222_small	Ingel18222_MGFPeaklist (F052590)	hypothetical protein, conserved	LinJ.19.1150	hypothetical protein, conserved	100,0 %	0,223%	41 402,6	11	13	24	Locus:1.1.1.4471.21 File:"Ingel18222.wiff"	SDVSSANNYNYMHR	R	Q	99,7 %	90,2	25,5	90,2	Oxidation (+16)	1 672,69	2	0,0033	1,9	30	43
18220-18222_ OuelletteM_20131010	18222_small	18222_small	Ingel18222_MGFPeaklist (F052590)	hypothetical protein, conserved	LinJ.19.1150	hypothetical protein, conserved	100,0 %	0,223%	41 402,6	11	13	24	Locus:1.1.1.4786.19 File:"Ingel18222.wiff"	TQAEINSAIVGFTK	R	G	99,7 %	77,2	29,9	77,2		1 477,78	2	-0,00012	-0,082	163	176
18220-18222_ OuelletteM_20131010	18222_small	18222_small	Ingel18222_MGFPeaklist (F052590)	hypothetical protein, conserved	LinJ.19.1150	hypothetical protein, conserved	100,0 %	0,223%	41 402,6	11	13	24	Locus:1.1.1.4787.17 File:"Ingel18222.wiff"	TQAEINSAIVGFTK	R	G	99,7 %	82,7	29,9	77,1		1 477,78	2	-0,00012	-0,082	163	176
18220-18222_ OuelletteM_20131010	18222_small	18222_small	Ingel18222_MGFPeaklist (F052590)	hypothetical protein, conserved	LinJ.19.1150	hypothetical protein, conserved	100,0 %	0,223%	41 402,6	11	13	24	Locus:1.1.1.4840.13 File:"Ingel18222.wiff"	VMEALAGTNVAVPTAEEYSLEEVR	R	Q	99,7 %	107	29,5	106	Oxidation (+16)	2 593,25	3	-0,0032	-1,2	215	238
18220-18222_ OuelletteM_20131010	18222_small	18222_small	Ingel18222_MGFPeaklist (F052590)	hypothetical protein, conserved	LinJ.19.1150	hypothetical protein, conserved	100,0 %	0,223%	41 402,6	11	13	24	Locus:1.1.1.4841.16 File:"Ingel18222.wiff"	VMEALAGTNVAVPTAEEYSLEEVR	R	Q	99,7 %	84,0	29,5	83,9	Oxidation (+16)	2 593,25	3	-0,0032	-1,2	215	238
18220-18222_ OuelletteM_20131010	18220_large	18220_large	Ingel18220_MGFPeaklist (F052591)	hypothetical protein, conserved	LinJ.19.1150	hypothetical protein, conserved	100,0 %	0,0441%	41 402,6	2	2	3	Locus:1.1.1.4723.10 File:"Ingel18220.wiff"	ALQDPTYTAR	R	I	99,7 %	48,4	30,0	35,0		1 134,57	2	0,0072	6,3	256	265
18220-18222_ OuelletteM_20131010	18220_large	18220_large	Ingel18220_MGFPeaklist (F052591)	hypothetical protein, conserved	LinJ.19.1150	hypothetical protein, conserved	100,0 %	0,0441%	41 402,6	2	2	3	Locus:1.1.1.4724.10 File:"Ingel18220.wiff"	ALQDPTYTAR	R	I	99,7 %	53,5	30,0	38,9		1 134,57	2	0,0072	6,3	256	265
18220-18222_ OuelletteM_20131010	18220_large	18220_large	Ingel18220_MGFPeaklist (F052591)	hypothetical protein, conserved	LinJ.19.1150	hypothetical protein, conserved	100,0 %	0,0441%	41 402,6	2	2	3	Locus:1.1.1.4994.13 File:"Ingel18220.wiff"	TQAEINSAIVGFTK	R	G	99,7 %	51,7	29,7	51,7		1 477,78	2	0,0061	4,1	163	176
18220-18222_ OuelletteM_20131010	18221_medium	18221_medium	Ingel18221_MGFPeaklist (F052589)	hypothetical protein, conserved	LinJ.19.1150	hypothetical protein, conserved	100,0 %	0,836%	41 402,6	24	31	82	Locus:1.1.1.4964.21 File:"Ingel18221.wiff"	AAASGHALACALCMCPFTAEQESTSEAQAAAGEER	K	A	99,7 %	72,1	25,0	71,5	Carbamidomethyl (+57), Carbamidomethyl (+57), Oxidation (+16), Carbamidomethyl (+57)	3 668,56	4	-0,00078	-0,21	313	347
18220-18222_ OuelletteM_20131010	18221_medium	18221_medium	Ingel18221_MGFPeaklist (F052589)	hypothetical protein, conserved	LinJ.19.1150	hypothetical protein, conserved	100,0 %	0,836%	41 402,6	24	31	82	Locus:1.1.1.4714.12 File:"Ingel18221.wiff"	ALQDPTYTAR	R	I	97,4 %	19,1	29,9	18,4		1 134,56	2	-0,0054	-4,8	256	265
18220-18222_ OuelletteM_20131010	18221_medium	18221_medium	Ingel18221_MGFPeaklist (F052589)	hypothetical protein, conserved	LinJ.19.1150	hypothetical protein, conserved	100,0 %	0,836%	41 402,6	24	31	82	Locus:1.1.1.4717.14 File:"Ingel18221.wiff"	ALQDPTYTAR	R	I	99,6 %	40,0	29,9	31,4		1 134,56	2	-0,0066	-5,8	256	265
18220-18222_ OuelletteM_20131010	18221_medium	18221_medium	Ingel18221_MGFPeaklist (F052589)	hypothetical protein, conserved	LinJ.19.1150	hypothetical protein, conserved	100,0 %	0,836%	41 402,6	24	31	82	Locus:1.1.1.4703.13 File:"Ingel18221.wiff"	ALQDPTYTAR	R	I	99,7 %	36,3	29,9	30,9		1 134,56	2	-0,0028	-2,5	256	265
18220-18222_ OuelletteM_20131010	18221_medium	18221_medium	Ingel18221_MGFPeaklist (F052589)	hypothetical protein, conserved	LinJ.19.1150	hypothetical protein, conserved	100,0 %	0,836%	41 402,6	24	31	82	Locus:1.1.1.4710.13 File:"Ingel18221.wiff"	ALQDPTYTAR	R	I	99,7 %	38,2	29,9	33,1		1 134,56	2	-0,0030	-2,7	256	265
18220-18222_ OuelletteM_20131010	18221_medium	18221_medium	Ingel18221_MGFPeaklist (F052589)	hypothetical protein, conserved	LinJ.19.1150	hypothetical protein, conserved	100,0 %	0,836%	41 402,6	24	31	82	Locus:1.1.1.4718.18 File:"Ingel18221.wiff"	ALQDPTYTAR	R	I	99,7 %	43,1	29,9	32,7		1 134,55	2	-0,012	-11	256	265
18220-18222_ OuelletteM_20131010	18221_medium	18221_medium	Ingel18221_MGFPeaklist (F052589)	hypothetical protein, conserved	LinJ.19.1150	hypothetical protein, conserved	100,0 %	0,836%	41 402,6	24	31	82	Locus:1.1.1.4733.14 File:"Ingel18221.wiff"	ALQDPTYTAR	R	I	99,7 %	42,7	30,0	35,1		1 134,57	2	-0,000022	-0,019	256	265
18220-18222_ OuelletteM_20131010	18221_medium	18221_medium	Ingel18221_MGFPeaklist (F052589)	hypothetical protein, conserved	LinJ.19.1150	hypothetical protein, conserved	100,0 %	0,836%	41 402,6	24	31	82	Locus:1.1.1.4736.14 File:"Ingel18221.wiff"	ALQDPTYTAR	R	I	99,7 %	45,1	30,0	40,0		1 134,57	2	-0,000022	-0,019	256	265
18220-18222_ OuelletteM_20131010	18221_medium	18221_medium	Ingel18221_MGFPeaklist (F052589)	hypothetical protein, conserved	LinJ.19.1150	hypothetical protein, conserved	100,0 %	0,836%	41 402,6	24	31	82	Locus:1.1.1.4709.15 File:"Ingel18221.wiff"	ALQDPTYTAR	R	I	99,7 %	52,0	29,9	41,2		1 134,56	2	-0,0028	-2,5	256	265
18220-18222_ OuelletteM_20131010	18221_medium	18221_medium	Ingel18221_MGFPeaklist (F052589)	hypothetical protein, conserved	LinJ.19.1150	hypothetical protein, conserved	100,0 %	0,836%	41 402,6	24	31	82	Locus:1.1.1.4694.16 File:"Ingel18221.wiff"	ALQDPTYTAR	R	I	99,7 %	52,6	29,9	41,9		1 134,56	2	-0,0028	-2,5	256	265
18220-18222_ OuelletteM_20131010	18221_medium	18221_medium	Ingel18221_MGFPeaklist (F052589)	hypothetical protein, conserved	LinJ.19.1150	hypothetical protein, conserved	100,0 %	0,836%	41 402,6	24	31	82	Locus:1.1.1.4725.14 File:"Ingel18221.wiff"	ALQDPTYTAR	R	I	99,7 %	55,5	30,0	43,7		1 134,57	2	0,0024	2,1	256	265
18220-18222_ OuelletteM_20131010	18221_medium	18221_medium	Ingel18221_MGFPeaklist (F052589)	hypothetical protein, conserved	LinJ.19.1150	hypothetical protein, conserved	100,0 %	0,836%	41 402,6	24	31	82	Locus:1.1.1.4702.14 File:"Ingel18221.wiff"	ALQDPTYTAR	R	I	99,7 %	55,8	29,9	44,4		1 134,56	2	-0,0028	-2,5	256	265
18220-18222_ OuelletteM_20131010	18221_medium	18221_medium	Ingel18221_MGFPeaklist (F052589)	hypothetical protein, conserved	LinJ.19.1150	hypothetical protein, conserved	100,0 %	0,836%	41 402,6	24	31	82	Locus:1.1.1.4726.17 File:"Ingel18221.wiff"	ALQDPTYTAR	R	I	99,7 %	56,4	30,0	45,2		1 134,57	2	0,0026	2,3	256	265
18220-18222_ OuelletteM_20131010	18221_medium	18221_medium	Ingel18221_MGFPeaklist (F052589)	hypothetical protein, conserved	LinJ.19.1150	hypothetical protein, conserved	100,0 %	0,836%	41 402,6	24	31	82	Locus:1.1.1.4693.15 File:"Ingel18221.wiff"	ALQDPTYTAR	R	I	99,7 %	68,2	29,9	58,2		1 134,56	2	-0,0028	-2,5	256	265
18220-18222_ OuelletteM_20131010	18221_medium	18221_medium	Ingel18221_MGFPeaklist (F052589)	hypothetical protein, conserved	LinJ.19.1150	hypothetical protein, conserved	100,0 %	0,836%	41 402,6	24	31	82	Locus:1.1.1.4701.17 File:"Ingel18221.wiff"	ALQDPTYTAR	R	I	99,7 %	70,5	29,9	58,7		1 134,56	2	-0,0028	-2,5	256	265
18220-18222_ OuelletteM_20131010	18221_medium	18221_medium	Ingel18221_MGFPeaklist (F052589)	hypothetical protein, conserved	LinJ.19.1150	hypothetical protein, conserved	100,0 %	0,836%	41 402,6	24	31	82	Locus:1.1.1.4658.6 File:"Ingel18221.wiff"	ASAQEAAAQASAER	R	K	99,7 %	54,0	30,5	40,0		1 359,65	3	0,014	10	119	132
18220-18222_ OuelletteM_20131010	18221_medium	18221_medium	Ingel18221_MGFPeaklist (F052589)	hypothetical protein, conserved	LinJ.19.1150	hypothetical protein, conserved	100,0 %	0,836%	41 402,6	24	31	82	Locus:1.1.1.4657.12 File:"Ingel18221.wiff"	ASAQEAAAQASAER	R	K	99,7 %	78,5	30,2	54,7		1 359,64	2	-0,0019	-1,4	119	132
18220-18222_ OuelletteM_20131010	18221_medium	18221_medium	Ingel18221_MGFPeaklist (F052589)	hypothetical protein, conserved	LinJ.19.1150	hypothetical protein, conserved	100,0 %	0,836%	41 402,6	24	31	82	Locus:1.1.1.4655.20 File:"Ingel18221.wiff"	ASAQEAAAQASAER	R	K	99,7 %	94,6	30,2	60,7		1 359,64	2	-0,0019	-1,4	119	132
18220-18222_ OuelletteM_20131010	18221_medium	18221_medium	Ingel18221_MGFPeaklist (F052589)	hypothetical protein, conserved	LinJ.19.1150	hypothetical protein, conserved	100,0 %	0,836%	41 402,6	24	31	82	Locus:1.1.1.4625.3 File:"Ingel18221.wiff"	ASAQEAAAQASAERK	R	R	99,7 %	65,8	30,6	65,8		1 487,73	3	0,0015	1,0	119	133
18220-18222_ OuelletteM_20131010	18221_medium	18221_medium	Ingel18221_MGFPeaklist (F052589)	hypothetical protein, conserved	LinJ.19.1150	hypothetical protein, conserved	100,0 %	0,836%	41 402,6	24	31	82	Locus:1.1.1.4626.6 File:"Ingel18221.wiff"	ASAQEAAAQASAERK	R	R	99,7 %	81,4	30,6	76,5		1 487,73	3	0,0015	1,0	119	133
18220-18222_ OuelletteM_20131010	18221_medium	18221_medium	Ingel18221_MGFPeaklist (F052589)	hypothetical protein, conserved	LinJ.19.1150	hypothetical protein, conserved	100,0 %	0,836%	41 402,6	24	31	82	Locus:1.1.1.5020.6 File:"Ingel18221.wiff"	DLGLIPEEELR	R	A	99,7 %	43,7	29,4	32,3		1 282,68	2	0,00088	0,68	60	70
18220-18222_ OuelletteM_20131010	18221_medium	18221_medium	Ingel18221_MGFPeaklist (F052589)	hypothetical protein, conserved	LinJ.19.1150	hypothetical protein, conserved	100,0 %	0,836%	41 402,6	24	31	82	Locus:1.1.1.5017.4 File:"Ingel18221.wiff"	DLGLIPEEELR	R	A	99,7 %	56,4	29,4	42,9		1 282,68	2	0,00088	0,68	60	70
18220-18222_ OuelletteM_20131010	18221_medium	18221_medium	Ingel18221_MGFPeaklist (F052589)	hypothetical protein, conserved	LinJ.19.1150	hypothetical protein, conserved	100,0 %	0,836%	41 402,6	24	31	82	Locus:1.1.1.5129.20 File:"Ingel18221.wiff"	DLGLIPEEELRAEEEALQR	R	R	97,8 %	19,9	29,5	16,7		2 209,12	2	0,00048	0,22	60	78
18220-18222_ OuelletteM_20131010	18221_medium	18221_medium	Ingel18221_MGFPeaklist (F052589)	hypothetical protein, conserved	LinJ.19.1150	hypothetical protein, conserved	100,0 %	0,836%	41 402,6	24	31	82	Locus:1.1.1.5129.3 File:"Ingel18221.wiff"	DLGLIPEEELRAEEEALQR	R	R	99,7 %	51,3	29,3	40,7		2 209,13	4	0,012	5,4	60	78
18220-18222_ OuelletteM_20131010	18221_medium	18221_medium	Ingel18221_MGFPeaklist (F052589)	hypothetical protein, conserved	LinJ.19.1150	hypothetical protein, conserved	100,0 %	0,836%	41 402,6	24	31	82	Locus:1.1.1.5126.10 File:"Ingel18221.wiff"	DLGLIPEEELRAEEEALQR	R	R	99,7 %	60,1	29,6	55,7		2 209,12	3	-0,0030	-1,4	60	78
18220-18222_ OuelletteM_20131010	18221_medium	18221_medium	Ingel18221_MGFPeaklist (F052589)	hypothetical protein, conserved	LinJ.19.1150	hypothetical protein, conserved	100,0 %	0,836%	41 402,6	24	31	82	Locus:1.1.1.5127.11 File:"Ingel18221.wiff"	DLGLIPEEELRAEEEALQR	R	R	99,7 %	69,4	29,6	53,6		2 209,12	3	-0,0030	-1,4	60	78
18220-18222_ OuelletteM_20131010	18221_medium	18221_medium	Ingel18221_MGFPeaklist (F052589)	hypothetical protein, conserved	LinJ.19.1150	hypothetical protein, conserved	100,0 %	0,836%	41 402,6	24	31	82	Locus:1.1.1.4585.3 File:"Ingel18221.wiff"	EAEEAARAEEMER	K	R	99,7 %	56,8	27,8	43,6	Oxidation (+16)	1 535,65	3	0,0011	0,71	95	107
18220-18222_ OuelletteM_20131010	18221_medium	18221_medium	Ingel18221_MGFPeaklist (F052589)	hypothetical protein, conserved	LinJ.19.1150	hypothetical protein, conserved	100,0 %	0,836%	41 402,6	24	31	82	Locus:1.1.1.4570.2 File:"Ingel18221.wiff"	EAEEAARAEEMER	K	R	99,7 %	66,0	27,8	50,4	Oxidation (+16)	1 535,65	3	0,0011	0,71	95	107
18220-18222_ OuelletteM_20131010	18221_medium	18221_medium	Ingel18221_MGFPeaklist (F052589)	hypothetical protein, conserved	LinJ.19.1150	hypothetical protein, conserved	100,0 %	0,836%	41 402,6	24	31	82	Locus:1.1.1.4571.2 File:"Ingel18221.wiff"	EAEEAARAEEMER	K	R	99,7 %	68,9	27,7	58,1	Oxidation (+16)	1 535,65	3	-0,0025	-1,6	95	107
18220-18222_ OuelletteM_20131010	18221_medium	18221_medium	Ingel18221_MGFPeaklist (F052589)	hypothetical protein, conserved	LinJ.19.1150	hypothetical protein, conserved	100,0 %	0,836%	41 402,6	24	31	82	Locus:1.1.1.4586.3 File:"Ingel18221.wiff"	EAEEAARAEEMER	K	R	99,7 %	79,2	27,8	64,4	Oxidation (+16)	1 535,65	3	0,0011	0,71	95	107
18220-18222_ OuelletteM_20131010	18221_medium	18221_medium	Ingel18221_MGFPeaklist (F052589)	hypothetical protein, conserved	LinJ.19.1150	hypothetical protein, conserved	100,0 %	0,836%	41 402,6	24	31	82	Locus:1.1.1.4581.3 File:"Ingel18221.wiff"	EAEEAARAEEMERR	K	R	96,1 %	16,8	28,2	16,8	Oxidation (+16)	1 691,75	4	-0,0052	-3,1	95	108
18220-18222_ OuelletteM_20131010	18221_medium	18221_medium	Ingel18221_MGFPeaklist (F052589)	hypothetical protein, conserved	LinJ.19.1150	hypothetical protein, conserved	100,0 %	0,836%	41 402,6	24	31	82	Locus:1.1.1.4565.2 File:"Ingel18221.wiff"	EAEEAARAEEMERR	K	R	99,2 %	20,6	28,5	19,1	Oxidation (+16)	1 691,75	4	0,00041	0,24	95	108
18220-18222_ OuelletteM_20131010	18221_medium	18221_medium	Ingel18221_MGFPeaklist (F052589)	hypothetical protein, conserved	LinJ.19.1150	hypothetical protein, conserved	100,0 %	0,836%	41 402,6	24	31	82	Locus:1.1.1.4564.2 File:"Ingel18221.wiff"	EAEEAARAEEMERR	K	R	99,7 %	39,3	28,5	39,3	Oxidation (+16)	1 691,75	4	0,00041	0,24	95	108
18220-18222_ OuelletteM_20131010	18221_medium	18221_medium	Ingel18221_MGFPeaklist (F052589)	hypothetical protein, conserved	LinJ.19.1150	hypothetical protein, conserved	100,0 %	0,836%	41 402,6	24	31	82	Locus:1.1.1.4997.20 File:"Ingel18221.wiff"	ERVMEALAGTNVAVPTAEEYSLEEVR	R	Q	99,7 %	98,5	29,0	97,1	Oxidation (+16)	2 878,40	3	0,0013	0,45	213	238
18220-18222_ OuelletteM_20131010	18221_medium	18221_medium	Ingel18221_MGFPeaklist (F052589)	hypothetical protein, conserved	LinJ.19.1150	hypothetical protein, conserved	100,0 %	0,836%	41 402,6	24	31	82	Locus:1.1.1.4998.20 File:"Ingel18221.wiff"	ERVMEALAGTNVAVPTAEEYSLEEVR	R	Q	99,7 %	108	29,0	107	Oxidation (+16)	2 878,40	3	0,0013	0,45	213	238
18220-18222_ OuelletteM_20131010	18221_medium	18221_medium	Ingel18221_MGFPeaklist (F052589)	hypothetical protein, conserved	LinJ.19.1150	hypothetical protein, conserved	100,0 %	0,836%	41 402,6	24	31	82	Locus:1.1.1.5032.21 File:"Ingel18221.wiff"	ERVMEALAGTNVAVPTAEEYSLEEVRQAMNACDTAR	R	K	99,2 %	30,0	26,3	30,0	Oxidation (+16), Oxidation (+16), Carbamidomethyl (+57)	4 012,84	4	-0,018	-4,4	213	248
18220-18222_ OuelletteM_20131010	18221_medium	18221_medium	Ingel18221_MGFPeaklist (F052589)	hypothetical protein, conserved	LinJ.19.1150	hypothetical protein, conserved	100,0 %	0,836%	41 402,6	24	31	82	Locus:1.1.1.5084.16 File:"Ingel18221.wiff"	MLLASSGNGYISYLDGSMHFTIAK	R	V	98,6 %	25,3	29,2	25,3	Oxidation (+16), Oxidation (+16)	2 607,25	3	0,012	4,8	180	203
18220-18222_ OuelletteM_20131010	18221_medium	18221_medium	Ingel18221_MGFPeaklist (F052589)	hypothetical protein, conserved	LinJ.19.1150	hypothetical protein, conserved	100,0 %	0,836%	41 402,6	24	31	82	Locus:1.1.1.5083.16 File:"Ingel18221.wiff"	MLLASSGNGYISYLDGSMHFTIAK	R	V	99,7 %	39,8	29,2	39,8	Oxidation (+16), Oxidation (+16)	2 607,25	3	0,012	4,8	180	203
18220-18222_ OuelletteM_20131010	18221_medium	18221_medium	Ingel18221_MGFPeaklist (F052589)	hypothetical protein, conserved	LinJ.19.1150	hypothetical protein, conserved	100,0 %	0,836%	41 402,6	24	31	82	Locus:1.1.1.4767.11 File:"Ingel18221.wiff"	QQVIMELK	R	E	99,0 %	34,3	30,8	27,0	Oxidation (+16)	1 003,53	2	-0,0053	-5,3	44	51
18220-18222_ OuelletteM_20131010	18221_medium	18221_medium	Ingel18221_MGFPeaklist (F052589)	hypothetical protein, conserved	LinJ.19.1150	hypothetical protein, conserved	100,0 %	0,836%	41 402,6	24	31	82	Locus:1.1.1.4766.12 File:"Ingel18221.wiff"	QQVIMELK	R	E	99,0 %	43,6	30,8	34,3	Oxidation (+16)	1 003,53	2	-0,0053	-5,3	44	51
18220-18222_ OuelletteM_20131010	18221_medium	18221_medium	Ingel18221_MGFPeaklist (F052589)	hypothetical protein, conserved	LinJ.19.1150	hypothetical protein, conserved	100,0 %	0,836%	41 402,6	24	31	82	Locus:1.1.1.4761.4 File:"Ingel18221.wiff"	QQVIMELKER	R	L	97,2 %	24,8	30,3	13,5	Oxidation (+16)	1 288,68	3	-0,0010	-0,79	44	53
18220-18222_ OuelletteM_20131010	18221_medium	18221_medium	Ingel18221_MGFPeaklist (F052589)	hypothetical protein, conserved	LinJ.19.1150	hypothetical protein, conserved	100,0 %	0,836%	41 402,6	24	31	82	Locus:1.1.1.4875.8 File:"Ingel18221.wiff"	QQVIMELKER	R	L	99,2 %	22,0	30,5	17,6	Gln->pyro-Glu (-17), Oxidation (+16)	1 271,66	2	0,0015	1,2	44	53
18220-18222_ OuelletteM_20131010	18221_medium	18221_medium	Ingel18221_MGFPeaklist (F052589)	hypothetical protein, conserved	LinJ.19.1150	hypothetical protein, conserved	100,0 %	0,836%	41 402,6	24	31	82	Locus:1.1.1.4763.3 File:"Ingel18221.wiff"	QQVIMELKER	R	L	99,5 %	30,1	30,3	17,9	Oxidation (+16)	1 288,68	3	-0,0010	-0,79	44	53
18220-18222_ OuelletteM_20131010	18221_medium	18221_medium	Ingel18221_MGFPeaklist (F052589)	hypothetical protein, conserved	LinJ.19.1150	hypothetical protein, conserved	100,0 %	0,836%	41 402,6	24	31	82	Locus:1.1.1.4877.5 File:"Ingel18221.wiff"	QQVIMELKER	R	L	99,7 %	41,5	30,5	26,4	Gln->pyro-Glu (-17), Oxidation (+16)	1 271,66	2	0,0033	2,6	44	53
18220-18222_ OuelletteM_20131010	18221_medium	18221_medium	Ingel18221_MGFPeaklist (F052589)	hypothetical protein, conserved	LinJ.19.1150	hypothetical protein, conserved	100,0 %	0,836%	41 402,6	24	31	82	Locus:1.1.1.4747.3 File:"Ingel18221.wiff"	QQVIMELKER	R	L	99,7 %	50,2	30,3	32,5	Oxidation (+16)	1 288,68	3	-0,0040	-3,1	44	53
18220-18222_ OuelletteM_20131010	18221_medium	18221_medium	Ingel18221_MGFPeaklist (F052589)	hypothetical protein, conserved	LinJ.19.1150	hypothetical protein, conserved	100,0 %	0,836%	41 402,6	24	31	82	Locus:1.1.1.4751.18 File:"Ingel18221.wiff"	QQVIMELKER	R	L	99,7 %	51,1	30,3	41,8	Oxidation (+16)	1 288,68	2	0,00036	0,28	44	53
18220-18222_ OuelletteM_20131010	18221_medium	18221_medium	Ingel18221_MGFPeaklist (F052589)	hypothetical protein, conserved	LinJ.19.1150	hypothetical protein, conserved	100,0 %	0,836%	41 402,6	24	31	82	Locus:1.1.1.4876.4 File:"Ingel18221.wiff"	QQVIMELKER	R	L	99,7 %	60,7	30,5	44,5	Gln->pyro-Glu (-17), Oxidation (+16)	1 271,66	2	0,0033	2,6	44	53
18220-18222_ OuelletteM_20131010	18221_medium	18221_medium	Ingel18221_MGFPeaklist (F052589)	hypothetical protein, conserved	LinJ.19.1150	hypothetical protein, conserved	100,0 %	0,836%	41 402,6	24	31	82	Locus:1.1.1.4748.5 File:"Ingel18221.wiff"	QQVIMELKER	R	L	99,7 %	68,1	30,3	43,5	Oxidation (+16)	1 288,68	3	-0,0040	-3,1	44	53
18220-18222_ OuelletteM_20131010	18221_medium	18221_medium	Ingel18221_MGFPeaklist (F052589)	hypothetical protein, conserved	LinJ.19.1150	hypothetical protein, conserved	100,0 %	0,836%	41 402,6	24	31	82	Locus:1.1.1.5096.17 File:"Ingel18221.wiff"	QRYNWMGYDGIESVECDTALLR	K	S	98,9 %	34,0	26,4	32,1	Oxidation (+16), Carbamidomethyl (+57)	2 691,19	3	-0,018	-6,7	8	29
18220-18222_ OuelletteM_20131010	18221_medium	18221_medium	Ingel18221_MGFPeaklist (F052589)	hypothetical protein, conserved	LinJ.19.1150	hypothetical protein, conserved	100,0 %	0,836%	41 402,6	24	31	82	Locus:1.1.1.5095.9 File:"Ingel18221.wiff"	QRYNWMGYDGIESVECDTALLR	K	S	99,7 %	57,7	26,4	57,7	Oxidation (+16), Carbamidomethyl (+57)	2 691,19	3	-0,018	-6,7	8	29
18220-18222_ OuelletteM_20131010	18221_medium	18221_medium	Ingel18221_MGFPeaklist (F052589)	hypothetical protein, conserved	LinJ.19.1150	hypothetical protein, conserved	100,0 %	0,836%	41 402,6	24	31	82	Locus:1.1.1.4749.3 File:"Ingel18221.wiff"	RLELEEAEER	R	A	99,6 %	37,0	30,5	16,1		1 272,63	3	0,00020	0,16	109	118
18220-18222_ OuelletteM_20131010	18221_medium	18221_medium	Ingel18221_MGFPeaklist (F052589)	hypothetical protein, conserved	LinJ.19.1150	hypothetical protein, conserved	100,0 %	0,836%	41 402,6	24	31	82	Locus:1.1.1.4757.2 File:"Ingel18221.wiff"	RLELEEAEER	R	A	99,7 %	41,4	30,5	29,7		1 272,63	3	0,00020	0,16	109	118
18220-18222_ OuelletteM_20131010	18221_medium	18221_medium	Ingel18221_MGFPeaklist (F052589)	hypothetical protein, conserved	LinJ.19.1150	hypothetical protein, conserved	100,0 %	0,836%	41 402,6	24	31	82	Locus:1.1.1.4750.4 File:"Ingel18221.wiff"	RLELEEAEER	R	A	99,7 %	43,1	30,5	30,7		1 272,63	3	0,00020	0,16	109	118
18220-18222_ OuelletteM_20131010	18221_medium	18221_medium	Ingel18221_MGFPeaklist (F052589)	hypothetical protein, conserved	LinJ.19.1150	hypothetical protein, conserved	100,0 %	0,836%	41 402,6	24	31	82	Locus:1.1.1.4893.11 File:"Ingel18221.wiff"	RLELEEAEERASAQEAAAQASAER	R	K	99,7 %	80,5	29,3	79,0		2 614,26	3	0,0042	1,6	109	132
18220-18222_ OuelletteM_20131010	18221_medium	18221_medium	Ingel18221_MGFPeaklist (F052589)	hypothetical protein, conserved	LinJ.19.1150	hypothetical protein, conserved	100,0 %	0,836%	41 402,6	24	31	82	Locus:1.1.1.4892.10 File:"Ingel18221.wiff"	RLELEEAEERASAQEAAAQASAER	R	K	99,7 %	92,1	29,3	82,6		2 614,26	3	0,0042	1,6	109	132
18220-18222_ OuelletteM_20131010	18221_medium	18221_medium	Ingel18221_MGFPeaklist (F052589)	hypothetical protein, conserved	LinJ.19.1150	hypothetical protein, conserved	100,0 %	0,836%	41 402,6	24	31	82	Locus:1.1.1.4708.8 File:"Ingel18221.wiff"	RRLELEEAEER	R	A	99,6 %	29,2	30,5	17,4		1 428,73	3	0,00080	0,56	108	118
18220-18222_ OuelletteM_20131010	18221_medium	18221_medium	Ingel18221_MGFPeaklist (F052589)	hypothetical protein, conserved	LinJ.19.1150	hypothetical protein, conserved	100,0 %	0,836%	41 402,6	24	31	82	Locus:1.1.1.4709.8 File:"Ingel18221.wiff"	RRLELEEAEER	R	A	99,7 %	36,2	30,5	17,1		1 428,73	3	0,00080	0,56	108	118
18220-18222_ OuelletteM_20131010	18221_medium	18221_medium	Ingel18221_MGFPeaklist (F052589)	hypothetical protein, conserved	LinJ.19.1150	hypothetical protein, conserved	100,0 %	0,836%	41 402,6	24	31	82	Locus:1.1.1.4716.8 File:"Ingel18221.wiff"	RRLELEEAEER	R	A	99,7 %	41,4	30,5	29,5		1 428,73	3	0,00080	0,56	108	118
18220-18222_ OuelletteM_20131010	18221_medium	18221_medium	Ingel18221_MGFPeaklist (F052589)	hypothetical protein, conserved	LinJ.19.1150	hypothetical protein, conserved	100,0 %	0,836%	41 402,6	24	31	82	Locus:1.1.1.4922.20 File:"Ingel18221.wiff"	SAEKDTYGTPVQQLTEEDGDMSALVANCEDAKR	R	F	99,7 %	103	25,7	101	Oxidation (+16), Carbamidomethyl (+57)	3 643,63	4	0,0018	0,51	268	300
18220-18222_ OuelletteM_20131010	18221_medium	18221_medium	Ingel18221_MGFPeaklist (F052589)	hypothetical protein, conserved	LinJ.19.1150	hypothetical protein, conserved	100,0 %	0,836%	41 402,6	24	31	82	Locus:1.1.1.4923.19 File:"Ingel18221.wiff"	SAEKDTYGTPVQQLTEEDGDMSALVANCEDAKR	R	F	99,7 %	103	25,7	103	Oxidation (+16), Carbamidomethyl (+57)	3 643,63	4	0,0018	0,51	268	300
18220-18222_ OuelletteM_20131010	18221_medium	18221_medium	Ingel18221_MGFPeaklist (F052589)	hypothetical protein, conserved	LinJ.19.1150	hypothetical protein, conserved	100,0 %	0,836%	41 402,6	24	31	82	Locus:1.1.1.4646.11 File:"Ingel18221.wiff"	SDVSSANNYNYMHR	R	Q	99,7 %	58,1	25,1	58,1	Oxidation (+16)	1 672,69	3	-0,0010	-0,61	30	43
18220-18222_ OuelletteM_20131010	18221_medium	18221_medium	Ingel18221_MGFPeaklist (F052589)	hypothetical protein, conserved	LinJ.19.1150	hypothetical protein, conserved	100,0 %	0,836%	41 402,6	24	31	82	Locus:1.1.1.4639.10 File:"Ingel18221.wiff"	SDVSSANNYNYMHR	R	Q	99,7 %	68,4	25,1	68,4	Oxidation (+16)	1 672,69	3	-0,0010	-0,61	30	43
18220-18222_ OuelletteM_20131010	18221_medium	18221_medium	Ingel18221_MGFPeaklist (F052589)	hypothetical protein, conserved	LinJ.19.1150	hypothetical protein, conserved	100,0 %	0,836%	41 402,6	24	31	82	Locus:1.1.1.4647.13 File:"Ingel18221.wiff"	SDVSSANNYNYMHR	R	Q	99,7 %	70,5	25,1	68,6	Oxidation (+16)	1 672,69	3	-0,0010	-0,61	30	43
18220-18222_ OuelletteM_20131010	18221_medium	18221_medium	Ingel18221_MGFPeaklist (F052589)	hypothetical protein, conserved	LinJ.19.1150	hypothetical protein, conserved	100,0 %	0,836%	41 402,6	24	31	82	Locus:1.1.1.4638.4 File:"Ingel18221.wiff"	SDVSSANNYNYMHR	R	Q	99,7 %	73,6	25,1	73,6	Oxidation (+16)	1 672,69	3	-0,0010	-0,61	30	43
18220-18222_ OuelletteM_20131010	18221_medium	18221_medium	Ingel18221_MGFPeaklist (F052589)	hypothetical protein, conserved	LinJ.19.1150	hypothetical protein, conserved	100,0 %	0,836%	41 402,6	24	31	82	Locus:1.1.1.4931.17 File:"Ingel18221.wiff"	TQAEINSAIVGFTK	R	G	99,7 %	47,5	29,6	42,9	Deamidated (+1)	1 478,78	2	0,016	11	163	176
18220-18222_ OuelletteM_20131010	18221_medium	18221_medium	Ingel18221_MGFPeaklist (F052589)	hypothetical protein, conserved	LinJ.19.1150	hypothetical protein, conserved	100,0 %	0,836%	41 402,6	24	31	82	Locus:1.1.1.4968.15 File:"Ingel18221.wiff"	TQAEINSAIVGFTK	R	G	99,7 %	63,8	29,9	63,8		1 477,77	2	-0,0035	-2,4	163	176
18220-18222_ OuelletteM_20131010	18221_medium	18221_medium	Ingel18221_MGFPeaklist (F052589)	hypothetical protein, conserved	LinJ.19.1150	hypothetical protein, conserved	100,0 %	0,836%	41 402,6	24	31	82	Locus:1.1.1.4959.11 File:"Ingel18221.wiff"	TQAEINSAIVGFTK	R	G	99,7 %	74,4	29,9	74,4		1 477,77	2	-0,0035	-2,4	163	176
18220-18222_ OuelletteM_20131010	18221_medium	18221_medium	Ingel18221_MGFPeaklist (F052589)	hypothetical protein, conserved	LinJ.19.1150	hypothetical protein, conserved	100,0 %	0,836%	41 402,6	24	31	82	Locus:1.1.1.4960.14 File:"Ingel18221.wiff"	TQAEINSAIVGFTK	R	G	99,7 %	80,2	29,9	80,2		1 477,77	2	-0,0035	-2,4	163	176
18220-18222_ OuelletteM_20131010	18221_medium	18221_medium	Ingel18221_MGFPeaklist (F052589)	hypothetical protein, conserved	LinJ.19.1150	hypothetical protein, conserved	100,0 %	0,836%	41 402,6	24	31	82	Locus:1.1.1.4967.13 File:"Ingel18221.wiff"	TQAEINSAIVGFTK	R	G	99,7 %	95,9	29,9	95,9		1 477,77	2	-0,0035	-2,4	163	176
18220-18222_ OuelletteM_20131010	18221_medium	18221_medium	Ingel18221_MGFPeaklist (F052589)	hypothetical protein, conserved	LinJ.19.1150	hypothetical protein, conserved	100,0 %	0,836%	41 402,6	24	31	82	Locus:1.1.1.4958.4 File:"Ingel18221.wiff"	TQAEINSAIVGFTKGTR	R	M	99,7 %	79,5	29,3	78,0		1 791,95	3	0,0045	2,5	163	179
18220-18222_ OuelletteM_20131010	18221_medium	18221_medium	Ingel18221_MGFPeaklist (F052589)	hypothetical protein, conserved	LinJ.19.1150	hypothetical protein, conserved	100,0 %	0,836%	41 402,6	24	31	82	Locus:1.1.1.4957.7 File:"Ingel18221.wiff"	TQAEINSAIVGFTKGTR	R	M	99,7 %	97,1	29,3	91,3		1 791,95	3	0,0045	2,5	163	179
18220-18222_ OuelletteM_20131010	18221_medium	18221_medium	Ingel18221_MGFPeaklist (F052589)	hypothetical protein, conserved	LinJ.19.1150	hypothetical protein, conserved	100,0 %	0,836%	41 402,6	24	31	82	Locus:1.1.1.5021.16 File:"Ingel18221.wiff"	VMEALAGTNVAVPTAEEYSLEEVR	R	Q	99,7 %	30,0	29,5	30,0	Oxidation (+16)	2 593,26	3	0,0040	1,5	215	238
18220-18222_ OuelletteM_20131010	18221_medium	18221_medium	Ingel18221_MGFPeaklist (F052589)	hypothetical protein, conserved	LinJ.19.1150	hypothetical protein, conserved	100,0 %	0,836%	41 402,6	24	31	82	Locus:1.1.1.5012.8 File:"Ingel18221.wiff"	VMEALAGTNVAVPTAEEYSLEEVR	R	Q	99,7 %	127	29,5	125	Oxidation (+16)	2 593,26	3	0,0040	1,5	215	238
18220-18222_ OuelletteM_20131010	18221_medium	18221_medium	Ingel18221_MGFPeaklist (F052589)	hypothetical protein, conserved	LinJ.19.1150	hypothetical protein, conserved	100,0 %	0,836%	41 402,6	24	31	82	Locus:1.1.1.5013.10 File:"Ingel18221.wiff"	VMEALAGTNVAVPTAEEYSLEEVR	R	Q	99,7 %	122	29,5	121	Oxidation (+16)	2 593,26	3	0,0040	1,5	215	238
18220-18222_ OuelletteM_20131010	18221_medium	18221_medium	Ingel18221_MGFPeaklist (F052589)	hypothetical protein, conserved	LinJ.19.1150	hypothetical protein, conserved	100,0 %	0,836%	41 402,6	24	31	82	Locus:1.1.1.5020.16 File:"Ingel18221.wiff"	VMEALAGTNVAVPTAEEYSLEEVR	R	Q	99,7 %	61,2	29,5	60,6	Oxidation (+16)	2 593,26	3	0,0040	1,5	215	238
18220-18222_ OuelletteM_20131010	18221_medium	18221_medium	Ingel18221_MGFPeaklist (F052589)	hypothetical protein, conserved	LinJ.19.1150	hypothetical protein, conserved	100,0 %	0,836%	41 402,6	24	31	82	Locus:1.1.1.5048.14 File:"Ingel18221.wiff"	VMEALAGTNVAVPTAEEYSLEEVRQAMNACDTAR	R	K	95,7 %	14,5	26,9	14,5	Oxidation (+16), Oxidation (+16), Carbamidomethyl (+57)	3 727,72	4	0,0032	0,87	215	248
18220-18222_ OuelletteM_20131010	18221_medium	18221_medium	Ingel18221_MGFPeaklist (F052589)	hypothetical protein, conserved	LinJ.19.1150	hypothetical protein, conserved	100,0 %	0,836%	41 402,6	24	31	82	Locus:1.1.1.5039.13 File:"Ingel18221.wiff"	VMEALAGTNVAVPTAEEYSLEEVRQAMNACDTAR	R	K	99,7 %	35,5	26,7	35,5	Oxidation (+16), Oxidation (+16), Carbamidomethyl (+57)	3 727,71	4	-0,0056	-1,5	215	248
18220-18222_ OuelletteM_20131010	18221_medium	18221_medium	Ingel18221_MGFPeaklist (F052589)	hypothetical protein, conserved	LinJ.19.1150	hypothetical protein, conserved	100,0 %	0,836%	41 402,6	24	31	82	Locus:1.1.1.5047.20 File:"Ingel18221.wiff"	VMEALAGTNVAVPTAEEYSLEEVRQAMNACDTAR	R	K	99,7 %	35,0	26,9	35,0	Oxidation (+16), Oxidation (+16), Carbamidomethyl (+57)	3 727,72	4	0,0032	0,87	215	248
18220-18222_ OuelletteM_20131010	18221_medium	18221_medium	Ingel18221_MGFPeaklist (F052589)	hypothetical protein, conserved	LinJ.19.1150	hypothetical protein, conserved	100,0 %	0,836%	41 402,6	24	31	82	Locus:1.1.1.5038.9 File:"Ingel18221.wiff"	VMEALAGTNVAVPTAEEYSLEEVRQAMNACDTAR	R	K	99,7 %	43,5	26,7	43,5	Oxidation (+16), Oxidation (+16), Carbamidomethyl (+57)	3 727,71	4	-0,0056	-1,5	215	248
18220-18222_ OuelletteM_20131010	18221_medium	18221_medium	Ingel18221_MGFPeaklist (F052589)	hypothetical protein, conserved	LinJ.19.1150	hypothetical protein, conserved	100,0 %	0,836%	41 402,6	24	31	82	Locus:1.1.1.5126.14 File:"Ingel18221.wiff"	YNWMGYDGIESVECDTALLR	R	S	99,7 %	51,8	27,0	50,1	Oxidation (+16), Carbamidomethyl (+57)	2 407,06	3	0,011	4,5	10	29
18220-18222_ OuelletteM_20131010	18221_medium	18221_medium	Ingel18221_MGFPeaklist (F052589)	hypothetical protein, conserved	LinJ.19.1150	hypothetical protein, conserved	100,0 %	0,836%	41 402,6	24	31	82	Locus:1.1.1.5128.21 File:"Ingel18221.wiff"	YNWMGYDGIESVECDTALLR	R	S	99,7 %	62,3	27,0	52,2	Oxidation (+16), Carbamidomethyl (+57)	2 407,06	2	0,0092	3,8	10	29
18220-18222_ OuelletteM_20131010	18221_medium	18221_medium	Ingel18221_MGFPeaklist (F052589)	hypothetical protein, conserved	LinJ.19.1150	hypothetical protein, conserved	100,0 %	0,836%	41 402,6	24	31	82	Locus:1.1.1.5127.21 File:"Ingel18221.wiff"	YNWMGYDGIESVECDTALLR	R	S	99,7 %	102	27,0	94,0	Oxidation (+16), Carbamidomethyl (+57)	2 407,06	2	0,0092	3,8	10	29
