# Supplementary material for: Mitochondrial Proteomics of Antimony and Miltefosine Resistant Leishmania infantum
Source: Proteomes. 2015 Oct 21;3(4):328–46. doi: 10.3390/proteomes3040328 (PMC5217391; doi:10.3390/proteomes3040328)
Supplement: Supplementary File 1 [file proteomes-03-00328-s001.zip › proteomes-03-00328-supplementary/Supplementary File 2/proteins/LinJ.21.0300.xls]

Experiment name	Biological sample category	Biological sample name	MS/MS sample name	Protein group	Protein accession number	Protein name	Protein identification probability	Protein percentage of total spectra	Protein molecular weight (AMU)	Number of unique peptides	Number of unique spectra	Number of total spectra	Spectrum name	Peptide sequence	Previous amino acid	Next amino acid	Peptide identification probability	Mascot Ion score	Mascot Identity score	Mascot Delta Ion score	Modifications identified by spectrum	Actual peptide mass (AMU)	Spectrum charge	Actual minus calculated peptide mass (AMU)	Actual minus calculated peptide mass (PPM)	Peptide start index	Peptide stop index
18220-18222_ OuelletteM_20131010	18222_small	18222_small	Ingel18222_MGFPeaklist (F052590)	hexokinase, putative	LinJ.21.0310	hexokinase, putative	100,0 %	0,417%	51 717,0	20	21	45	Locus:1.1.1.4711.18 File:"Ingel18222.wiff"	AAQQGAVFTAAPMLK	R	T	99,6 %	26,4	30,1	26,4	Oxidation (+16)	1 518,79	2	0,0039	2,5	393	407
18220-18222_ OuelletteM_20131010	18222_small	18222_small	Ingel18222_MGFPeaklist (F052590)	hexokinase, putative	LinJ.21.0310	hexokinase, putative	100,0 %	0,417%	51 717,0	20	21	45	Locus:1.1.1.4710.19 File:"Ingel18222.wiff"	AAQQGAVFTAAPMLK	R	T	99,7 %	50,7	30,1	50,7	Oxidation (+16)	1 518,79	2	0,0039	2,5	393	407
18220-18222_ OuelletteM_20131010	18222_small	18222_small	Ingel18222_MGFPeaklist (F052590)	hexokinase, putative	LinJ.21.0310	hexokinase, putative	100,0 %	0,417%	51 717,0	20	21	45	Locus:1.1.1.4712.17 File:"Ingel18222.wiff"	AAQQGAVFTAAPMLK	R	T	99,7 %	61,1	30,0	58,5	Oxidation (+16)	1 518,79	2	0,0071	4,6	393	407
18220-18222_ OuelletteM_20131010	18222_small	18222_small	Ingel18222_MGFPeaklist (F052590)	hexokinase, putative	LinJ.21.0310	hexokinase, putative	100,0 %	0,417%	51 717,0	20	21	45	Locus:1.1.1.4903.16 File:"Ingel18222.wiff"	ATGVYYALDLGGTNFR	K	V	99,7 %	54,0	30,3	54,0		1 716,85	2	0,0036	2,1	82	97
18220-18222_ OuelletteM_20131010	18222_small	18222_small	Ingel18222_MGFPeaklist (F052590)	hexokinase, putative	LinJ.21.0310	hexokinase, putative	100,0 %	0,417%	51 717,0	20	21	45	Locus:1.1.1.4904.9 File:"Ingel18222.wiff"	ATGVYYALDLGGTNFR	K	V	99,7 %	59,2	30,3	59,2		1 716,85	2	0,0036	2,1	82	97
18220-18222_ OuelletteM_20131010	18222_small	18222_small	Ingel18222_MGFPeaklist (F052590)	hexokinase, putative	LinJ.21.0310	hexokinase, putative	100,0 %	0,417%	51 717,0	20	21	45	Locus:1.1.1.4615.21 File:"Ingel18222.wiff"	GNAVTPINMECGNFDSK	R	Y	99,7 %	74,0	26,8	74,0	Oxidation (+16), Carbamidomethyl (+57)	1 868,82	2	0,013	6,7	260	276
18220-18222_ OuelletteM_20131010	18222_small	18222_small	Ingel18222_MGFPeaklist (F052590)	hexokinase, putative	LinJ.21.0310	hexokinase, putative	100,0 %	0,417%	51 717,0	20	21	45	Locus:1.1.1.4614.21 File:"Ingel18222.wiff"	GNAVTPINMECGNFDSK	R	Y	99,7 %	86,9	26,8	86,9	Oxidation (+16), Carbamidomethyl (+57)	1 868,82	2	0,013	6,7	260	276
18220-18222_ OuelletteM_20131010	18222_small	18222_small	Ingel18222_MGFPeaklist (F052590)	hexokinase, putative	LinJ.21.0310	hexokinase, putative	100,0 %	0,417%	51 717,0	20	21	45	Locus:1.1.1.4627.20 File:"Ingel18222.wiff"	GNAVTPINMECGNFDSKYK	R	Y	99,7 %	47,1	27,8	47,1	Oxidation (+16), Carbamidomethyl (+57)	2 159,96	3	0,0011	0,52	260	278
18220-18222_ OuelletteM_20131010	18222_small	18222_small	Ingel18222_MGFPeaklist (F052590)	hexokinase, putative	LinJ.21.0310	hexokinase, putative	100,0 %	0,417%	51 717,0	20	21	45	Locus:1.1.1.4693.9 File:"Ingel18222.wiff"	IAGVDVTDMSDLHTIR	R	E	99,7 %	83,9	30,3	68,0	Oxidation (+16)	1 757,86	3	0,00029	0,16	368	383
18220-18222_ OuelletteM_20131010	18222_small	18222_small	Ingel18222_MGFPeaklist (F052590)	hexokinase, putative	LinJ.21.0310	hexokinase, putative	100,0 %	0,417%	51 717,0	20	21	45	Locus:1.1.1.4692.10 File:"Ingel18222.wiff"	IAGVDVTDMSDLHTIR	R	E	99,7 %	102	30,3	88,2	Oxidation (+16)	1 757,86	3	0,00029	0,16	368	383
18220-18222_ OuelletteM_20131010	18222_small	18222_small	Ingel18222_MGFPeaklist (F052590)	hexokinase, putative	LinJ.21.0310	hexokinase, putative	100,0 %	0,417%	51 717,0	20	21	45	Locus:1.1.1.4466.8 File:"Ingel18222.wiff"	KMMSENAPDDLEK	K	R	98,7 %	33,9	27,3	33,9	Oxidation (+16), Oxidation (+16), Deamidated (+1)	1 539,67	3	0,022	14	140	152
18220-18222_ OuelletteM_20131010	18222_small	18222_small	Ingel18222_MGFPeaklist (F052590)	hexokinase, putative	LinJ.21.0310	hexokinase, putative	100,0 %	0,417%	51 717,0	20	21	45	Locus:1.1.1.4933.6 File:"Ingel18222.wiff"	LALASLATQFTMSSEK	R	M	99,7 %	57,9	30,1	57,9	Oxidation (+16)	1 712,87	3	0,0070	4,1	29	44
18220-18222_ OuelletteM_20131010	18222_small	18222_small	Ingel18222_MGFPeaklist (F052590)	hexokinase, putative	LinJ.21.0310	hexokinase, putative	100,0 %	0,417%	51 717,0	20	21	45	Locus:1.1.1.4931.17 File:"Ingel18222.wiff"	LALASLATQFTMSSEK	R	M	99,7 %	70,8	30,2	70,8	Oxidation (+16)	1 712,86	2	-0,00094	-0,55	29	44
18220-18222_ OuelletteM_20131010	18222_small	18222_small	Ingel18222_MGFPeaklist (F052590)	hexokinase, putative	LinJ.21.0310	hexokinase, putative	100,0 %	0,417%	51 717,0	20	21	45	Locus:1.1.1.4932.20 File:"Ingel18222.wiff"	LALASLATQFTMSSEK	R	M	99,7 %	75,2	30,2	75,2	Oxidation (+16)	1 712,86	2	-0,00094	-0,55	29	44
18220-18222_ OuelletteM_20131010	18222_small	18222_small	Ingel18222_MGFPeaklist (F052590)	hexokinase, putative	LinJ.21.0310	hexokinase, putative	100,0 %	0,417%	51 717,0	20	21	45	Locus:1.1.1.4873.2 File:"Ingel18222.wiff"	LIVHLAQLGCLPR	R	G	99,7 %	60,4	27,5	42,7	Carbamidomethyl (+57)	1 488,86	3	-0,0039	-2,6	318	330
18220-18222_ OuelletteM_20131010	18222_small	18222_small	Ingel18222_MGFPeaklist (F052590)	hexokinase, putative	LinJ.21.0310	hexokinase, putative	100,0 %	0,417%	51 717,0	20	21	45	Locus:1.1.1.4867.2 File:"Ingel18222.wiff"	LIVHLAQLGCLPR	R	G	99,7 %	67,9	26,7	54,2	Carbamidomethyl (+57)	1 488,87	3	0,0069	4,7	318	330
18220-18222_ OuelletteM_20131010	18222_small	18222_small	Ingel18222_MGFPeaklist (F052590)	hexokinase, putative	LinJ.21.0310	hexokinase, putative	100,0 %	0,417%	51 717,0	20	21	45	Locus:1.1.1.4865.3 File:"Ingel18222.wiff"	LIVHLAQLGCLPR	R	G	99,7 %	77,3	26,7	70,8	Carbamidomethyl (+57)	1 488,87	3	0,0069	4,7	318	330
18220-18222_ OuelletteM_20131010	18222_small	18222_small	Ingel18222_MGFPeaklist (F052590)	hexokinase, putative	LinJ.21.0310	hexokinase, putative	100,0 %	0,417%	51 717,0	20	21	45	Locus:1.1.1.4725.13 File:"Ingel18222.wiff"	LVSGMYLGEISR	K	R	99,1 %	28,5	29,6	23,3	Oxidation (+16)	1 339,69	2	0,0084	6,2	305	316
18220-18222_ OuelletteM_20131010	18222_small	18222_small	Ingel18222_MGFPeaklist (F052590)	hexokinase, putative	LinJ.21.0310	hexokinase, putative	100,0 %	0,417%	51 717,0	20	21	45	Locus:1.1.1.4721.16 File:"Ingel18222.wiff"	LVSGMYLGEISR	K	R	99,7 %	67,3	29,6	54,6	Oxidation (+16)	1 339,69	2	0,0084	6,2	305	316
18220-18222_ OuelletteM_20131010	18222_small	18222_small	Ingel18222_MGFPeaklist (F052590)	hexokinase, putative	LinJ.21.0310	hexokinase, putative	100,0 %	0,417%	51 717,0	20	21	45	Locus:1.1.1.4720.14 File:"Ingel18222.wiff"	LVSGMYLGEISR	K	R	99,7 %	72,7	29,6	49,6	Oxidation (+16)	1 339,69	2	0,0060	4,4	305	316
18220-18222_ OuelletteM_20131010	18222_small	18222_small	Ingel18222_MGFPeaklist (F052590)	hexokinase, putative	LinJ.21.0310	hexokinase, putative	100,0 %	0,417%	51 717,0	20	21	45	Locus:1.1.1.4692.3 File:"Ingel18222.wiff"	LVSGMYLGEISRR	K	L	99,0 %	23,8	29,6	19,2	Oxidation (+16)	1 495,79	3	0,0045	3,0	305	317
18220-18222_ OuelletteM_20131010	18222_small	18222_small	Ingel18222_MGFPeaklist (F052590)	hexokinase, putative	LinJ.21.0310	hexokinase, putative	100,0 %	0,417%	51 717,0	20	21	45	Locus:1.1.1.4693.3 File:"Ingel18222.wiff"	LVSGMYLGEISRR	K	L	99,0 %	23,4	29,6	19,5	Oxidation (+16)	1 495,79	3	0,0045	3,0	305	317
18220-18222_ OuelletteM_20131010	18222_small	18222_small	Ingel18222_MGFPeaklist (F052590)	hexokinase, putative	LinJ.21.0310	hexokinase, putative	100,0 %	0,417%	51 717,0	20	21	45	Locus:1.1.1.4880.19 File:"Ingel18222.wiff"	LYQECITSILGSTSNVK	R	V	99,7 %	82,9	29,7	82,9	Carbamidomethyl (+57)	1 911,97	2	0,0091	4,8	432	448
18220-18222_ OuelletteM_20131010	18222_small	18222_small	Ingel18222_MGFPeaklist (F052590)	hexokinase, putative	LinJ.21.0310	hexokinase, putative	100,0 %	0,417%	51 717,0	20	21	45	Locus:1.1.1.4881.19 File:"Ingel18222.wiff"	LYQECITSILGSTSNVK	R	V	99,7 %	94,0	29,7	94,0	Carbamidomethyl (+57)	1 911,97	2	0,0091	4,8	432	448
18220-18222_ OuelletteM_20131010	18222_small	18222_small	Ingel18222_MGFPeaklist (F052590)	hexokinase, putative	LinJ.21.0310	hexokinase, putative	100,0 %	0,417%	51 717,0	20	21	45	Locus:1.1.1.4771.15 File:"Ingel18222.wiff"	MLPSFVYTSDPAK	R	A	99,6 %	29,3	30,1	26,8	Oxidation (+16)	1 470,71	2	0,00086	0,59	69	81
18220-18222_ OuelletteM_20131010	18222_small	18222_small	Ingel18222_MGFPeaklist (F052590)	hexokinase, putative	LinJ.21.0310	hexokinase, putative	100,0 %	0,417%	51 717,0	20	21	45	Locus:1.1.1.4775.18 File:"Ingel18222.wiff"	MLPSFVYTSDPAK	R	A	99,7 %	58,8	30,1	50,9	Oxidation (+16)	1 470,71	2	0,00086	0,59	69	81
18220-18222_ OuelletteM_20131010	18222_small	18222_small	Ingel18222_MGFPeaklist (F052590)	hexokinase, putative	LinJ.21.0310	hexokinase, putative	100,0 %	0,417%	51 717,0	20	21	45	Locus:1.1.1.4488.20 File:"Ingel18222.wiff"	MMSENAPDDLEK	K	R	98,8 %	20,8	25,3	20,3	Oxidation (+16), Oxidation (+16)	1 410,57	2	0,0087	6,2	141	152
18220-18222_ OuelletteM_20131010	18222_small	18222_small	Ingel18222_MGFPeaklist (F052590)	hexokinase, putative	LinJ.21.0310	hexokinase, putative	100,0 %	0,417%	51 717,0	20	21	45	Locus:1.1.1.4489.21 File:"Ingel18222.wiff"	MMSENAPDDLEK	K	R	99,7 %	60,7	25,3	57,1	Oxidation (+16), Oxidation (+16)	1 410,57	2	0,0087	6,2	141	152
18220-18222_ OuelletteM_20131010	18222_small	18222_small	Ingel18222_MGFPeaklist (F052590)	hexokinase, putative	LinJ.21.0310	hexokinase, putative	100,0 %	0,417%	51 717,0	20	21	45	Locus:1.1.1.4490.21 File:"Ingel18222.wiff"	MMSENAPDDLEK	K	R	99,7 %	81,0	25,1	75,7	Oxidation (+16), Oxidation (+16)	1 410,57	2	0,0051	3,6	141	152
18220-18222_ OuelletteM_20131010	18222_small	18222_small	Ingel18222_MGFPeaklist (F052590)	hexokinase, putative	LinJ.21.0310	hexokinase, putative	100,0 %	0,417%	51 717,0	20	21	45	Locus:1.1.1.4479.15 File:"Ingel18222.wiff"	MMSENAPDDLEKR	K	V	99,7 %	57,7	27,0	40,7	Oxidation (+16), Oxidation (+16)	1 566,67	3	0,0026	1,6	141	153
18220-18222_ OuelletteM_20131010	18222_small	18222_small	Ingel18222_MGFPeaklist (F052590)	hexokinase, putative	LinJ.21.0310	hexokinase, putative	100,0 %	0,417%	51 717,0	20	21	45	Locus:1.1.1.4478.15 File:"Ingel18222.wiff"	MMSENAPDDLEKR	K	V	99,7 %	62,3	27,0	54,4	Oxidation (+16), Oxidation (+16)	1 566,67	3	0,0032	2,0	141	153
18220-18222_ OuelletteM_20131010	18222_small	18222_small	Ingel18222_MGFPeaklist (F052590)	hexokinase, putative	LinJ.21.0310	hexokinase, putative	100,0 %	0,417%	51 717,0	20	21	45	Locus:1.1.1.4965.4 File:"Ingel18222.wiff"	NVEGNDVVELLQASLRR	K	V	99,6 %	30,8	28,3	30,8		1 911,02	3	0,0063	3,3	185	201
18220-18222_ OuelletteM_20131010	18222_small	18222_small	Ingel18222_MGFPeaklist (F052590)	hexokinase, putative	LinJ.21.0310	hexokinase, putative	100,0 %	0,417%	51 717,0	20	21	45	Locus:1.1.1.4966.5 File:"Ingel18222.wiff"	NVEGNDVVELLQASLRR	K	V	99,7 %	34,9	28,3	34,9		1 911,02	3	0,0063	3,3	185	201
18220-18222_ OuelletteM_20131010	18222_small	18222_small	Ingel18222_MGFPeaklist (F052590)	hexokinase, putative	LinJ.21.0310	hexokinase, putative	100,0 %	0,417%	51 717,0	20	21	45	Locus:1.1.1.4715.18 File:"Ingel18222.wiff"	QLTMYMIHEMVEGLEGRPSTVR	K	M	99,7 %	34,0	29,2	34,0	Oxidation (+16), Oxidation (+16), Oxidation (+16)	2 624,25	4	0,0074	2,8	47	68
18220-18222_ OuelletteM_20131010	18222_small	18222_small	Ingel18222_MGFPeaklist (F052590)	hexokinase, putative	LinJ.21.0310	hexokinase, putative	100,0 %	0,417%	51 717,0	20	21	45	Locus:1.1.1.4956.2 File:"Ingel18222.wiff"	RVPLGFTFSFPVDQK	K	A	99,5 %	32,1	29,4	26,9		1 736,92	3	-0,0055	-3,2	153	167
18220-18222_ OuelletteM_20131010	18222_small	18222_small	Ingel18222_MGFPeaklist (F052590)	hexokinase, putative	LinJ.21.0310	hexokinase, putative	100,0 %	0,417%	51 717,0	20	21	45	Locus:1.1.1.4958.2 File:"Ingel18222.wiff"	RVPLGFTFSFPVDQK	K	A	99,7 %	41,6	29,4	36,4		1 736,92	3	-0,0055	-3,2	153	167
18220-18222_ OuelletteM_20131010	18222_small	18222_small	Ingel18222_MGFPeaklist (F052590)	hexokinase, putative	LinJ.21.0310	hexokinase, putative	100,0 %	0,417%	51 717,0	20	21	45	Locus:1.1.1.4957.2 File:"Ingel18222.wiff"	RVPLGFTFSFPVDQK	K	A	99,7 %	47,2	29,4	42,0		1 736,92	3	-0,0055	-3,2	153	167
18220-18222_ OuelletteM_20131010	18222_small	18222_small	Ingel18222_MGFPeaklist (F052590)	hexokinase, putative	LinJ.21.0310	hexokinase, putative	100,0 %	0,417%	51 717,0	20	21	45	Locus:1.1.1.4985.5 File:"Ingel18222.wiff"	SALVGDATDLFDFIAQSVKK	K	M	99,7 %	59,4	28,9	59,4		2 124,12	3	0,0083	3,9	121	140
18220-18222_ OuelletteM_20131010	18222_small	18222_small	Ingel18222_MGFPeaklist (F052590)	hexokinase, putative	LinJ.21.0310	hexokinase, putative	100,0 %	0,417%	51 717,0	20	21	45	Locus:1.1.1.4808.2 File:"Ingel18222.wiff"	VNNLLSHIAIR	R	D	99,7 %	42,2	26,9	42,2		1 248,73	3	0,0042	3,4	5	15
18220-18222_ OuelletteM_20131010	18222_small	18222_small	Ingel18222_MGFPeaklist (F052590)	hexokinase, putative	LinJ.21.0310	hexokinase, putative	100,0 %	0,417%	51 717,0	20	21	45	Locus:1.1.1.4807.2 File:"Ingel18222.wiff"	VNNLLSHIAIR	R	D	99,7 %	44,1	26,9	38,0		1 248,73	3	0,0042	3,4	5	15
18220-18222_ OuelletteM_20131010	18222_small	18222_small	Ingel18222_MGFPeaklist (F052590)	hexokinase, putative	LinJ.21.0310	hexokinase, putative	100,0 %	0,417%	51 717,0	20	21	45	Locus:1.1.1.4811.3 File:"Ingel18222.wiff"	VNNLLSHIAIR	R	D	99,7 %	56,5	26,9	51,5		1 248,73	3	0,0042	3,4	5	15
18220-18222_ OuelletteM_20131010	18222_small	18222_small	Ingel18222_MGFPeaklist (F052590)	hexokinase, putative	LinJ.21.0310	hexokinase, putative	100,0 %	0,417%	51 717,0	20	21	45	Locus:1.1.1.4809.2 File:"Ingel18222.wiff"	VNNLLSHIAIR	R	D	99,7 %	56,8	26,9	45,5		1 248,73	3	0,0042	3,4	5	15
18220-18222_ OuelletteM_20131010	18222_small	18222_small	Ingel18222_MGFPeaklist (F052590)	hexokinase, putative	LinJ.21.0310	hexokinase, putative	100,0 %	0,417%	51 717,0	20	21	45	Locus:1.1.1.4812.2 File:"Ingel18222.wiff"	VNNLLSHIAIR	R	D	99,7 %	58,2	26,9	52,6		1 248,73	3	0,0042	3,4	5	15
18220-18222_ OuelletteM_20131010	18222_small	18222_small	Ingel18222_MGFPeaklist (F052590)	hexokinase, putative	LinJ.21.0310	hexokinase, putative	100,0 %	0,417%	51 717,0	20	21	45	Locus:1.1.1.4965.10 File:"Ingel18222.wiff"	VPLGFTFSFPVDQK	R	A	99,6 %	29,5	29,5	29,5		1 580,83	2	0,0040	2,5	154	167
18220-18222_ OuelletteM_20131010	18222_small	18222_small	Ingel18222_MGFPeaklist (F052590)	hexokinase, putative	LinJ.21.0310	hexokinase, putative	100,0 %	0,417%	51 717,0	20	21	45	Locus:1.1.1.4967.10 File:"Ingel18222.wiff"	VPLGFTFSFPVDQK	R	A	99,7 %	90,7	29,5	86,0		1 580,83	2	0,0040	2,5	154	167
18220-18222_ OuelletteM_20131010	18222_small	18222_small	Ingel18222_MGFPeaklist (F052590)	hexokinase, putative	LinJ.21.0300	hexokinase, putative	100,0 %	0,417%	51 745,0	20	21	45	Locus:1.1.1.4711.18 File:"Ingel18222.wiff"	AAQQGAVFTAAPMLK	R	T	99,6 %	26,4	30,1	26,4	Oxidation (+16)	1 518,79	2	0,0039	2,5	393	407
18220-18222_ OuelletteM_20131010	18222_small	18222_small	Ingel18222_MGFPeaklist (F052590)	hexokinase, putative	LinJ.21.0300	hexokinase, putative	100,0 %	0,417%	51 745,0	20	21	45	Locus:1.1.1.4710.19 File:"Ingel18222.wiff"	AAQQGAVFTAAPMLK	R	T	99,7 %	50,7	30,1	50,7	Oxidation (+16)	1 518,79	2	0,0039	2,5	393	407
18220-18222_ OuelletteM_20131010	18222_small	18222_small	Ingel18222_MGFPeaklist (F052590)	hexokinase, putative	LinJ.21.0300	hexokinase, putative	100,0 %	0,417%	51 745,0	20	21	45	Locus:1.1.1.4712.17 File:"Ingel18222.wiff"	AAQQGAVFTAAPMLK	R	T	99,7 %	61,1	30,0	58,5	Oxidation (+16)	1 518,79	2	0,0071	4,6	393	407
18220-18222_ OuelletteM_20131010	18222_small	18222_small	Ingel18222_MGFPeaklist (F052590)	hexokinase, putative	LinJ.21.0300	hexokinase, putative	100,0 %	0,417%	51 745,0	20	21	45	Locus:1.1.1.4903.16 File:"Ingel18222.wiff"	ATGVYYALDLGGTNFR	K	V	99,7 %	54,0	30,3	54,0		1 716,85	2	0,0036	2,1	82	97
18220-18222_ OuelletteM_20131010	18222_small	18222_small	Ingel18222_MGFPeaklist (F052590)	hexokinase, putative	LinJ.21.0300	hexokinase, putative	100,0 %	0,417%	51 745,0	20	21	45	Locus:1.1.1.4904.9 File:"Ingel18222.wiff"	ATGVYYALDLGGTNFR	K	V	99,7 %	59,2	30,3	59,2		1 716,85	2	0,0036	2,1	82	97
18220-18222_ OuelletteM_20131010	18222_small	18222_small	Ingel18222_MGFPeaklist (F052590)	hexokinase, putative	LinJ.21.0300	hexokinase, putative	100,0 %	0,417%	51 745,0	20	21	45	Locus:1.1.1.4615.21 File:"Ingel18222.wiff"	GNAVTPINMECGNFDSK	R	Y	99,7 %	74,0	26,8	74,0	Oxidation (+16), Carbamidomethyl (+57)	1 868,82	2	0,013	6,7	260	276
18220-18222_ OuelletteM_20131010	18222_small	18222_small	Ingel18222_MGFPeaklist (F052590)	hexokinase, putative	LinJ.21.0300	hexokinase, putative	100,0 %	0,417%	51 745,0	20	21	45	Locus:1.1.1.4614.21 File:"Ingel18222.wiff"	GNAVTPINMECGNFDSK	R	Y	99,7 %	86,9	26,8	86,9	Oxidation (+16), Carbamidomethyl (+57)	1 868,82	2	0,013	6,7	260	276
18220-18222_ OuelletteM_20131010	18222_small	18222_small	Ingel18222_MGFPeaklist (F052590)	hexokinase, putative	LinJ.21.0300	hexokinase, putative	100,0 %	0,417%	51 745,0	20	21	45	Locus:1.1.1.4627.20 File:"Ingel18222.wiff"	GNAVTPINMECGNFDSKYK	R	Y	99,7 %	47,1	27,8	47,1	Oxidation (+16), Carbamidomethyl (+57)	2 159,96	3	0,0011	0,52	260	278
18220-18222_ OuelletteM_20131010	18222_small	18222_small	Ingel18222_MGFPeaklist (F052590)	hexokinase, putative	LinJ.21.0300	hexokinase, putative	100,0 %	0,417%	51 745,0	20	21	45	Locus:1.1.1.4693.9 File:"Ingel18222.wiff"	IAGVDVTDMSDLHTIR	R	E	99,7 %	83,9	30,3	68,0	Oxidation (+16)	1 757,86	3	0,00029	0,16	368	383
18220-18222_ OuelletteM_20131010	18222_small	18222_small	Ingel18222_MGFPeaklist (F052590)	hexokinase, putative	LinJ.21.0300	hexokinase, putative	100,0 %	0,417%	51 745,0	20	21	45	Locus:1.1.1.4692.10 File:"Ingel18222.wiff"	IAGVDVTDMSDLHTIR	R	E	99,7 %	102	30,3	88,2	Oxidation (+16)	1 757,86	3	0,00029	0,16	368	383
18220-18222_ OuelletteM_20131010	18222_small	18222_small	Ingel18222_MGFPeaklist (F052590)	hexokinase, putative	LinJ.21.0300	hexokinase, putative	100,0 %	0,417%	51 745,0	20	21	45	Locus:1.1.1.4466.8 File:"Ingel18222.wiff"	KMMSENAPDDLEK	K	R	98,7 %	33,9	27,3	33,9	Oxidation (+16), Oxidation (+16), Deamidated (+1)	1 539,67	3	0,022	14	140	152
18220-18222_ OuelletteM_20131010	18222_small	18222_small	Ingel18222_MGFPeaklist (F052590)	hexokinase, putative	LinJ.21.0300	hexokinase, putative	100,0 %	0,417%	51 745,0	20	21	45	Locus:1.1.1.4933.6 File:"Ingel18222.wiff"	LALASLATQFTMSSEK	R	M	99,7 %	57,9	30,1	57,9	Oxidation (+16)	1 712,87	3	0,0070	4,1	29	44
18220-18222_ OuelletteM_20131010	18222_small	18222_small	Ingel18222_MGFPeaklist (F052590)	hexokinase, putative	LinJ.21.0300	hexokinase, putative	100,0 %	0,417%	51 745,0	20	21	45	Locus:1.1.1.4931.17 File:"Ingel18222.wiff"	LALASLATQFTMSSEK	R	M	99,7 %	70,8	30,2	70,8	Oxidation (+16)	1 712,86	2	-0,00094	-0,55	29	44
18220-18222_ OuelletteM_20131010	18222_small	18222_small	Ingel18222_MGFPeaklist (F052590)	hexokinase, putative	LinJ.21.0300	hexokinase, putative	100,0 %	0,417%	51 745,0	20	21	45	Locus:1.1.1.4932.20 File:"Ingel18222.wiff"	LALASLATQFTMSSEK	R	M	99,7 %	75,2	30,2	75,2	Oxidation (+16)	1 712,86	2	-0,00094	-0,55	29	44
18220-18222_ OuelletteM_20131010	18222_small	18222_small	Ingel18222_MGFPeaklist (F052590)	hexokinase, putative	LinJ.21.0300	hexokinase, putative	100,0 %	0,417%	51 745,0	20	21	45	Locus:1.1.1.4873.2 File:"Ingel18222.wiff"	LIVHLAQLGCLPR	R	G	99,7 %	60,4	27,5	42,7	Carbamidomethyl (+57)	1 488,86	3	-0,0039	-2,6	318	330
18220-18222_ OuelletteM_20131010	18222_small	18222_small	Ingel18222_MGFPeaklist (F052590)	hexokinase, putative	LinJ.21.0300	hexokinase, putative	100,0 %	0,417%	51 745,0	20	21	45	Locus:1.1.1.4867.2 File:"Ingel18222.wiff"	LIVHLAQLGCLPR	R	G	99,7 %	67,9	26,7	54,2	Carbamidomethyl (+57)	1 488,87	3	0,0069	4,7	318	330
18220-18222_ OuelletteM_20131010	18222_small	18222_small	Ingel18222_MGFPeaklist (F052590)	hexokinase, putative	LinJ.21.0300	hexokinase, putative	100,0 %	0,417%	51 745,0	20	21	45	Locus:1.1.1.4865.3 File:"Ingel18222.wiff"	LIVHLAQLGCLPR	R	G	99,7 %	77,3	26,7	70,8	Carbamidomethyl (+57)	1 488,87	3	0,0069	4,7	318	330
18220-18222_ OuelletteM_20131010	18222_small	18222_small	Ingel18222_MGFPeaklist (F052590)	hexokinase, putative	LinJ.21.0300	hexokinase, putative	100,0 %	0,417%	51 745,0	20	21	45	Locus:1.1.1.4725.13 File:"Ingel18222.wiff"	LVSGMYLGEISR	K	R	99,1 %	28,5	29,6	23,3	Oxidation (+16)	1 339,69	2	0,0084	6,2	305	316
18220-18222_ OuelletteM_20131010	18222_small	18222_small	Ingel18222_MGFPeaklist (F052590)	hexokinase, putative	LinJ.21.0300	hexokinase, putative	100,0 %	0,417%	51 745,0	20	21	45	Locus:1.1.1.4721.16 File:"Ingel18222.wiff"	LVSGMYLGEISR	K	R	99,7 %	67,3	29,6	54,6	Oxidation (+16)	1 339,69	2	0,0084	6,2	305	316
18220-18222_ OuelletteM_20131010	18222_small	18222_small	Ingel18222_MGFPeaklist (F052590)	hexokinase, putative	LinJ.21.0300	hexokinase, putative	100,0 %	0,417%	51 745,0	20	21	45	Locus:1.1.1.4720.14 File:"Ingel18222.wiff"	LVSGMYLGEISR	K	R	99,7 %	72,7	29,6	49,6	Oxidation (+16)	1 339,69	2	0,0060	4,4	305	316
18220-18222_ OuelletteM_20131010	18222_small	18222_small	Ingel18222_MGFPeaklist (F052590)	hexokinase, putative	LinJ.21.0300	hexokinase, putative	100,0 %	0,417%	51 745,0	20	21	45	Locus:1.1.1.4692.3 File:"Ingel18222.wiff"	LVSGMYLGEISRR	K	L	99,0 %	23,8	29,6	19,2	Oxidation (+16)	1 495,79	3	0,0045	3,0	305	317
18220-18222_ OuelletteM_20131010	18222_small	18222_small	Ingel18222_MGFPeaklist (F052590)	hexokinase, putative	LinJ.21.0300	hexokinase, putative	100,0 %	0,417%	51 745,0	20	21	45	Locus:1.1.1.4693.3 File:"Ingel18222.wiff"	LVSGMYLGEISRR	K	L	99,0 %	23,4	29,6	19,5	Oxidation (+16)	1 495,79	3	0,0045	3,0	305	317
18220-18222_ OuelletteM_20131010	18222_small	18222_small	Ingel18222_MGFPeaklist (F052590)	hexokinase, putative	LinJ.21.0300	hexokinase, putative	100,0 %	0,417%	51 745,0	20	21	45	Locus:1.1.1.4880.19 File:"Ingel18222.wiff"	LYQECITSILGSTSNVK	R	V	99,7 %	82,9	29,7	82,9	Carbamidomethyl (+57)	1 911,97	2	0,0091	4,8	432	448
18220-18222_ OuelletteM_20131010	18222_small	18222_small	Ingel18222_MGFPeaklist (F052590)	hexokinase, putative	LinJ.21.0300	hexokinase, putative	100,0 %	0,417%	51 745,0	20	21	45	Locus:1.1.1.4881.19 File:"Ingel18222.wiff"	LYQECITSILGSTSNVK	R	V	99,7 %	94,0	29,7	94,0	Carbamidomethyl (+57)	1 911,97	2	0,0091	4,8	432	448
18220-18222_ OuelletteM_20131010	18222_small	18222_small	Ingel18222_MGFPeaklist (F052590)	hexokinase, putative	LinJ.21.0300	hexokinase, putative	100,0 %	0,417%	51 745,0	20	21	45	Locus:1.1.1.4771.15 File:"Ingel18222.wiff"	MLPSFVYTSDPAK	R	A	99,6 %	29,3	30,1	26,8	Oxidation (+16)	1 470,71	2	0,00086	0,59	69	81
18220-18222_ OuelletteM_20131010	18222_small	18222_small	Ingel18222_MGFPeaklist (F052590)	hexokinase, putative	LinJ.21.0300	hexokinase, putative	100,0 %	0,417%	51 745,0	20	21	45	Locus:1.1.1.4775.18 File:"Ingel18222.wiff"	MLPSFVYTSDPAK	R	A	99,7 %	58,8	30,1	50,9	Oxidation (+16)	1 470,71	2	0,00086	0,59	69	81
18220-18222_ OuelletteM_20131010	18222_small	18222_small	Ingel18222_MGFPeaklist (F052590)	hexokinase, putative	LinJ.21.0300	hexokinase, putative	100,0 %	0,417%	51 745,0	20	21	45	Locus:1.1.1.4488.20 File:"Ingel18222.wiff"	MMSENAPDDLEK	K	R	98,8 %	20,8	25,3	20,3	Oxidation (+16), Oxidation (+16)	1 410,57	2	0,0087	6,2	141	152
18220-18222_ OuelletteM_20131010	18222_small	18222_small	Ingel18222_MGFPeaklist (F052590)	hexokinase, putative	LinJ.21.0300	hexokinase, putative	100,0 %	0,417%	51 745,0	20	21	45	Locus:1.1.1.4489.21 File:"Ingel18222.wiff"	MMSENAPDDLEK	K	R	99,7 %	60,7	25,3	57,1	Oxidation (+16), Oxidation (+16)	1 410,57	2	0,0087	6,2	141	152
18220-18222_ OuelletteM_20131010	18222_small	18222_small	Ingel18222_MGFPeaklist (F052590)	hexokinase, putative	LinJ.21.0300	hexokinase, putative	100,0 %	0,417%	51 745,0	20	21	45	Locus:1.1.1.4490.21 File:"Ingel18222.wiff"	MMSENAPDDLEK	K	R	99,7 %	81,0	25,1	75,7	Oxidation (+16), Oxidation (+16)	1 410,57	2	0,0051	3,6	141	152
18220-18222_ OuelletteM_20131010	18222_small	18222_small	Ingel18222_MGFPeaklist (F052590)	hexokinase, putative	LinJ.21.0300	hexokinase, putative	100,0 %	0,417%	51 745,0	20	21	45	Locus:1.1.1.4479.15 File:"Ingel18222.wiff"	MMSENAPDDLEKR	K	V	99,7 %	57,7	27,0	40,7	Oxidation (+16), Oxidation (+16)	1 566,67	3	0,0026	1,6	141	153
18220-18222_ OuelletteM_20131010	18222_small	18222_small	Ingel18222_MGFPeaklist (F052590)	hexokinase, putative	LinJ.21.0300	hexokinase, putative	100,0 %	0,417%	51 745,0	20	21	45	Locus:1.1.1.4478.15 File:"Ingel18222.wiff"	MMSENAPDDLEKR	K	V	99,7 %	62,3	27,0	54,4	Oxidation (+16), Oxidation (+16)	1 566,67	3	0,0032	2,0	141	153
18220-18222_ OuelletteM_20131010	18222_small	18222_small	Ingel18222_MGFPeaklist (F052590)	hexokinase, putative	LinJ.21.0300	hexokinase, putative	100,0 %	0,417%	51 745,0	20	21	45	Locus:1.1.1.4965.4 File:"Ingel18222.wiff"	NVEGNDVVELLQASLRR	K	V	99,6 %	30,8	28,3	30,8		1 911,02	3	0,0063	3,3	185	201
18220-18222_ OuelletteM_20131010	18222_small	18222_small	Ingel18222_MGFPeaklist (F052590)	hexokinase, putative	LinJ.21.0300	hexokinase, putative	100,0 %	0,417%	51 745,0	20	21	45	Locus:1.1.1.4966.5 File:"Ingel18222.wiff"	NVEGNDVVELLQASLRR	K	V	99,7 %	34,9	28,3	34,9		1 911,02	3	0,0063	3,3	185	201
18220-18222_ OuelletteM_20131010	18222_small	18222_small	Ingel18222_MGFPeaklist (F052590)	hexokinase, putative	LinJ.21.0300	hexokinase, putative	100,0 %	0,417%	51 745,0	20	21	45	Locus:1.1.1.4715.18 File:"Ingel18222.wiff"	QLTMYMIHEMVEGLEGRPSTVR	K	M	99,7 %	34,0	29,2	34,0	Oxidation (+16), Oxidation (+16), Oxidation (+16)	2 624,25	4	0,0074	2,8	47	68
18220-18222_ OuelletteM_20131010	18222_small	18222_small	Ingel18222_MGFPeaklist (F052590)	hexokinase, putative	LinJ.21.0300	hexokinase, putative	100,0 %	0,417%	51 745,0	20	21	45	Locus:1.1.1.4956.2 File:"Ingel18222.wiff"	RVPLGFTFSFPVDQK	K	A	99,5 %	32,1	29,4	26,9		1 736,92	3	-0,0055	-3,2	153	167
18220-18222_ OuelletteM_20131010	18222_small	18222_small	Ingel18222_MGFPeaklist (F052590)	hexokinase, putative	LinJ.21.0300	hexokinase, putative	100,0 %	0,417%	51 745,0	20	21	45	Locus:1.1.1.4958.2 File:"Ingel18222.wiff"	RVPLGFTFSFPVDQK	K	A	99,7 %	41,6	29,4	36,4		1 736,92	3	-0,0055	-3,2	153	167
18220-18222_ OuelletteM_20131010	18222_small	18222_small	Ingel18222_MGFPeaklist (F052590)	hexokinase, putative	LinJ.21.0300	hexokinase, putative	100,0 %	0,417%	51 745,0	20	21	45	Locus:1.1.1.4957.2 File:"Ingel18222.wiff"	RVPLGFTFSFPVDQK	K	A	99,7 %	47,2	29,4	42,0		1 736,92	3	-0,0055	-3,2	153	167
18220-18222_ OuelletteM_20131010	18222_small	18222_small	Ingel18222_MGFPeaklist (F052590)	hexokinase, putative	LinJ.21.0300	hexokinase, putative	100,0 %	0,417%	51 745,0	20	21	45	Locus:1.1.1.4985.5 File:"Ingel18222.wiff"	SALVGDATDLFDFIAQSVKK	K	M	99,7 %	59,4	28,9	59,4		2 124,12	3	0,0083	3,9	121	140
18220-18222_ OuelletteM_20131010	18222_small	18222_small	Ingel18222_MGFPeaklist (F052590)	hexokinase, putative	LinJ.21.0300	hexokinase, putative	100,0 %	0,417%	51 745,0	20	21	45	Locus:1.1.1.4808.2 File:"Ingel18222.wiff"	VNNLLSHIAIR	R	D	99,7 %	42,2	26,9	42,2		1 248,73	3	0,0042	3,4	5	15
18220-18222_ OuelletteM_20131010	18222_small	18222_small	Ingel18222_MGFPeaklist (F052590)	hexokinase, putative	LinJ.21.0300	hexokinase, putative	100,0 %	0,417%	51 745,0	20	21	45	Locus:1.1.1.4807.2 File:"Ingel18222.wiff"	VNNLLSHIAIR	R	D	99,7 %	44,1	26,9	38,0		1 248,73	3	0,0042	3,4	5	15
18220-18222_ OuelletteM_20131010	18222_small	18222_small	Ingel18222_MGFPeaklist (F052590)	hexokinase, putative	LinJ.21.0300	hexokinase, putative	100,0 %	0,417%	51 745,0	20	21	45	Locus:1.1.1.4811.3 File:"Ingel18222.wiff"	VNNLLSHIAIR	R	D	99,7 %	56,5	26,9	51,5		1 248,73	3	0,0042	3,4	5	15
18220-18222_ OuelletteM_20131010	18222_small	18222_small	Ingel18222_MGFPeaklist (F052590)	hexokinase, putative	LinJ.21.0300	hexokinase, putative	100,0 %	0,417%	51 745,0	20	21	45	Locus:1.1.1.4809.2 File:"Ingel18222.wiff"	VNNLLSHIAIR	R	D	99,7 %	56,8	26,9	45,5		1 248,73	3	0,0042	3,4	5	15
18220-18222_ OuelletteM_20131010	18222_small	18222_small	Ingel18222_MGFPeaklist (F052590)	hexokinase, putative	LinJ.21.0300	hexokinase, putative	100,0 %	0,417%	51 745,0	20	21	45	Locus:1.1.1.4812.2 File:"Ingel18222.wiff"	VNNLLSHIAIR	R	D	99,7 %	58,2	26,9	52,6		1 248,73	3	0,0042	3,4	5	15
18220-18222_ OuelletteM_20131010	18222_small	18222_small	Ingel18222_MGFPeaklist (F052590)	hexokinase, putative	LinJ.21.0300	hexokinase, putative	100,0 %	0,417%	51 745,0	20	21	45	Locus:1.1.1.4965.10 File:"Ingel18222.wiff"	VPLGFTFSFPVDQK	R	A	99,6 %	29,5	29,5	29,5		1 580,83	2	0,0040	2,5	154	167
18220-18222_ OuelletteM_20131010	18222_small	18222_small	Ingel18222_MGFPeaklist (F052590)	hexokinase, putative	LinJ.21.0300	hexokinase, putative	100,0 %	0,417%	51 745,0	20	21	45	Locus:1.1.1.4967.10 File:"Ingel18222.wiff"	VPLGFTFSFPVDQK	R	A	99,7 %	90,7	29,5	86,0		1 580,83	2	0,0040	2,5	154	167
18220-18222_ OuelletteM_20131010	18220_large	18220_large	Ingel18220_MGFPeaklist (F052591)	hexokinase, putative	LinJ.21.0310	hexokinase, putative	100,0 %	0,353%	51 717,0	10	10	24	Locus:1.1.1.4921.18 File:"Ingel18220.wiff"	AAQQGAVFTAAPMLK	R	T	99,7 %	34,9	30,1	34,9	Oxidation (+16)	1 518,79	2	0,0021	1,4	393	407
18220-18222_ OuelletteM_20131010	18220_large	18220_large	Ingel18220_MGFPeaklist (F052591)	hexokinase, putative	LinJ.21.0310	hexokinase, putative	100,0 %	0,353%	51 717,0	10	10	24	Locus:1.1.1.4635.2 File:"Ingel18220.wiff"	ASAVTKDPAVSAR	R	G	99,7 %	85,0	30,4	63,7		1 271,68	3	-0,0040	-3,1	247	259
18220-18222_ OuelletteM_20131010	18220_large	18220_large	Ingel18220_MGFPeaklist (F052591)	hexokinase, putative	LinJ.21.0310	hexokinase, putative	100,0 %	0,353%	51 717,0	10	10	24	Locus:1.1.1.4636.2 File:"Ingel18220.wiff"	ASAVTKDPAVSAR	R	G	99,7 %	92,6	30,4	71,5		1 271,68	3	-0,0040	-3,1	247	259
18220-18222_ OuelletteM_20131010	18220_large	18220_large	Ingel18220_MGFPeaklist (F052591)	hexokinase, putative	LinJ.21.0310	hexokinase, putative	100,0 %	0,353%	51 717,0	10	10	24	Locus:1.1.1.4648.3 File:"Ingel18220.wiff"	ASAVTKDPAVSAR	R	G	99,7 %	99,9	30,4	77,0		1 271,68	3	-0,0037	-2,9	247	259
18220-18222_ OuelletteM_20131010	18220_large	18220_large	Ingel18220_MGFPeaklist (F052591)	hexokinase, putative	LinJ.21.0310	hexokinase, putative	100,0 %	0,353%	51 717,0	10	10	24	Locus:1.1.1.4871.10 File:"Ingel18220.wiff"	DGSGVGAAMICALAANKK	K	-	99,7 %	66,2	29,9	58,0	Oxidation (+16), Carbamidomethyl (+57)	1 748,85	3	-0,0054	-3,1	454	471
18220-18222_ OuelletteM_20131010	18220_large	18220_large	Ingel18220_MGFPeaklist (F052591)	hexokinase, putative	LinJ.21.0310	hexokinase, putative	100,0 %	0,353%	51 717,0	10	10	24	Locus:1.1.1.4899.13 File:"Ingel18220.wiff"	IAGVDVTDMSDLHTIR	R	E	99,7 %	67,8	30,4	58,4	Oxidation (+16)	1 757,87	3	0,0063	3,6	368	383
18220-18222_ OuelletteM_20131010	18220_large	18220_large	Ingel18220_MGFPeaklist (F052591)	hexokinase, putative	LinJ.21.0310	hexokinase, putative	100,0 %	0,353%	51 717,0	10	10	24	Locus:1.1.1.4898.11 File:"Ingel18220.wiff"	IAGVDVTDMSDLHTIR	R	E	99,7 %	72,0	30,4	54,2	Oxidation (+16)	1 757,87	3	0,0063	3,6	368	383
18220-18222_ OuelletteM_20131010	18220_large	18220_large	Ingel18220_MGFPeaklist (F052591)	hexokinase, putative	LinJ.21.0310	hexokinase, putative	100,0 %	0,353%	51 717,0	10	10	24	Locus:1.1.1.5131.4 File:"Ingel18220.wiff"	LALASLATQFTMSSEK	R	M	99,7 %	88,5	30,2	83,0	Oxidation (+16)	1 712,87	2	0,0053	3,1	29	44
18220-18222_ OuelletteM_20131010	18220_large	18220_large	Ingel18220_MGFPeaklist (F052591)	hexokinase, putative	LinJ.21.0310	hexokinase, putative	100,0 %	0,353%	51 717,0	10	10	24	Locus:1.1.1.5132.4 File:"Ingel18220.wiff"	LALASLATQFTMSSEK	R	M	99,7 %	89,3	30,2	89,3	Oxidation (+16)	1 712,87	2	0,0053	3,1	29	44
18220-18222_ OuelletteM_20131010	18220_large	18220_large	Ingel18220_MGFPeaklist (F052591)	hexokinase, putative	LinJ.21.0310	hexokinase, putative	100,0 %	0,353%	51 717,0	10	10	24	Locus:1.1.1.4929.19 File:"Ingel18220.wiff"	LVSGMYLGEISR	K	R	99,7 %	42,8	29,7	40,2	Oxidation (+16)	1 339,68	2	-0,0022	-1,7	305	316
18220-18222_ OuelletteM_20131010	18220_large	18220_large	Ingel18220_MGFPeaklist (F052591)	hexokinase, putative	LinJ.21.0310	hexokinase, putative	100,0 %	0,353%	51 717,0	10	10	24	Locus:1.1.1.4988.10 File:"Ingel18220.wiff"	MLPSFVYTSDPAK	R	A	98,8 %	28,6	30,1	28,3	Oxidation (+16)	1 470,71	2	0,0039	2,6	69	81
18220-18222_ OuelletteM_20131010	18220_large	18220_large	Ingel18220_MGFPeaklist (F052591)	hexokinase, putative	LinJ.21.0310	hexokinase, putative	100,0 %	0,353%	51 717,0	10	10	24	Locus:1.1.1.4980.18 File:"Ingel18220.wiff"	MLPSFVYTSDPAK	R	A	99,7 %	52,8	30,1	45,2	Oxidation (+16)	1 470,71	2	0,0039	2,6	69	81
18220-18222_ OuelletteM_20131010	18220_large	18220_large	Ingel18220_MGFPeaklist (F052591)	hexokinase, putative	LinJ.21.0310	hexokinase, putative	100,0 %	0,353%	51 717,0	10	10	24	Locus:1.1.1.4981.15 File:"Ingel18220.wiff"	MLPSFVYTSDPAK	R	A	99,7 %	68,1	30,1	66,2	Oxidation (+16)	1 470,71	2	0,0039	2,6	69	81
18220-18222_ OuelletteM_20131010	18220_large	18220_large	Ingel18220_MGFPeaklist (F052591)	hexokinase, putative	LinJ.21.0310	hexokinase, putative	100,0 %	0,353%	51 717,0	10	10	24	Locus:1.1.1.4684.6 File:"Ingel18220.wiff"	MMSENAPDDLEK	K	R	98,9 %	31,9	25,2	31,9	Oxidation (+16), Oxidation (+16)	1 410,57	2	0,0065	4,6	141	152
18220-18222_ OuelletteM_20131010	18220_large	18220_large	Ingel18220_MGFPeaklist (F052591)	hexokinase, putative	LinJ.21.0310	hexokinase, putative	100,0 %	0,353%	51 717,0	10	10	24	Locus:1.1.1.5041.2 File:"Ingel18220.wiff"	VNNLLSHIAIR	R	D	98,5 %	23,5	26,9	23,0		1 248,73	3	0,0030	2,4	5	15
18220-18222_ OuelletteM_20131010	18220_large	18220_large	Ingel18220_MGFPeaklist (F052591)	hexokinase, putative	LinJ.21.0310	hexokinase, putative	100,0 %	0,353%	51 717,0	10	10	24	Locus:1.1.1.5044.2 File:"Ingel18220.wiff"	VNNLLSHIAIR	R	D	98,5 %	23,7	26,9	23,2		1 248,73	3	0,0033	2,6	5	15
18220-18222_ OuelletteM_20131010	18220_large	18220_large	Ingel18220_MGFPeaklist (F052591)	hexokinase, putative	LinJ.21.0310	hexokinase, putative	100,0 %	0,353%	51 717,0	10	10	24	Locus:1.1.1.5026.2 File:"Ingel18220.wiff"	VNNLLSHIAIR	R	D	99,7 %	40,5	26,9	36,3		1 248,73	3	0,0042	3,4	5	15
18220-18222_ OuelletteM_20131010	18220_large	18220_large	Ingel18220_MGFPeaklist (F052591)	hexokinase, putative	LinJ.21.0310	hexokinase, putative	100,0 %	0,353%	51 717,0	10	10	24	Locus:1.1.1.5023.2 File:"Ingel18220.wiff"	VNNLLSHIAIR	R	D	99,7 %	41,9	26,9	36,9		1 248,73	3	0,0042	3,4	5	15
18220-18222_ OuelletteM_20131010	18220_large	18220_large	Ingel18220_MGFPeaklist (F052591)	hexokinase, putative	LinJ.21.0310	hexokinase, putative	100,0 %	0,353%	51 717,0	10	10	24	Locus:1.1.1.5021.2 File:"Ingel18220.wiff"	VNNLLSHIAIR	R	D	99,7 %	42,3	26,9	41,6		1 248,73	3	0,0042	3,4	5	15
18220-18222_ OuelletteM_20131010	18220_large	18220_large	Ingel18220_MGFPeaklist (F052591)	hexokinase, putative	LinJ.21.0310	hexokinase, putative	100,0 %	0,353%	51 717,0	10	10	24	Locus:1.1.1.5022.2 File:"Ingel18220.wiff"	VNNLLSHIAIR	R	D	99,7 %	45,4	26,9	32,9		1 248,73	3	0,0042	3,4	5	15
18220-18222_ OuelletteM_20131010	18220_large	18220_large	Ingel18220_MGFPeaklist (F052591)	hexokinase, putative	LinJ.21.0310	hexokinase, putative	100,0 %	0,353%	51 717,0	10	10	24	Locus:1.1.1.5025.2 File:"Ingel18220.wiff"	VNNLLSHIAIR	R	D	99,7 %	57,7	26,9	56,1		1 248,73	3	0,0042	3,4	5	15
18220-18222_ OuelletteM_20131010	18220_large	18220_large	Ingel18220_MGFPeaklist (F052591)	hexokinase, putative	LinJ.21.0310	hexokinase, putative	100,0 %	0,353%	51 717,0	10	10	24	Locus:1.1.1.5024.2 File:"Ingel18220.wiff"	VNNLLSHIAIR	R	D	99,7 %	69,0	26,9	58,6		1 248,73	3	0,0042	3,4	5	15
18220-18222_ OuelletteM_20131010	18220_large	18220_large	Ingel18220_MGFPeaklist (F052591)	hexokinase, putative	LinJ.21.0310	hexokinase, putative	100,0 %	0,353%	51 717,0	10	10	24	Locus:1.1.1.5158.8 File:"Ingel18220.wiff"	VPLGFTFSFPVDQK	R	A	99,7 %	73,5	29,4	61,6		1 580,83	2	0,0064	4,0	154	167
18220-18222_ OuelletteM_20131010	18220_large	18220_large	Ingel18220_MGFPeaklist (F052591)	hexokinase, putative	LinJ.21.0310	hexokinase, putative	100,0 %	0,353%	51 717,0	10	10	24	Locus:1.1.1.5157.9 File:"Ingel18220.wiff"	VPLGFTFSFPVDQK	R	A	99,7 %	78,5	29,4	78,5		1 580,83	2	0,0064	4,0	154	167
18220-18222_ OuelletteM_20131010	18220_large	18220_large	Ingel18220_MGFPeaklist (F052591)	hexokinase, putative	LinJ.21.0300	hexokinase, putative	100,0 %	0,353%	51 745,0	10	10	24	Locus:1.1.1.4921.18 File:"Ingel18220.wiff"	AAQQGAVFTAAPMLK	R	T	99,7 %	34,9	30,1	34,9	Oxidation (+16)	1 518,79	2	0,0021	1,4	393	407
18220-18222_ OuelletteM_20131010	18220_large	18220_large	Ingel18220_MGFPeaklist (F052591)	hexokinase, putative	LinJ.21.0300	hexokinase, putative	100,0 %	0,353%	51 745,0	10	10	24	Locus:1.1.1.4635.2 File:"Ingel18220.wiff"	ASAVTKDPAVSAR	R	G	99,7 %	85,0	30,4	63,7		1 271,68	3	-0,0040	-3,1	247	259
18220-18222_ OuelletteM_20131010	18220_large	18220_large	Ingel18220_MGFPeaklist (F052591)	hexokinase, putative	LinJ.21.0300	hexokinase, putative	100,0 %	0,353%	51 745,0	10	10	24	Locus:1.1.1.4636.2 File:"Ingel18220.wiff"	ASAVTKDPAVSAR	R	G	99,7 %	92,6	30,4	71,5		1 271,68	3	-0,0040	-3,1	247	259
18220-18222_ OuelletteM_20131010	18220_large	18220_large	Ingel18220_MGFPeaklist (F052591)	hexokinase, putative	LinJ.21.0300	hexokinase, putative	100,0 %	0,353%	51 745,0	10	10	24	Locus:1.1.1.4648.3 File:"Ingel18220.wiff"	ASAVTKDPAVSAR	R	G	99,7 %	99,9	30,4	77,0		1 271,68	3	-0,0037	-2,9	247	259
18220-18222_ OuelletteM_20131010	18220_large	18220_large	Ingel18220_MGFPeaklist (F052591)	hexokinase, putative	LinJ.21.0300	hexokinase, putative	100,0 %	0,353%	51 745,0	10	10	24	Locus:1.1.1.4871.10 File:"Ingel18220.wiff"	DGSGVGAAMICALAANKK	R	-	99,7 %	66,2	29,9	58,0	Oxidation (+16), Carbamidomethyl (+57)	1 748,85	3	-0,0054	-3,1	454	471
18220-18222_ OuelletteM_20131010	18220_large	18220_large	Ingel18220_MGFPeaklist (F052591)	hexokinase, putative	LinJ.21.0300	hexokinase, putative	100,0 %	0,353%	51 745,0	10	10	24	Locus:1.1.1.4899.13 File:"Ingel18220.wiff"	IAGVDVTDMSDLHTIR	R	E	99,7 %	67,8	30,4	58,4	Oxidation (+16)	1 757,87	3	0,0063	3,6	368	383
18220-18222_ OuelletteM_20131010	18220_large	18220_large	Ingel18220_MGFPeaklist (F052591)	hexokinase, putative	LinJ.21.0300	hexokinase, putative	100,0 %	0,353%	51 745,0	10	10	24	Locus:1.1.1.4898.11 File:"Ingel18220.wiff"	IAGVDVTDMSDLHTIR	R	E	99,7 %	72,0	30,4	54,2	Oxidation (+16)	1 757,87	3	0,0063	3,6	368	383
18220-18222_ OuelletteM_20131010	18220_large	18220_large	Ingel18220_MGFPeaklist (F052591)	hexokinase, putative	LinJ.21.0300	hexokinase, putative	100,0 %	0,353%	51 745,0	10	10	24	Locus:1.1.1.5131.4 File:"Ingel18220.wiff"	LALASLATQFTMSSEK	R	M	99,7 %	88,5	30,2	83,0	Oxidation (+16)	1 712,87	2	0,0053	3,1	29	44
18220-18222_ OuelletteM_20131010	18220_large	18220_large	Ingel18220_MGFPeaklist (F052591)	hexokinase, putative	LinJ.21.0300	hexokinase, putative	100,0 %	0,353%	51 745,0	10	10	24	Locus:1.1.1.5132.4 File:"Ingel18220.wiff"	LALASLATQFTMSSEK	R	M	99,7 %	89,3	30,2	89,3	Oxidation (+16)	1 712,87	2	0,0053	3,1	29	44
18220-18222_ OuelletteM_20131010	18220_large	18220_large	Ingel18220_MGFPeaklist (F052591)	hexokinase, putative	LinJ.21.0300	hexokinase, putative	100,0 %	0,353%	51 745,0	10	10	24	Locus:1.1.1.4929.19 File:"Ingel18220.wiff"	LVSGMYLGEISR	K	R	99,7 %	42,8	29,7	40,2	Oxidation (+16)	1 339,68	2	-0,0022	-1,7	305	316
18220-18222_ OuelletteM_20131010	18220_large	18220_large	Ingel18220_MGFPeaklist (F052591)	hexokinase, putative	LinJ.21.0300	hexokinase, putative	100,0 %	0,353%	51 745,0	10	10	24	Locus:1.1.1.4988.10 File:"Ingel18220.wiff"	MLPSFVYTSDPAK	R	A	98,8 %	28,6	30,1	28,3	Oxidation (+16)	1 470,71	2	0,0039	2,6	69	81
18220-18222_ OuelletteM_20131010	18220_large	18220_large	Ingel18220_MGFPeaklist (F052591)	hexokinase, putative	LinJ.21.0300	hexokinase, putative	100,0 %	0,353%	51 745,0	10	10	24	Locus:1.1.1.4980.18 File:"Ingel18220.wiff"	MLPSFVYTSDPAK	R	A	99,7 %	52,8	30,1	45,2	Oxidation (+16)	1 470,71	2	0,0039	2,6	69	81
18220-18222_ OuelletteM_20131010	18220_large	18220_large	Ingel18220_MGFPeaklist (F052591)	hexokinase, putative	LinJ.21.0300	hexokinase, putative	100,0 %	0,353%	51 745,0	10	10	24	Locus:1.1.1.4981.15 File:"Ingel18220.wiff"	MLPSFVYTSDPAK	R	A	99,7 %	68,1	30,1	66,2	Oxidation (+16)	1 470,71	2	0,0039	2,6	69	81
18220-18222_ OuelletteM_20131010	18220_large	18220_large	Ingel18220_MGFPeaklist (F052591)	hexokinase, putative	LinJ.21.0300	hexokinase, putative	100,0 %	0,353%	51 745,0	10	10	24	Locus:1.1.1.4684.6 File:"Ingel18220.wiff"	MMSENAPDDLEK	K	R	98,9 %	31,9	25,2	31,9	Oxidation (+16), Oxidation (+16)	1 410,57	2	0,0065	4,6	141	152
18220-18222_ OuelletteM_20131010	18220_large	18220_large	Ingel18220_MGFPeaklist (F052591)	hexokinase, putative	LinJ.21.0300	hexokinase, putative	100,0 %	0,353%	51 745,0	10	10	24	Locus:1.1.1.5041.2 File:"Ingel18220.wiff"	VNNLLSHIAIR	R	D	98,5 %	23,5	26,9	23,0		1 248,73	3	0,0030	2,4	5	15
18220-18222_ OuelletteM_20131010	18220_large	18220_large	Ingel18220_MGFPeaklist (F052591)	hexokinase, putative	LinJ.21.0300	hexokinase, putative	100,0 %	0,353%	51 745,0	10	10	24	Locus:1.1.1.5044.2 File:"Ingel18220.wiff"	VNNLLSHIAIR	R	D	98,5 %	23,7	26,9	23,2		1 248,73	3	0,0033	2,6	5	15
18220-18222_ OuelletteM_20131010	18220_large	18220_large	Ingel18220_MGFPeaklist (F052591)	hexokinase, putative	LinJ.21.0300	hexokinase, putative	100,0 %	0,353%	51 745,0	10	10	24	Locus:1.1.1.5026.2 File:"Ingel18220.wiff"	VNNLLSHIAIR	R	D	99,7 %	40,5	26,9	36,3		1 248,73	3	0,0042	3,4	5	15
18220-18222_ OuelletteM_20131010	18220_large	18220_large	Ingel18220_MGFPeaklist (F052591)	hexokinase, putative	LinJ.21.0300	hexokinase, putative	100,0 %	0,353%	51 745,0	10	10	24	Locus:1.1.1.5023.2 File:"Ingel18220.wiff"	VNNLLSHIAIR	R	D	99,7 %	41,9	26,9	36,9		1 248,73	3	0,0042	3,4	5	15
18220-18222_ OuelletteM_20131010	18220_large	18220_large	Ingel18220_MGFPeaklist (F052591)	hexokinase, putative	LinJ.21.0300	hexokinase, putative	100,0 %	0,353%	51 745,0	10	10	24	Locus:1.1.1.5021.2 File:"Ingel18220.wiff"	VNNLLSHIAIR	R	D	99,7 %	42,3	26,9	41,6		1 248,73	3	0,0042	3,4	5	15
18220-18222_ OuelletteM_20131010	18220_large	18220_large	Ingel18220_MGFPeaklist (F052591)	hexokinase, putative	LinJ.21.0300	hexokinase, putative	100,0 %	0,353%	51 745,0	10	10	24	Locus:1.1.1.5022.2 File:"Ingel18220.wiff"	VNNLLSHIAIR	R	D	99,7 %	45,4	26,9	32,9		1 248,73	3	0,0042	3,4	5	15
18220-18222_ OuelletteM_20131010	18220_large	18220_large	Ingel18220_MGFPeaklist (F052591)	hexokinase, putative	LinJ.21.0300	hexokinase, putative	100,0 %	0,353%	51 745,0	10	10	24	Locus:1.1.1.5025.2 File:"Ingel18220.wiff"	VNNLLSHIAIR	R	D	99,7 %	57,7	26,9	56,1		1 248,73	3	0,0042	3,4	5	15
18220-18222_ OuelletteM_20131010	18220_large	18220_large	Ingel18220_MGFPeaklist (F052591)	hexokinase, putative	LinJ.21.0300	hexokinase, putative	100,0 %	0,353%	51 745,0	10	10	24	Locus:1.1.1.5024.2 File:"Ingel18220.wiff"	VNNLLSHIAIR	R	D	99,7 %	69,0	26,9	58,6		1 248,73	3	0,0042	3,4	5	15
18220-18222_ OuelletteM_20131010	18220_large	18220_large	Ingel18220_MGFPeaklist (F052591)	hexokinase, putative	LinJ.21.0300	hexokinase, putative	100,0 %	0,353%	51 745,0	10	10	24	Locus:1.1.1.5158.8 File:"Ingel18220.wiff"	VPLGFTFSFPVDQK	R	A	99,7 %	73,5	29,4	61,6		1 580,83	2	0,0064	4,0	154	167
18220-18222_ OuelletteM_20131010	18220_large	18220_large	Ingel18220_MGFPeaklist (F052591)	hexokinase, putative	LinJ.21.0300	hexokinase, putative	100,0 %	0,353%	51 745,0	10	10	24	Locus:1.1.1.5157.9 File:"Ingel18220.wiff"	VPLGFTFSFPVDQK	R	A	99,7 %	78,5	29,4	78,5		1 580,83	2	0,0064	4,0	154	167
18220-18222_ OuelletteM_20131010	18221_medium	18221_medium	Ingel18221_MGFPeaklist (F052589)	hexokinase, putative	LinJ.21.0310	hexokinase, putative	100,0 %	0,173%	51 717,0	11	12	17	Locus:1.1.1.4883.14 File:"Ingel18221.wiff"	AAQQGAVFTAAPMLK	R	T	99,7 %	40,8	30,0	40,8	Oxidation (+16)	1 518,79	2	0,0065	4,3	393	407
18220-18222_ OuelletteM_20131010	18221_medium	18221_medium	Ingel18221_MGFPeaklist (F052589)	hexokinase, putative	LinJ.21.0310	hexokinase, putative	100,0 %	0,173%	51 717,0	11	12	17	Locus:1.1.1.4885.18 File:"Ingel18221.wiff"	AAQQGAVFTAAPMLK	R	T	99,7 %	48,0	30,0	48,0	Oxidation (+16)	1 518,79	2	0,0065	4,3	393	407
18220-18222_ OuelletteM_20131010	18221_medium	18221_medium	Ingel18221_MGFPeaklist (F052589)	hexokinase, putative	LinJ.21.0310	hexokinase, putative	100,0 %	0,173%	51 717,0	11	12	17	Locus:1.1.1.4614.2 File:"Ingel18221.wiff"	ASAVTKDPAVSAR	R	G	99,7 %	87,4	30,4	68,0		1 271,68	3	-0,0058	-4,6	247	259
18220-18222_ OuelletteM_20131010	18221_medium	18221_medium	Ingel18221_MGFPeaklist (F052589)	hexokinase, putative	LinJ.21.0310	hexokinase, putative	100,0 %	0,173%	51 717,0	11	12	17	Locus:1.1.1.4613.2 File:"Ingel18221.wiff"	ASAVTKDPAVSAR	R	G	99,7 %	90,2	30,4	66,0		1 271,68	3	-0,0058	-4,6	247	259
18220-18222_ OuelletteM_20131010	18221_medium	18221_medium	Ingel18221_MGFPeaklist (F052589)	hexokinase, putative	LinJ.21.0310	hexokinase, putative	100,0 %	0,173%	51 717,0	11	12	17	Locus:1.1.1.5081.10 File:"Ingel18221.wiff"	ATGVYYALDLGGTNFR	K	V	98,3 %	30,6	30,2	30,6		1 716,83	2	-0,013	-7,6	82	97
18220-18222_ OuelletteM_20131010	18221_medium	18221_medium	Ingel18221_MGFPeaklist (F052589)	hexokinase, putative	LinJ.21.0310	hexokinase, putative	100,0 %	0,173%	51 717,0	11	12	17	Locus:1.1.1.4868.10 File:"Ingel18221.wiff"	IAGVDVTDMSDLHTIR	R	E	99,7 %	66,5	30,2	50,3	Oxidation (+16)	1 757,86	3	-0,0051	-2,9	368	383
18220-18222_ OuelletteM_20131010	18221_medium	18221_medium	Ingel18221_MGFPeaklist (F052589)	hexokinase, putative	LinJ.21.0310	hexokinase, putative	100,0 %	0,173%	51 717,0	11	12	17	Locus:1.1.1.4867.9 File:"Ingel18221.wiff"	IAGVDVTDMSDLHTIR	R	E	99,7 %	79,8	30,2	66,0	Oxidation (+16)	1 757,86	3	-0,0051	-2,9	368	383
18220-18222_ OuelletteM_20131010	18221_medium	18221_medium	Ingel18221_MGFPeaklist (F052589)	hexokinase, putative	LinJ.21.0310	hexokinase, putative	100,0 %	0,173%	51 717,0	11	12	17	Locus:1.1.1.5110.2 File:"Ingel18221.wiff"	LALASLATQFTMSSEK	R	M	99,7 %	32,3	30,2	32,3	Oxidation (+16)	1 712,86	3	-0,0041	-2,4	29	44
18220-18222_ OuelletteM_20131010	18221_medium	18221_medium	Ingel18221_MGFPeaklist (F052589)	hexokinase, putative	LinJ.21.0310	hexokinase, putative	100,0 %	0,173%	51 717,0	11	12	17	Locus:1.1.1.5109.18 File:"Ingel18221.wiff"	LALASLATQFTMSSEK	R	M	99,7 %	62,3	30,2	62,3	Oxidation (+16)	1 712,86	2	-0,0041	-2,4	29	44
18220-18222_ OuelletteM_20131010	18221_medium	18221_medium	Ingel18221_MGFPeaklist (F052589)	hexokinase, putative	LinJ.21.0310	hexokinase, putative	100,0 %	0,173%	51 717,0	11	12	17	Locus:1.1.1.4867.3 File:"Ingel18221.wiff"	LVSGMYLGEISRR	K	L	99,3 %	31,2	29,8	23,6	Oxidation (+16)	1 495,78	3	-0,0054	-3,6	305	317
18220-18222_ OuelletteM_20131010	18221_medium	18221_medium	Ingel18221_MGFPeaklist (F052589)	hexokinase, putative	LinJ.21.0310	hexokinase, putative	100,0 %	0,173%	51 717,0	11	12	17	Locus:1.1.1.4947.15 File:"Ingel18221.wiff"	MLPSFVYTSDPAK	R	A	99,5 %	23,0	30,1	23,0	Oxidation (+16)	1 470,71	2	0,00026	0,18	69	81
18220-18222_ OuelletteM_20131010	18221_medium	18221_medium	Ingel18221_MGFPeaklist (F052589)	hexokinase, putative	LinJ.21.0310	hexokinase, putative	100,0 %	0,173%	51 717,0	11	12	17	Locus:1.1.1.4950.14 File:"Ingel18221.wiff"	MLPSFVYTSDPAK	R	A	99,7 %	64,9	30,0	62,7	Oxidation (+16)	1 470,70	2	-0,0031	-2,1	69	81
18220-18222_ OuelletteM_20131010	18221_medium	18221_medium	Ingel18221_MGFPeaklist (F052589)	hexokinase, putative	LinJ.21.0310	hexokinase, putative	100,0 %	0,173%	51 717,0	11	12	17	Locus:1.1.1.4658.16 File:"Ingel18221.wiff"	MMSENAPDDLEK	K	R	99,7 %	45,2	25,0	41,0	Oxidation (+16), Oxidation (+16)	1 410,54	2	-0,020	-14	141	152
18220-18222_ OuelletteM_20131010	18221_medium	18221_medium	Ingel18221_MGFPeaklist (F052589)	hexokinase, putative	LinJ.21.0310	hexokinase, putative	100,0 %	0,173%	51 717,0	11	12	17	Locus:1.1.1.4657.15 File:"Ingel18221.wiff"	MMSENAPDDLEK	K	R	99,7 %	52,0	25,0	52,0	Oxidation (+16), Oxidation (+16)	1 410,54	2	-0,020	-14	141	152
18220-18222_ OuelletteM_20131010	18221_medium	18221_medium	Ingel18221_MGFPeaklist (F052589)	hexokinase, putative	LinJ.21.0310	hexokinase, putative	100,0 %	0,173%	51 717,0	11	12	17	Locus:1.1.1.4650.6 File:"Ingel18221.wiff"	MMSENAPDDLEKR	K	V	98,0 %	18,2	26,8	16,8	Oxidation (+16), Oxidation (+16)	1 566,67	3	0,0017	1,1	141	153
18220-18222_ OuelletteM_20131010	18221_medium	18221_medium	Ingel18221_MGFPeaklist (F052589)	hexokinase, putative	LinJ.21.0310	hexokinase, putative	100,0 %	0,173%	51 717,0	11	12	17	Locus:1.1.1.5162.4 File:"Ingel18221.wiff"	SALVGDATDLFDFIAQSVKK	K	M	99,7 %	52,2	29,6	52,2		2 124,09	3	-0,020	-9,5	121	140
18220-18222_ OuelletteM_20131010	18221_medium	18221_medium	Ingel18221_MGFPeaklist (F052589)	hexokinase, putative	LinJ.21.0310	hexokinase, putative	100,0 %	0,173%	51 717,0	11	12	17	Locus:1.1.1.5142.14 File:"Ingel18221.wiff"	VPLGFTFSFPVDQK	R	A	99,7 %	54,3	29,7	53,8		1 580,82	2	-0,0076	-4,8	154	167
18220-18222_ OuelletteM_20131010	18221_medium	18221_medium	Ingel18221_MGFPeaklist (F052589)	hexokinase, putative	LinJ.21.0300	hexokinase, putative	100,0 %	0,173%	51 745,0	11	12	17	Locus:1.1.1.4883.14 File:"Ingel18221.wiff"	AAQQGAVFTAAPMLK	R	T	99,7 %	40,8	30,0	40,8	Oxidation (+16)	1 518,79	2	0,0065	4,3	393	407
18220-18222_ OuelletteM_20131010	18221_medium	18221_medium	Ingel18221_MGFPeaklist (F052589)	hexokinase, putative	LinJ.21.0300	hexokinase, putative	100,0 %	0,173%	51 745,0	11	12	17	Locus:1.1.1.4885.18 File:"Ingel18221.wiff"	AAQQGAVFTAAPMLK	R	T	99,7 %	48,0	30,0	48,0	Oxidation (+16)	1 518,79	2	0,0065	4,3	393	407
18220-18222_ OuelletteM_20131010	18221_medium	18221_medium	Ingel18221_MGFPeaklist (F052589)	hexokinase, putative	LinJ.21.0300	hexokinase, putative	100,0 %	0,173%	51 745,0	11	12	17	Locus:1.1.1.4614.2 File:"Ingel18221.wiff"	ASAVTKDPAVSAR	R	G	99,7 %	87,4	30,4	68,0		1 271,68	3	-0,0058	-4,6	247	259
18220-18222_ OuelletteM_20131010	18221_medium	18221_medium	Ingel18221_MGFPeaklist (F052589)	hexokinase, putative	LinJ.21.0300	hexokinase, putative	100,0 %	0,173%	51 745,0	11	12	17	Locus:1.1.1.4613.2 File:"Ingel18221.wiff"	ASAVTKDPAVSAR	R	G	99,7 %	90,2	30,4	66,0		1 271,68	3	-0,0058	-4,6	247	259
18220-18222_ OuelletteM_20131010	18221_medium	18221_medium	Ingel18221_MGFPeaklist (F052589)	hexokinase, putative	LinJ.21.0300	hexokinase, putative	100,0 %	0,173%	51 745,0	11	12	17	Locus:1.1.1.5081.10 File:"Ingel18221.wiff"	ATGVYYALDLGGTNFR	K	V	98,3 %	30,6	30,2	30,6		1 716,83	2	-0,013	-7,6	82	97
18220-18222_ OuelletteM_20131010	18221_medium	18221_medium	Ingel18221_MGFPeaklist (F052589)	hexokinase, putative	LinJ.21.0300	hexokinase, putative	100,0 %	0,173%	51 745,0	11	12	17	Locus:1.1.1.4868.10 File:"Ingel18221.wiff"	IAGVDVTDMSDLHTIR	R	E	99,7 %	66,5	30,2	50,3	Oxidation (+16)	1 757,86	3	-0,0051	-2,9	368	383
18220-18222_ OuelletteM_20131010	18221_medium	18221_medium	Ingel18221_MGFPeaklist (F052589)	hexokinase, putative	LinJ.21.0300	hexokinase, putative	100,0 %	0,173%	51 745,0	11	12	17	Locus:1.1.1.4867.9 File:"Ingel18221.wiff"	IAGVDVTDMSDLHTIR	R	E	99,7 %	79,8	30,2	66,0	Oxidation (+16)	1 757,86	3	-0,0051	-2,9	368	383
18220-18222_ OuelletteM_20131010	18221_medium	18221_medium	Ingel18221_MGFPeaklist (F052589)	hexokinase, putative	LinJ.21.0300	hexokinase, putative	100,0 %	0,173%	51 745,0	11	12	17	Locus:1.1.1.5110.2 File:"Ingel18221.wiff"	LALASLATQFTMSSEK	R	M	99,7 %	32,3	30,2	32,3	Oxidation (+16)	1 712,86	3	-0,0041	-2,4	29	44
18220-18222_ OuelletteM_20131010	18221_medium	18221_medium	Ingel18221_MGFPeaklist (F052589)	hexokinase, putative	LinJ.21.0300	hexokinase, putative	100,0 %	0,173%	51 745,0	11	12	17	Locus:1.1.1.5109.18 File:"Ingel18221.wiff"	LALASLATQFTMSSEK	R	M	99,7 %	62,3	30,2	62,3	Oxidation (+16)	1 712,86	2	-0,0041	-2,4	29	44
18220-18222_ OuelletteM_20131010	18221_medium	18221_medium	Ingel18221_MGFPeaklist (F052589)	hexokinase, putative	LinJ.21.0300	hexokinase, putative	100,0 %	0,173%	51 745,0	11	12	17	Locus:1.1.1.4867.3 File:"Ingel18221.wiff"	LVSGMYLGEISRR	K	L	99,3 %	31,2	29,8	23,6	Oxidation (+16)	1 495,78	3	-0,0054	-3,6	305	317
18220-18222_ OuelletteM_20131010	18221_medium	18221_medium	Ingel18221_MGFPeaklist (F052589)	hexokinase, putative	LinJ.21.0300	hexokinase, putative	100,0 %	0,173%	51 745,0	11	12	17	Locus:1.1.1.4947.15 File:"Ingel18221.wiff"	MLPSFVYTSDPAK	R	A	99,5 %	23,0	30,1	23,0	Oxidation (+16)	1 470,71	2	0,00026	0,18	69	81
18220-18222_ OuelletteM_20131010	18221_medium	18221_medium	Ingel18221_MGFPeaklist (F052589)	hexokinase, putative	LinJ.21.0300	hexokinase, putative	100,0 %	0,173%	51 745,0	11	12	17	Locus:1.1.1.4950.14 File:"Ingel18221.wiff"	MLPSFVYTSDPAK	R	A	99,7 %	64,9	30,0	62,7	Oxidation (+16)	1 470,70	2	-0,0031	-2,1	69	81
18220-18222_ OuelletteM_20131010	18221_medium	18221_medium	Ingel18221_MGFPeaklist (F052589)	hexokinase, putative	LinJ.21.0300	hexokinase, putative	100,0 %	0,173%	51 745,0	11	12	17	Locus:1.1.1.4658.16 File:"Ingel18221.wiff"	MMSENAPDDLEK	K	R	99,7 %	45,2	25,0	41,0	Oxidation (+16), Oxidation (+16)	1 410,54	2	-0,020	-14	141	152
18220-18222_ OuelletteM_20131010	18221_medium	18221_medium	Ingel18221_MGFPeaklist (F052589)	hexokinase, putative	LinJ.21.0300	hexokinase, putative	100,0 %	0,173%	51 745,0	11	12	17	Locus:1.1.1.4657.15 File:"Ingel18221.wiff"	MMSENAPDDLEK	K	R	99,7 %	52,0	25,0	52,0	Oxidation (+16), Oxidation (+16)	1 410,54	2	-0,020	-14	141	152
18220-18222_ OuelletteM_20131010	18221_medium	18221_medium	Ingel18221_MGFPeaklist (F052589)	hexokinase, putative	LinJ.21.0300	hexokinase, putative	100,0 %	0,173%	51 745,0	11	12	17	Locus:1.1.1.4650.6 File:"Ingel18221.wiff"	MMSENAPDDLEKR	K	V	98,0 %	18,2	26,8	16,8	Oxidation (+16), Oxidation (+16)	1 566,67	3	0,0017	1,1	141	153
18220-18222_ OuelletteM_20131010	18221_medium	18221_medium	Ingel18221_MGFPeaklist (F052589)	hexokinase, putative	LinJ.21.0300	hexokinase, putative	100,0 %	0,173%	51 745,0	11	12	17	Locus:1.1.1.5162.4 File:"Ingel18221.wiff"	SALVGDATDLFDFIAQSVKK	K	M	99,7 %	52,2	29,6	52,2		2 124,09	3	-0,020	-9,5	121	140
18220-18222_ OuelletteM_20131010	18221_medium	18221_medium	Ingel18221_MGFPeaklist (F052589)	hexokinase, putative	LinJ.21.0300	hexokinase, putative	100,0 %	0,173%	51 745,0	11	12	17	Locus:1.1.1.5142.14 File:"Ingel18221.wiff"	VPLGFTFSFPVDQK	R	A	99,7 %	54,3	29,7	53,8		1 580,82	2	-0,0076	-4,8	154	167
