# Supplementary material for: Mitochondrial Proteomics of Antimony and Miltefosine Resistant Leishmania infantum
Source: Proteomes. 2015 Oct 21;3(4):328–46. doi: 10.3390/proteomes3040328 (PMC5217391; doi:10.3390/proteomes3040328)
Supplement: Supplementary File 1 [file proteomes-03-00328-s001.zip › proteomes-03-00328-supplementary/Supplementary File 2/proteins/LinJ.21.0400.xls]

Experiment name	Biological sample category	Biological sample name	MS/MS sample name	Protein group	Protein accession number	Protein name	Protein identification probability	Protein percentage of total spectra	Protein molecular weight (AMU)	Number of unique peptides	Number of unique spectra	Number of total spectra	Spectrum name	Peptide sequence	Previous amino acid	Next amino acid	Peptide identification probability	Mascot Ion score	Mascot Identity score	Mascot Delta Ion score	Modifications identified by spectrum	Actual peptide mass (AMU)	Spectrum charge	Actual minus calculated peptide mass (AMU)	Actual minus calculated peptide mass (PPM)	Peptide start index	Peptide stop index
18220-18222_ OuelletteM_20131010	18222_small	18222_small	Ingel18222_MGFPeaklist (F052590)	mitochondrial processing peptidase alpha subunit, putative,metallo-peptidase, Clan ME, Family M16	LinJ.21.0400	mitochondrial processing peptidase alpha subunit, putative,metallo-peptidase, Clan ME, Family M16	100,0 %	0,482%	51 278,5	22	25	52	Locus:1.1.1.4697.21 File:"Ingel18222.wiff"	AAVMGTMPDMQAEVIGAVGVPTHGR	R	D	99,7 %	60,5	29,2	60,5	Oxidation (+16), Oxidation (+16), Oxidation (+16)	2 542,20	3	-0,0016	-0,65	283	307
18220-18222_ OuelletteM_20131010	18222_small	18222_small	Ingel18222_MGFPeaklist (F052590)	mitochondrial processing peptidase alpha subunit, putative,metallo-peptidase, Clan ME, Family M16	LinJ.21.0400	mitochondrial processing peptidase alpha subunit, putative,metallo-peptidase, Clan ME, Family M16	100,0 %	0,482%	51 278,5	22	25	52	Locus:1.1.1.4698.19 File:"Ingel18222.wiff"	AAVMGTMPDMQAEVIGAVGVPTHGR	R	D	99,7 %	75,8	29,1	75,8	Oxidation (+16), Oxidation (+16), Oxidation (+16)	2 542,19	3	-0,0067	-2,7	283	307
18220-18222_ OuelletteM_20131010	18222_small	18222_small	Ingel18222_MGFPeaklist (F052590)	mitochondrial processing peptidase alpha subunit, putative,metallo-peptidase, Clan ME, Family M16	LinJ.21.0400	mitochondrial processing peptidase alpha subunit, putative,metallo-peptidase, Clan ME, Family M16	100,0 %	0,482%	51 278,5	22	25	52	Locus:1.1.1.4678.17 File:"Ingel18222.wiff"	AAVMGTMPDMQAEVIGAVGVPTHGRDEGAK	R	Q	99,7 %	45,6	28,6	42,9	Oxidation (+16), Oxidation (+16), Oxidation (+16)	3 042,42	4	0,0016	0,52	283	312
18220-18222_ OuelletteM_20131010	18222_small	18222_small	Ingel18222_MGFPeaklist (F052590)	mitochondrial processing peptidase alpha subunit, putative,metallo-peptidase, Clan ME, Family M16	LinJ.21.0400	mitochondrial processing peptidase alpha subunit, putative,metallo-peptidase, Clan ME, Family M16	100,0 %	0,482%	51 278,5	22	25	52	Locus:1.1.1.4679.21 File:"Ingel18222.wiff"	AAVMGTMPDMQAEVIGAVGVPTHGRDEGAK	R	Q	99,7 %	60,7	28,6	60,7	Oxidation (+16), Oxidation (+16), Oxidation (+16)	3 042,42	4	0,0016	0,52	283	312
18220-18222_ OuelletteM_20131010	18222_small	18222_small	Ingel18222_MGFPeaklist (F052590)	mitochondrial processing peptidase alpha subunit, putative,metallo-peptidase, Clan ME, Family M16	LinJ.21.0400	mitochondrial processing peptidase alpha subunit, putative,metallo-peptidase, Clan ME, Family M16	100,0 %	0,482%	51 278,5	22	25	52	Locus:1.1.1.4767.19 File:"Ingel18222.wiff"	AAVMGTMPDMQAEVIGAVGVPTHGRDEGAKQYATALVTR	R	E	99,6 %	25,7	28,0	25,7	Oxidation (+16), Oxidation (+16), Oxidation (+16)	4 045,98	5	0,0087	2,2	283	321
18220-18222_ OuelletteM_20131010	18222_small	18222_small	Ingel18222_MGFPeaklist (F052590)	mitochondrial processing peptidase alpha subunit, putative,metallo-peptidase, Clan ME, Family M16	LinJ.21.0400	mitochondrial processing peptidase alpha subunit, putative,metallo-peptidase, Clan ME, Family M16	100,0 %	0,482%	51 278,5	22	25	52	Locus:1.1.1.4764.16 File:"Ingel18222.wiff"	AAVMGTMPDMQAEVIGAVGVPTHGRDEGAKQYATALVTR	R	E	99,7 %	32,9	28,0	32,9	Oxidation (+16), Oxidation (+16), Oxidation (+16)	4 045,98	5	0,0087	2,2	283	321
18220-18222_ OuelletteM_20131010	18222_small	18222_small	Ingel18222_MGFPeaklist (F052590)	mitochondrial processing peptidase alpha subunit, putative,metallo-peptidase, Clan ME, Family M16	LinJ.21.0400	mitochondrial processing peptidase alpha subunit, putative,metallo-peptidase, Clan ME, Family M16	100,0 %	0,482%	51 278,5	22	25	52	Locus:1.1.1.4849.19 File:"Ingel18222.wiff"	AGSEHYGAQVFYRPYSSAGLIGYTVR	R	G	98,6 %	19,9	29,1	19,9		2 848,41	3	0,016	5,5	336	361
18220-18222_ OuelletteM_20131010	18222_small	18222_small	Ingel18222_MGFPeaklist (F052590)	mitochondrial processing peptidase alpha subunit, putative,metallo-peptidase, Clan ME, Family M16	LinJ.21.0400	mitochondrial processing peptidase alpha subunit, putative,metallo-peptidase, Clan ME, Family M16	100,0 %	0,482%	51 278,5	22	25	52	Locus:1.1.1.4857.12 File:"Ingel18222.wiff"	AGSEHYGAQVFYRPYSSAGLIGYTVR	R	G	99,3 %	22,1	29,1	22,1		2 848,39	4	0,00083	0,29	336	361
18220-18222_ OuelletteM_20131010	18222_small	18222_small	Ingel18222_MGFPeaklist (F052590)	mitochondrial processing peptidase alpha subunit, putative,metallo-peptidase, Clan ME, Family M16	LinJ.21.0400	mitochondrial processing peptidase alpha subunit, putative,metallo-peptidase, Clan ME, Family M16	100,0 %	0,482%	51 278,5	22	25	52	Locus:1.1.1.4847.10 File:"Ingel18222.wiff"	AGSEHYGAQVFYRPYSSAGLIGYTVR	R	G	99,7 %	40,2	29,1	40,2		2 848,39	4	0,00083	0,29	336	361
18220-18222_ OuelletteM_20131010	18222_small	18222_small	Ingel18222_MGFPeaklist (F052590)	mitochondrial processing peptidase alpha subunit, putative,metallo-peptidase, Clan ME, Family M16	LinJ.21.0400	mitochondrial processing peptidase alpha subunit, putative,metallo-peptidase, Clan ME, Family M16	100,0 %	0,482%	51 278,5	22	25	52	Locus:1.1.1.4848.11 File:"Ingel18222.wiff"	AGSEHYGAQVFYRPYSSAGLIGYTVR	R	G	99,7 %	46,6	29,1	46,6		2 848,39	4	0,00083	0,29	336	361
18220-18222_ OuelletteM_20131010	18222_small	18222_small	Ingel18222_MGFPeaklist (F052590)	mitochondrial processing peptidase alpha subunit, putative,metallo-peptidase, Clan ME, Family M16	LinJ.21.0400	mitochondrial processing peptidase alpha subunit, putative,metallo-peptidase, Clan ME, Family M16	100,0 %	0,482%	51 278,5	22	25	52	Locus:1.1.1.4842.3 File:"Ingel18222.wiff"	ALLDHWAANFQPSR	K	I	99,7 %	49,2	30,7	42,5		1 624,81	3	0,0019	1,2	209	222
18220-18222_ OuelletteM_20131010	18222_small	18222_small	Ingel18222_MGFPeaklist (F052590)	mitochondrial processing peptidase alpha subunit, putative,metallo-peptidase, Clan ME, Family M16	LinJ.21.0400	mitochondrial processing peptidase alpha subunit, putative,metallo-peptidase, Clan ME, Family M16	100,0 %	0,482%	51 278,5	22	25	52	Locus:1.1.1.4833.3 File:"Ingel18222.wiff"	ALLDHWAANFQPSR	K	I	99,7 %	56,5	30,7	49,3		1 624,81	3	0,0019	1,2	209	222
18220-18222_ OuelletteM_20131010	18222_small	18222_small	Ingel18222_MGFPeaklist (F052590)	mitochondrial processing peptidase alpha subunit, putative,metallo-peptidase, Clan ME, Family M16	LinJ.21.0400	mitochondrial processing peptidase alpha subunit, putative,metallo-peptidase, Clan ME, Family M16	100,0 %	0,482%	51 278,5	22	25	52	Locus:1.1.1.4835.3 File:"Ingel18222.wiff"	ALLDHWAANFQPSR	K	I	99,7 %	62,0	30,7	57,7		1 624,81	3	0,0019	1,2	209	222
18220-18222_ OuelletteM_20131010	18222_small	18222_small	Ingel18222_MGFPeaklist (F052590)	mitochondrial processing peptidase alpha subunit, putative,metallo-peptidase, Clan ME, Family M16	LinJ.21.0400	mitochondrial processing peptidase alpha subunit, putative,metallo-peptidase, Clan ME, Family M16	100,0 %	0,482%	51 278,5	22	25	52	Locus:1.1.1.4841.2 File:"Ingel18222.wiff"	ALLDHWAANFQPSR	K	I	99,7 %	68,5	30,7	62,1		1 624,81	3	0,0019	1,2	209	222
18220-18222_ OuelletteM_20131010	18222_small	18222_small	Ingel18222_MGFPeaklist (F052590)	mitochondrial processing peptidase alpha subunit, putative,metallo-peptidase, Clan ME, Family M16	LinJ.21.0400	mitochondrial processing peptidase alpha subunit, putative,metallo-peptidase, Clan ME, Family M16	100,0 %	0,482%	51 278,5	22	25	52	Locus:1.1.1.4920.19 File:"Ingel18222.wiff"	DMWEKPFEMLATGVVAPR	R	F	99,7 %	61,0	30,1	61,0	Oxidation (+16), Oxidation (+16)	2 108,02	2	0,012	5,8	131	148
18220-18222_ OuelletteM_20131010	18222_small	18222_small	Ingel18222_MGFPeaklist (F052590)	mitochondrial processing peptidase alpha subunit, putative,metallo-peptidase, Clan ME, Family M16	LinJ.21.0400	mitochondrial processing peptidase alpha subunit, putative,metallo-peptidase, Clan ME, Family M16	100,0 %	0,482%	51 278,5	22	25	52	Locus:1.1.1.4919.8 File:"Ingel18222.wiff"	DMWEKPFEMLATGVVAPR	R	F	99,7 %	75,3	30,1	73,3	Oxidation (+16), Oxidation (+16)	2 108,02	3	0,015	7,3	131	148
18220-18222_ OuelletteM_20131010	18222_small	18222_small	Ingel18222_MGFPeaklist (F052590)	mitochondrial processing peptidase alpha subunit, putative,metallo-peptidase, Clan ME, Family M16	LinJ.21.0400	mitochondrial processing peptidase alpha subunit, putative,metallo-peptidase, Clan ME, Family M16	100,0 %	0,482%	51 278,5	22	25	52	Locus:1.1.1.4482.11 File:"Ingel18222.wiff"	EIYEEAMR	R	S	98,0 %	27,0	27,9	13,9	Oxidation (+16)	1 055,46	2	0,0033	3,1	322	329
18220-18222_ OuelletteM_20131010	18222_small	18222_small	Ingel18222_MGFPeaklist (F052590)	mitochondrial processing peptidase alpha subunit, putative,metallo-peptidase, Clan ME, Family M16	LinJ.21.0400	mitochondrial processing peptidase alpha subunit, putative,metallo-peptidase, Clan ME, Family M16	100,0 %	0,482%	51 278,5	22	25	52	Locus:1.1.1.4481.10 File:"Ingel18222.wiff"	EIYEEAMR	R	S	99,0 %	31,8	27,9	15,1	Oxidation (+16)	1 055,46	2	0,0033	3,1	322	329
18220-18222_ OuelletteM_20131010	18222_small	18222_small	Ingel18222_MGFPeaklist (F052590)	mitochondrial processing peptidase alpha subunit, putative,metallo-peptidase, Clan ME, Family M16	LinJ.21.0400	mitochondrial processing peptidase alpha subunit, putative,metallo-peptidase, Clan ME, Family M16	100,0 %	0,482%	51 278,5	22	25	52	Locus:1.1.1.4490.12 File:"Ingel18222.wiff"	EIYEEAMR	R	S	99,0 %	35,2	27,9	18,2	Oxidation (+16)	1 055,46	2	0,0033	3,1	322	329
18220-18222_ OuelletteM_20131010	18222_small	18222_small	Ingel18222_MGFPeaklist (F052590)	mitochondrial processing peptidase alpha subunit, putative,metallo-peptidase, Clan ME, Family M16	LinJ.21.0400	mitochondrial processing peptidase alpha subunit, putative,metallo-peptidase, Clan ME, Family M16	100,0 %	0,482%	51 278,5	22	25	52	Locus:1.1.1.4952.16 File:"Ingel18222.wiff"	EYAIDQLETVAFYKEPLGAPR	R	M	99,7 %	66,8	29,6	66,8		2 409,22	3	-0,00040	-0,17	175	195
18220-18222_ OuelletteM_20131010	18222_small	18222_small	Ingel18222_MGFPeaklist (F052590)	mitochondrial processing peptidase alpha subunit, putative,metallo-peptidase, Clan ME, Family M16	LinJ.21.0400	mitochondrial processing peptidase alpha subunit, putative,metallo-peptidase, Clan ME, Family M16	100,0 %	0,482%	51 278,5	22	25	52	Locus:1.1.1.4953.11 File:"Ingel18222.wiff"	EYAIDQLETVAFYKEPLGAPR	R	M	99,7 %	74,0	29,6	74,0		2 409,22	3	-0,00040	-0,17	175	195
18220-18222_ OuelletteM_20131010	18222_small	18222_small	Ingel18222_MGFPeaklist (F052590)	mitochondrial processing peptidase alpha subunit, putative,metallo-peptidase, Clan ME, Family M16	LinJ.21.0400	mitochondrial processing peptidase alpha subunit, putative,metallo-peptidase, Clan ME, Family M16	100,0 %	0,482%	51 278,5	22	25	52	Locus:1.1.1.4871.20 File:"Ingel18222.wiff"	FALQTSNMDSSLFQIDR	R	T	99,6 %	127	29,4	127	Oxidation (+16)	1 987,94	2	0,0098	4,9	87	103
18220-18222_ OuelletteM_20131010	18222_small	18222_small	Ingel18222_MGFPeaklist (F052590)	mitochondrial processing peptidase alpha subunit, putative,metallo-peptidase, Clan ME, Family M16	LinJ.21.0400	mitochondrial processing peptidase alpha subunit, putative,metallo-peptidase, Clan ME, Family M16	100,0 %	0,482%	51 278,5	22	25	52	Locus:1.1.1.4870.20 File:"Ingel18222.wiff"	FALQTSNMDSSLFQIDR	R	T	99,7 %	127	29,4	125	Oxidation (+16)	1 987,94	2	0,0098	4,9	87	103
18220-18222_ OuelletteM_20131010	18222_small	18222_small	Ingel18222_MGFPeaklist (F052590)	mitochondrial processing peptidase alpha subunit, putative,metallo-peptidase, Clan ME, Family M16	LinJ.21.0400	mitochondrial processing peptidase alpha subunit, putative,metallo-peptidase, Clan ME, Family M16	100,0 %	0,482%	51 278,5	22	25	52	Locus:1.1.1.4482.9 File:"Ingel18222.wiff"	FHESDIER	R	F	99,0 %	44,2	30,2	33,5		1 031,47	2	0,00078	0,75	149	156
18220-18222_ OuelletteM_20131010	18222_small	18222_small	Ingel18222_MGFPeaklist (F052590)	mitochondrial processing peptidase alpha subunit, putative,metallo-peptidase, Clan ME, Family M16	LinJ.21.0400	mitochondrial processing peptidase alpha subunit, putative,metallo-peptidase, Clan ME, Family M16	100,0 %	0,482%	51 278,5	22	25	52	Locus:1.1.1.4483.9 File:"Ingel18222.wiff"	FHESDIER	R	F	99,0 %	47,0	30,2	33,9		1 031,47	2	0,00078	0,75	149	156
18220-18222_ OuelletteM_20131010	18222_small	18222_small	Ingel18222_MGFPeaklist (F052590)	mitochondrial processing peptidase alpha subunit, putative,metallo-peptidase, Clan ME, Family M16	LinJ.21.0400	mitochondrial processing peptidase alpha subunit, putative,metallo-peptidase, Clan ME, Family M16	100,0 %	0,482%	51 278,5	22	25	52	Locus:1.1.1.4509.16 File:"Ingel18222.wiff"	FRDTMDNQLEEMR	R	W	99,7 %	37,5	26,2	20,9	Oxidation (+16), Oxidation (+16)	1 715,73	3	0,0017	0,97	157	169
18220-18222_ OuelletteM_20131010	18222_small	18222_small	Ingel18222_MGFPeaklist (F052590)	mitochondrial processing peptidase alpha subunit, putative,metallo-peptidase, Clan ME, Family M16	LinJ.21.0400	mitochondrial processing peptidase alpha subunit, putative,metallo-peptidase, Clan ME, Family M16	100,0 %	0,482%	51 278,5	22	25	52	Locus:1.1.1.4508.15 File:"Ingel18222.wiff"	FRDTMDNQLEEMR	R	W	99,7 %	48,1	26,2	40,2	Oxidation (+16), Oxidation (+16)	1 715,73	3	0,0017	0,97	157	169
18220-18222_ OuelletteM_20131010	18222_small	18222_small	Ingel18222_MGFPeaklist (F052590)	mitochondrial processing peptidase alpha subunit, putative,metallo-peptidase, Clan ME, Family M16	LinJ.21.0400	mitochondrial processing peptidase alpha subunit, putative,metallo-peptidase, Clan ME, Family M16	100,0 %	0,482%	51 278,5	22	25	52	Locus:1.1.1.4615.16 File:"Ingel18222.wiff"	FRDTMDNQLEEMRWQNPR	R	E	99,7 %	52,3	26,9	50,0	Oxidation (+16), Oxidation (+16)	2 397,06	4	0,000096	0,040	157	174
18220-18222_ OuelletteM_20131010	18222_small	18222_small	Ingel18222_MGFPeaklist (F052590)	mitochondrial processing peptidase alpha subunit, putative,metallo-peptidase, Clan ME, Family M16	LinJ.21.0400	mitochondrial processing peptidase alpha subunit, putative,metallo-peptidase, Clan ME, Family M16	100,0 %	0,482%	51 278,5	22	25	52	Locus:1.1.1.4613.17 File:"Ingel18222.wiff"	FRDTMDNQLEEMRWQNPR	R	E	99,7 %	56,4	26,9	53,0	Oxidation (+16), Oxidation (+16)	2 397,06	4	0,000096	0,040	157	174
18220-18222_ OuelletteM_20131010	18222_small	18222_small	Ingel18222_MGFPeaklist (F052590)	mitochondrial processing peptidase alpha subunit, putative,metallo-peptidase, Clan ME, Family M16	LinJ.21.0400	mitochondrial processing peptidase alpha subunit, putative,metallo-peptidase, Clan ME, Family M16	100,0 %	0,482%	51 278,5	22	25	52	Locus:1.1.1.4614.14 File:"Ingel18222.wiff"	FRDTMDNQLEEMRWQNPR	R	E	99,7 %	58,8	26,9	58,8	Oxidation (+16), Oxidation (+16)	2 397,06	4	0,000096	0,040	157	174
18220-18222_ OuelletteM_20131010	18222_small	18222_small	Ingel18222_MGFPeaklist (F052590)	mitochondrial processing peptidase alpha subunit, putative,metallo-peptidase, Clan ME, Family M16	LinJ.21.0400	mitochondrial processing peptidase alpha subunit, putative,metallo-peptidase, Clan ME, Family M16	100,0 %	0,482%	51 278,5	22	25	52	Locus:1.1.1.4959.8 File:"Ingel18222.wiff"	IVLAGVNVPHDALIAAYEKLPYK	R	H	99,7 %	35,5	25,0	33,3		2 493,39	4	-0,0089	-3,6	223	245
18220-18222_ OuelletteM_20131010	18222_small	18222_small	Ingel18222_MGFPeaklist (F052590)	mitochondrial processing peptidase alpha subunit, putative,metallo-peptidase, Clan ME, Family M16	LinJ.21.0400	mitochondrial processing peptidase alpha subunit, putative,metallo-peptidase, Clan ME, Family M16	100,0 %	0,482%	51 278,5	22	25	52	Locus:1.1.1.4958.5 File:"Ingel18222.wiff"	IVLAGVNVPHDALIAAYEKLPYK	R	H	99,7 %	37,7	25,0	34,9		2 493,39	4	-0,0089	-3,6	223	245
18220-18222_ OuelletteM_20131010	18222_small	18222_small	Ingel18222_MGFPeaklist (F052590)	mitochondrial processing peptidase alpha subunit, putative,metallo-peptidase, Clan ME, Family M16	LinJ.21.0400	mitochondrial processing peptidase alpha subunit, putative,metallo-peptidase, Clan ME, Family M16	100,0 %	0,482%	51 278,5	22	25	52	Locus:1.1.1.4479.2 File:"Ingel18222.wiff"	LLHDQVEMTR	R	D	97,6 %	26,0	30,4	13,4	Oxidation (+16)	1 256,62	3	0,0051	4,0	398	407
18220-18222_ OuelletteM_20131010	18222_small	18222_small	Ingel18222_MGFPeaklist (F052590)	mitochondrial processing peptidase alpha subunit, putative,metallo-peptidase, Clan ME, Family M16	LinJ.21.0400	mitochondrial processing peptidase alpha subunit, putative,metallo-peptidase, Clan ME, Family M16	100,0 %	0,482%	51 278,5	22	25	52	Locus:1.1.1.4478.4 File:"Ingel18222.wiff"	LLHDQVEMTR	R	D	99,5 %	29,1	30,4	21,8	Oxidation (+16)	1 256,62	3	0,0051	4,0	398	407
18220-18222_ OuelletteM_20131010	18222_small	18222_small	Ingel18222_MGFPeaklist (F052590)	mitochondrial processing peptidase alpha subunit, putative,metallo-peptidase, Clan ME, Family M16	LinJ.21.0400	mitochondrial processing peptidase alpha subunit, putative,metallo-peptidase, Clan ME, Family M16	100,0 %	0,482%	51 278,5	22	25	52	Locus:1.1.1.4485.4 File:"Ingel18222.wiff"	LLHDQVEMTR	R	D	99,7 %	44,4	30,4	39,7	Oxidation (+16)	1 256,62	3	0,0051	4,0	398	407
18220-18222_ OuelletteM_20131010	18222_small	18222_small	Ingel18222_MGFPeaklist (F052590)	mitochondrial processing peptidase alpha subunit, putative,metallo-peptidase, Clan ME, Family M16	LinJ.21.0400	mitochondrial processing peptidase alpha subunit, putative,metallo-peptidase, Clan ME, Family M16	100,0 %	0,482%	51 278,5	22	25	52	Locus:1.1.1.4571.11 File:"Ingel18222.wiff"	LSHSNEAAQFYAGR	K	Q	99,7 %	50,9	29,8	39,6		1 549,73	3	0,0044	2,8	261	274
18220-18222_ OuelletteM_20131010	18222_small	18222_small	Ingel18222_MGFPeaklist (F052590)	mitochondrial processing peptidase alpha subunit, putative,metallo-peptidase, Clan ME, Family M16	LinJ.21.0400	mitochondrial processing peptidase alpha subunit, putative,metallo-peptidase, Clan ME, Family M16	100,0 %	0,482%	51 278,5	22	25	52	Locus:1.1.1.4572.11 File:"Ingel18222.wiff"	LSHSNEAAQFYAGR	K	Q	99,7 %	68,1	29,8	49,7		1 549,73	3	0,0044	2,8	261	274
18220-18222_ OuelletteM_20131010	18222_small	18222_small	Ingel18222_MGFPeaklist (F052590)	mitochondrial processing peptidase alpha subunit, putative,metallo-peptidase, Clan ME, Family M16	LinJ.21.0400	mitochondrial processing peptidase alpha subunit, putative,metallo-peptidase, Clan ME, Family M16	100,0 %	0,482%	51 278,5	22	25	52	Locus:1.1.1.4891.19 File:"Ingel18222.wiff"	MVAQKPATYATGDSFTFPMVASLSHA	K	-	99,7 %	46,6	28,7	46,6	Oxidation (+16), Oxidation (+16)	2 759,29	3	-0,0060	-2,2	442	467
18220-18222_ OuelletteM_20131010	18222_small	18222_small	Ingel18222_MGFPeaklist (F052590)	mitochondrial processing peptidase alpha subunit, putative,metallo-peptidase, Clan ME, Family M16	LinJ.21.0400	mitochondrial processing peptidase alpha subunit, putative,metallo-peptidase, Clan ME, Family M16	100,0 %	0,482%	51 278,5	22	25	52	Locus:1.1.1.4890.20 File:"Ingel18222.wiff"	MVAQKPATYATGDSFTFPMVASLSHA	K	-	99,7 %	56,5	28,7	56,5	Oxidation (+16), Oxidation (+16)	2 759,29	3	-0,0060	-2,2	442	467
18220-18222_ OuelletteM_20131010	18222_small	18222_small	Ingel18222_MGFPeaklist (F052590)	mitochondrial processing peptidase alpha subunit, putative,metallo-peptidase, Clan ME, Family M16	LinJ.21.0400	mitochondrial processing peptidase alpha subunit, putative,metallo-peptidase, Clan ME, Family M16	100,0 %	0,482%	51 278,5	22	25	52	Locus:1.1.1.4592.8 File:"Ingel18222.wiff"	QYATALVTR	K	E	99,7 %	56,1	29,3	40,3		1 021,55	2	-0,010	-9,8	313	321
18220-18222_ OuelletteM_20131010	18222_small	18222_small	Ingel18222_MGFPeaklist (F052590)	mitochondrial processing peptidase alpha subunit, putative,metallo-peptidase, Clan ME, Family M16	LinJ.21.0400	mitochondrial processing peptidase alpha subunit, putative,metallo-peptidase, Clan ME, Family M16	100,0 %	0,482%	51 278,5	22	25	52	Locus:1.1.1.4591.4 File:"Ingel18222.wiff"	QYATALVTR	K	E	99,7 %	70,5	29,3	49,2		1 021,55	2	-0,010	-9,8	313	321
18220-18222_ OuelletteM_20131010	18222_small	18222_small	Ingel18222_MGFPeaklist (F052590)	mitochondrial processing peptidase alpha subunit, putative,metallo-peptidase, Clan ME, Family M16	LinJ.21.0400	mitochondrial processing peptidase alpha subunit, putative,metallo-peptidase, Clan ME, Family M16	100,0 %	0,482%	51 278,5	22	25	52	Locus:1.1.1.4867.3 File:"Ingel18222.wiff"	RDMWEKPFEMLATGVVAPR	R	F	99,7 %	38,9	29,5	31,0	Oxidation (+16), Oxidation (+16)	2 264,10	4	-0,0067	-3,0	130	148
18220-18222_ OuelletteM_20131010	18222_small	18222_small	Ingel18222_MGFPeaklist (F052590)	mitochondrial processing peptidase alpha subunit, putative,metallo-peptidase, Clan ME, Family M16	LinJ.21.0400	mitochondrial processing peptidase alpha subunit, putative,metallo-peptidase, Clan ME, Family M16	100,0 %	0,482%	51 278,5	22	25	52	Locus:1.1.1.4807.10 File:"Ingel18222.wiff"	TMLQVASSTFPAAVDEAAVK	K	R	99,1 %	20,2	29,9	20,2	Oxidation (+16)	2 051,03	3	0,0071	3,5	369	388
18220-18222_ OuelletteM_20131010	18222_small	18222_small	Ingel18222_MGFPeaklist (F052590)	mitochondrial processing peptidase alpha subunit, putative,metallo-peptidase, Clan ME, Family M16	LinJ.21.0400	mitochondrial processing peptidase alpha subunit, putative,metallo-peptidase, Clan ME, Family M16	100,0 %	0,482%	51 278,5	22	25	52	Locus:1.1.1.4805.21 File:"Ingel18222.wiff"	TMLQVASSTFPAAVDEAAVK	K	R	99,7 %	38,2	29,9	37,2	Oxidation (+16)	2 051,03	2	0,0069	3,3	369	388
18220-18222_ OuelletteM_20131010	18222_small	18222_small	Ingel18222_MGFPeaklist (F052590)	mitochondrial processing peptidase alpha subunit, putative,metallo-peptidase, Clan ME, Family M16	LinJ.21.0400	mitochondrial processing peptidase alpha subunit, putative,metallo-peptidase, Clan ME, Family M16	100,0 %	0,482%	51 278,5	22	25	52	Locus:1.1.1.4783.17 File:"Ingel18222.wiff"	TMLQVASSTFPAAVDEAAVKR	K	A	99,7 %	118	29,3	118	Oxidation (+16)	2 207,13	3	0,0038	1,7	369	389
18220-18222_ OuelletteM_20131010	18222_small	18222_small	Ingel18222_MGFPeaklist (F052590)	mitochondrial processing peptidase alpha subunit, putative,metallo-peptidase, Clan ME, Family M16	LinJ.21.0400	mitochondrial processing peptidase alpha subunit, putative,metallo-peptidase, Clan ME, Family M16	100,0 %	0,482%	51 278,5	22	25	52	Locus:1.1.1.4781.14 File:"Ingel18222.wiff"	TMLQVASSTFPAAVDEAAVKR	K	A	99,7 %	118	29,3	118	Oxidation (+16)	2 207,13	3	0,0038	1,7	369	389
18220-18222_ OuelletteM_20131010	18222_small	18222_small	Ingel18222_MGFPeaklist (F052590)	mitochondrial processing peptidase alpha subunit, putative,metallo-peptidase, Clan ME, Family M16	LinJ.21.0400	mitochondrial processing peptidase alpha subunit, putative,metallo-peptidase, Clan ME, Family M16	100,0 %	0,482%	51 278,5	22	25	52	Locus:1.1.1.4780.17 File:"Ingel18222.wiff"	TMLQVASSTFPAAVDEAAVKR	K	A	99,7 %	103	29,3	103	Oxidation (+16)	2 207,13	3	0,0038	1,7	369	389
18220-18222_ OuelletteM_20131010	18222_small	18222_small	Ingel18222_MGFPeaklist (F052590)	mitochondrial processing peptidase alpha subunit, putative,metallo-peptidase, Clan ME, Family M16	LinJ.21.0400	mitochondrial processing peptidase alpha subunit, putative,metallo-peptidase, Clan ME, Family M16	100,0 %	0,482%	51 278,5	22	25	52	Locus:1.1.1.4803.13 File:"Ingel18222.wiff"	VVSHDLDGPVASIGVYADAGPK	R	Y	99,1 %	19,7	29,7	19,7		2 166,09	3	-0,0035	-1,6	51	72
18220-18222_ OuelletteM_20131010	18222_small	18222_small	Ingel18222_MGFPeaklist (F052590)	mitochondrial processing peptidase alpha subunit, putative,metallo-peptidase, Clan ME, Family M16	LinJ.21.0400	mitochondrial processing peptidase alpha subunit, putative,metallo-peptidase, Clan ME, Family M16	100,0 %	0,482%	51 278,5	22	25	52	Locus:1.1.1.4797.14 File:"Ingel18222.wiff"	VVSHDLDGPVASIGVYADAGPK	R	Y	99,7 %	75,8	29,7	75,8		2 166,09	3	-0,0035	-1,6	51	72
18220-18222_ OuelletteM_20131010	18222_small	18222_small	Ingel18222_MGFPeaklist (F052590)	mitochondrial processing peptidase alpha subunit, putative,metallo-peptidase, Clan ME, Family M16	LinJ.21.0400	mitochondrial processing peptidase alpha subunit, putative,metallo-peptidase, Clan ME, Family M16	100,0 %	0,482%	51 278,5	22	25	52	Locus:1.1.1.4795.17 File:"Ingel18222.wiff"	VVSHDLDGPVASIGVYADAGPK	R	Y	99,7 %	77,6	29,7	77,6		2 166,09	3	-0,0035	-1,6	51	72
18220-18222_ OuelletteM_20131010	18222_small	18222_small	Ingel18222_MGFPeaklist (F052590)	mitochondrial processing peptidase alpha subunit, putative,metallo-peptidase, Clan ME, Family M16	LinJ.21.0400	mitochondrial processing peptidase alpha subunit, putative,metallo-peptidase, Clan ME, Family M16	100,0 %	0,482%	51 278,5	22	25	52	Locus:1.1.1.4785.19 File:"Ingel18222.wiff"	YDPIATPGLSYVMR	K	F	99,7 %	38,9	29,9	31,6	Oxidation (+16)	1 597,78	2	-0,0025	-1,6	73	86
18220-18222_ OuelletteM_20131010	18222_small	18222_small	Ingel18222_MGFPeaklist (F052590)	mitochondrial processing peptidase alpha subunit, putative,metallo-peptidase, Clan ME, Family M16	LinJ.21.0400	mitochondrial processing peptidase alpha subunit, putative,metallo-peptidase, Clan ME, Family M16	100,0 %	0,482%	51 278,5	22	25	52	Locus:1.1.1.4784.18 File:"Ingel18222.wiff"	YDPIATPGLSYVMR	K	F	99,7 %	55,2	29,9	51,6	Oxidation (+16)	1 597,78	2	-0,0025	-1,6	73	86
18220-18222_ OuelletteM_20131010	18221_medium	18221_medium	Ingel18221_MGFPeaklist (F052589)	mitochondrial processing peptidase alpha subunit, putative,metallo-peptidase, Clan ME, Family M16	LinJ.21.0400	mitochondrial processing peptidase alpha subunit, putative,metallo-peptidase, Clan ME, Family M16	100,0 %	0,326%	51 278,5	13	16	32	Locus:1.1.1.4854.19 File:"Ingel18221.wiff"	AAVMGTMPDMQAEVIGAVGVPTHGRDEGAK	R	Q	99,7 %	40,8	28,5	34,9	Oxidation (+16), Oxidation (+16), Oxidation (+16)	3 042,42	4	-0,0056	-1,8	283	312
18220-18222_ OuelletteM_20131010	18221_medium	18221_medium	Ingel18221_MGFPeaklist (F052589)	mitochondrial processing peptidase alpha subunit, putative,metallo-peptidase, Clan ME, Family M16	LinJ.21.0400	mitochondrial processing peptidase alpha subunit, putative,metallo-peptidase, Clan ME, Family M16	100,0 %	0,326%	51 278,5	13	16	32	Locus:1.1.1.5021.9 File:"Ingel18221.wiff"	AGSEHYGAQVFYRPYSSAGLIGYTVR	R	G	99,6 %	29,5	29,1	29,5		2 848,39	4	-0,0020	-0,69	336	361
18220-18222_ OuelletteM_20131010	18221_medium	18221_medium	Ingel18221_MGFPeaklist (F052589)	mitochondrial processing peptidase alpha subunit, putative,metallo-peptidase, Clan ME, Family M16	LinJ.21.0400	mitochondrial processing peptidase alpha subunit, putative,metallo-peptidase, Clan ME, Family M16	100,0 %	0,326%	51 278,5	13	16	32	Locus:1.1.1.5020.8 File:"Ingel18221.wiff"	AGSEHYGAQVFYRPYSSAGLIGYTVR	R	G	99,7 %	36,0	29,1	36,0		2 848,39	4	-0,0020	-0,69	336	361
18220-18222_ OuelletteM_20131010	18221_medium	18221_medium	Ingel18221_MGFPeaklist (F052589)	mitochondrial processing peptidase alpha subunit, putative,metallo-peptidase, Clan ME, Family M16	LinJ.21.0400	mitochondrial processing peptidase alpha subunit, putative,metallo-peptidase, Clan ME, Family M16	100,0 %	0,326%	51 278,5	13	16	32	Locus:1.1.1.5022.7 File:"Ingel18221.wiff"	AGSEHYGAQVFYRPYSSAGLIGYTVR	R	G	99,7 %	39,9	29,1	39,9		2 848,39	4	-0,0020	-0,69	336	361
18220-18222_ OuelletteM_20131010	18221_medium	18221_medium	Ingel18221_MGFPeaklist (F052589)	mitochondrial processing peptidase alpha subunit, putative,metallo-peptidase, Clan ME, Family M16	LinJ.21.0400	mitochondrial processing peptidase alpha subunit, putative,metallo-peptidase, Clan ME, Family M16	100,0 %	0,326%	51 278,5	13	16	32	Locus:1.1.1.4660.12 File:"Ingel18221.wiff"	EIYEEAMR	R	S	98,4 %	30,1	27,9	18,2	Oxidation (+16)	1 055,46	2	0,0055	5,2	322	329
18220-18222_ OuelletteM_20131010	18221_medium	18221_medium	Ingel18221_MGFPeaklist (F052589)	mitochondrial processing peptidase alpha subunit, putative,metallo-peptidase, Clan ME, Family M16	LinJ.21.0400	mitochondrial processing peptidase alpha subunit, putative,metallo-peptidase, Clan ME, Family M16	100,0 %	0,326%	51 278,5	13	16	32	Locus:1.1.1.5128.4 File:"Ingel18221.wiff"	EYAIDQLETVAFYKEPLGAPR	R	M	99,7 %	41,1	29,6	41,1		2 409,22	4	-0,0050	-2,1	175	195
18220-18222_ OuelletteM_20131010	18221_medium	18221_medium	Ingel18221_MGFPeaklist (F052589)	mitochondrial processing peptidase alpha subunit, putative,metallo-peptidase, Clan ME, Family M16	LinJ.21.0400	mitochondrial processing peptidase alpha subunit, putative,metallo-peptidase, Clan ME, Family M16	100,0 %	0,326%	51 278,5	13	16	32	Locus:1.1.1.5129.5 File:"Ingel18221.wiff"	EYAIDQLETVAFYKEPLGAPR	R	M	99,7 %	47,2	29,6	47,2		2 409,22	4	-0,0050	-2,1	175	195
18220-18222_ OuelletteM_20131010	18221_medium	18221_medium	Ingel18221_MGFPeaklist (F052589)	mitochondrial processing peptidase alpha subunit, putative,metallo-peptidase, Clan ME, Family M16	LinJ.21.0400	mitochondrial processing peptidase alpha subunit, putative,metallo-peptidase, Clan ME, Family M16	100,0 %	0,326%	51 278,5	13	16	32	Locus:1.1.1.5128.13 File:"Ingel18221.wiff"	EYAIDQLETVAFYKEPLGAPR	R	M	99,7 %	88,9	29,3	88,9		2 409,23	3	0,013	5,3	175	195
18220-18222_ OuelletteM_20131010	18221_medium	18221_medium	Ingel18221_MGFPeaklist (F052589)	mitochondrial processing peptidase alpha subunit, putative,metallo-peptidase, Clan ME, Family M16	LinJ.21.0400	mitochondrial processing peptidase alpha subunit, putative,metallo-peptidase, Clan ME, Family M16	100,0 %	0,326%	51 278,5	13	16	32	Locus:1.1.1.5047.6 File:"Ingel18221.wiff"	FALQTSNMDSSLFQIDR	R	T	97,0 %	17,2	29,0	17,2	Oxidation (+16)	1 987,93	3	-0,0038	-1,9	87	103
18220-18222_ OuelletteM_20131010	18221_medium	18221_medium	Ingel18221_MGFPeaklist (F052589)	mitochondrial processing peptidase alpha subunit, putative,metallo-peptidase, Clan ME, Family M16	LinJ.21.0400	mitochondrial processing peptidase alpha subunit, putative,metallo-peptidase, Clan ME, Family M16	100,0 %	0,326%	51 278,5	13	16	32	Locus:1.1.1.5042.15 File:"Ingel18221.wiff"	FALQTSNMDSSLFQIDR	R	T	99,7 %	122	29,1	118	Oxidation (+16)	1 987,93	2	-0,00044	-0,22	87	103
18220-18222_ OuelletteM_20131010	18221_medium	18221_medium	Ingel18221_MGFPeaklist (F052589)	mitochondrial processing peptidase alpha subunit, putative,metallo-peptidase, Clan ME, Family M16	LinJ.21.0400	mitochondrial processing peptidase alpha subunit, putative,metallo-peptidase, Clan ME, Family M16	100,0 %	0,326%	51 278,5	13	16	32	Locus:1.1.1.5043.19 File:"Ingel18221.wiff"	FALQTSNMDSSLFQIDR	R	T	99,7 %	120	29,1	119	Oxidation (+16)	1 987,93	2	-0,00044	-0,22	87	103
18220-18222_ OuelletteM_20131010	18221_medium	18221_medium	Ingel18221_MGFPeaklist (F052589)	mitochondrial processing peptidase alpha subunit, putative,metallo-peptidase, Clan ME, Family M16	LinJ.21.0400	mitochondrial processing peptidase alpha subunit, putative,metallo-peptidase, Clan ME, Family M16	100,0 %	0,326%	51 278,5	13	16	32	Locus:1.1.1.4652.13 File:"Ingel18221.wiff"	FHESDIER	R	F	97,0 %	36,5	30,3	10,8		1 031,47	2	0,0066	6,4	149	156
18220-18222_ OuelletteM_20131010	18221_medium	18221_medium	Ingel18221_MGFPeaklist (F052589)	mitochondrial processing peptidase alpha subunit, putative,metallo-peptidase, Clan ME, Family M16	LinJ.21.0400	mitochondrial processing peptidase alpha subunit, putative,metallo-peptidase, Clan ME, Family M16	100,0 %	0,326%	51 278,5	13	16	32	Locus:1.1.1.4662.16 File:"Ingel18221.wiff"	FHESDIER	R	F	97,9 %	32,9	30,3	18,0		1 031,47	2	0,0066	6,4	149	156
18220-18222_ OuelletteM_20131010	18221_medium	18221_medium	Ingel18221_MGFPeaklist (F052589)	mitochondrial processing peptidase alpha subunit, putative,metallo-peptidase, Clan ME, Family M16	LinJ.21.0400	mitochondrial processing peptidase alpha subunit, putative,metallo-peptidase, Clan ME, Family M16	100,0 %	0,326%	51 278,5	13	16	32	Locus:1.1.1.4653.12 File:"Ingel18221.wiff"	FHESDIER	R	F	99,0 %	39,3	30,3	26,4		1 031,47	2	0,0066	6,4	149	156
18220-18222_ OuelletteM_20131010	18221_medium	18221_medium	Ingel18221_MGFPeaklist (F052589)	mitochondrial processing peptidase alpha subunit, putative,metallo-peptidase, Clan ME, Family M16	LinJ.21.0400	mitochondrial processing peptidase alpha subunit, putative,metallo-peptidase, Clan ME, Family M16	100,0 %	0,326%	51 278,5	13	16	32	Locus:1.1.1.4660.10 File:"Ingel18221.wiff"	FHESDIER	R	F	99,0 %	44,3	30,3	28,8		1 031,47	2	0,0066	6,4	149	156
18220-18222_ OuelletteM_20131010	18221_medium	18221_medium	Ingel18221_MGFPeaklist (F052589)	mitochondrial processing peptidase alpha subunit, putative,metallo-peptidase, Clan ME, Family M16	LinJ.21.0400	mitochondrial processing peptidase alpha subunit, putative,metallo-peptidase, Clan ME, Family M16	100,0 %	0,326%	51 278,5	13	16	32	Locus:1.1.1.4683.13 File:"Ingel18221.wiff"	FRDTMDNQLEEMR	R	W	97,1 %	31,6	25,1	22,4	Oxidation (+16), Oxidation (+16)	1 715,71	3	-0,013	-7,8	157	169
18220-18222_ OuelletteM_20131010	18221_medium	18221_medium	Ingel18221_MGFPeaklist (F052589)	mitochondrial processing peptidase alpha subunit, putative,metallo-peptidase, Clan ME, Family M16	LinJ.21.0400	mitochondrial processing peptidase alpha subunit, putative,metallo-peptidase, Clan ME, Family M16	100,0 %	0,326%	51 278,5	13	16	32	Locus:1.1.1.4682.17 File:"Ingel18221.wiff"	FRDTMDNQLEEMR	R	W	97,6 %	32,4	25,1	29,2	Oxidation (+16), Oxidation (+16)	1 715,71	3	-0,013	-7,8	157	169
18220-18222_ OuelletteM_20131010	18221_medium	18221_medium	Ingel18221_MGFPeaklist (F052589)	mitochondrial processing peptidase alpha subunit, putative,metallo-peptidase, Clan ME, Family M16	LinJ.21.0400	mitochondrial processing peptidase alpha subunit, putative,metallo-peptidase, Clan ME, Family M16	100,0 %	0,326%	51 278,5	13	16	32	Locus:1.1.1.4789.16 File:"Ingel18221.wiff"	FRDTMDNQLEEMRWQNPR	R	E	99,5 %	50,0	26,4	10,2	Oxidation (+16), Deamidated (+1), Oxidation (+16)	2 398,04	4	-0,0023	-0,97	157	174
18220-18222_ OuelletteM_20131010	18221_medium	18221_medium	Ingel18221_MGFPeaklist (F052589)	mitochondrial processing peptidase alpha subunit, putative,metallo-peptidase, Clan ME, Family M16	LinJ.21.0400	mitochondrial processing peptidase alpha subunit, putative,metallo-peptidase, Clan ME, Family M16	100,0 %	0,326%	51 278,5	13	16	32	Locus:1.1.1.4790.15 File:"Ingel18221.wiff"	FRDTMDNQLEEMRWQNPR	R	E	99,7 %	43,5	27,2	43,5	Oxidation (+16), Oxidation (+16)	2 397,07	4	0,0061	2,5	157	174
18220-18222_ OuelletteM_20131010	18221_medium	18221_medium	Ingel18221_MGFPeaklist (F052589)	mitochondrial processing peptidase alpha subunit, putative,metallo-peptidase, Clan ME, Family M16	LinJ.21.0400	mitochondrial processing peptidase alpha subunit, putative,metallo-peptidase, Clan ME, Family M16	100,0 %	0,326%	51 278,5	13	16	32	Locus:1.1.1.4791.12 File:"Ingel18221.wiff"	FRDTMDNQLEEMRWQNPR	R	E	99,7 %	63,5	27,0	63,5	Oxidation (+16), Oxidation (+16)	2 397,06	4	0,00090	0,37	157	174
18220-18222_ OuelletteM_20131010	18221_medium	18221_medium	Ingel18221_MGFPeaklist (F052589)	mitochondrial processing peptidase alpha subunit, putative,metallo-peptidase, Clan ME, Family M16	LinJ.21.0400	mitochondrial processing peptidase alpha subunit, putative,metallo-peptidase, Clan ME, Family M16	100,0 %	0,326%	51 278,5	13	16	32	Locus:1.1.1.4749.15 File:"Ingel18221.wiff"	LSHSNEAAQFYAGR	K	Q	99,7 %	53,1	29,7	36,6		1 549,72	3	-0,0034	-2,2	261	274
18220-18222_ OuelletteM_20131010	18221_medium	18221_medium	Ingel18221_MGFPeaklist (F052589)	mitochondrial processing peptidase alpha subunit, putative,metallo-peptidase, Clan ME, Family M16	LinJ.21.0400	mitochondrial processing peptidase alpha subunit, putative,metallo-peptidase, Clan ME, Family M16	100,0 %	0,326%	51 278,5	13	16	32	Locus:1.1.1.4748.13 File:"Ingel18221.wiff"	LSHSNEAAQFYAGR	K	Q	99,7 %	61,0	29,7	36,1		1 549,72	3	-0,0034	-2,2	261	274
18220-18222_ OuelletteM_20131010	18221_medium	18221_medium	Ingel18221_MGFPeaklist (F052589)	mitochondrial processing peptidase alpha subunit, putative,metallo-peptidase, Clan ME, Family M16	LinJ.21.0400	mitochondrial processing peptidase alpha subunit, putative,metallo-peptidase, Clan ME, Family M16	100,0 %	0,326%	51 278,5	13	16	32	Locus:1.1.1.4769.9 File:"Ingel18221.wiff"	QYATALVTR	K	E	99,7 %	50,4	29,1	38,4		1 021,55	2	-0,0026	-2,6	313	321
18220-18222_ OuelletteM_20131010	18221_medium	18221_medium	Ingel18221_MGFPeaklist (F052589)	mitochondrial processing peptidase alpha subunit, putative,metallo-peptidase, Clan ME, Family M16	LinJ.21.0400	mitochondrial processing peptidase alpha subunit, putative,metallo-peptidase, Clan ME, Family M16	100,0 %	0,326%	51 278,5	13	16	32	Locus:1.1.1.4770.9 File:"Ingel18221.wiff"	QYATALVTR	K	E	99,7 %	52,5	29,1	35,5		1 021,55	2	-0,0026	-2,6	313	321
18220-18222_ OuelletteM_20131010	18221_medium	18221_medium	Ingel18221_MGFPeaklist (F052589)	mitochondrial processing peptidase alpha subunit, putative,metallo-peptidase, Clan ME, Family M16	LinJ.21.0400	mitochondrial processing peptidase alpha subunit, putative,metallo-peptidase, Clan ME, Family M16	100,0 %	0,326%	51 278,5	13	16	32	Locus:1.1.1.4957.12 File:"Ingel18221.wiff"	TMLQVASSTFPAAVDEAAVKR	K	A	99,7 %	74,8	29,4	74,8	Oxidation (+16)	2 207,12	3	-0,0034	-1,5	369	389
18220-18222_ OuelletteM_20131010	18221_medium	18221_medium	Ingel18221_MGFPeaklist (F052589)	mitochondrial processing peptidase alpha subunit, putative,metallo-peptidase, Clan ME, Family M16	LinJ.21.0400	mitochondrial processing peptidase alpha subunit, putative,metallo-peptidase, Clan ME, Family M16	100,0 %	0,326%	51 278,5	13	16	32	Locus:1.1.1.4953.11 File:"Ingel18221.wiff"	TMLQVASSTFPAAVDEAAVKR	K	A	99,7 %	99,0	29,4	92,9	Oxidation (+16)	2 207,12	3	-0,0034	-1,5	369	389
18220-18222_ OuelletteM_20131010	18221_medium	18221_medium	Ingel18221_MGFPeaklist (F052589)	mitochondrial processing peptidase alpha subunit, putative,metallo-peptidase, Clan ME, Family M16	LinJ.21.0400	mitochondrial processing peptidase alpha subunit, putative,metallo-peptidase, Clan ME, Family M16	100,0 %	0,326%	51 278,5	13	16	32	Locus:1.1.1.4956.18 File:"Ingel18221.wiff"	TMLQVASSTFPAAVDEAAVKR	K	A	99,7 %	102	29,4	98,4	Oxidation (+16)	2 207,12	3	-0,0034	-1,5	369	389
18220-18222_ OuelletteM_20131010	18221_medium	18221_medium	Ingel18221_MGFPeaklist (F052589)	mitochondrial processing peptidase alpha subunit, putative,metallo-peptidase, Clan ME, Family M16	LinJ.21.0400	mitochondrial processing peptidase alpha subunit, putative,metallo-peptidase, Clan ME, Family M16	100,0 %	0,326%	51 278,5	13	16	32	Locus:1.1.1.4967.11 File:"Ingel18221.wiff"	VVSHDLDGPVASIGVYADAGPK	R	Y	99,6 %	29,4	29,7	29,4		2 166,10	3	0,00040	0,19	51	72
18220-18222_ OuelletteM_20131010	18221_medium	18221_medium	Ingel18221_MGFPeaklist (F052589)	mitochondrial processing peptidase alpha subunit, putative,metallo-peptidase, Clan ME, Family M16	LinJ.21.0400	mitochondrial processing peptidase alpha subunit, putative,metallo-peptidase, Clan ME, Family M16	100,0 %	0,326%	51 278,5	13	16	32	Locus:1.1.1.4968.14 File:"Ingel18221.wiff"	VVSHDLDGPVASIGVYADAGPK	R	Y	99,7 %	79,8	29,7	79,4		2 166,10	3	0,00040	0,19	51	72
18220-18222_ OuelletteM_20131010	18221_medium	18221_medium	Ingel18221_MGFPeaklist (F052589)	mitochondrial processing peptidase alpha subunit, putative,metallo-peptidase, Clan ME, Family M16	LinJ.21.0400	mitochondrial processing peptidase alpha subunit, putative,metallo-peptidase, Clan ME, Family M16	100,0 %	0,326%	51 278,5	13	16	32	Locus:1.1.1.4969.14 File:"Ingel18221.wiff"	VVSHDLDGPVASIGVYADAGPK	R	Y	99,7 %	85,3	29,7	82,8		2 166,10	3	0,00040	0,19	51	72
18220-18222_ OuelletteM_20131010	18221_medium	18221_medium	Ingel18221_MGFPeaklist (F052589)	mitochondrial processing peptidase alpha subunit, putative,metallo-peptidase, Clan ME, Family M16	LinJ.21.0400	mitochondrial processing peptidase alpha subunit, putative,metallo-peptidase, Clan ME, Family M16	100,0 %	0,326%	51 278,5	13	16	32	Locus:1.1.1.4960.19 File:"Ingel18221.wiff"	YDPIATPGLSYVMR	K	F	99,7 %	36,3	29,9	23,3	Oxidation (+16)	1 597,78	2	-0,0045	-2,8	73	86
18220-18222_ OuelletteM_20131010	18221_medium	18221_medium	Ingel18221_MGFPeaklist (F052589)	mitochondrial processing peptidase alpha subunit, putative,metallo-peptidase, Clan ME, Family M16	LinJ.21.0400	mitochondrial processing peptidase alpha subunit, putative,metallo-peptidase, Clan ME, Family M16	100,0 %	0,326%	51 278,5	13	16	32	Locus:1.1.1.4961.17 File:"Ingel18221.wiff"	YDPIATPGLSYVMR	K	F	99,7 %	56,7	29,9	45,5	Oxidation (+16)	1 597,78	2	-0,0045	-2,8	73	86
