# Supplementary material for: Mitochondrial Proteomics of Antimony and Miltefosine Resistant Leishmania infantum
Source: Proteomes. 2015 Oct 21;3(4):328–46. doi: 10.3390/proteomes3040328 (PMC5217391; doi:10.3390/proteomes3040328)
Supplement: Supplementary File 1 [file proteomes-03-00328-s001.zip › proteomes-03-00328-supplementary/Supplementary File 2/proteins/LinJ.21.0610.xls]

Experiment name	Biological sample category	Biological sample name	MS/MS sample name	Protein group	Protein accession number	Protein name	Protein identification probability	Protein percentage of total spectra	Protein molecular weight (AMU)	Number of unique peptides	Number of unique spectra	Number of total spectra	Spectrum name	Peptide sequence	Previous amino acid	Next amino acid	Peptide identification probability	Mascot Ion score	Mascot Identity score	Mascot Delta Ion score	Modifications identified by spectrum	Actual peptide mass (AMU)	Spectrum charge	Actual minus calculated peptide mass (AMU)	Actual minus calculated peptide mass (PPM)	Peptide start index	Peptide stop index
18220-18222_ OuelletteM_20131010	18222_small	18222_small	Ingel18222_MGFPeaklist (F052590)	dihydrolipoamide acetyltransferase precursorlike protein	LinJ.21.0610	dihydrolipoamide acetyltransferase precursorlike protein	100,0 %	0,0649%	40 164,1	2	3	7	Locus:1.1.1.4819.19 File:"Ingel18222.wiff"	IAAGLEPSALAGIAPSGK	R	G	99,7 %	29,5	27,3	28,8		1 621,91	2	0,0043	2,6	282	299
18220-18222_ OuelletteM_20131010	18222_small	18222_small	Ingel18222_MGFPeaklist (F052590)	dihydrolipoamide acetyltransferase precursorlike protein	LinJ.21.0610	dihydrolipoamide acetyltransferase precursorlike protein	100,0 %	0,0649%	40 164,1	2	3	7	Locus:1.1.1.4818.20 File:"Ingel18222.wiff"	IAAGLEPSALAGIAPSGK	R	G	99,7 %	35,7	27,3	29,7		1 621,91	2	0,0043	2,6	282	299
18220-18222_ OuelletteM_20131010	18222_small	18222_small	Ingel18222_MGFPeaklist (F052590)	dihydrolipoamide acetyltransferase precursorlike protein	LinJ.21.0610	dihydrolipoamide acetyltransferase precursorlike protein	100,0 %	0,0649%	40 164,1	2	3	7	Locus:1.1.1.4816.17 File:"Ingel18222.wiff"	IAAGLEPSALAGIAPSGK	R	G	99,7 %	75,7	27,3	75,7		1 621,91	2	0,0043	2,6	282	299
18220-18222_ OuelletteM_20131010	18222_small	18222_small	Ingel18222_MGFPeaklist (F052590)	dihydrolipoamide acetyltransferase precursorlike protein	LinJ.21.0610	dihydrolipoamide acetyltransferase precursorlike protein	100,0 %	0,0649%	40 164,1	2	3	7	Locus:1.1.1.4483.17 File:"Ingel18222.wiff"	IYCGNGQSAPVAK	K	T	98,0 %	37,0	29,8	13,1	Carbamidomethyl (+57), Deamidated (+1)	1 364,65	2	0,010	7,4	70	82
18220-18222_ OuelletteM_20131010	18222_small	18222_small	Ingel18222_MGFPeaklist (F052590)	dihydrolipoamide acetyltransferase precursorlike protein	LinJ.21.0610	dihydrolipoamide acetyltransferase precursorlike protein	100,0 %	0,0649%	40 164,1	2	3	7	Locus:1.1.1.4482.19 File:"Ingel18222.wiff"	IYCGNGQSAPVAK	K	T	99,3 %	55,8	29,8	15,2	Carbamidomethyl (+57), Deamidated (+1)	1 364,65	2	0,010	7,4	70	82
18220-18222_ OuelletteM_20131010	18222_small	18222_small	Ingel18222_MGFPeaklist (F052590)	dihydrolipoamide acetyltransferase precursorlike protein	LinJ.21.0610	dihydrolipoamide acetyltransferase precursorlike protein	100,0 %	0,0649%	40 164,1	2	3	7	Locus:1.1.1.4474.13 File:"Ingel18222.wiff"	IYCGNGQSAPVAK	K	T	99,7 %	67,9	30,0	67,9	Carbamidomethyl (+57)	1 363,66	2	0,0055	4,0	70	82
18220-18222_ OuelletteM_20131010	18222_small	18222_small	Ingel18222_MGFPeaklist (F052590)	dihydrolipoamide acetyltransferase precursorlike protein	LinJ.21.0610	dihydrolipoamide acetyltransferase precursorlike protein	100,0 %	0,0649%	40 164,1	2	3	7	Locus:1.1.1.4477.21 File:"Ingel18222.wiff"	IYCGNGQSAPVAK	K	T	99,7 %	82,2	30,0	81,0	Carbamidomethyl (+57)	1 363,66	2	0,0055	4,0	70	82
18220-18222_ OuelletteM_20131010	18220_large	18220_large	Ingel18220_MGFPeaklist (F052591)	dihydrolipoamide acetyltransferase precursorlike protein	LinJ.21.0610	dihydrolipoamide acetyltransferase precursorlike protein	100,0 %	0,0294%	40 164,1	1	1	2	Locus:1.1.1.5020.10 File:"Ingel18220.wiff"	IAAGLEPSALAGIAPSGK	R	G	99,7 %	69,0	27,3	69,0		1 621,91	2	0,0021	1,3	282	299
18220-18222_ OuelletteM_20131010	18220_large	18220_large	Ingel18220_MGFPeaklist (F052591)	dihydrolipoamide acetyltransferase precursorlike protein	LinJ.21.0610	dihydrolipoamide acetyltransferase precursorlike protein	100,0 %	0,0294%	40 164,1	1	1	2	Locus:1.1.1.5022.17 File:"Ingel18220.wiff"	IAAGLEPSALAGIAPSGK	R	G	99,7 %	74,2	27,3	74,2		1 621,91	2	0,0021	1,3	282	299
18220-18222_ OuelletteM_20131010	18221_medium	18221_medium	Ingel18221_MGFPeaklist (F052589)	dihydrolipoamide acetyltransferase precursorlike protein	LinJ.21.0610	dihydrolipoamide acetyltransferase precursorlike protein	100,0 %	0,265%	40 164,1	9	12	26	Locus:1.1.1.5031.18 File:"Ingel18221.wiff"	AAAKPAAPAAVSGDIYNVVLKPGPVYK	K	S	99,4 %	24,6	25,0	24,5		2 666,49	3	0,0067	2,5	341	367
18220-18222_ OuelletteM_20131010	18221_medium	18221_medium	Ingel18221_MGFPeaklist (F052589)	dihydrolipoamide acetyltransferase precursorlike protein	LinJ.21.0610	dihydrolipoamide acetyltransferase precursorlike protein	100,0 %	0,265%	40 164,1	9	12	26	Locus:1.1.1.5029.4 File:"Ingel18221.wiff"	AAAKPAAPAAVSGDIYNVVLKPGPVYK	K	S	99,7 %	56,9	25,0	56,9		2 666,48	4	-0,0021	-0,78	341	367
18220-18222_ OuelletteM_20131010	18221_medium	18221_medium	Ingel18221_MGFPeaklist (F052589)	dihydrolipoamide acetyltransferase precursorlike protein	LinJ.21.0610	dihydrolipoamide acetyltransferase precursorlike protein	100,0 %	0,265%	40 164,1	9	12	26	Locus:1.1.1.5031.8 File:"Ingel18221.wiff"	AAAKPAAPAAVSGDIYNVVLKPGPVYK	K	S	99,7 %	58,1	25,0	58,1		2 666,48	4	-0,0021	-0,78	341	367
18220-18222_ OuelletteM_20131010	18221_medium	18221_medium	Ingel18221_MGFPeaklist (F052589)	dihydrolipoamide acetyltransferase precursorlike protein	LinJ.21.0610	dihydrolipoamide acetyltransferase precursorlike protein	100,0 %	0,265%	40 164,1	9	12	26	Locus:1.1.1.5030.9 File:"Ingel18221.wiff"	AAAKPAAPAAVSGDIYNVVLKPGPVYK	K	S	99,7 %	61,0	25,0	61,0		2 666,48	4	-0,0021	-0,78	341	367
18220-18222_ OuelletteM_20131010	18221_medium	18221_medium	Ingel18221_MGFPeaklist (F052589)	dihydrolipoamide acetyltransferase precursorlike protein	LinJ.21.0610	dihydrolipoamide acetyltransferase precursorlike protein	100,0 %	0,265%	40 164,1	9	12	26	Locus:1.1.1.5028.6 File:"Ingel18221.wiff"	AAAKPAAPAAVSGDIYNVVLKPGPVYK	K	S	99,7 %	62,8	25,0	62,7		2 666,48	4	-0,0021	-0,78	341	367
18220-18222_ OuelletteM_20131010	18221_medium	18221_medium	Ingel18221_MGFPeaklist (F052589)	dihydrolipoamide acetyltransferase precursorlike protein	LinJ.21.0610	dihydrolipoamide acetyltransferase precursorlike protein	100,0 %	0,265%	40 164,1	9	12	26	Locus:1.1.1.4924.14 File:"Ingel18221.wiff"	FLKSDFSGQPGFDYNDTAPAR	R	A	99,5 %	28,3	29,2	25,6		2 332,08	3	-0,000098	-0,042	303	323
18220-18222_ OuelletteM_20131010	18221_medium	18221_medium	Ingel18221_MGFPeaklist (F052589)	dihydrolipoamide acetyltransferase precursorlike protein	LinJ.21.0610	dihydrolipoamide acetyltransferase precursorlike protein	100,0 %	0,265%	40 164,1	9	12	26	Locus:1.1.1.4916.14 File:"Ingel18221.wiff"	FLKSDFSGQPGFDYNDTAPAR	R	A	99,7 %	68,7	29,2	68,2		2 332,08	3	-0,000098	-0,042	303	323
18220-18222_ OuelletteM_20131010	18221_medium	18221_medium	Ingel18221_MGFPeaklist (F052589)	dihydrolipoamide acetyltransferase precursorlike protein	LinJ.21.0610	dihydrolipoamide acetyltransferase precursorlike protein	100,0 %	0,265%	40 164,1	9	12	26	Locus:1.1.1.4917.15 File:"Ingel18221.wiff"	FLKSDFSGQPGFDYNDTAPAR	R	A	99,7 %	80,5	29,2	79,2		2 332,08	3	-0,000098	-0,042	303	323
18220-18222_ OuelletteM_20131010	18221_medium	18221_medium	Ingel18221_MGFPeaklist (F052589)	dihydrolipoamide acetyltransferase precursorlike protein	LinJ.21.0610	dihydrolipoamide acetyltransferase precursorlike protein	100,0 %	0,265%	40 164,1	9	12	26	Locus:1.1.1.4823.21 File:"Ingel18221.wiff"	HYGGSLDAAVAASGPSVAR	K	I	99,7 %	115	30,0	106		1 784,90	2	0,015	8,3	263	281
18220-18222_ OuelletteM_20131010	18221_medium	18221_medium	Ingel18221_MGFPeaklist (F052589)	dihydrolipoamide acetyltransferase precursorlike protein	LinJ.21.0610	dihydrolipoamide acetyltransferase precursorlike protein	100,0 %	0,265%	40 164,1	9	12	26	Locus:1.1.1.4824.13 File:"Ingel18221.wiff"	HYGGSLDAAVAASGPSVAR	K	I	99,7 %	64,9	30,0	58,2		1 784,88	3	-0,0023	-1,3	263	281
18220-18222_ OuelletteM_20131010	18221_medium	18221_medium	Ingel18221_MGFPeaklist (F052589)	dihydrolipoamide acetyltransferase precursorlike protein	LinJ.21.0610	dihydrolipoamide acetyltransferase precursorlike protein	100,0 %	0,265%	40 164,1	9	12	26	Locus:1.1.1.4985.15 File:"Ingel18221.wiff"	IAAGLEPSALAGIAPSGK	R	G	99,7 %	61,1	27,2	58,3		1 621,91	2	0,0053	3,3	282	299
18220-18222_ OuelletteM_20131010	18221_medium	18221_medium	Ingel18221_MGFPeaklist (F052589)	dihydrolipoamide acetyltransferase precursorlike protein	LinJ.21.0610	dihydrolipoamide acetyltransferase precursorlike protein	100,0 %	0,265%	40 164,1	9	12	26	Locus:1.1.1.4988.14 File:"Ingel18221.wiff"	IAAGLEPSALAGIAPSGK	R	G	99,7 %	91,5	27,2	90,0		1 621,91	2	0,0053	3,3	282	299
18220-18222_ OuelletteM_20131010	18221_medium	18221_medium	Ingel18221_MGFPeaklist (F052589)	dihydrolipoamide acetyltransferase precursorlike protein	LinJ.21.0610	dihydrolipoamide acetyltransferase precursorlike protein	100,0 %	0,265%	40 164,1	9	12	26	Locus:1.1.1.4987.17 File:"Ingel18221.wiff"	IAAGLEPSALAGIAPSGK	R	G	99,7 %	110	27,2	102		1 621,91	2	0,0053	3,3	282	299
18220-18222_ OuelletteM_20131010	18221_medium	18221_medium	Ingel18221_MGFPeaklist (F052589)	dihydrolipoamide acetyltransferase precursorlike protein	LinJ.21.0610	dihydrolipoamide acetyltransferase precursorlike protein	100,0 %	0,265%	40 164,1	9	12	26	Locus:1.1.1.4962.6 File:"Ingel18221.wiff"	IAAGLEPSALAGIAPSGKGGR	R	F	99,7 %	41,4	27,8	41,4		1 892,04	3	-0,011	-5,9	282	302
18220-18222_ OuelletteM_20131010	18221_medium	18221_medium	Ingel18221_MGFPeaklist (F052589)	dihydrolipoamide acetyltransferase precursorlike protein	LinJ.21.0610	dihydrolipoamide acetyltransferase precursorlike protein	100,0 %	0,265%	40 164,1	9	12	26	Locus:1.1.1.4658.15 File:"Ingel18221.wiff"	IYCGNGQSAPVAK	K	T	99,4 %	39,4	29,6	10,5	Carbamidomethyl (+57), Deamidated (+1)	1 364,64	2	-0,00010	-0,076	70	82
18220-18222_ OuelletteM_20131010	18221_medium	18221_medium	Ingel18221_MGFPeaklist (F052589)	dihydrolipoamide acetyltransferase precursorlike protein	LinJ.21.0610	dihydrolipoamide acetyltransferase precursorlike protein	100,0 %	0,265%	40 164,1	9	12	26	Locus:1.1.1.4650.11 File:"Ingel18221.wiff"	IYCGNGQSAPVAK	K	T	99,6 %	80,3	29,6	11,1	Carbamidomethyl (+57), Deamidated (+1)	1 364,64	2	-0,00010	-0,076	70	82
18220-18222_ OuelletteM_20131010	18221_medium	18221_medium	Ingel18221_MGFPeaklist (F052589)	dihydrolipoamide acetyltransferase precursorlike protein	LinJ.21.0610	dihydrolipoamide acetyltransferase precursorlike protein	100,0 %	0,265%	40 164,1	9	12	26	Locus:1.1.1.4657.13 File:"Ingel18221.wiff"	IYCGNGQSAPVAK	K	T	99,6 %	66,1	29,6	11,2	Carbamidomethyl (+57), Deamidated (+1)	1 364,64	2	-0,00010	-0,076	70	82
18220-18222_ OuelletteM_20131010	18221_medium	18221_medium	Ingel18221_MGFPeaklist (F052589)	dihydrolipoamide acetyltransferase precursorlike protein	LinJ.21.0610	dihydrolipoamide acetyltransferase precursorlike protein	100,0 %	0,265%	40 164,1	9	12	26	Locus:1.1.1.4649.8 File:"Ingel18221.wiff"	IYCGNGQSAPVAK	K	T	99,7 %	71,2	29,6	15,6	Carbamidomethyl (+57), Deamidated (+1)	1 364,64	2	-0,00010	-0,076	70	82
18220-18222_ OuelletteM_20131010	18221_medium	18221_medium	Ingel18221_MGFPeaklist (F052589)	dihydrolipoamide acetyltransferase precursorlike protein	LinJ.21.0610	dihydrolipoamide acetyltransferase precursorlike protein	100,0 %	0,265%	40 164,1	9	12	26	Locus:1.1.1.4648.14 File:"Ingel18221.wiff"	IYCGNGQSAPVAK	K	T	99,7 %	47,6	30,0	43,5	Carbamidomethyl (+57)	1 363,66	2	0,0023	1,7	70	82
18220-18222_ OuelletteM_20131010	18221_medium	18221_medium	Ingel18221_MGFPeaklist (F052589)	dihydrolipoamide acetyltransferase precursorlike protein	LinJ.21.0610	dihydrolipoamide acetyltransferase precursorlike protein	100,0 %	0,265%	40 164,1	9	12	26	Locus:1.1.1.4641.13 File:"Ingel18221.wiff"	IYCGNGQSAPVAK	K	T	99,7 %	75,4	30,0	71,4	Carbamidomethyl (+57)	1 363,66	2	0,0023	1,7	70	82
18220-18222_ OuelletteM_20131010	18221_medium	18221_medium	Ingel18221_MGFPeaklist (F052589)	dihydrolipoamide acetyltransferase precursorlike protein	LinJ.21.0610	dihydrolipoamide acetyltransferase precursorlike protein	100,0 %	0,265%	40 164,1	9	12	26	Locus:1.1.1.4640.11 File:"Ingel18221.wiff"	IYCGNGQSAPVAK	K	T	99,7 %	89,4	30,0	80,7	Carbamidomethyl (+57)	1 363,66	2	0,0023	1,7	70	82
18220-18222_ OuelletteM_20131010	18221_medium	18221_medium	Ingel18221_MGFPeaklist (F052589)	dihydrolipoamide acetyltransferase precursorlike protein	LinJ.21.0610	dihydrolipoamide acetyltransferase precursorlike protein	100,0 %	0,265%	40 164,1	9	12	26	Locus:1.1.1.4847.12 File:"Ingel18221.wiff"	SDFSGQPGFDYNDTAPAR	K	A	99,7 %	63,5	27,5	61,1		1 943,85	2	0,024	12	306	323
18220-18222_ OuelletteM_20131010	18221_medium	18221_medium	Ingel18221_MGFPeaklist (F052589)	dihydrolipoamide acetyltransferase precursorlike protein	LinJ.21.0610	dihydrolipoamide acetyltransferase precursorlike protein	100,0 %	0,265%	40 164,1	9	12	26	Locus:1.1.1.4848.21 File:"Ingel18221.wiff"	SDFSGQPGFDYNDTAPAR	K	A	99,7 %	84,4	27,5	79,6		1 943,85	2	0,024	12	306	323
18220-18222_ OuelletteM_20131010	18221_medium	18221_medium	Ingel18221_MGFPeaklist (F052589)	dihydrolipoamide acetyltransferase precursorlike protein	LinJ.21.0610	dihydrolipoamide acetyltransferase precursorlike protein	100,0 %	0,265%	40 164,1	9	12	26	Locus:1.1.1.4790.8 File:"Ingel18221.wiff"	SVSDTALLK	K	K	99,5 %	33,1	30,1	15,8		932,52	2	-0,0013	-1,4	368	376
18220-18222_ OuelletteM_20131010	18221_medium	18221_medium	Ingel18221_MGFPeaklist (F052589)	dihydrolipoamide acetyltransferase precursorlike protein	LinJ.21.0610	dihydrolipoamide acetyltransferase precursorlike protein	100,0 %	0,265%	40 164,1	9	12	26	Locus:1.1.1.4913.20 File:"Ingel18221.wiff"	VANYYPEDAVGGPPASAADPSAAAAAAASARPAASAASAK	K	H	99,6 %	34,9	28,1	34,9		3 612,72	4	-0,024	-6,6	223	262
18220-18222_ OuelletteM_20131010	18221_medium	18221_medium	Ingel18221_MGFPeaklist (F052589)	dihydrolipoamide acetyltransferase precursorlike protein	LinJ.21.0610	dihydrolipoamide acetyltransferase precursorlike protein	100,0 %	0,265%	40 164,1	9	12	26	Locus:1.1.1.4912.18 File:"Ingel18221.wiff"	VANYYPEDAVGGPPASAADPSAAAAAAASARPAASAASAK	K	H	99,7 %	45,2	28,1	45,2		3 612,72	4	-0,024	-6,6	223	262
