# Supplementary material for: Mitochondrial Proteomics of Antimony and Miltefosine Resistant Leishmania infantum
Source: Proteomes. 2015 Oct 21;3(4):328–46. doi: 10.3390/proteomes3040328 (PMC5217391; doi:10.3390/proteomes3040328)
Supplement: Supplementary File 1 [file proteomes-03-00328-s001.zip › proteomes-03-00328-supplementary/Supplementary File 2/proteins/LinJ.21.2240.xls]

Experiment name	Biological sample category	Biological sample name	MS/MS sample name	Protein group	Protein accession number	Protein name	Protein identification probability	Protein percentage of total spectra	Protein molecular weight (AMU)	Number of unique peptides	Number of unique spectra	Number of total spectra	Spectrum name	Peptide sequence	Previous amino acid	Next amino acid	Peptide identification probability	Mascot Ion score	Mascot Identity score	Mascot Delta Ion score	Modifications identified by spectrum	Actual peptide mass (AMU)	Spectrum charge	Actual minus calculated peptide mass (AMU)	Actual minus calculated peptide mass (PPM)	Peptide start index	Peptide stop index
18220-18222_ OuelletteM_20131010	18222_small	18222_small	Ingel18222_MGFPeaklist (F052590)	beta tubulin	LinJ.21.2240	beta tubulin	97,9 %	0,00928%	49 735,2	1	1	1	Locus:1.1.1.4962.7 File:"Ingel18222.wiff"	AGPYGQLFRPDNFIFGQSGAGNNWAK	R	G	99,7 %	32,0	29,3	32,0		2 811,35	4	-0,0015	-0,52	78	103
18220-18222_ OuelletteM_20131010	18222_small	18222_small	Ingel18222_MGFPeaklist (F052590)	beta tubulin	LinJ.21.2240	beta tubulin	97,9 %	0,00928%	49 735,2	1	1	1	Locus:1.1.1.4961.16 File:"Ingel18222.wiff"	AGPYGQLFRPDNFIFGQSGAGNNWAK	R	G	99,7 %	44,6	29,3	44,6		2 811,35	3	0,0024	0,85	78	103
18220-18222_ OuelletteM_20131010	18222_small	18222_small	Ingel18222_MGFPeaklist (F052590)	beta tubulin	LinJ.21.2240	beta tubulin	97,9 %	0,00928%	49 735,2	1	1	1	Locus:1.1.1.4960.19 File:"Ingel18222.wiff"	AGPYGQLFRPDNFIFGQSGAGNNWAK	R	G	99,7 %	48,9	29,3	48,9		2 811,35	3	0,0024	0,85	78	103
18220-18222_ OuelletteM_20131010	18222_small	18222_small	Ingel18222_MGFPeaklist (F052590)	beta tubulin	LinJ.21.2240	beta tubulin	97,9 %	0,00928%	49 735,2	1	1	1	Locus:1.1.1.4688.11 File:"Ingel18222.wiff"	AVLMDLEPGTMDSVR	R	A	95,9 %	34,9	29,8	31,4	Oxidation (+16), Oxidation (+16)	1 664,81	3	0,034	20	63	77
18220-18222_ OuelletteM_20131010	18222_small	18222_small	Ingel18222_MGFPeaklist (F052590)	beta tubulin	LinJ.21.2240	beta tubulin	97,9 %	0,00928%	49 735,2	1	1	1	Locus:1.1.1.4695.21 File:"Ingel18222.wiff"	AVLMDLEPGTMDSVR	R	A	99,5 %	31,9	29,4	31,9	Oxidation (+16), Oxidation (+16)	1 664,77	2	-0,0046	-2,7	63	77
18220-18222_ OuelletteM_20131010	18222_small	18222_small	Ingel18222_MGFPeaklist (F052590)	beta tubulin	LinJ.21.2240	beta tubulin	97,9 %	0,00928%	49 735,2	1	1	1	Locus:1.1.1.4696.5 File:"Ingel18222.wiff"	AVLMDLEPGTMDSVR	R	A	99,7 %	37,7	29,4	29,1	Oxidation (+16), Oxidation (+16)	1 664,77	3	-0,0013	-0,80	63	77
18220-18222_ OuelletteM_20131010	18222_small	18222_small	Ingel18222_MGFPeaklist (F052590)	beta tubulin	LinJ.21.2240	beta tubulin	97,9 %	0,00928%	49 735,2	1	1	1	Locus:1.1.1.4778.21 File:"Ingel18222.wiff"	AVLMDLEPGTMDSVR	R	A	99,7 %	54,2	29,8	35,6	Oxidation (+16)	1 648,78	2	-0,0036	-2,2	63	77
18220-18222_ OuelletteM_20131010	18222_small	18222_small	Ingel18222_MGFPeaklist (F052590)	beta tubulin	LinJ.21.2240	beta tubulin	97,9 %	0,00928%	49 735,2	1	1	1	Locus:1.1.1.4707.10 File:"Ingel18222.wiff"	AVLMDLEPGTMDSVR	R	A	99,7 %	54,8	29,4	52,5	Oxidation (+16), Oxidation (+16)	1 664,77	3	-0,0013	-0,80	63	77
18220-18222_ OuelletteM_20131010	18222_small	18222_small	Ingel18222_MGFPeaklist (F052590)	beta tubulin	LinJ.21.2240	beta tubulin	97,9 %	0,00928%	49 735,2	1	1	1	Locus:1.1.1.4701.21 File:"Ingel18222.wiff"	AVLMDLEPGTMDSVR	R	A	99,7 %	55,8	29,4	55,8	Oxidation (+16), Oxidation (+16)	1 664,77	2	-0,0046	-2,7	63	77
18220-18222_ OuelletteM_20131010	18222_small	18222_small	Ingel18222_MGFPeaklist (F052590)	beta tubulin	LinJ.21.2240	beta tubulin	97,9 %	0,00928%	49 735,2	1	1	1	Locus:1.1.1.4777.19 File:"Ingel18222.wiff"	AVLMDLEPGTMDSVR	R	A	99,7 %	56,0	29,8	35,2	Oxidation (+16)	1 648,78	2	-0,0036	-2,2	63	77
18220-18222_ OuelletteM_20131010	18222_small	18222_small	Ingel18222_MGFPeaklist (F052590)	beta tubulin	LinJ.21.2240	beta tubulin	97,9 %	0,00928%	49 735,2	1	1	1	Locus:1.1.1.4706.8 File:"Ingel18222.wiff"	AVLMDLEPGTMDSVR	R	A	99,7 %	56,8	29,4	54,1	Oxidation (+16), Oxidation (+16)	1 664,77	3	-0,0013	-0,80	63	77
18220-18222_ OuelletteM_20131010	18222_small	18222_small	Ingel18222_MGFPeaklist (F052590)	beta tubulin	LinJ.21.2240	beta tubulin	97,9 %	0,00928%	49 735,2	1	1	1	Locus:1.1.1.4717.9 File:"Ingel18222.wiff"	AVLMDLEPGTMDSVR	R	A	99,7 %	61,0	29,4	53,8	Oxidation (+16), Oxidation (+16)	1 664,77	3	-0,0013	-0,80	63	77
18220-18222_ OuelletteM_20131010	18222_small	18222_small	Ingel18222_MGFPeaklist (F052590)	beta tubulin	LinJ.21.2240	beta tubulin	97,9 %	0,00928%	49 735,2	1	1	1	Locus:1.1.1.4715.10 File:"Ingel18222.wiff"	AVLMDLEPGTMDSVR	R	A	99,7 %	61,2	29,4	59,5	Oxidation (+16), Oxidation (+16)	1 664,77	3	-0,0013	-0,80	63	77
18220-18222_ OuelletteM_20131010	18222_small	18222_small	Ingel18222_MGFPeaklist (F052590)	beta tubulin	LinJ.21.2240	beta tubulin	97,9 %	0,00928%	49 735,2	1	1	1	Locus:1.1.1.4714.9 File:"Ingel18222.wiff"	AVLMDLEPGTMDSVR	R	A	99,7 %	67,1	29,4	67,1	Oxidation (+16), Oxidation (+16)	1 664,77	3	-0,0013	-0,80	63	77
18220-18222_ OuelletteM_20131010	18222_small	18222_small	Ingel18222_MGFPeaklist (F052590)	beta tubulin	LinJ.21.2240	beta tubulin	97,9 %	0,00928%	49 735,2	1	1	1	Locus:1.1.1.4705.19 File:"Ingel18222.wiff"	AVLMDLEPGTMDSVR	R	A	99,7 %	70,0	29,4	69,5	Oxidation (+16), Oxidation (+16)	1 664,77	2	-0,0046	-2,7	63	77
18220-18222_ OuelletteM_20131010	18222_small	18222_small	Ingel18222_MGFPeaklist (F052590)	beta tubulin	LinJ.21.2240	beta tubulin	97,9 %	0,00928%	49 735,2	1	1	1	Locus:1.1.1.4712.20 File:"Ingel18222.wiff"	AVLMDLEPGTMDSVR	R	A	99,7 %	70,8	29,4	68,1	Oxidation (+16), Oxidation (+16)	1 664,77	2	-0,0046	-2,7	63	77
18220-18222_ OuelletteM_20131010	18222_small	18222_small	Ingel18222_MGFPeaklist (F052590)	beta tubulin	LinJ.21.2240	beta tubulin	97,9 %	0,00928%	49 735,2	1	1	1	Locus:1.1.1.4687.20 File:"Ingel18222.wiff"	AVLMDLEPGTMDSVR	R	A	99,7 %	71,8	29,7	71,8	Oxidation (+16), Oxidation (+16)	1 664,79	2	0,014	8,2	63	77
18220-18222_ OuelletteM_20131010	18222_small	18222_small	Ingel18222_MGFPeaklist (F052590)	beta tubulin	LinJ.21.2240	beta tubulin	97,9 %	0,00928%	49 735,2	1	1	1	Locus:1.1.1.4704.19 File:"Ingel18222.wiff"	AVLMDLEPGTMDSVR	R	A	99,7 %	73,1	29,4	68,8	Oxidation (+16), Oxidation (+16)	1 664,77	2	-0,0046	-2,7	63	77
18220-18222_ OuelletteM_20131010	18222_small	18222_small	Ingel18222_MGFPeaklist (F052590)	beta tubulin	LinJ.21.2240	beta tubulin	97,9 %	0,00928%	49 735,2	1	1	1	Locus:1.1.1.4721.19 File:"Ingel18222.wiff"	AVLMDLEPGTMDSVR	R	A	99,7 %	76,8	29,4	76,8	Oxidation (+16), Oxidation (+16)	1 664,77	2	-0,00075	-0,45	63	77
18220-18222_ OuelletteM_20131010	18222_small	18222_small	Ingel18222_MGFPeaklist (F052590)	beta tubulin	LinJ.21.2240	beta tubulin	97,9 %	0,00928%	49 735,2	1	1	1	Locus:1.1.1.4713.20 File:"Ingel18222.wiff"	AVLMDLEPGTMDSVR	R	A	99,7 %	81,2	29,4	81,2	Oxidation (+16), Oxidation (+16)	1 664,77	2	-0,0046	-2,7	63	77
18220-18222_ OuelletteM_20131010	18222_small	18222_small	Ingel18222_MGFPeaklist (F052590)	beta tubulin	LinJ.21.2240	beta tubulin	97,9 %	0,00928%	49 735,2	1	1	1	Locus:1.1.1.4720.20 File:"Ingel18222.wiff"	AVLMDLEPGTMDSVR	R	A	99,7 %	83,1	29,4	80,4	Oxidation (+16), Oxidation (+16)	1 664,77	2	-0,0046	-2,7	63	77
18220-18222_ OuelletteM_20131010	18222_small	18222_small	Ingel18222_MGFPeaklist (F052590)	beta tubulin	LinJ.21.2240	beta tubulin	97,9 %	0,00928%	49 735,2	1	1	1	Locus:1.1.1.4699.20 File:"Ingel18222.wiff"	AVLMDLEPGTMDSVR	R	A	99,7 %	84,5	29,4	82,5	Oxidation (+16), Oxidation (+16)	1 664,77	2	-0,0046	-2,7	63	77
18220-18222_ OuelletteM_20131010	18222_small	18222_small	Ingel18222_MGFPeaklist (F052590)	beta tubulin	LinJ.21.2240	beta tubulin	97,9 %	0,00928%	49 735,2	1	1	1	Locus:1.1.1.4874.20 File:"Ingel18222.wiff"	EAESCDCLQGFQLSHSLGGGTGSGMGTLLISK	K	L	95,9 %	14,6	27,2	14,6	Carbamidomethyl (+57), Carbamidomethyl (+57), Oxidation (+16)	3 312,52	3	0,0086	2,6	123	154
18220-18222_ OuelletteM_20131010	18222_small	18222_small	Ingel18222_MGFPeaklist (F052590)	beta tubulin	LinJ.21.2240	beta tubulin	97,9 %	0,00928%	49 735,2	1	1	1	Locus:1.1.1.4868.15 File:"Ingel18222.wiff"	EAESCDCLQGFQLSHSLGGGTGSGMGTLLISK	K	L	96,9 %	14,8	27,1	14,8	Carbamidomethyl (+57), Carbamidomethyl (+57), Oxidation (+16)	3 312,51	4	0,0047	1,4	123	154
18220-18222_ OuelletteM_20131010	18222_small	18222_small	Ingel18222_MGFPeaklist (F052590)	beta tubulin	LinJ.21.2240	beta tubulin	97,9 %	0,00928%	49 735,2	1	1	1	Locus:1.1.1.4867.17 File:"Ingel18222.wiff"	EAESCDCLQGFQLSHSLGGGTGSGMGTLLISK	K	L	99,3 %	19,8	27,1	19,8	Carbamidomethyl (+57), Carbamidomethyl (+57), Oxidation (+16)	3 312,51	4	0,0047	1,4	123	154
18220-18222_ OuelletteM_20131010	18222_small	18222_small	Ingel18222_MGFPeaklist (F052590)	beta tubulin	LinJ.21.2240	beta tubulin	97,9 %	0,00928%	49 735,2	1	1	1	Locus:1.1.1.4869.21 File:"Ingel18222.wiff"	EAESCDCLQGFQLSHSLGGGTGSGMGTLLISK	K	L	99,3 %	21,1	27,2	21,1	Carbamidomethyl (+57), Carbamidomethyl (+57), Oxidation (+16)	3 312,52	3	0,0086	2,6	123	154
18220-18222_ OuelletteM_20131010	18222_small	18222_small	Ingel18222_MGFPeaklist (F052590)	beta tubulin	LinJ.21.2240	beta tubulin	97,9 %	0,00928%	49 735,2	1	1	1	Locus:1.1.1.4869.17 File:"Ingel18222.wiff"	EAESCDCLQGFQLSHSLGGGTGSGMGTLLISK	K	L	99,4 %	20,9	27,1	20,9	Carbamidomethyl (+57), Carbamidomethyl (+57), Oxidation (+16)	3 312,51	4	0,0047	1,4	123	154
18220-18222_ OuelletteM_20131010	18222_small	18222_small	Ingel18222_MGFPeaklist (F052590)	beta tubulin	LinJ.21.2240	beta tubulin	97,9 %	0,00928%	49 735,2	1	1	1	Locus:1.1.1.4831.13 File:"Ingel18222.wiff"	EEYPDRIMMTFSVIPSPR	R	V	99,4 %	27,0	29,7	23,4	Oxidation (+16), Oxidation (+16)	2 199,04	3	0,0070	3,2	157	174
18220-18222_ OuelletteM_20131010	18222_small	18222_small	Ingel18222_MGFPeaklist (F052590)	beta tubulin	LinJ.21.2240	beta tubulin	97,9 %	0,00928%	49 735,2	1	1	1	Locus:1.1.1.4870.7 File:"Ingel18222.wiff"	EEYPDRIMMTFSVIPSPR	R	V	99,7 %	43,9	29,2	43,9	Glu->pyro-Glu (-18), Oxidation (+16), Oxidation (+16)	2 181,03	3	0,0073	3,4	157	174
18220-18222_ OuelletteM_20131010	18222_small	18222_small	Ingel18222_MGFPeaklist (F052590)	beta tubulin	LinJ.21.2240	beta tubulin	97,9 %	0,00928%	49 735,2	1	1	1	Locus:1.1.1.4869.13 File:"Ingel18222.wiff"	EEYPDRIMMTFSVIPSPR	R	V	99,7 %	47,2	29,2	47,2	Glu->pyro-Glu (-18), Oxidation (+16), Oxidation (+16)	2 181,03	3	0,0073	3,4	157	174
18220-18222_ OuelletteM_20131010	18222_small	18222_small	Ingel18222_MGFPeaklist (F052590)	beta tubulin	LinJ.21.2240	beta tubulin	97,9 %	0,00928%	49 735,2	1	1	1	Locus:1.1.1.4822.13 File:"Ingel18222.wiff"	EEYPDRIMMTFSVIPSPR	R	V	99,7 %	47,7	29,7	47,7	Oxidation (+16), Oxidation (+16)	2 199,04	3	0,0070	3,2	157	174
18220-18222_ OuelletteM_20131010	18222_small	18222_small	Ingel18222_MGFPeaklist (F052590)	beta tubulin	LinJ.21.2240	beta tubulin	97,9 %	0,00928%	49 735,2	1	1	1	Locus:1.1.1.4824.12 File:"Ingel18222.wiff"	EEYPDRIMMTFSVIPSPR	R	V	99,7 %	50,0	29,7	50,0	Oxidation (+16), Oxidation (+16)	2 199,04	3	0,0070	3,2	157	174
18220-18222_ OuelletteM_20131010	18222_small	18222_small	Ingel18222_MGFPeaklist (F052590)	beta tubulin	LinJ.21.2240	beta tubulin	97,9 %	0,00928%	49 735,2	1	1	1	Locus:1.1.1.4524.19 File:"Ingel18222.wiff"	EIVSCQAGQCGNQIGSK	R	F	99,3 %	63,3	28,3	2,57	Carbamidomethyl (+57), Deamidated (+1), Carbamidomethyl (+57)	1 835,82	3	0,010	5,5	3	19
18220-18222_ OuelletteM_20131010	18222_small	18222_small	Ingel18222_MGFPeaklist (F052590)	beta tubulin	LinJ.21.2240	beta tubulin	97,9 %	0,00928%	49 735,2	1	1	1	Locus:1.1.1.4525.20 File:"Ingel18222.wiff"	EIVSCQAGQCGNQIGSK	R	F	99,7 %	34,6	28,5	29,9	Carbamidomethyl (+57), Carbamidomethyl (+57)	1 834,83	2	0,000047	0,026	3	19
18220-18222_ OuelletteM_20131010	18222_small	18222_small	Ingel18222_MGFPeaklist (F052590)	beta tubulin	LinJ.21.2240	beta tubulin	97,9 %	0,00928%	49 735,2	1	1	1	Locus:1.1.1.4530.21 File:"Ingel18222.wiff"	EIVSCQAGQCGNQIGSK	R	F	99,7 %	37,0	28,5	34,7	Carbamidomethyl (+57), Carbamidomethyl (+57)	1 834,83	2	0,000047	0,026	3	19
18220-18222_ OuelletteM_20131010	18222_small	18222_small	Ingel18222_MGFPeaklist (F052590)	beta tubulin	LinJ.21.2240	beta tubulin	97,9 %	0,00928%	49 735,2	1	1	1	Locus:1.1.1.4521.21 File:"Ingel18222.wiff"	EIVSCQAGQCGNQIGSK	R	F	99,7 %	116	28,5	111	Carbamidomethyl (+57), Carbamidomethyl (+57)	1 834,83	2	0,000047	0,026	3	19
18220-18222_ OuelletteM_20131010	18222_small	18222_small	Ingel18222_MGFPeaklist (F052590)	beta tubulin	LinJ.21.2240	beta tubulin	97,9 %	0,00928%	49 735,2	1	1	1	Locus:1.1.1.4529.21 File:"Ingel18222.wiff"	EIVSCQAGQCGNQIGSK	R	F	99,7 %	114	28,5	104	Carbamidomethyl (+57), Carbamidomethyl (+57)	1 834,83	2	0,000047	0,026	3	19
18220-18222_ OuelletteM_20131010	18222_small	18222_small	Ingel18222_MGFPeaklist (F052590)	beta tubulin	LinJ.21.2240	beta tubulin	97,9 %	0,00928%	49 735,2	1	1	1	Locus:1.1.1.4594.21 File:"Ingel18222.wiff"	EIVSCQAGQCGNQIGSK	R	F	99,7 %	59,0	28,7	59,0	Glu->pyro-Glu (-18), Carbamidomethyl (+57), Carbamidomethyl (+57)	1 816,82	2	0,0020	1,1	3	19
18220-18222_ OuelletteM_20131010	18222_small	18222_small	Ingel18222_MGFPeaklist (F052590)	beta tubulin	LinJ.21.2240	beta tubulin	97,9 %	0,00928%	49 735,2	1	1	1	Locus:1.1.1.4525.16 File:"Ingel18222.wiff"	EIVSCQAGQCGNQIGSK	R	F	99,7 %	80,4	28,6	71,7	Carbamidomethyl (+57), Carbamidomethyl (+57)	1 834,83	3	0,0033	1,8	3	19
18220-18222_ OuelletteM_20131010	18222_small	18222_small	Ingel18222_MGFPeaklist (F052590)	beta tubulin	LinJ.21.2240	beta tubulin	97,9 %	0,00928%	49 735,2	1	1	1	Locus:1.1.1.4526.18 File:"Ingel18222.wiff"	EIVSCQAGQCGNQIGSK	R	F	99,7 %	83,1	28,6	73,8	Carbamidomethyl (+57), Carbamidomethyl (+57)	1 834,83	3	0,0033	1,8	3	19
18220-18222_ OuelletteM_20131010	18222_small	18222_small	Ingel18222_MGFPeaklist (F052590)	beta tubulin	LinJ.21.2240	beta tubulin	97,9 %	0,00928%	49 735,2	1	1	1	Locus:1.1.1.4523.16 File:"Ingel18222.wiff"	EIVSCQAGQCGNQIGSK	R	F	99,7 %	84,3	28,6	70,0	Carbamidomethyl (+57), Carbamidomethyl (+57)	1 834,83	3	0,0033	1,8	3	19
18220-18222_ OuelletteM_20131010	18222_small	18222_small	Ingel18222_MGFPeaklist (F052590)	beta tubulin	LinJ.21.2240	beta tubulin	97,9 %	0,00928%	49 735,2	1	1	1	Locus:1.1.1.4527.17 File:"Ingel18222.wiff"	EIVSCQAGQCGNQIGSK	R	F	99,7 %	90,6	28,6	77,5	Carbamidomethyl (+57), Carbamidomethyl (+57)	1 834,83	3	0,0033	1,8	3	19
18220-18222_ OuelletteM_20131010	18222_small	18222_small	Ingel18222_MGFPeaklist (F052590)	beta tubulin	LinJ.21.2240	beta tubulin	97,9 %	0,00928%	49 735,2	1	1	1	Locus:1.1.1.4524.18 File:"Ingel18222.wiff"	EIVSCQAGQCGNQIGSK	R	F	99,7 %	97,9	28,6	80,1	Carbamidomethyl (+57), Carbamidomethyl (+57)	1 834,83	3	0,0033	1,8	3	19
18220-18222_ OuelletteM_20131010	18222_small	18222_small	Ingel18222_MGFPeaklist (F052590)	beta tubulin	LinJ.21.2240	beta tubulin	97,9 %	0,00928%	49 735,2	1	1	1	Locus:1.1.1.4522.21 File:"Ingel18222.wiff"	EIVSCQAGQCGNQIGSK	R	F	99,7 %	107	28,5	91,6	Carbamidomethyl (+57), Carbamidomethyl (+57)	1 834,83	2	0,000047	0,026	3	19
18220-18222_ OuelletteM_20131010	18222_small	18222_small	Ingel18222_MGFPeaklist (F052590)	beta tubulin	LinJ.21.2240	beta tubulin	97,9 %	0,00928%	49 735,2	1	1	1	Locus:1.1.1.4534.8 File:"Ingel18222.wiff"	EVDEQMLNVQNK	K	N	96,0 %	20,8	30,1	11,3	Oxidation (+16)	1 461,68	3	0,0025	1,7	325	336
18220-18222_ OuelletteM_20131010	18222_small	18222_small	Ingel18222_MGFPeaklist (F052590)	beta tubulin	LinJ.21.2240	beta tubulin	97,9 %	0,00928%	49 735,2	1	1	1	Locus:1.1.1.4598.20 File:"Ingel18222.wiff"	EVDEQMLNVQNK	K	N	99,7 %	39,4	29,9	35,2	Glu->pyro-Glu (-18), Oxidation (+16)	1 443,68	2	0,0089	6,2	325	336
18220-18222_ OuelletteM_20131010	18222_small	18222_small	Ingel18222_MGFPeaklist (F052590)	beta tubulin	LinJ.21.2240	beta tubulin	97,9 %	0,00928%	49 735,2	1	1	1	Locus:1.1.1.4542.20 File:"Ingel18222.wiff"	EVDEQMLNVQNK	K	N	99,7 %	42,6	30,0	37,2	Oxidation (+16)	1 461,68	2	-0,0012	-0,85	325	336
18220-18222_ OuelletteM_20131010	18222_small	18222_small	Ingel18222_MGFPeaklist (F052590)	beta tubulin	LinJ.21.2240	beta tubulin	97,9 %	0,00928%	49 735,2	1	1	1	Locus:1.1.1.4597.17 File:"Ingel18222.wiff"	EVDEQMLNVQNK	K	N	99,7 %	44,8	29,9	36,4	Glu->pyro-Glu (-18), Oxidation (+16)	1 443,68	2	0,0089	6,2	325	336
18220-18222_ OuelletteM_20131010	18222_small	18222_small	Ingel18222_MGFPeaklist (F052590)	beta tubulin	LinJ.21.2240	beta tubulin	97,9 %	0,00928%	49 735,2	1	1	1	Locus:1.1.1.4528.20 File:"Ingel18222.wiff"	EVDEQMLNVQNK	K	N	99,7 %	58,3	30,0	53,0	Oxidation (+16)	1 461,68	2	-0,0016	-1,1	325	336
18220-18222_ OuelletteM_20131010	18222_small	18222_small	Ingel18222_MGFPeaklist (F052590)	beta tubulin	LinJ.21.2240	beta tubulin	97,9 %	0,00928%	49 735,2	1	1	1	Locus:1.1.1.4529.19 File:"Ingel18222.wiff"	EVDEQMLNVQNK	K	N	99,7 %	67,7	30,0	58,6	Oxidation (+16)	1 461,68	2	-0,0016	-1,1	325	336
18220-18222_ OuelletteM_20131010	18222_small	18222_small	Ingel18222_MGFPeaklist (F052590)	beta tubulin	LinJ.21.2240	beta tubulin	97,9 %	0,00928%	49 735,2	1	1	1	Locus:1.1.1.4526.21 File:"Ingel18222.wiff"	EVDEQMLNVQNK	K	N	99,7 %	68,3	30,0	61,0	Oxidation (+16)	1 461,68	2	-0,0016	-1,1	325	336
18220-18222_ OuelletteM_20131010	18222_small	18222_small	Ingel18222_MGFPeaklist (F052590)	beta tubulin	LinJ.21.2240	beta tubulin	97,9 %	0,00928%	49 735,2	1	1	1	Locus:1.1.1.4541.20 File:"Ingel18222.wiff"	EVDEQMLNVQNK	K	N	99,7 %	70,2	30,0	59,8	Oxidation (+16)	1 461,68	2	-0,0016	-1,1	325	336
18220-18222_ OuelletteM_20131010	18222_small	18222_small	Ingel18222_MGFPeaklist (F052590)	beta tubulin	LinJ.21.2240	beta tubulin	97,9 %	0,00928%	49 735,2	1	1	1	Locus:1.1.1.4703.8 File:"Ingel18222.wiff"	FPGQLNSDLR	R	K	95,8 %	33,8	30,4	25,3	Deamidated (+1), Deamidated (+1)	1 147,57	2	0,022	19	242	251
18220-18222_ OuelletteM_20131010	18222_small	18222_small	Ingel18222_MGFPeaklist (F052590)	beta tubulin	LinJ.21.2240	beta tubulin	97,9 %	0,00928%	49 735,2	1	1	1	Locus:1.1.1.4726.10 File:"Ingel18222.wiff"	FPGQLNSDLR	R	K	96,3 %	34,8	30,4	13,0	Deamidated (+1)	1 146,58	2	0,011	9,6	242	251
18220-18222_ OuelletteM_20131010	18222_small	18222_small	Ingel18222_MGFPeaklist (F052590)	beta tubulin	LinJ.21.2240	beta tubulin	97,9 %	0,00928%	49 735,2	1	1	1	Locus:1.1.1.4691.8 File:"Ingel18222.wiff"	FPGQLNSDLR	R	K	99,7 %	55,8	30,4	43,4		1 145,58	2	-0,0040	-3,5	242	251
18220-18222_ OuelletteM_20131010	18222_small	18222_small	Ingel18222_MGFPeaklist (F052590)	beta tubulin	LinJ.21.2240	beta tubulin	97,9 %	0,00928%	49 735,2	1	1	1	Locus:1.1.1.4692.8 File:"Ingel18222.wiff"	FPGQLNSDLR	R	K	99,7 %	57,7	30,4	46,6		1 145,58	2	-0,0016	-1,4	242	251
18220-18222_ OuelletteM_20131010	18222_small	18222_small	Ingel18222_MGFPeaklist (F052590)	beta tubulin	LinJ.21.2240	beta tubulin	97,9 %	0,00928%	49 735,2	1	1	1	Locus:1.1.1.4675.10 File:"Ingel18222.wiff"	FPGQLNSDLR	R	K	99,7 %	58,5	30,4	47,8		1 145,58	2	-0,0038	-3,3	242	251
18220-18222_ OuelletteM_20131010	18222_small	18222_small	Ingel18222_MGFPeaklist (F052590)	beta tubulin	LinJ.21.2240	beta tubulin	97,9 %	0,00928%	49 735,2	1	1	1	Locus:1.1.1.4716.11 File:"Ingel18222.wiff"	FPGQLNSDLR	R	K	99,7 %	59,1	30,4	36,5		1 145,57	2	-0,011	-9,6	242	251
18220-18222_ OuelletteM_20131010	18222_small	18222_small	Ingel18222_MGFPeaklist (F052590)	beta tubulin	LinJ.21.2240	beta tubulin	97,9 %	0,00928%	49 735,2	1	1	1	Locus:1.1.1.4707.12 File:"Ingel18222.wiff"	FPGQLNSDLR	R	K	99,7 %	60,5	30,4	48,0		1 145,58	2	0,00098	0,85	242	251
18220-18222_ OuelletteM_20131010	18222_small	18222_small	Ingel18222_MGFPeaklist (F052590)	beta tubulin	LinJ.21.2240	beta tubulin	97,9 %	0,00928%	49 735,2	1	1	1	Locus:1.1.1.4676.12 File:"Ingel18222.wiff"	FPGQLNSDLR	R	K	99,7 %	61,0	30,4	50,4		1 145,58	2	-0,0038	-3,3	242	251
18220-18222_ OuelletteM_20131010	18222_small	18222_small	Ingel18222_MGFPeaklist (F052590)	beta tubulin	LinJ.21.2240	beta tubulin	97,9 %	0,00928%	49 735,2	1	1	1	Locus:1.1.1.4683.10 File:"Ingel18222.wiff"	FPGQLNSDLR	R	K	99,7 %	61,1	30,4	49,1		1 145,58	2	-0,0038	-3,3	242	251
18220-18222_ OuelletteM_20131010	18222_small	18222_small	Ingel18222_MGFPeaklist (F052590)	beta tubulin	LinJ.21.2240	beta tubulin	97,9 %	0,00928%	49 735,2	1	1	1	Locus:1.1.1.4684.9 File:"Ingel18222.wiff"	FPGQLNSDLR	R	K	99,7 %	63,6	30,4	52,9		1 145,58	2	-0,0038	-3,3	242	251
18220-18222_ OuelletteM_20131010	18222_small	18222_small	Ingel18222_MGFPeaklist (F052590)	beta tubulin	LinJ.21.2240	beta tubulin	97,9 %	0,00928%	49 735,2	1	1	1	Locus:1.1.1.4700.9 File:"Ingel18222.wiff"	FPGQLNSDLR	R	K	99,7 %	64,6	30,4	52,2		1 145,58	2	-0,0012	-1,1	242	251
18220-18222_ OuelletteM_20131010	18222_small	18222_small	Ingel18222_MGFPeaklist (F052590)	beta tubulin	LinJ.21.2240	beta tubulin	97,9 %	0,00928%	49 735,2	1	1	1	Locus:1.1.1.4668.11 File:"Ingel18222.wiff"	FPGQLNSDLR	R	K	99,7 %	64,7	30,4	52,2		1 145,58	2	-0,0038	-3,3	242	251
18220-18222_ OuelletteM_20131010	18222_small	18222_small	Ingel18222_MGFPeaklist (F052590)	beta tubulin	LinJ.21.2240	beta tubulin	97,9 %	0,00928%	49 735,2	1	1	1	Locus:1.1.1.4710.10 File:"Ingel18222.wiff"	FPGQLNSDLR	R	K	99,7 %	65,0	30,4	52,3		1 145,58	2	0,00058	0,50	242	251
18220-18222_ OuelletteM_20131010	18222_small	18222_small	Ingel18222_MGFPeaklist (F052590)	beta tubulin	LinJ.21.2240	beta tubulin	97,9 %	0,00928%	49 735,2	1	1	1	Locus:1.1.1.4699.11 File:"Ingel18222.wiff"	FPGQLNSDLR	R	K	99,7 %	65,0	30,4	53,5		1 145,58	2	-0,0012	-1,1	242	251
18220-18222_ OuelletteM_20131010	18222_small	18222_small	Ingel18222_MGFPeaklist (F052590)	beta tubulin	LinJ.21.2240	beta tubulin	97,9 %	0,00928%	49 735,2	1	1	1	Locus:1.1.1.4667.11 File:"Ingel18222.wiff"	FPGQLNSDLR	R	K	99,7 %	66,7	30,4	54,0		1 145,58	2	-0,0040	-3,5	242	251
18220-18222_ OuelletteM_20131010	18222_small	18222_small	Ingel18222_MGFPeaklist (F052590)	beta tubulin	LinJ.21.2240	beta tubulin	97,9 %	0,00928%	49 735,2	1	1	1	Locus:1.1.1.4717.11 File:"Ingel18222.wiff"	FPGQLNSDLR	R	K	99,7 %	69,1	30,4	49,9		1 145,58	2	-0,0054	-4,7	242	251
18220-18222_ OuelletteM_20131010	18222_small	18222_small	Ingel18222_MGFPeaklist (F052590)	beta tubulin	LinJ.21.2240	beta tubulin	97,9 %	0,00928%	49 735,2	1	1	1	Locus:1.1.1.4604.2 File:"Ingel18222.wiff"	FPGQLNSDLRK	R	L	99,0 %	38,8	30,0	11,6		1 273,68	3	-0,0022	-1,7	242	252
18220-18222_ OuelletteM_20131010	18222_small	18222_small	Ingel18222_MGFPeaklist (F052590)	beta tubulin	LinJ.21.2240	beta tubulin	97,9 %	0,00928%	49 735,2	1	1	1	Locus:1.1.1.4623.14 File:"Ingel18222.wiff"	FPGQLNSDLRK	R	L	99,7 %	38,8	29,9	25,0		1 273,69	2	0,0072	5,6	242	252
18220-18222_ OuelletteM_20131010	18222_small	18222_small	Ingel18222_MGFPeaklist (F052590)	beta tubulin	LinJ.21.2240	beta tubulin	97,9 %	0,00928%	49 735,2	1	1	1	Locus:1.1.1.4624.14 File:"Ingel18222.wiff"	FPGQLNSDLRK	R	L	99,7 %	38,2	29,9	25,7		1 273,68	2	0,0040	3,1	242	252
18220-18222_ OuelletteM_20131010	18222_small	18222_small	Ingel18222_MGFPeaklist (F052590)	beta tubulin	LinJ.21.2240	beta tubulin	97,9 %	0,00928%	49 735,2	1	1	1	Locus:1.1.1.4640.3 File:"Ingel18222.wiff"	FPGQLNSDLRK	R	L	99,7 %	41,3	30,0	30,8		1 273,68	3	-0,0028	-2,2	242	252
18220-18222_ OuelletteM_20131010	18222_small	18222_small	Ingel18222_MGFPeaklist (F052590)	beta tubulin	LinJ.21.2240	beta tubulin	97,9 %	0,00928%	49 735,2	1	1	1	Locus:1.1.1.4623.2 File:"Ingel18222.wiff"	FPGQLNSDLRK	R	L	99,7 %	40,8	30,0	25,1		1 273,68	3	0,00080	0,63	242	252
18220-18222_ OuelletteM_20131010	18222_small	18222_small	Ingel18222_MGFPeaklist (F052590)	beta tubulin	LinJ.21.2240	beta tubulin	97,9 %	0,00928%	49 735,2	1	1	1	Locus:1.1.1.4615.3 File:"Ingel18222.wiff"	FPGQLNSDLRK	R	L	99,7 %	42,5	30,0	30,4		1 273,68	3	-0,0022	-1,7	242	252
18220-18222_ OuelletteM_20131010	18222_small	18222_small	Ingel18222_MGFPeaklist (F052590)	beta tubulin	LinJ.21.2240	beta tubulin	97,9 %	0,00928%	49 735,2	1	1	1	Locus:1.1.1.4643.2 File:"Ingel18222.wiff"	FPGQLNSDLRK	R	L	99,7 %	47,8	30,1	33,0		1 273,67	3	-0,0070	-5,5	242	252
18220-18222_ OuelletteM_20131010	18222_small	18222_small	Ingel18222_MGFPeaklist (F052590)	beta tubulin	LinJ.21.2240	beta tubulin	97,9 %	0,00928%	49 735,2	1	1	1	Locus:1.1.1.4605.4 File:"Ingel18222.wiff"	FPGQLNSDLRK	R	L	99,7 %	48,7	30,0	34,4		1 273,68	3	-0,0022	-1,7	242	252
18220-18222_ OuelletteM_20131010	18222_small	18222_small	Ingel18222_MGFPeaklist (F052590)	beta tubulin	LinJ.21.2240	beta tubulin	97,9 %	0,00928%	49 735,2	1	1	1	Locus:1.1.1.4613.6 File:"Ingel18222.wiff"	FPGQLNSDLRK	R	L	99,7 %	52,2	30,0	36,5		1 273,68	3	-0,0022	-1,7	242	252
18220-18222_ OuelletteM_20131010	18222_small	18222_small	Ingel18222_MGFPeaklist (F052590)	beta tubulin	LinJ.21.2240	beta tubulin	97,9 %	0,00928%	49 735,2	1	1	1	Locus:1.1.1.4606.20 File:"Ingel18222.wiff"	FPGQLNSDLRK	R	L	99,7 %	54,2	30,1	41,6		1 273,67	2	-0,011	-8,5	242	252
18220-18222_ OuelletteM_20131010	18222_small	18222_small	Ingel18222_MGFPeaklist (F052590)	beta tubulin	LinJ.21.2240	beta tubulin	97,9 %	0,00928%	49 735,2	1	1	1	Locus:1.1.1.4639.2 File:"Ingel18222.wiff"	FPGQLNSDLRK	R	L	99,7 %	55,5	30,0	42,9		1 273,68	3	0,00050	0,39	242	252
18220-18222_ OuelletteM_20131010	18222_small	18222_small	Ingel18222_MGFPeaklist (F052590)	beta tubulin	LinJ.21.2240	beta tubulin	97,9 %	0,00928%	49 735,2	1	1	1	Locus:1.1.1.4631.3 File:"Ingel18222.wiff"	FPGQLNSDLRK	R	L	99,7 %	58,7	30,0	43,0		1 273,68	3	0,00080	0,63	242	252
18220-18222_ OuelletteM_20131010	18222_small	18222_small	Ingel18222_MGFPeaklist (F052590)	beta tubulin	LinJ.21.2240	beta tubulin	97,9 %	0,00928%	49 735,2	1	1	1	Locus:1.1.1.4622.3 File:"Ingel18222.wiff"	FPGQLNSDLRK	R	L	99,7 %	61,6	30,0	45,7		1 273,68	3	-0,0025	-2,0	242	252
18220-18222_ OuelletteM_20131010	18222_small	18222_small	Ingel18222_MGFPeaklist (F052590)	beta tubulin	LinJ.21.2240	beta tubulin	97,9 %	0,00928%	49 735,2	1	1	1	Locus:1.1.1.4632.4 File:"Ingel18222.wiff"	FPGQLNSDLRK	R	L	99,7 %	87,2	30,0	71,3		1 273,68	3	0,00080	0,63	242	252
18220-18222_ OuelletteM_20131010	18222_small	18222_small	Ingel18222_MGFPeaklist (F052590)	beta tubulin	LinJ.21.2240	beta tubulin	97,9 %	0,00928%	49 735,2	1	1	1	Locus:1.1.1.4957.4 File:"Ingel18222.wiff"	GHYTEGAELIDSVLDVCR	K	K	97,3 %	24,4	29,7	14,1	Carbamidomethyl (+57)	2 032,96	3	0,0064	3,2	104	121
18220-18222_ OuelletteM_20131010	18222_small	18222_small	Ingel18222_MGFPeaklist (F052590)	beta tubulin	LinJ.21.2240	beta tubulin	97,9 %	0,00928%	49 735,2	1	1	1	Locus:1.1.1.4958.19 File:"Ingel18222.wiff"	GHYTEGAELIDSVLDVCR	K	K	99,7 %	132	29,7	122	Carbamidomethyl (+57)	2 032,96	2	0,0068	3,3	104	121
18220-18222_ OuelletteM_20131010	18222_small	18222_small	Ingel18222_MGFPeaklist (F052590)	beta tubulin	LinJ.21.2240	beta tubulin	97,9 %	0,00928%	49 735,2	1	1	1	Locus:1.1.1.4959.21 File:"Ingel18222.wiff"	GHYTEGAELIDSVLDVCR	K	K	99,7 %	107	29,7	102	Carbamidomethyl (+57)	2 032,96	2	0,0068	3,3	104	121
18220-18222_ OuelletteM_20131010	18222_small	18222_small	Ingel18222_MGFPeaklist (F052590)	beta tubulin	LinJ.21.2240	beta tubulin	97,9 %	0,00928%	49 735,2	1	1	1	Locus:1.1.1.4958.6 File:"Ingel18222.wiff"	GHYTEGAELIDSVLDVCR	K	K	99,7 %	80,1	29,7	65,3	Carbamidomethyl (+57)	2 032,96	3	0,0064	3,2	104	121
18220-18222_ OuelletteM_20131010	18222_small	18222_small	Ingel18222_MGFPeaklist (F052590)	beta tubulin	LinJ.21.2240	beta tubulin	97,9 %	0,00928%	49 735,2	1	1	1	Locus:1.1.1.4936.3 File:"Ingel18222.wiff"	GHYTEGAELIDSVLDVCRK	K	E	99,7 %	46,8	29,7	46,8	Carbamidomethyl (+57)	2 161,05	4	0,0017	0,77	104	122
18220-18222_ OuelletteM_20131010	18222_small	18222_small	Ingel18222_MGFPeaklist (F052590)	beta tubulin	LinJ.21.2240	beta tubulin	97,9 %	0,00928%	49 735,2	1	1	1	Locus:1.1.1.4948.10 File:"Ingel18222.wiff"	GHYTEGAELIDSVLDVCRK	K	E	99,7 %	60,2	29,6	60,2	Carbamidomethyl (+57)	2 161,05	3	-0,00056	-0,26	104	122
18220-18222_ OuelletteM_20131010	18222_small	18222_small	Ingel18222_MGFPeaklist (F052590)	beta tubulin	LinJ.21.2240	beta tubulin	97,9 %	0,00928%	49 735,2	1	1	1	Locus:1.1.1.4949.8 File:"Ingel18222.wiff"	GHYTEGAELIDSVLDVCRK	K	E	99,7 %	63,0	29,6	63,0	Carbamidomethyl (+57)	2 161,05	3	-0,00056	-0,26	104	122
18220-18222_ OuelletteM_20131010	18222_small	18222_small	Ingel18222_MGFPeaklist (F052590)	beta tubulin	LinJ.21.2240	beta tubulin	97,9 %	0,00928%	49 735,2	1	1	1	Locus:1.1.1.4945.4 File:"Ingel18222.wiff"	GHYTEGAELIDSVLDVCRK	K	E	99,7 %	65,2	29,7	63,6	Carbamidomethyl (+57)	2 161,05	4	0,0017	0,77	104	122
18220-18222_ OuelletteM_20131010	18222_small	18222_small	Ingel18222_MGFPeaklist (F052590)	beta tubulin	LinJ.21.2240	beta tubulin	97,9 %	0,00928%	49 735,2	1	1	1	Locus:1.1.1.4947.3 File:"Ingel18222.wiff"	GHYTEGAELIDSVLDVCRK	K	E	99,7 %	65,8	29,7	64,2	Carbamidomethyl (+57)	2 161,05	4	0,0017	0,77	104	122
18220-18222_ OuelletteM_20131010	18222_small	18222_small	Ingel18222_MGFPeaklist (F052590)	beta tubulin	LinJ.21.2240	beta tubulin	97,9 %	0,00928%	49 735,2	1	1	1	Locus:1.1.1.4949.2 File:"Ingel18222.wiff"	GHYTEGAELIDSVLDVCRK	K	E	99,7 %	67,8	29,7	67,1	Carbamidomethyl (+57)	2 161,05	4	0,0017	0,77	104	122
18220-18222_ OuelletteM_20131010	18222_small	18222_small	Ingel18222_MGFPeaklist (F052590)	beta tubulin	LinJ.21.2240	beta tubulin	97,9 %	0,00928%	49 735,2	1	1	1	Locus:1.1.1.4941.2 File:"Ingel18222.wiff"	GHYTEGAELIDSVLDVCRK	K	E	99,7 %	70,8	29,7	68,4	Carbamidomethyl (+57)	2 161,05	4	0,0017	0,77	104	122
18220-18222_ OuelletteM_20131010	18222_small	18222_small	Ingel18222_MGFPeaklist (F052590)	beta tubulin	LinJ.21.2240	beta tubulin	97,9 %	0,00928%	49 735,2	1	1	1	Locus:1.1.1.4942.2 File:"Ingel18222.wiff"	GHYTEGAELIDSVLDVCRK	K	E	99,7 %	74,6	29,7	71,2	Carbamidomethyl (+57)	2 161,05	4	0,0017	0,77	104	122
18220-18222_ OuelletteM_20131010	18222_small	18222_small	Ingel18222_MGFPeaklist (F052590)	beta tubulin	LinJ.21.2240	beta tubulin	97,9 %	0,00928%	49 735,2	1	1	1	Locus:1.1.1.4940.8 File:"Ingel18222.wiff"	GHYTEGAELIDSVLDVCRK	K	E	99,7 %	98,1	29,6	94,0	Carbamidomethyl (+57)	2 161,05	3	-0,00056	-0,26	104	122
18220-18222_ OuelletteM_20131010	18222_small	18222_small	Ingel18222_MGFPeaklist (F052590)	beta tubulin	LinJ.21.2240	beta tubulin	97,9 %	0,00928%	49 735,2	1	1	1	Locus:1.1.1.4808.16 File:"Ingel18222.wiff"	GLSVAELTQQMFDAK	R	N	95,0 %	22,2	30,0	22,2	Oxidation (+16)	1 652,83	2	0,022	13	283	297
18220-18222_ OuelletteM_20131010	18222_small	18222_small	Ingel18222_MGFPeaklist (F052590)	beta tubulin	LinJ.21.2240	beta tubulin	97,9 %	0,00928%	49 735,2	1	1	1	Locus:1.1.1.4832.19 File:"Ingel18222.wiff"	GLSVAELTQQMFDAK	R	N	96,3 %	45,9	29,9	5,62	Deamidated (+1), Oxidation (+16)	1 653,81	2	0,022	13	283	297
18220-18222_ OuelletteM_20131010	18222_small	18222_small	Ingel18222_MGFPeaklist (F052590)	beta tubulin	LinJ.21.2240	beta tubulin	97,9 %	0,00928%	49 735,2	1	1	1	Locus:1.1.1.4842.20 File:"Ingel18222.wiff"	GLSVAELTQQMFDAK	R	N	98,8 %	35,7	29,9	35,7	Oxidation (+16)	1 652,79	2	-0,016	-9,6	283	297
18220-18222_ OuelletteM_20131010	18222_small	18222_small	Ingel18222_MGFPeaklist (F052590)	beta tubulin	LinJ.21.2240	beta tubulin	97,9 %	0,00928%	49 735,2	1	1	1	Locus:1.1.1.4836.14 File:"Ingel18222.wiff"	GLSVAELTQQMFDAK	R	N	99,4 %	27,9	29,9	27,9	Oxidation (+16)	1 652,80	2	-0,0033	-2,0	283	297
18220-18222_ OuelletteM_20131010	18222_small	18222_small	Ingel18222_MGFPeaklist (F052590)	beta tubulin	LinJ.21.2240	beta tubulin	97,9 %	0,00928%	49 735,2	1	1	1	Locus:1.1.1.4834.17 File:"Ingel18222.wiff"	GLSVAELTQQMFDAK	R	N	99,7 %	33,8	29,9	33,6	Oxidation (+16)	1 652,80	2	-0,0057	-3,5	283	297
18220-18222_ OuelletteM_20131010	18222_small	18222_small	Ingel18222_MGFPeaklist (F052590)	beta tubulin	LinJ.21.2240	beta tubulin	97,9 %	0,00928%	49 735,2	1	1	1	Locus:1.1.1.4817.18 File:"Ingel18222.wiff"	GLSVAELTQQMFDAK	R	N	99,7 %	41,8	29,9	41,8	Oxidation (+16)	1 652,81	2	0,0011	0,64	283	297
18220-18222_ OuelletteM_20131010	18222_small	18222_small	Ingel18222_MGFPeaklist (F052590)	beta tubulin	LinJ.21.2240	beta tubulin	97,9 %	0,00928%	49 735,2	1	1	1	Locus:1.1.1.4824.5 File:"Ingel18222.wiff"	GLSVAELTQQMFDAK	R	N	99,7 %	50,6	29,9	42,4	Oxidation (+16)	1 652,81	3	0,00079	0,48	283	297
18220-18222_ OuelletteM_20131010	18222_small	18222_small	Ingel18222_MGFPeaklist (F052590)	beta tubulin	LinJ.21.2240	beta tubulin	97,9 %	0,00928%	49 735,2	1	1	1	Locus:1.1.1.4820.6 File:"Ingel18222.wiff"	GLSVAELTQQMFDAK	R	N	99,7 %	73,5	29,9	70,9	Oxidation (+16)	1 652,81	3	0,00079	0,48	283	297
18220-18222_ OuelletteM_20131010	18222_small	18222_small	Ingel18222_MGFPeaklist (F052590)	beta tubulin	LinJ.21.2240	beta tubulin	97,9 %	0,00928%	49 735,2	1	1	1	Locus:1.1.1.4825.20 File:"Ingel18222.wiff"	GLSVAELTQQMFDAK	R	N	99,7 %	85,3	29,9	78,3	Oxidation (+16)	1 652,81	2	0,0011	0,64	283	297
18220-18222_ OuelletteM_20131010	18222_small	18222_small	Ingel18222_MGFPeaklist (F052590)	beta tubulin	LinJ.21.2240	beta tubulin	97,9 %	0,00928%	49 735,2	1	1	1	Locus:1.1.1.4817.17 File:"Ingel18222.wiff"	GLSVAELTQQMFDAK	R	N	99,7 %	92,3	29,9	89,1	Oxidation (+16)	1 652,81	2	0,0011	0,64	283	297
18220-18222_ OuelletteM_20131010	18222_small	18222_small	Ingel18222_MGFPeaklist (F052590)	beta tubulin	LinJ.21.2240	beta tubulin	97,9 %	0,00928%	49 735,2	1	1	1	Locus:1.1.1.4812.17 File:"Ingel18222.wiff"	GLSVAELTQQMFDAK	R	N	99,7 %	99,6	29,9	99,6	Oxidation (+16)	1 652,81	2	0,0011	0,64	283	297
18220-18222_ OuelletteM_20131010	18222_small	18222_small	Ingel18222_MGFPeaklist (F052590)	beta tubulin	LinJ.21.2240	beta tubulin	97,9 %	0,00928%	49 735,2	1	1	1	Locus:1.1.1.4968.15 File:"Ingel18222.wiff"	GLSVAELTQQMFDAK	R	N	99,7 %	99,6	29,9	99,6		1 636,81	2	-0,0030	-1,8	283	297
18220-18222_ OuelletteM_20131010	18222_small	18222_small	Ingel18222_MGFPeaklist (F052590)	beta tubulin	LinJ.21.2240	beta tubulin	97,9 %	0,00928%	49 735,2	1	1	1	Locus:1.1.1.4816.19 File:"Ingel18222.wiff"	GLSVAELTQQMFDAK	R	N	99,7 %	101	29,9	99,1	Oxidation (+16)	1 652,81	2	0,0011	0,64	283	297
18220-18222_ OuelletteM_20131010	18222_small	18222_small	Ingel18222_MGFPeaklist (F052590)	beta tubulin	LinJ.21.2240	beta tubulin	97,9 %	0,00928%	49 735,2	1	1	1	Locus:1.1.1.4967.12 File:"Ingel18222.wiff"	GLSVAELTQQMFDAK	R	N	99,7 %	105	29,9	97,5		1 636,81	2	-0,0030	-1,8	283	297
18220-18222_ OuelletteM_20131010	18222_small	18222_small	Ingel18222_MGFPeaklist (F052590)	beta tubulin	LinJ.21.2240	beta tubulin	97,9 %	0,00928%	49 735,2	1	1	1	Locus:1.1.1.4772.12 File:"Ingel18222.wiff"	GLSVAELTQQMFDAKNMMQAADPR	R	H	97,5 %	26,9	27,5	20,6	Oxidation (+16), Oxidation (+16), Oxidation (+16)	2 699,21	4	-0,021	-7,7	283	306
18220-18222_ OuelletteM_20131010	18222_small	18222_small	Ingel18222_MGFPeaklist (F052590)	beta tubulin	LinJ.21.2240	beta tubulin	97,9 %	0,00928%	49 735,2	1	1	1	Locus:1.1.1.4775.13 File:"Ingel18222.wiff"	GLSVAELTQQMFDAKNMMQAADPR	R	H	97,7 %	27,4	27,5	24,5	Oxidation (+16), Oxidation (+16), Oxidation (+16)	2 699,21	4	-0,021	-7,7	283	306
18220-18222_ OuelletteM_20131010	18222_small	18222_small	Ingel18222_MGFPeaklist (F052590)	beta tubulin	LinJ.21.2240	beta tubulin	97,9 %	0,00928%	49 735,2	1	1	1	Locus:1.1.1.4769.20 File:"Ingel18222.wiff"	GLSVAELTQQMFDAKNMMQAADPR	R	H	99,7 %	35,1	28,2	29,4	Oxidation (+16), Oxidation (+16), Oxidation (+16)	2 699,24	3	0,0019	0,69	283	306
18220-18222_ OuelletteM_20131010	18222_small	18222_small	Ingel18222_MGFPeaklist (F052590)	beta tubulin	LinJ.21.2240	beta tubulin	97,9 %	0,00928%	49 735,2	1	1	1	Locus:1.1.1.4770.20 File:"Ingel18222.wiff"	GLSVAELTQQMFDAKNMMQAADPR	R	H	99,7 %	55,1	28,2	48,8	Oxidation (+16), Oxidation (+16), Oxidation (+16)	2 699,24	3	0,0019	0,69	283	306
18220-18222_ OuelletteM_20131010	18222_small	18222_small	Ingel18222_MGFPeaklist (F052590)	beta tubulin	LinJ.21.2240	beta tubulin	97,9 %	0,00928%	49 735,2	1	1	1	Locus:1.1.1.4771.20 File:"Ingel18222.wiff"	GLSVAELTQQMFDAKNMMQAADPR	R	H	99,7 %	57,2	28,2	53,5	Oxidation (+16), Oxidation (+16), Oxidation (+16)	2 699,24	3	0,0019	0,69	283	306
18220-18222_ OuelletteM_20131010	18222_small	18222_small	Ingel18222_MGFPeaklist (F052590)	beta tubulin	LinJ.21.2240	beta tubulin	97,9 %	0,00928%	49 735,2	1	1	1	Locus:1.1.1.4730.4 File:"Ingel18222.wiff"	HGRYLTASALFR	R	G	99,7 %	42,1	29,6	37,6		1 390,75	3	-0,00090	-0,65	307	318
18220-18222_ OuelletteM_20131010	18222_small	18222_small	Ingel18222_MGFPeaklist (F052590)	beta tubulin	LinJ.21.2240	beta tubulin	97,9 %	0,00928%	49 735,2	1	1	1	Locus:1.1.1.4732.3 File:"Ingel18222.wiff"	HGRYLTASALFR	R	G	99,7 %	45,9	29,6	45,9		1 390,75	3	-0,00090	-0,65	307	318
18220-18222_ OuelletteM_20131010	18222_small	18222_small	Ingel18222_MGFPeaklist (F052590)	beta tubulin	LinJ.21.2240	beta tubulin	97,9 %	0,00928%	49 735,2	1	1	1	Locus:1.1.1.4930.10 File:"Ingel18222.wiff"	IMMTFSVIPSPR	R	V	98,4 %	21,6	30,3	21,6		1 377,71	2	-0,0051	-3,7	163	174
18220-18222_ OuelletteM_20131010	18222_small	18222_small	Ingel18222_MGFPeaklist (F052590)	beta tubulin	LinJ.21.2240	beta tubulin	97,9 %	0,00928%	49 735,2	1	1	1	Locus:1.1.1.4825.12 File:"Ingel18222.wiff"	IMMTFSVIPSPR	R	V	99,7 %	61,0	29,9	19,2	Oxidation (+16)	1 393,71	2	-0,0014	-1,0	163	174
18220-18222_ OuelletteM_20131010	18222_small	18222_small	Ingel18222_MGFPeaklist (F052590)	beta tubulin	LinJ.21.2240	beta tubulin	97,9 %	0,00928%	49 735,2	1	1	1	Locus:1.1.1.4880.10 File:"Ingel18222.wiff"	IMMTFSVIPSPR	R	V	99,7 %	80,7	29,8	19,8	Oxidation (+16)	1 393,71	2	0,0024	1,7	163	174
18220-18222_ OuelletteM_20131010	18222_small	18222_small	Ingel18222_MGFPeaklist (F052590)	beta tubulin	LinJ.21.2240	beta tubulin	97,9 %	0,00928%	49 735,2	1	1	1	Locus:1.1.1.4888.10 File:"Ingel18222.wiff"	IMMTFSVIPSPR	R	V	99,7 %	64,2	29,8	21,9	Oxidation (+16)	1 393,71	2	0,0024	1,7	163	174
18220-18222_ OuelletteM_20131010	18222_small	18222_small	Ingel18222_MGFPeaklist (F052590)	beta tubulin	LinJ.21.2240	beta tubulin	97,9 %	0,00928%	49 735,2	1	1	1	Locus:1.1.1.4887.10 File:"Ingel18222.wiff"	IMMTFSVIPSPR	R	V	99,7 %	78,5	29,8	22,8	Oxidation (+16)	1 393,71	2	0,0024	1,7	163	174
18220-18222_ OuelletteM_20131010	18222_small	18222_small	Ingel18222_MGFPeaklist (F052590)	beta tubulin	LinJ.21.2240	beta tubulin	97,9 %	0,00928%	49 735,2	1	1	1	Locus:1.1.1.4929.12 File:"Ingel18222.wiff"	IMMTFSVIPSPR	R	V	99,7 %	42,5	30,3	37,4		1 377,71	2	-0,0051	-3,7	163	174
18220-18222_ OuelletteM_20131010	18222_small	18222_small	Ingel18222_MGFPeaklist (F052590)	beta tubulin	LinJ.21.2240	beta tubulin	97,9 %	0,00928%	49 735,2	1	1	1	Locus:1.1.1.4931.9 File:"Ingel18222.wiff"	IMMTFSVIPSPR	R	V	99,7 %	52,4	30,3	50,2		1 377,71	2	-0,0051	-3,7	163	174
18220-18222_ OuelletteM_20131010	18222_small	18222_small	Ingel18222_MGFPeaklist (F052590)	beta tubulin	LinJ.21.2240	beta tubulin	97,9 %	0,00928%	49 735,2	1	1	1	Locus:1.1.1.4932.10 File:"Ingel18222.wiff"	IMMTFSVIPSPR	R	V	99,7 %	55,7	30,3	51,4		1 377,71	2	-0,0051	-3,7	163	174
18220-18222_ OuelletteM_20131010	18222_small	18222_small	Ingel18222_MGFPeaklist (F052590)	beta tubulin	LinJ.21.2240	beta tubulin	97,9 %	0,00928%	49 735,2	1	1	1	Locus:1.1.1.4772.15 File:"Ingel18222.wiff"	IMMTFSVIPSPR	R	V	99,7 %	62,9	29,8	54,6	Oxidation (+16), Oxidation (+16)	1 409,70	2	-0,00055	-0,39	163	174
18220-18222_ OuelletteM_20131010	18222_small	18222_small	Ingel18222_MGFPeaklist (F052590)	beta tubulin	LinJ.21.2240	beta tubulin	97,9 %	0,00928%	49 735,2	1	1	1	Locus:1.1.1.4879.8 File:"Ingel18222.wiff"	IMMTFSVIPSPR	R	V	99,7 %	74,6	29,8	25,4	Oxidation (+16)	1 393,71	2	0,0024	1,7	163	174
18220-18222_ OuelletteM_20131010	18222_small	18222_small	Ingel18222_MGFPeaklist (F052590)	beta tubulin	LinJ.21.2240	beta tubulin	97,9 %	0,00928%	49 735,2	1	1	1	Locus:1.1.1.4765.11 File:"Ingel18222.wiff"	IMMTFSVIPSPR	R	V	99,7 %	74,6	29,8	71,1	Oxidation (+16), Oxidation (+16)	1 409,70	2	-0,00055	-0,39	163	174
18220-18222_ OuelletteM_20131010	18222_small	18222_small	Ingel18222_MGFPeaklist (F052590)	beta tubulin	LinJ.21.2240	beta tubulin	97,9 %	0,00928%	49 735,2	1	1	1	Locus:1.1.1.4773.15 File:"Ingel18222.wiff"	IMMTFSVIPSPR	R	V	99,7 %	78,4	29,8	72,6	Oxidation (+16), Oxidation (+16)	1 409,70	2	-0,00055	-0,39	163	174
18220-18222_ OuelletteM_20131010	18222_small	18222_small	Ingel18222_MGFPeaklist (F052590)	beta tubulin	LinJ.21.2240	beta tubulin	97,9 %	0,00928%	49 735,2	1	1	1	Locus:1.1.1.4764.13 File:"Ingel18222.wiff"	IMMTFSVIPSPR	R	V	99,7 %	86,0	29,8	80,2	Oxidation (+16), Oxidation (+16)	1 409,70	2	-0,00055	-0,39	163	174
18220-18222_ OuelletteM_20131010	18222_small	18222_small	Ingel18222_MGFPeaklist (F052590)	beta tubulin	LinJ.21.2240	beta tubulin	97,9 %	0,00928%	49 735,2	1	1	1	Locus:1.1.1.4791.14 File:"Ingel18222.wiff"	INVYFDESTGGR	R	Y	98,8 %	23,0	29,6	18,2		1 356,64	2	0,0064	4,7	47	58
18220-18222_ OuelletteM_20131010	18222_small	18222_small	Ingel18222_MGFPeaklist (F052590)	beta tubulin	LinJ.21.2240	beta tubulin	97,9 %	0,00928%	49 735,2	1	1	1	Locus:1.1.1.4709.17 File:"Ingel18222.wiff"	INVYFDESTGGR	R	Y	99,7 %	49,2	29,2	47,8		1 356,63	2	-0,0054	-4,0	47	58
18220-18222_ OuelletteM_20131010	18222_small	18222_small	Ingel18222_MGFPeaklist (F052590)	beta tubulin	LinJ.21.2240	beta tubulin	97,9 %	0,00928%	49 735,2	1	1	1	Locus:1.1.1.4708.18 File:"Ingel18222.wiff"	INVYFDESTGGR	R	Y	99,7 %	53,3	29,2	51,7		1 356,63	2	-0,0056	-4,1	47	58
18220-18222_ OuelletteM_20131010	18222_small	18222_small	Ingel18222_MGFPeaklist (F052590)	beta tubulin	LinJ.21.2240	beta tubulin	97,9 %	0,00928%	49 735,2	1	1	1	Locus:1.1.1.4716.14 File:"Ingel18222.wiff"	INVYFDESTGGR	R	Y	99,7 %	55,2	30,1	50,6		1 356,66	2	0,032	23	47	58
18220-18222_ OuelletteM_20131010	18222_small	18222_small	Ingel18222_MGFPeaklist (F052590)	beta tubulin	LinJ.21.2240	beta tubulin	97,9 %	0,00928%	49 735,2	1	1	1	Locus:1.1.1.4700.18 File:"Ingel18222.wiff"	INVYFDESTGGR	R	Y	99,7 %	59,4	29,2	56,2		1 356,63	2	-0,0054	-4,0	47	58
18220-18222_ OuelletteM_20131010	18222_small	18222_small	Ingel18222_MGFPeaklist (F052590)	beta tubulin	LinJ.21.2240	beta tubulin	97,9 %	0,00928%	49 735,2	1	1	1	Locus:1.1.1.4692.15 File:"Ingel18222.wiff"	INVYFDESTGGR	R	Y	99,7 %	61,3	29,2	58,6		1 356,63	2	-0,0054	-4,0	47	58
18220-18222_ OuelletteM_20131010	18222_small	18222_small	Ingel18222_MGFPeaklist (F052590)	beta tubulin	LinJ.21.2240	beta tubulin	97,9 %	0,00928%	49 735,2	1	1	1	Locus:1.1.1.4701.17 File:"Ingel18222.wiff"	INVYFDESTGGR	R	Y	99,7 %	62,8	29,2	59,3		1 356,63	2	-0,0054	-4,0	47	58
18220-18222_ OuelletteM_20131010	18222_small	18222_small	Ingel18222_MGFPeaklist (F052590)	beta tubulin	LinJ.21.2240	beta tubulin	97,9 %	0,00928%	49 735,2	1	1	1	Locus:1.1.1.4693.18 File:"Ingel18222.wiff"	INVYFDESTGGR	R	Y	99,7 %	62,8	29,2	58,8		1 356,63	2	-0,0054	-4,0	47	58
18220-18222_ OuelletteM_20131010	18222_small	18222_small	Ingel18222_MGFPeaklist (F052590)	beta tubulin	LinJ.21.2240	beta tubulin	97,9 %	0,00928%	49 735,2	1	1	1	Locus:1.1.1.4745.14 File:"Ingel18222.wiff"	INVYFDESTGGRYVPR	R	A	99,7 %	38,7	30,0	38,7		1 871,92	3	-0,00090	-0,48	47	62
18220-18222_ OuelletteM_20131010	18222_small	18222_small	Ingel18222_MGFPeaklist (F052590)	beta tubulin	LinJ.21.2240	beta tubulin	97,9 %	0,00928%	49 735,2	1	1	1	Locus:1.1.1.4747.13 File:"Ingel18222.wiff"	INVYFDESTGGRYVPR	R	A	99,7 %	40,3	30,0	40,3		1 871,92	3	-0,00090	-0,48	47	62
18220-18222_ OuelletteM_20131010	18222_small	18222_small	Ingel18222_MGFPeaklist (F052590)	beta tubulin	LinJ.21.2240	beta tubulin	97,9 %	0,00928%	49 735,2	1	1	1	Locus:1.1.1.4737.8 File:"Ingel18222.wiff"	INVYFDESTGGRYVPR	R	A	99,7 %	46,9	30,0	43,8		1 871,92	3	-0,00090	-0,48	47	62
18220-18222_ OuelletteM_20131010	18222_small	18222_small	Ingel18222_MGFPeaklist (F052590)	beta tubulin	LinJ.21.2240	beta tubulin	97,9 %	0,00928%	49 735,2	1	1	1	Locus:1.1.1.4746.15 File:"Ingel18222.wiff"	INVYFDESTGGRYVPR	R	A	99,7 %	59,4	30,0	51,2		1 871,92	3	-0,00090	-0,48	47	62
18220-18222_ OuelletteM_20131010	18222_small	18222_small	Ingel18222_MGFPeaklist (F052590)	beta tubulin	LinJ.21.2240	beta tubulin	97,9 %	0,00928%	49 735,2	1	1	1	Locus:1.1.1.4738.11 File:"Ingel18222.wiff"	INVYFDESTGGRYVPR	R	A	99,7 %	60,0	30,0	60,0		1 871,92	3	-0,00090	-0,48	47	62
18220-18222_ OuelletteM_20131010	18222_small	18222_small	Ingel18222_MGFPeaklist (F052590)	beta tubulin	LinJ.21.2240	beta tubulin	97,9 %	0,00928%	49 735,2	1	1	1	Locus:1.1.1.4575.19 File:"Ingel18222.wiff"	ISTKEVDEQMLNVQNK	R	N	99,7 %	33,5	30,0	22,5	Oxidation (+16)	1 890,94	3	0,0065	3,4	321	336
18220-18222_ OuelletteM_20131010	18222_small	18222_small	Ingel18222_MGFPeaklist (F052590)	beta tubulin	LinJ.21.2240	beta tubulin	97,9 %	0,00928%	49 735,2	1	1	1	Locus:1.1.1.4849.17 File:"Ingel18222.wiff"	KEAESCDCLQGFQLSHSLGGGTGSGMGTLLISK	R	L	99,7 %	30,1	27,8	30,1	Carbamidomethyl (+57), Carbamidomethyl (+57), Oxidation (+16)	3 440,61	4	0,0041	1,2	122	154
18220-18222_ OuelletteM_20131010	18222_small	18222_small	Ingel18222_MGFPeaklist (F052590)	beta tubulin	LinJ.21.2240	beta tubulin	97,9 %	0,00928%	49 735,2	1	1	1	Locus:1.1.1.4848.20 File:"Ingel18222.wiff"	KEAESCDCLQGFQLSHSLGGGTGSGMGTLLISK	R	L	99,7 %	47,2	27,8	47,2	Carbamidomethyl (+57), Carbamidomethyl (+57), Oxidation (+16)	3 440,61	4	0,0041	1,2	122	154
18220-18222_ OuelletteM_20131010	18222_small	18222_small	Ingel18222_MGFPeaklist (F052590)	beta tubulin	LinJ.21.2240	beta tubulin	97,9 %	0,00928%	49 735,2	1	1	1	Locus:1.1.1.4846.18 File:"Ingel18222.wiff"	KEAESCDCLQGFQLSHSLGGGTGSGMGTLLISK	R	L	99,7 %	64,5	27,8	64,5	Carbamidomethyl (+57), Carbamidomethyl (+57), Oxidation (+16)	3 440,61	4	0,0041	1,2	122	154
18220-18222_ OuelletteM_20131010	18222_small	18222_small	Ingel18222_MGFPeaklist (F052590)	beta tubulin	LinJ.21.2240	beta tubulin	97,9 %	0,00928%	49 735,2	1	1	1	Locus:1.1.1.4845.2 File:"Ingel18222.wiff"	KLAVNLVPFPR	R	L	99,7 %	33,8	25,0	24,1		1 252,76	3	-0,00100	-0,80	252	262
18220-18222_ OuelletteM_20131010	18222_small	18222_small	Ingel18222_MGFPeaklist (F052590)	beta tubulin	LinJ.21.2240	beta tubulin	97,9 %	0,00928%	49 735,2	1	1	1	Locus:1.1.1.4852.2 File:"Ingel18222.wiff"	KLAVNLVPFPR	R	L	99,7 %	52,0	25,0	48,3		1 252,76	3	-0,00100	-0,80	252	262
18220-18222_ OuelletteM_20131010	18222_small	18222_small	Ingel18222_MGFPeaklist (F052590)	beta tubulin	LinJ.21.2240	beta tubulin	97,9 %	0,00928%	49 735,2	1	1	1	Locus:1.1.1.4853.2 File:"Ingel18222.wiff"	KLAVNLVPFPR	R	L	99,7 %	52,5	25,0	46,0		1 252,76	3	-0,00100	-0,80	252	262
18220-18222_ OuelletteM_20131010	18222_small	18222_small	Ingel18222_MGFPeaklist (F052590)	beta tubulin	LinJ.21.2240	beta tubulin	97,9 %	0,00928%	49 735,2	1	1	1	Locus:1.1.1.4860.8 File:"Ingel18222.wiff"	KLAVNLVPFPR	R	L	99,7 %	63,3	25,0	63,3		1 252,77	2	0,0026	2,1	252	262
18220-18222_ OuelletteM_20131010	18222_small	18222_small	Ingel18222_MGFPeaklist (F052590)	beta tubulin	LinJ.21.2240	beta tubulin	97,9 %	0,00928%	49 735,2	1	1	1	Locus:1.1.1.4862.9 File:"Ingel18222.wiff"	KLAVNLVPFPR	R	L	99,7 %	68,1	25,0	68,1		1 252,77	2	0,0022	1,7	252	262
18220-18222_ OuelletteM_20131010	18222_small	18222_small	Ingel18222_MGFPeaklist (F052590)	beta tubulin	LinJ.21.2240	beta tubulin	97,9 %	0,00928%	49 735,2	1	1	1	Locus:1.1.1.4844.9 File:"Ingel18222.wiff"	KLAVNLVPFPR	R	L	99,7 %	78,4	25,0	76,6		1 252,77	2	-0,00062	-0,50	252	262
18220-18222_ OuelletteM_20131010	18222_small	18222_small	Ingel18222_MGFPeaklist (F052590)	beta tubulin	LinJ.21.2240	beta tubulin	97,9 %	0,00928%	49 735,2	1	1	1	Locus:1.1.1.4901.3 File:"Ingel18222.wiff"	LAVNLVPFPR	K	L	99,2 %	41,4	27,2	30,0	Deamidated (+1)	1 125,67	2	0,017	15	253	262
18220-18222_ OuelletteM_20131010	18222_small	18222_small	Ingel18222_MGFPeaklist (F052590)	beta tubulin	LinJ.21.2240	beta tubulin	97,9 %	0,00928%	49 735,2	1	1	1	Locus:1.1.1.4976.3 File:"Ingel18222.wiff"	LAVNLVPFPR	K	L	99,4 %	39,8	28,1	39,8		1 124,65	2	-0,025	-22	253	262
18220-18222_ OuelletteM_20131010	18222_small	18222_small	Ingel18222_MGFPeaklist (F052590)	beta tubulin	LinJ.21.2240	beta tubulin	97,9 %	0,00928%	49 735,2	1	1	1	Locus:1.1.1.4898.3 File:"Ingel18222.wiff"	LAVNLVPFPR	K	L	99,7 %	37,2	26,7	35,0		1 124,67	2	-0,00062	-0,55	253	262
18220-18222_ OuelletteM_20131010	18222_small	18222_small	Ingel18222_MGFPeaklist (F052590)	beta tubulin	LinJ.21.2240	beta tubulin	97,9 %	0,00928%	49 735,2	1	1	1	Locus:1.1.1.4985.2 File:"Ingel18222.wiff"	LAVNLVPFPR	K	L	99,7 %	39,0	26,7	33,7		1 124,67	2	0,0014	1,2	253	262
18220-18222_ OuelletteM_20131010	18222_small	18222_small	Ingel18222_MGFPeaklist (F052590)	beta tubulin	LinJ.21.2240	beta tubulin	97,9 %	0,00928%	49 735,2	1	1	1	Locus:1.1.1.4998.3 File:"Ingel18222.wiff"	LAVNLVPFPR	K	L	99,7 %	41,2	27,8	41,2		1 124,65	2	-0,022	-19	253	262
18220-18222_ OuelletteM_20131010	18222_small	18222_small	Ingel18222_MGFPeaklist (F052590)	beta tubulin	LinJ.21.2240	beta tubulin	97,9 %	0,00928%	49 735,2	1	1	1	Locus:1.1.1.4952.3 File:"Ingel18222.wiff"	LAVNLVPFPR	K	L	99,7 %	41,4	26,3	34,8		1 124,68	2	0,0078	6,9	253	262
18220-18222_ OuelletteM_20131010	18222_small	18222_small	Ingel18222_MGFPeaklist (F052590)	beta tubulin	LinJ.21.2240	beta tubulin	97,9 %	0,00928%	49 735,2	1	1	1	Locus:1.1.1.4943.4 File:"Ingel18222.wiff"	LAVNLVPFPR	K	L	99,7 %	46,2	27,1	42,5		1 124,66	2	-0,0082	-7,3	253	262
18220-18222_ OuelletteM_20131010	18222_small	18222_small	Ingel18222_MGFPeaklist (F052590)	beta tubulin	LinJ.21.2240	beta tubulin	97,9 %	0,00928%	49 735,2	1	1	1	Locus:1.1.1.4955.2 File:"Ingel18222.wiff"	LAVNLVPFPR	K	L	99,7 %	46,5	26,3	43,1		1 124,68	2	0,0078	6,9	253	262
18220-18222_ OuelletteM_20131010	18222_small	18222_small	Ingel18222_MGFPeaklist (F052590)	beta tubulin	LinJ.21.2240	beta tubulin	97,9 %	0,00928%	49 735,2	1	1	1	Locus:1.1.1.5009.2 File:"Ingel18222.wiff"	LAVNLVPFPR	K	L	99,7 %	49,0	27,1	49,0		1 124,66	2	-0,0080	-7,1	253	262
18220-18222_ OuelletteM_20131010	18222_small	18222_small	Ingel18222_MGFPeaklist (F052590)	beta tubulin	LinJ.21.2240	beta tubulin	97,9 %	0,00928%	49 735,2	1	1	1	Locus:1.1.1.5079.3 File:"Ingel18222.wiff"	LAVNLVPFPR	K	L	99,7 %	50,4	26,6	38,8		1 124,67	2	0,0026	2,3	253	262
18220-18222_ OuelletteM_20131010	18222_small	18222_small	Ingel18222_MGFPeaklist (F052590)	beta tubulin	LinJ.21.2240	beta tubulin	97,9 %	0,00928%	49 735,2	1	1	1	Locus:1.1.1.4932.3 File:"Ingel18222.wiff"	LAVNLVPFPR	K	L	99,7 %	52,1	26,4	46,2		1 124,68	2	0,0054	4,8	253	262
18220-18222_ OuelletteM_20131010	18222_small	18222_small	Ingel18222_MGFPeaklist (F052590)	beta tubulin	LinJ.21.2240	beta tubulin	97,9 %	0,00928%	49 735,2	1	1	1	Locus:1.1.1.4924.4 File:"Ingel18222.wiff"	LAVNLVPFPR	K	L	99,7 %	52,8	26,4	47,7		1 124,68	2	0,0054	4,8	253	262
18220-18222_ OuelletteM_20131010	18222_small	18222_small	Ingel18222_MGFPeaklist (F052590)	beta tubulin	LinJ.21.2240	beta tubulin	97,9 %	0,00928%	49 735,2	1	1	1	Locus:1.1.1.4933.5 File:"Ingel18222.wiff"	LAVNLVPFPR	K	L	99,7 %	54,8	26,5	50,0		1 124,68	2	0,0052	4,6	253	262
18220-18222_ OuelletteM_20131010	18222_small	18222_small	Ingel18222_MGFPeaklist (F052590)	beta tubulin	LinJ.21.2240	beta tubulin	97,9 %	0,00928%	49 735,2	1	1	1	Locus:1.1.1.4915.3 File:"Ingel18222.wiff"	LAVNLVPFPR	K	L	99,7 %	56,0	26,7	52,2		1 124,67	2	-0,00062	-0,55	253	262
18220-18222_ OuelletteM_20131010	18222_small	18222_small	Ingel18222_MGFPeaklist (F052590)	beta tubulin	LinJ.21.2240	beta tubulin	97,9 %	0,00928%	49 735,2	1	1	1	Locus:1.1.1.4916.4 File:"Ingel18222.wiff"	LAVNLVPFPR	K	L	99,7 %	56,5	26,7	46,6		1 124,67	2	-0,00042	-0,37	253	262
18220-18222_ OuelletteM_20131010	18222_small	18222_small	Ingel18222_MGFPeaklist (F052590)	beta tubulin	LinJ.21.2240	beta tubulin	97,9 %	0,00928%	49 735,2	1	1	1	Locus:1.1.1.4899.4 File:"Ingel18222.wiff"	LAVNLVPFPR	K	L	99,7 %	57,4	26,7	52,2		1 124,67	2	-0,00062	-0,55	253	262
18220-18222_ OuelletteM_20131010	18222_small	18222_small	Ingel18222_MGFPeaklist (F052590)	beta tubulin	LinJ.21.2240	beta tubulin	97,9 %	0,00928%	49 735,2	1	1	1	Locus:1.1.1.4908.4 File:"Ingel18222.wiff"	LAVNLVPFPR	K	L	99,7 %	57,8	26,7	51,4		1 124,67	2	-0,00062	-0,55	253	262
18220-18222_ OuelletteM_20131010	18222_small	18222_small	Ingel18222_MGFPeaklist (F052590)	beta tubulin	LinJ.21.2240	beta tubulin	97,9 %	0,00928%	49 735,2	1	1	1	Locus:1.1.1.4923.2 File:"Ingel18222.wiff"	LAVNLVPFPR	K	L	99,7 %	58,3	26,4	52,8		1 124,68	2	0,0054	4,8	253	262
18220-18222_ OuelletteM_20131010	18222_small	18222_small	Ingel18222_MGFPeaklist (F052590)	beta tubulin	LinJ.21.2240	beta tubulin	97,9 %	0,00928%	49 735,2	1	1	1	Locus:1.1.1.4907.3 File:"Ingel18222.wiff"	LAVNLVPFPR	K	L	99,7 %	62,5	26,7	56,9		1 124,67	2	-0,00062	-0,55	253	262
18220-18222_ OuelletteM_20131010	18222_small	18222_small	Ingel18222_MGFPeaklist (F052590)	beta tubulin	LinJ.21.2240	beta tubulin	97,9 %	0,00928%	49 735,2	1	1	1	Locus:1.1.1.4900.4 File:"Ingel18222.wiff"	LAVNLVPFPR	K	L	99,7 %	63,1	26,7	55,9		1 124,67	2	-0,00062	-0,55	253	262
18220-18222_ OuelletteM_20131010	18222_small	18222_small	Ingel18222_MGFPeaklist (F052590)	beta tubulin	LinJ.21.2240	beta tubulin	97,9 %	0,00928%	49 735,2	1	1	1	Locus:1.1.1.4890.18 File:"Ingel18222.wiff"	LHFFMMGFAPLTSR	R	G	99,6 %	26,2	29,8	26,2	Oxidation (+16), Oxidation (+16)	1 685,81	2	0,0011	0,68	263	276
18220-18222_ OuelletteM_20131010	18222_small	18222_small	Ingel18222_MGFPeaklist (F052590)	beta tubulin	LinJ.21.2240	beta tubulin	97,9 %	0,00928%	49 735,2	1	1	1	Locus:1.1.1.4959.4 File:"Ingel18222.wiff"	LHFFMMGFAPLTSR	R	G	99,7 %	58,8	30,1	10,4	Oxidation (+16)	1 669,81	3	-0,0016	-0,97	263	276
18220-18222_ OuelletteM_20131010	18222_small	18222_small	Ingel18222_MGFPeaklist (F052590)	beta tubulin	LinJ.21.2240	beta tubulin	97,9 %	0,00928%	49 735,2	1	1	1	Locus:1.1.1.4963.2 File:"Ingel18222.wiff"	LHFFMMGFAPLTSR	R	G	99,7 %	57,0	30,1	11,0	Oxidation (+16)	1 669,81	3	-0,0016	-0,97	263	276
18220-18222_ OuelletteM_20131010	18222_small	18222_small	Ingel18222_MGFPeaklist (F052590)	beta tubulin	LinJ.21.2240	beta tubulin	97,9 %	0,00928%	49 735,2	1	1	1	Locus:1.1.1.4962.2 File:"Ingel18222.wiff"	LHFFMMGFAPLTSR	R	G	99,7 %	63,4	30,1	10,9	Oxidation (+16)	1 669,81	3	-0,0016	-0,97	263	276
18220-18222_ OuelletteM_20131010	18222_small	18222_small	Ingel18222_MGFPeaklist (F052590)	beta tubulin	LinJ.21.2240	beta tubulin	97,9 %	0,00928%	49 735,2	1	1	1	Locus:1.1.1.4891.18 File:"Ingel18222.wiff"	LHFFMMGFAPLTSR	R	G	99,7 %	36,4	29,8	36,4	Oxidation (+16), Oxidation (+16)	1 685,81	2	0,0011	0,68	263	276
18220-18222_ OuelletteM_20131010	18222_small	18222_small	Ingel18222_MGFPeaklist (F052590)	beta tubulin	LinJ.21.2240	beta tubulin	97,9 %	0,00928%	49 735,2	1	1	1	Locus:1.1.1.4876.4 File:"Ingel18222.wiff"	LHFFMMGFAPLTSR	R	G	99,7 %	42,7	29,8	26,0	Oxidation (+16), Oxidation (+16)	1 685,81	3	0,0034	2,0	263	276
18220-18222_ OuelletteM_20131010	18222_small	18222_small	Ingel18222_MGFPeaklist (F052590)	beta tubulin	LinJ.21.2240	beta tubulin	97,9 %	0,00928%	49 735,2	1	1	1	Locus:1.1.1.4875.3 File:"Ingel18222.wiff"	LHFFMMGFAPLTSR	R	G	99,7 %	53,9	29,8	41,4	Oxidation (+16), Oxidation (+16)	1 685,81	3	0,0034	2,0	263	276
18220-18222_ OuelletteM_20131010	18222_small	18222_small	Ingel18222_MGFPeaklist (F052590)	beta tubulin	LinJ.21.2240	beta tubulin	97,9 %	0,00928%	49 735,2	1	1	1	Locus:1.1.1.4975.15 File:"Ingel18222.wiff"	LHFFMMGFAPLTSR	R	G	99,7 %	54,7	29,9	48,2		1 653,81	2	-0,0034	-2,1	263	276
18220-18222_ OuelletteM_20131010	18222_small	18222_small	Ingel18222_MGFPeaklist (F052590)	beta tubulin	LinJ.21.2240	beta tubulin	97,9 %	0,00928%	49 735,2	1	1	1	Locus:1.1.1.4883.4 File:"Ingel18222.wiff"	LHFFMMGFAPLTSR	R	G	99,7 %	54,8	29,8	44,7	Oxidation (+16), Oxidation (+16)	1 685,81	3	0,0034	2,0	263	276
18220-18222_ OuelletteM_20131010	18222_small	18222_small	Ingel18222_MGFPeaklist (F052590)	beta tubulin	LinJ.21.2240	beta tubulin	97,9 %	0,00928%	49 735,2	1	1	1	Locus:1.1.1.4891.5 File:"Ingel18222.wiff"	LHFFMMGFAPLTSR	R	G	99,7 %	55,4	29,8	50,0	Oxidation (+16), Oxidation (+16)	1 685,81	3	0,0034	2,0	263	276
18220-18222_ OuelletteM_20131010	18222_small	18222_small	Ingel18222_MGFPeaklist (F052590)	beta tubulin	LinJ.21.2240	beta tubulin	97,9 %	0,00928%	49 735,2	1	1	1	Locus:1.1.1.4878.16 File:"Ingel18222.wiff"	LHFFMMGFAPLTSR	R	G	99,7 %	56,0	29,8	56,0	Oxidation (+16), Oxidation (+16)	1 685,81	2	0,0011	0,68	263	276
18220-18222_ OuelletteM_20131010	18222_small	18222_small	Ingel18222_MGFPeaklist (F052590)	beta tubulin	LinJ.21.2240	beta tubulin	97,9 %	0,00928%	49 735,2	1	1	1	Locus:1.1.1.4976.2 File:"Ingel18222.wiff"	LHFFMMGFAPLTSR	R	G	99,7 %	57,4	29,9	50,1		1 653,82	3	0,0030	1,8	263	276
18220-18222_ OuelletteM_20131010	18222_small	18222_small	Ingel18222_MGFPeaklist (F052590)	beta tubulin	LinJ.21.2240	beta tubulin	97,9 %	0,00928%	49 735,2	1	1	1	Locus:1.1.1.4892.3 File:"Ingel18222.wiff"	LHFFMMGFAPLTSR	R	G	99,7 %	57,9	29,8	50,9	Oxidation (+16), Oxidation (+16)	1 685,81	3	0,0031	1,8	263	276
18220-18222_ OuelletteM_20131010	18222_small	18222_small	Ingel18222_MGFPeaklist (F052590)	beta tubulin	LinJ.21.2240	beta tubulin	97,9 %	0,00928%	49 735,2	1	1	1	Locus:1.1.1.4884.3 File:"Ingel18222.wiff"	LHFFMMGFAPLTSR	R	G	99,7 %	59,9	29,8	48,7	Oxidation (+16), Oxidation (+16)	1 685,81	3	0,0034	2,0	263	276
18220-18222_ OuelletteM_20131010	18222_small	18222_small	Ingel18222_MGFPeaklist (F052590)	beta tubulin	LinJ.21.2240	beta tubulin	97,9 %	0,00928%	49 735,2	1	1	1	Locus:1.1.1.4880.16 File:"Ingel18222.wiff"	LHFFMMGFAPLTSR	R	G	99,7 %	60,7	29,8	59,0	Oxidation (+16), Oxidation (+16)	1 685,81	2	0,0011	0,68	263	276
18220-18222_ OuelletteM_20131010	18222_small	18222_small	Ingel18222_MGFPeaklist (F052590)	beta tubulin	LinJ.21.2240	beta tubulin	97,9 %	0,00928%	49 735,2	1	1	1	Locus:1.1.1.4975.2 File:"Ingel18222.wiff"	LHFFMMGFAPLTSR	R	G	99,7 %	63,1	29,9	52,9		1 653,82	3	0,0030	1,8	263	276
18220-18222_ OuelletteM_20131010	18222_small	18222_small	Ingel18222_MGFPeaklist (F052590)	beta tubulin	LinJ.21.2240	beta tubulin	97,9 %	0,00928%	49 735,2	1	1	1	Locus:1.1.1.4881.15 File:"Ingel18222.wiff"	LHFFMMGFAPLTSR	R	G	99,7 %	70,1	29,8	70,1	Oxidation (+16), Oxidation (+16)	1 685,81	2	0,0011	0,68	263	276
18220-18222_ OuelletteM_20131010	18222_small	18222_small	Ingel18222_MGFPeaklist (F052590)	beta tubulin	LinJ.21.2240	beta tubulin	97,9 %	0,00928%	49 735,2	1	1	1	Locus:1.1.1.4804.8 File:"Ingel18222.wiff"	LREEYPDRIMMTFSVIPSPR	K	V	98,4 %	20,9	29,5	20,9	Oxidation (+16), Oxidation (+16)	2 468,21	4	-0,0093	-3,8	155	174
18220-18222_ OuelletteM_20131010	18222_small	18222_small	Ingel18222_MGFPeaklist (F052590)	beta tubulin	LinJ.21.2240	beta tubulin	97,9 %	0,00928%	49 735,2	1	1	1	Locus:1.1.1.4886.7 File:"Ingel18222.wiff"	LREEYPDRIMMTFSVIPSPR	K	V	98,5 %	36,0	29,4	5,66	Oxidation (+16)	2 452,23	4	0,0020	0,82	155	174
18220-18222_ OuelletteM_20131010	18222_small	18222_small	Ingel18222_MGFPeaklist (F052590)	beta tubulin	LinJ.21.2240	beta tubulin	97,9 %	0,00928%	49 735,2	1	1	1	Locus:1.1.1.4887.6 File:"Ingel18222.wiff"	LREEYPDRIMMTFSVIPSPR	K	V	99,6 %	49,3	29,4	7,49	Oxidation (+16)	2 452,23	4	0,0020	0,82	155	174
18220-18222_ OuelletteM_20131010	18222_small	18222_small	Ingel18222_MGFPeaklist (F052590)	beta tubulin	LinJ.21.2240	beta tubulin	97,9 %	0,00928%	49 735,2	1	1	1	Locus:1.1.1.4814.17 File:"Ingel18222.wiff"	LREEYPDRIMMTFSVIPSPR	K	V	99,7 %	46,1	29,6	46,1	Oxidation (+16), Oxidation (+16)	2 468,21	3	-0,014	-5,7	155	174
18220-18222_ OuelletteM_20131010	18222_small	18222_small	Ingel18222_MGFPeaklist (F052590)	beta tubulin	LinJ.21.2240	beta tubulin	97,9 %	0,00928%	49 735,2	1	1	1	Locus:1.1.1.4815.9 File:"Ingel18222.wiff"	LREEYPDRIMMTFSVIPSPR	K	V	99,7 %	46,3	29,5	45,9	Oxidation (+16), Oxidation (+16)	2 468,21	4	-0,0093	-3,8	155	174
18220-18222_ OuelletteM_20131010	18222_small	18222_small	Ingel18222_MGFPeaklist (F052590)	beta tubulin	LinJ.21.2240	beta tubulin	97,9 %	0,00928%	49 735,2	1	1	1	Locus:1.1.1.4814.5 File:"Ingel18222.wiff"	LREEYPDRIMMTFSVIPSPR	K	V	99,7 %	47,1	29,5	43,5	Oxidation (+16), Oxidation (+16)	2 468,21	4	-0,0093	-3,8	155	174
18220-18222_ OuelletteM_20131010	18222_small	18222_small	Ingel18222_MGFPeaklist (F052590)	beta tubulin	LinJ.21.2240	beta tubulin	97,9 %	0,00928%	49 735,2	1	1	1	Locus:1.1.1.4806.8 File:"Ingel18222.wiff"	LREEYPDRIMMTFSVIPSPR	K	V	99,7 %	47,2	29,5	47,2	Oxidation (+16), Oxidation (+16)	2 468,21	4	-0,0093	-3,8	155	174
18220-18222_ OuelletteM_20131010	18222_small	18222_small	Ingel18222_MGFPeaklist (F052590)	beta tubulin	LinJ.21.2240	beta tubulin	97,9 %	0,00928%	49 735,2	1	1	1	Locus:1.1.1.4815.16 File:"Ingel18222.wiff"	LREEYPDRIMMTFSVIPSPR	K	V	99,7 %	52,4	29,6	52,4	Oxidation (+16), Oxidation (+16)	2 468,21	3	-0,014	-5,7	155	174
18220-18222_ OuelletteM_20131010	18222_small	18222_small	Ingel18222_MGFPeaklist (F052590)	beta tubulin	LinJ.21.2240	beta tubulin	97,9 %	0,00928%	49 735,2	1	1	1	Locus:1.1.1.4811.17 File:"Ingel18222.wiff"	LREEYPDRIMMTFSVIPSPR	K	V	99,7 %	59,8	29,6	59,8	Oxidation (+16), Oxidation (+16)	2 468,21	3	-0,014	-5,7	155	174
18220-18222_ OuelletteM_20131010	18222_small	18222_small	Ingel18222_MGFPeaklist (F052590)	beta tubulin	LinJ.21.2240	beta tubulin	97,9 %	0,00928%	49 735,2	1	1	1	Locus:1.1.1.4807.18 File:"Ingel18222.wiff"	LREEYPDRIMMTFSVIPSPR	K	V	99,7 %	60,3	29,6	60,3	Oxidation (+16), Oxidation (+16)	2 468,21	3	-0,014	-5,7	155	174
18220-18222_ OuelletteM_20131010	18222_small	18222_small	Ingel18222_MGFPeaklist (F052590)	beta tubulin	LinJ.21.2240	beta tubulin	97,9 %	0,00928%	49 735,2	1	1	1	Locus:1.1.1.4812.16 File:"Ingel18222.wiff"	LREEYPDRIMMTFSVIPSPR	K	V	99,7 %	70,6	29,6	70,4	Oxidation (+16), Oxidation (+16)	2 468,21	3	-0,014	-5,7	155	174
18220-18222_ OuelletteM_20131010	18222_small	18222_small	Ingel18222_MGFPeaklist (F052590)	beta tubulin	LinJ.21.2240	beta tubulin	97,9 %	0,00928%	49 735,2	1	1	1	Locus:1.1.1.4518.20 File:"Ingel18222.wiff"	MREIVSCQAGQCGNQIGSK	-	F	99,7 %	47,7	28,3	46,7	Oxidation (+16), Carbamidomethyl (+57), Carbamidomethyl (+57)	2 137,96	3	-0,0072	-3,4	1	19
18220-18222_ OuelletteM_20131010	18222_small	18222_small	Ingel18222_MGFPeaklist (F052590)	beta tubulin	LinJ.21.2240	beta tubulin	97,9 %	0,00928%	49 735,2	1	1	1	Locus:1.1.1.4519.20 File:"Ingel18222.wiff"	MREIVSCQAGQCGNQIGSK	-	F	99,7 %	61,5	28,3	60,2	Oxidation (+16), Carbamidomethyl (+57), Carbamidomethyl (+57)	2 137,96	3	-0,0072	-3,4	1	19
18220-18222_ OuelletteM_20131010	18222_small	18222_small	Ingel18222_MGFPeaklist (F052590)	beta tubulin	LinJ.21.2240	beta tubulin	97,9 %	0,00928%	49 735,2	1	1	1	Locus:1.1.1.4962.3 File:"Ingel18222.wiff"	NSSYFIEWIPNNIK	K	S	99,7 %	35,3	29,9	30,6		1 723,86	3	0,0025	1,5	337	350
18220-18222_ OuelletteM_20131010	18222_small	18222_small	Ingel18222_MGFPeaklist (F052590)	beta tubulin	LinJ.21.2240	beta tubulin	97,9 %	0,00928%	49 735,2	1	1	1	Locus:1.1.1.4961.13 File:"Ingel18222.wiff"	NSSYFIEWIPNNIK	K	S	99,7 %	49,3	29,9	47,2		1 723,86	2	0,0059	3,4	337	350
18220-18222_ OuelletteM_20131010	18222_small	18222_small	Ingel18222_MGFPeaklist (F052590)	beta tubulin	LinJ.21.2240	beta tubulin	97,9 %	0,00928%	49 735,2	1	1	1	Locus:1.1.1.4960.15 File:"Ingel18222.wiff"	NSSYFIEWIPNNIK	K	S	99,7 %	71,6	29,9	69,4		1 723,86	2	0,0059	3,4	337	350
18220-18222_ OuelletteM_20131010	18222_small	18222_small	Ingel18222_MGFPeaklist (F052590)	beta tubulin	LinJ.21.2240	beta tubulin	97,9 %	0,00928%	49 735,2	1	1	1	Locus:1.1.1.4632.17 File:"Ingel18222.wiff"	RVGEQFTGMFR	R	R	97,8 %	26,7	30,2	14,9	Oxidation (+16)	1 342,64	2	-0,0046	-3,5	380	390
18220-18222_ OuelletteM_20131010	18222_small	18222_small	Ingel18222_MGFPeaklist (F052590)	beta tubulin	LinJ.21.2240	beta tubulin	97,9 %	0,00928%	49 735,2	1	1	1	Locus:1.1.1.4751.5 File:"Ingel18222.wiff"	RVGEQFTGMFR	R	R	99,2 %	28,8	30,0	19,6		1 326,65	3	-0,0044	-3,3	380	390
18220-18222_ OuelletteM_20131010	18222_small	18222_small	Ingel18222_MGFPeaklist (F052590)	beta tubulin	LinJ.21.2240	beta tubulin	97,9 %	0,00928%	49 735,2	1	1	1	Locus:1.1.1.4635.3 File:"Ingel18222.wiff"	RVGEQFTGMFR	R	R	99,7 %	32,3	30,2	28,1	Oxidation (+16)	1 342,64	3	-0,00091	-0,68	380	390
18220-18222_ OuelletteM_20131010	18222_small	18222_small	Ingel18222_MGFPeaklist (F052590)	beta tubulin	LinJ.21.2240	beta tubulin	97,9 %	0,00928%	49 735,2	1	1	1	Locus:1.1.1.4633.7 File:"Ingel18222.wiff"	RVGEQFTGMFR	R	R	99,7 %	36,3	30,2	25,5	Oxidation (+16)	1 342,64	3	-0,00091	-0,68	380	390
18220-18222_ OuelletteM_20131010	18222_small	18222_small	Ingel18222_MGFPeaklist (F052590)	beta tubulin	LinJ.21.2240	beta tubulin	97,9 %	0,00928%	49 735,2	1	1	1	Locus:1.1.1.4587.12 File:"Ingel18222.wiff"	RVGEQFTGMFRR	R	K	99,7 %	35,3	30,2	22,0	Oxidation (+16)	1 498,75	3	-0,00091	-0,61	380	391
18220-18222_ OuelletteM_20131010	18222_small	18222_small	Ingel18222_MGFPeaklist (F052590)	beta tubulin	LinJ.21.2240	beta tubulin	97,9 %	0,00928%	49 735,2	1	1	1	Locus:1.1.1.4588.9 File:"Ingel18222.wiff"	RVGEQFTGMFRR	R	K	99,7 %	59,5	30,2	50,0	Oxidation (+16)	1 498,75	3	-0,00091	-0,61	380	391
18220-18222_ OuelletteM_20131010	18222_small	18222_small	Ingel18222_MGFPeaklist (F052590)	beta tubulin	LinJ.21.2240	beta tubulin	97,9 %	0,00928%	49 735,2	1	1	1	Locus:1.1.1.4594.10 File:"Ingel18222.wiff"	SSICDIPPK	K	G	99,7 %	49,2	30,7	28,6	Carbamidomethyl (+57)	1 015,50	2	0,00061	0,60	351	359
18220-18222_ OuelletteM_20131010	18222_small	18222_small	Ingel18222_MGFPeaklist (F052590)	beta tubulin	LinJ.21.2240	beta tubulin	97,9 %	0,00928%	49 735,2	1	1	1	Locus:1.1.1.4604.11 File:"Ingel18222.wiff"	SSICDIPPK	K	G	99,7 %	47,1	30,8	32,8	Carbamidomethyl (+57)	1 015,52	2	0,015	15	351	359
18220-18222_ OuelletteM_20131010	18222_small	18222_small	Ingel18222_MGFPeaklist (F052590)	beta tubulin	LinJ.21.2240	beta tubulin	97,9 %	0,00928%	49 735,2	1	1	1	Locus:1.1.1.4622.7 File:"Ingel18222.wiff"	SSICDIPPK	K	G	99,7 %	48,8	30,8	34,0	Carbamidomethyl (+57)	1 015,51	2	0,0082	8,1	351	359
18220-18222_ OuelletteM_20131010	18222_small	18222_small	Ingel18222_MGFPeaklist (F052590)	beta tubulin	LinJ.21.2240	beta tubulin	97,9 %	0,00928%	49 735,2	1	1	1	Locus:1.1.1.4629.11 File:"Ingel18222.wiff"	SSICDIPPK	K	G	99,7 %	49,1	30,8	35,0	Carbamidomethyl (+57)	1 015,51	2	0,0052	5,1	351	359
18220-18222_ OuelletteM_20131010	18222_small	18222_small	Ingel18222_MGFPeaklist (F052590)	beta tubulin	LinJ.21.2240	beta tubulin	97,9 %	0,00928%	49 735,2	1	1	1	Locus:1.1.1.4630.11 File:"Ingel18222.wiff"	SSICDIPPK	K	G	99,7 %	53,2	30,8	43,6	Carbamidomethyl (+57)	1 015,51	2	0,0052	5,1	351	359
18220-18222_ OuelletteM_20131010	18222_small	18222_small	Ingel18222_MGFPeaklist (F052590)	beta tubulin	LinJ.21.2240	beta tubulin	97,9 %	0,00928%	49 735,2	1	1	1	Locus:1.1.1.4605.13 File:"Ingel18222.wiff"	SSICDIPPK	K	G	99,7 %	53,6	30,8	37,2	Carbamidomethyl (+57)	1 015,52	2	0,015	15	351	359
18220-18222_ OuelletteM_20131010	18222_small	18222_small	Ingel18222_MGFPeaklist (F052590)	beta tubulin	LinJ.21.2240	beta tubulin	97,9 %	0,00928%	49 735,2	1	1	1	Locus:1.1.1.4578.14 File:"Ingel18222.wiff"	SSICDIPPK	K	G	99,7 %	54,1	30,8	35,4	Carbamidomethyl (+57)	1 015,51	2	0,0070	6,9	351	359
18220-18222_ OuelletteM_20131010	18222_small	18222_small	Ingel18222_MGFPeaklist (F052590)	beta tubulin	LinJ.21.2240	beta tubulin	97,9 %	0,00928%	49 735,2	1	1	1	Locus:1.1.1.4587.13 File:"Ingel18222.wiff"	SSICDIPPK	K	G	99,7 %	59,8	30,8	47,4	Carbamidomethyl (+57)	1 015,51	2	0,0048	4,7	351	359
18220-18222_ OuelletteM_20131010	18222_small	18222_small	Ingel18222_MGFPeaklist (F052590)	beta tubulin	LinJ.21.2240	beta tubulin	97,9 %	0,00928%	49 735,2	1	1	1	Locus:1.1.1.4555.8 File:"Ingel18222.wiff"	SSICDIPPK	K	G	99,7 %	63,2	30,8	49,0	Carbamidomethyl (+57)	1 015,51	2	0,0044	4,3	351	359
18220-18222_ OuelletteM_20131010	18222_small	18222_small	Ingel18222_MGFPeaklist (F052590)	beta tubulin	LinJ.21.2240	beta tubulin	97,9 %	0,00928%	49 735,2	1	1	1	Locus:1.1.1.4563.8 File:"Ingel18222.wiff"	SSICDIPPK	K	G	99,7 %	63,8	30,8	47,5	Carbamidomethyl (+57)	1 015,50	2	0,0018	1,8	351	359
18220-18222_ OuelletteM_20131010	18222_small	18222_small	Ingel18222_MGFPeaklist (F052590)	beta tubulin	LinJ.21.2240	beta tubulin	97,9 %	0,00928%	49 735,2	1	1	1	Locus:1.1.1.4571.9 File:"Ingel18222.wiff"	SSICDIPPK	K	G	99,7 %	64,3	30,8	51,7	Carbamidomethyl (+57)	1 015,51	2	0,0072	7,1	351	359
18220-18222_ OuelletteM_20131010	18222_small	18222_small	Ingel18222_MGFPeaklist (F052590)	beta tubulin	LinJ.21.2240	beta tubulin	97,9 %	0,00928%	49 735,2	1	1	1	Locus:1.1.1.4621.11 File:"Ingel18222.wiff"	SSICDIPPK	K	G	99,7 %	65,6	30,8	43,8	Carbamidomethyl (+57)	1 015,51	2	0,0082	8,1	351	359
18220-18222_ OuelletteM_20131010	18222_small	18222_small	Ingel18222_MGFPeaklist (F052590)	beta tubulin	LinJ.21.2240	beta tubulin	97,9 %	0,00928%	49 735,2	1	1	1	Locus:1.1.1.4554.11 File:"Ingel18222.wiff"	SSICDIPPK	K	G	99,7 %	66,3	30,8	54,3	Carbamidomethyl (+57)	1 015,51	2	0,0044	4,3	351	359
18220-18222_ OuelletteM_20131010	18222_small	18222_small	Ingel18222_MGFPeaklist (F052590)	beta tubulin	LinJ.21.2240	beta tubulin	97,9 %	0,00928%	49 735,2	1	1	1	Locus:1.1.1.4530.9 File:"Ingel18222.wiff"	SSICDIPPK	K	G	99,7 %	66,3	30,8	55,1	Carbamidomethyl (+57)	1 015,51	2	0,0040	3,9	351	359
18220-18222_ OuelletteM_20131010	18222_small	18222_small	Ingel18222_MGFPeaklist (F052590)	beta tubulin	LinJ.21.2240	beta tubulin	97,9 %	0,00928%	49 735,2	1	1	1	Locus:1.1.1.4580.9 File:"Ingel18222.wiff"	SSICDIPPK	K	G	99,7 %	66,4	30,8	53,8	Carbamidomethyl (+57)	1 015,51	2	0,0070	6,9	351	359
18220-18222_ OuelletteM_20131010	18222_small	18222_small	Ingel18222_MGFPeaklist (F052590)	beta tubulin	LinJ.21.2240	beta tubulin	97,9 %	0,00928%	49 735,2	1	1	1	Locus:1.1.1.4595.14 File:"Ingel18222.wiff"	SSICDIPPK	K	G	99,7 %	66,4	30,7	51,9	Carbamidomethyl (+57)	1 015,50	2	0,00061	0,60	351	359
18220-18222_ OuelletteM_20131010	18222_small	18222_small	Ingel18222_MGFPeaklist (F052590)	beta tubulin	LinJ.21.2240	beta tubulin	97,9 %	0,00928%	49 735,2	1	1	1	Locus:1.1.1.4547.7 File:"Ingel18222.wiff"	SSICDIPPK	K	G	99,7 %	66,7	30,7	43,9	Carbamidomethyl (+57)	1 015,50	2	0,0012	1,2	351	359
18220-18222_ OuelletteM_20131010	18222_small	18222_small	Ingel18222_MGFPeaklist (F052590)	beta tubulin	LinJ.21.2240	beta tubulin	97,9 %	0,00928%	49 735,2	1	1	1	Locus:1.1.1.4562.10 File:"Ingel18222.wiff"	SSICDIPPK	K	G	99,7 %	70,1	30,8	53,7	Carbamidomethyl (+57)	1 015,51	2	0,0046	4,5	351	359
18220-18222_ OuelletteM_20131010	18222_small	18222_small	Ingel18222_MGFPeaklist (F052590)	beta tubulin	LinJ.21.2240	beta tubulin	97,9 %	0,00928%	49 735,2	1	1	1	Locus:1.1.1.4638.6 File:"Ingel18222.wiff"	SSICDIPPK	K	G	99,7 %	71,4	30,8	46,9	Carbamidomethyl (+57)	1 015,51	2	0,0052	5,1	351	359
18220-18222_ OuelletteM_20131010	18222_small	18222_small	Ingel18222_MGFPeaklist (F052590)	beta tubulin	LinJ.21.2240	beta tubulin	97,9 %	0,00928%	49 735,2	1	1	1	Locus:1.1.1.4539.8 File:"Ingel18222.wiff"	SSICDIPPK	K	G	99,7 %	71,6	30,7	58,7	Carbamidomethyl (+57)	1 015,50	2	0,0012	1,2	351	359
18220-18222_ OuelletteM_20131010	18222_small	18222_small	Ingel18222_MGFPeaklist (F052590)	beta tubulin	LinJ.21.2240	beta tubulin	97,9 %	0,00928%	49 735,2	1	1	1	Locus:1.1.1.4640.9 File:"Ingel18222.wiff"	SSICDIPPK	K	G	99,7 %	72,1	30,8	57,7	Carbamidomethyl (+57)	1 015,51	2	0,013	13	351	359
18220-18222_ OuelletteM_20131010	18222_small	18222_small	Ingel18222_MGFPeaklist (F052590)	beta tubulin	LinJ.21.2240	beta tubulin	97,9 %	0,00928%	49 735,2	1	1	1	Locus:1.1.1.4538.8 File:"Ingel18222.wiff"	SSICDIPPK	K	G	99,7 %	73,5	30,8	62,7	Carbamidomethyl (+57)	1 015,51	2	0,0042	4,1	351	359
18220-18222_ OuelletteM_20131010	18222_small	18222_small	Ingel18222_MGFPeaklist (F052590)	beta tubulin	LinJ.21.2240	beta tubulin	97,9 %	0,00928%	49 735,2	1	1	1	Locus:1.1.1.4546.8 File:"Ingel18222.wiff"	SSICDIPPK	K	G	99,7 %	78,1	30,7	63,1	Carbamidomethyl (+57)	1 015,50	2	0,0012	1,2	351	359
18220-18222_ OuelletteM_20131010	18222_small	18222_small	Ingel18222_MGFPeaklist (F052590)	beta tubulin	LinJ.21.2240	beta tubulin	97,9 %	0,00928%	49 735,2	1	1	1	Locus:1.1.1.4570.7 File:"Ingel18222.wiff"	SSICDIPPK	K	G	99,7 %	80,6	30,8	69,8	Carbamidomethyl (+57)	1 015,51	2	0,0042	4,1	351	359
18220-18222_ OuelletteM_20131010	18222_small	18222_small	Ingel18222_MGFPeaklist (F052590)	beta tubulin	LinJ.21.2240	beta tubulin	97,9 %	0,00928%	49 735,2	1	1	1	Locus:1.1.1.4531.7 File:"Ingel18222.wiff"	SSICDIPPK	K	G	99,7 %	85,5	30,8	62,7	Carbamidomethyl (+57)	1 015,51	2	0,0042	4,1	351	359
18220-18222_ OuelletteM_20131010	18222_small	18222_small	Ingel18222_MGFPeaklist (F052590)	beta tubulin	LinJ.21.2240	beta tubulin	97,9 %	0,00928%	49 735,2	1	1	1	Locus:1.1.1.4586.10 File:"Ingel18222.wiff"	SSICDIPPK	K	G	99,7 %	86,5	30,8	71,5	Carbamidomethyl (+57)	1 015,51	2	0,0048	4,7	351	359
18220-18222_ OuelletteM_20131010	18222_small	18222_small	Ingel18222_MGFPeaklist (F052590)	beta tubulin	LinJ.21.2240	beta tubulin	97,9 %	0,00928%	49 735,2	1	1	1	Locus:1.1.1.4662.3 File:"Ingel18222.wiff"	SSICDIPPKGLK	K	M	98,7 %	23,4	29,9	16,4	Carbamidomethyl (+57)	1 313,70	3	0,0029	2,2	351	362
18220-18222_ OuelletteM_20131010	18222_small	18222_small	Ingel18222_MGFPeaklist (F052590)	beta tubulin	LinJ.21.2240	beta tubulin	97,9 %	0,00928%	49 735,2	1	1	1	Locus:1.1.1.4646.4 File:"Ingel18222.wiff"	SSICDIPPKGLK	K	M	98,7 %	30,3	29,9	12,6	Carbamidomethyl (+57)	1 313,70	3	0,0029	2,2	351	362
18220-18222_ OuelletteM_20131010	18222_small	18222_small	Ingel18222_MGFPeaklist (F052590)	beta tubulin	LinJ.21.2240	beta tubulin	97,9 %	0,00928%	49 735,2	1	1	1	Locus:1.1.1.4671.4 File:"Ingel18222.wiff"	SSICDIPPKGLK	K	M	99,1 %	32,8	29,9	22,4	Carbamidomethyl (+57)	1 313,71	3	0,0092	7,0	351	362
18220-18222_ OuelletteM_20131010	18222_small	18222_small	Ingel18222_MGFPeaklist (F052590)	beta tubulin	LinJ.21.2240	beta tubulin	97,9 %	0,00928%	49 735,2	1	1	1	Locus:1.1.1.4670.3 File:"Ingel18222.wiff"	SSICDIPPKGLK	K	M	99,2 %	34,1	29,9	30,9	Carbamidomethyl (+57)	1 313,71	3	0,0092	7,0	351	362
18220-18222_ OuelletteM_20131010	18222_small	18222_small	Ingel18222_MGFPeaklist (F052590)	beta tubulin	LinJ.21.2240	beta tubulin	97,9 %	0,00928%	49 735,2	1	1	1	Locus:1.1.1.4640.6 File:"Ingel18222.wiff"	SSICDIPPKGLK	K	M	99,3 %	30,0	30,0	17,4	Carbamidomethyl (+57)	1 313,70	3	-0,0013	-0,96	351	362
18220-18222_ OuelletteM_20131010	18222_small	18222_small	Ingel18222_MGFPeaklist (F052590)	beta tubulin	LinJ.21.2240	beta tubulin	97,9 %	0,00928%	49 735,2	1	1	1	Locus:1.1.1.4595.7 File:"Ingel18222.wiff"	SSICDIPPKGLK	K	M	99,4 %	26,5	29,9	22,7	Carbamidomethyl (+57)	1 313,71	3	0,0062	4,7	351	362
18220-18222_ OuelletteM_20131010	18222_small	18222_small	Ingel18222_MGFPeaklist (F052590)	beta tubulin	LinJ.21.2240	beta tubulin	97,9 %	0,00928%	49 735,2	1	1	1	Locus:1.1.1.4679.3 File:"Ingel18222.wiff"	SSICDIPPKGLK	K	M	99,5 %	33,8	29,9	22,5	Carbamidomethyl (+57)	1 313,71	3	0,0071	5,4	351	362
18220-18222_ OuelletteM_20131010	18222_small	18222_small	Ingel18222_MGFPeaklist (F052590)	beta tubulin	LinJ.21.2240	beta tubulin	97,9 %	0,00928%	49 735,2	1	1	1	Locus:1.1.1.4596.6 File:"Ingel18222.wiff"	SSICDIPPKGLK	K	M	99,5 %	30,7	29,9	23,4	Carbamidomethyl (+57)	1 313,71	3	0,0062	4,7	351	362
18220-18222_ OuelletteM_20131010	18222_small	18222_small	Ingel18222_MGFPeaklist (F052590)	beta tubulin	LinJ.21.2240	beta tubulin	97,9 %	0,00928%	49 735,2	1	1	1	Locus:1.1.1.4699.17 File:"Ingel18222.wiff"	SSICDIPPKGLK	K	M	99,5 %	39,1	30,1	21,5	Carbamidomethyl (+57)	1 313,70	2	-0,0048	-3,6	351	362
18220-18222_ OuelletteM_20131010	18222_small	18222_small	Ingel18222_MGFPeaklist (F052590)	beta tubulin	LinJ.21.2240	beta tubulin	97,9 %	0,00928%	49 735,2	1	1	1	Locus:1.1.1.4706.2 File:"Ingel18222.wiff"	SSICDIPPKGLK	K	M	99,6 %	29,1	30,0	27,2	Carbamidomethyl (+57)	1 313,70	3	-0,0013	-0,96	351	362
18220-18222_ OuelletteM_20131010	18222_small	18222_small	Ingel18222_MGFPeaklist (F052590)	beta tubulin	LinJ.21.2240	beta tubulin	97,9 %	0,00928%	49 735,2	1	1	1	Locus:1.1.1.4621.5 File:"Ingel18222.wiff"	SSICDIPPKGLK	K	M	99,7 %	31,8	29,9	29,7	Carbamidomethyl (+57)	1 313,70	3	0,0032	2,5	351	362
18220-18222_ OuelletteM_20131010	18222_small	18222_small	Ingel18222_MGFPeaklist (F052590)	beta tubulin	LinJ.21.2240	beta tubulin	97,9 %	0,00928%	49 735,2	1	1	1	Locus:1.1.1.4651.4 File:"Ingel18222.wiff"	SSICDIPPKGLK	K	M	99,7 %	30,5	30,0	27,5	Carbamidomethyl (+57)	1 313,70	3	0,0020	1,5	351	362
18220-18222_ OuelletteM_20131010	18222_small	18222_small	Ingel18222_MGFPeaklist (F052590)	beta tubulin	LinJ.21.2240	beta tubulin	97,9 %	0,00928%	49 735,2	1	1	1	Locus:1.1.1.4664.5 File:"Ingel18222.wiff"	SSICDIPPKGLK	K	M	99,7 %	31,4	29,9	29,4	Carbamidomethyl (+57)	1 313,70	3	0,0029	2,2	351	362
18220-18222_ OuelletteM_20131010	18222_small	18222_small	Ingel18222_MGFPeaklist (F052590)	beta tubulin	LinJ.21.2240	beta tubulin	97,9 %	0,00928%	49 735,2	1	1	1	Locus:1.1.1.4688.2 File:"Ingel18222.wiff"	SSICDIPPKGLK	K	M	99,7 %	36,7	29,9	26,0	Carbamidomethyl (+57)	1 313,70	3	0,0032	2,5	351	362
18220-18222_ OuelletteM_20131010	18222_small	18222_small	Ingel18222_MGFPeaklist (F052590)	beta tubulin	LinJ.21.2240	beta tubulin	97,9 %	0,00928%	49 735,2	1	1	1	Locus:1.1.1.4628.6 File:"Ingel18222.wiff"	SSICDIPPKGLK	K	M	99,7 %	35,7	30,0	28,7	Carbamidomethyl (+57)	1 313,70	3	0,0020	1,5	351	362
18220-18222_ OuelletteM_20131010	18222_small	18222_small	Ingel18222_MGFPeaklist (F052590)	beta tubulin	LinJ.21.2240	beta tubulin	97,9 %	0,00928%	49 735,2	1	1	1	Locus:1.1.1.4637.5 File:"Ingel18222.wiff"	SSICDIPPKGLK	K	M	99,7 %	35,6	30,0	32,2	Carbamidomethyl (+57)	1 313,70	3	0,0020	1,5	351	362
18220-18222_ OuelletteM_20131010	18222_small	18222_small	Ingel18222_MGFPeaklist (F052590)	beta tubulin	LinJ.21.2240	beta tubulin	97,9 %	0,00928%	49 735,2	1	1	1	Locus:1.1.1.4655.5 File:"Ingel18222.wiff"	SSICDIPPKGLK	K	M	99,7 %	37,0	30,0	31,8	Carbamidomethyl (+57)	1 313,70	3	-0,0019	-1,4	351	362
18220-18222_ OuelletteM_20131010	18222_small	18222_small	Ingel18222_MGFPeaklist (F052590)	beta tubulin	LinJ.21.2240	beta tubulin	97,9 %	0,00928%	49 735,2	1	1	1	Locus:1.1.1.4680.4 File:"Ingel18222.wiff"	SSICDIPPKGLK	K	M	99,7 %	37,0	30,0	31,9	Carbamidomethyl (+57)	1 313,70	3	-0,000063	-0,048	351	362
18220-18222_ OuelletteM_20131010	18222_small	18222_small	Ingel18222_MGFPeaklist (F052590)	beta tubulin	LinJ.21.2240	beta tubulin	97,9 %	0,00928%	49 735,2	1	1	1	Locus:1.1.1.4654.3 File:"Ingel18222.wiff"	SSICDIPPKGLK	K	M	99,7 %	43,4	30,0	31,0	Carbamidomethyl (+57)	1 313,70	3	-0,0019	-1,4	351	362
18220-18222_ OuelletteM_20131010	18222_small	18222_small	Ingel18222_MGFPeaklist (F052590)	beta tubulin	LinJ.21.2240	beta tubulin	97,9 %	0,00928%	49 735,2	1	1	1	Locus:1.1.1.4620.16 File:"Ingel18222.wiff"	SSICDIPPKGLK	K	M	99,7 %	48,0	30,1	31,7	Carbamidomethyl (+57)	1 313,69	2	-0,0086	-6,5	351	362
18220-18222_ OuelletteM_20131010	18222_small	18222_small	Ingel18222_MGFPeaklist (F052590)	beta tubulin	LinJ.21.2240	beta tubulin	97,9 %	0,00928%	49 735,2	1	1	1	Locus:1.1.1.4689.2 File:"Ingel18222.wiff"	SSICDIPPKGLK	K	M	99,7 %	40,4	29,9	40,4	Carbamidomethyl (+57)	1 313,70	3	0,0032	2,5	351	362
18220-18222_ OuelletteM_20131010	18222_small	18222_small	Ingel18222_MGFPeaklist (F052590)	beta tubulin	LinJ.21.2240	beta tubulin	97,9 %	0,00928%	49 735,2	1	1	1	Locus:1.1.1.4605.6 File:"Ingel18222.wiff"	SSICDIPPKGLK	K	M	99,7 %	41,5	29,9	40,0	Carbamidomethyl (+57)	1 313,70	3	0,0026	2,0	351	362
18220-18222_ OuelletteM_20131010	18222_small	18222_small	Ingel18222_MGFPeaklist (F052590)	beta tubulin	LinJ.21.2240	beta tubulin	97,9 %	0,00928%	49 735,2	1	1	1	Locus:1.1.1.4613.8 File:"Ingel18222.wiff"	SSICDIPPKGLK	K	M	99,7 %	43,1	29,9	37,3	Carbamidomethyl (+57)	1 313,70	3	0,0026	2,0	351	362
18220-18222_ OuelletteM_20131010	18222_small	18222_small	Ingel18222_MGFPeaklist (F052590)	beta tubulin	LinJ.21.2240	beta tubulin	97,9 %	0,00928%	49 735,2	1	1	1	Locus:1.1.1.4612.4 File:"Ingel18222.wiff"	SSICDIPPKGLK	K	M	99,7 %	43,8	29,9	42,3	Carbamidomethyl (+57)	1 313,70	3	0,0026	2,0	351	362
18220-18222_ OuelletteM_20131010	18222_small	18222_small	Ingel18222_MGFPeaklist (F052590)	beta tubulin	LinJ.21.2240	beta tubulin	97,9 %	0,00928%	49 735,2	1	1	1	Locus:1.1.1.4705.2 File:"Ingel18222.wiff"	SSICDIPPKGLK	K	M	99,7 %	43,8	30,0	37,4	Carbamidomethyl (+57)	1 313,70	3	-0,0013	-0,96	351	362
18220-18222_ OuelletteM_20131010	18222_small	18222_small	Ingel18222_MGFPeaklist (F052590)	beta tubulin	LinJ.21.2240	beta tubulin	97,9 %	0,00928%	49 735,2	1	1	1	Locus:1.1.1.4604.4 File:"Ingel18222.wiff"	SSICDIPPKGLK	K	M	99,7 %	45,0	29,9	38,7	Carbamidomethyl (+57)	1 313,70	3	0,0026	2,0	351	362
18220-18222_ OuelletteM_20131010	18222_small	18222_small	Ingel18222_MGFPeaklist (F052590)	beta tubulin	LinJ.21.2240	beta tubulin	97,9 %	0,00928%	49 735,2	1	1	1	Locus:1.1.1.4630.5 File:"Ingel18222.wiff"	SSICDIPPKGLK	K	M	99,7 %	52,3	30,0	49,2	Carbamidomethyl (+57)	1 313,70	3	0,0020	1,5	351	362
18220-18222_ OuelletteM_20131010	18222_small	18222_small	Ingel18222_MGFPeaklist (F052590)	beta tubulin	LinJ.21.2240	beta tubulin	97,9 %	0,00928%	49 735,2	1	1	1	Locus:1.1.1.4650.5 File:"Ingel18222.wiff"	SSICDIPPKGLK	K	M	99,7 %	57,5	30,0	56,3	Carbamidomethyl (+57)	1 313,70	3	0,0020	1,5	351	362
18220-18222_ OuelletteM_20131010	18222_small	18222_small	Ingel18222_MGFPeaklist (F052590)	beta tubulin	LinJ.21.2240	beta tubulin	97,9 %	0,00928%	49 735,2	1	1	1	Locus:1.1.1.4697.3 File:"Ingel18222.wiff"	SSICDIPPKGLK	K	M	99,7 %	70,3	29,9	65,9	Carbamidomethyl (+57)	1 313,71	3	0,0065	5,0	351	362
18220-18222_ OuelletteM_20131010	18222_small	18222_small	Ingel18222_MGFPeaklist (F052590)	beta tubulin	LinJ.21.2240	beta tubulin	97,9 %	0,00928%	49 735,2	1	1	1	Locus:1.1.1.4620.6 File:"Ingel18222.wiff"	SSICDIPPKGLK	K	M	99,7 %	81,1	29,9	73,9	Carbamidomethyl (+57)	1 313,70	3	0,0032	2,5	351	362
18220-18222_ OuelletteM_20131010	18222_small	18222_small	Ingel18222_MGFPeaklist (F052590)	beta tubulin	LinJ.21.2240	beta tubulin	97,9 %	0,00928%	49 735,2	1	1	1	Locus:1.1.1.4682.12 File:"Ingel18222.wiff"	VGEQFTGMFR	R	R	99,7 %	37,5	29,7	31,9	Oxidation (+16)	1 186,54	2	-0,0041	-3,5	381	390
18220-18222_ OuelletteM_20131010	18222_small	18222_small	Ingel18222_MGFPeaklist (F052590)	beta tubulin	LinJ.21.2240	beta tubulin	97,9 %	0,00928%	49 735,2	1	1	1	Locus:1.1.1.4683.11 File:"Ingel18222.wiff"	VGEQFTGMFR	R	R	99,7 %	43,7	29,7	38,9	Oxidation (+16)	1 186,54	2	-0,0043	-3,7	381	390
18220-18222_ OuelletteM_20131010	18222_small	18222_small	Ingel18222_MGFPeaklist (F052590)	beta tubulin	LinJ.21.2240	beta tubulin	97,9 %	0,00928%	49 735,2	1	1	1	Locus:1.1.1.4667.12 File:"Ingel18222.wiff"	VGEQFTGMFR	R	R	99,7 %	44,2	29,7	39,2	Oxidation (+16)	1 186,54	2	-0,0041	-3,5	381	390
18220-18222_ OuelletteM_20131010	18222_small	18222_small	Ingel18222_MGFPeaklist (F052590)	beta tubulin	LinJ.21.2240	beta tubulin	97,9 %	0,00928%	49 735,2	1	1	1	Locus:1.1.1.4675.13 File:"Ingel18222.wiff"	VGEQFTGMFR	R	R	99,7 %	49,8	29,7	43,2	Oxidation (+16)	1 186,54	2	-0,0041	-3,5	381	390
18220-18222_ OuelletteM_20131010	18222_small	18222_small	Ingel18222_MGFPeaklist (F052590)	beta tubulin	LinJ.21.2240	beta tubulin	97,9 %	0,00928%	49 735,2	1	1	1	Locus:1.1.1.4674.10 File:"Ingel18222.wiff"	VGEQFTGMFR	R	R	99,7 %	50,5	29,7	43,4	Oxidation (+16)	1 186,54	2	-0,0041	-3,5	381	390
18220-18222_ OuelletteM_20131010	18222_small	18222_small	Ingel18222_MGFPeaklist (F052590)	beta tubulin	LinJ.21.2240	beta tubulin	97,9 %	0,00928%	49 735,2	1	1	1	Locus:1.1.1.4666.13 File:"Ingel18222.wiff"	VGEQFTGMFR	R	R	99,7 %	51,2	29,7	44,5	Oxidation (+16)	1 186,54	2	-0,0041	-3,5	381	390
18220-18222_ OuelletteM_20131010	18222_small	18222_small	Ingel18222_MGFPeaklist (F052590)	beta tubulin	LinJ.21.2240	beta tubulin	97,9 %	0,00928%	49 735,2	1	1	1	Locus:1.1.1.4795.7 File:"Ingel18222.wiff"	VGEQFTGMFR	R	R	99,7 %	67,7	29,5	58,9		1 170,55	2	0,0016	1,3	381	390
18220-18222_ OuelletteM_20131010	18222_small	18222_small	Ingel18222_MGFPeaklist (F052590)	beta tubulin	LinJ.21.2240	beta tubulin	97,9 %	0,00928%	49 735,2	1	1	1	Locus:1.1.1.4796.8 File:"Ingel18222.wiff"	VGEQFTGMFR	R	R	99,7 %	69,9	29,5	57,3		1 170,55	2	0,0016	1,3	381	390
18220-18222_ OuelletteM_20131010	18222_small	18222_small	Ingel18222_MGFPeaklist (F052590)	beta tubulin	LinJ.21.2240	beta tubulin	97,9 %	0,00928%	49 735,2	1	1	1	Locus:1.1.1.4626.7 File:"Ingel18222.wiff"	VGEQFTGMFRR	R	K	99,7 %	38,6	30,2	21,3	Oxidation (+16)	1 342,64	3	-0,00091	-0,68	381	391
18220-18222_ OuelletteM_20131010	18222_small	18222_small	Ingel18222_MGFPeaklist (F052590)	beta tubulin	LinJ.21.2240	beta tubulin	97,9 %	0,00928%	49 735,2	1	1	1	Locus:1.1.1.4881.2 File:"Ingel18222.wiff"	YLTASALFR	R	G	96,9 %	30,0	29,5	19,9		1 040,58	2	0,014	14	310	318
18220-18222_ OuelletteM_20131010	18222_small	18222_small	Ingel18222_MGFPeaklist (F052590)	beta tubulin	LinJ.21.2240	beta tubulin	97,9 %	0,00928%	49 735,2	1	1	1	Locus:1.1.1.4945.3 File:"Ingel18222.wiff"	YLTASALFR	R	G	97,4 %	35,5	29,5	24,2		1 040,58	2	0,016	16	310	318
18220-18222_ OuelletteM_20131010	18222_small	18222_small	Ingel18222_MGFPeaklist (F052590)	beta tubulin	LinJ.21.2240	beta tubulin	97,9 %	0,00928%	49 735,2	1	1	1	Locus:1.1.1.4889.3 File:"Ingel18222.wiff"	YLTASALFR	R	G	97,5 %	31,3	29,5	25,2		1 040,58	2	0,014	14	310	318
18220-18222_ OuelletteM_20131010	18222_small	18222_small	Ingel18222_MGFPeaklist (F052590)	beta tubulin	LinJ.21.2240	beta tubulin	97,9 %	0,00928%	49 735,2	1	1	1	Locus:1.1.1.5112.2 File:"Ingel18222.wiff"	YLTASALFR	R	G	98,4 %	26,6	29,7	26,6		1 040,57	2	0,0090	8,6	310	318
18220-18222_ OuelletteM_20131010	18222_small	18222_small	Ingel18222_MGFPeaklist (F052590)	beta tubulin	LinJ.21.2240	beta tubulin	97,9 %	0,00928%	49 735,2	1	1	1	Locus:1.1.1.4915.2 File:"Ingel18222.wiff"	YLTASALFR	R	G	98,7 %	25,4	29,7	15,7		1 040,57	2	0,0024	2,3	310	318
18220-18222_ OuelletteM_20131010	18222_small	18222_small	Ingel18222_MGFPeaklist (F052590)	beta tubulin	LinJ.21.2240	beta tubulin	97,9 %	0,00928%	49 735,2	1	1	1	Locus:1.1.1.4908.2 File:"Ingel18222.wiff"	YLTASALFR	R	G	99,4 %	41,6	29,7	28,8		1 040,58	2	0,011	10	310	318
18220-18222_ OuelletteM_20131010	18222_small	18222_small	Ingel18222_MGFPeaklist (F052590)	beta tubulin	LinJ.21.2240	beta tubulin	97,9 %	0,00928%	49 735,2	1	1	1	Locus:1.1.1.5060.3 File:"Ingel18222.wiff"	YLTASALFR	R	G	99,6 %	34,8	29,7	27,4		1 040,57	2	0,0056	5,4	310	318
18220-18222_ OuelletteM_20131010	18222_small	18222_small	Ingel18222_MGFPeaklist (F052590)	beta tubulin	LinJ.21.2240	beta tubulin	97,9 %	0,00928%	49 735,2	1	1	1	Locus:1.1.1.5099.3 File:"Ingel18222.wiff"	YLTASALFR	R	G	99,6 %	35,1	29,8	27,9		1 040,56	2	-0,0036	-3,5	310	318
18220-18222_ OuelletteM_20131010	18222_small	18222_small	Ingel18222_MGFPeaklist (F052590)	beta tubulin	LinJ.21.2240	beta tubulin	97,9 %	0,00928%	49 735,2	1	1	1	Locus:1.1.1.4998.2 File:"Ingel18222.wiff"	YLTASALFR	R	G	99,6 %	36,7	29,8	27,9		1 040,56	2	-0,0034	-3,3	310	318
18220-18222_ OuelletteM_20131010	18222_small	18222_small	Ingel18222_MGFPeaklist (F052590)	beta tubulin	LinJ.21.2240	beta tubulin	97,9 %	0,00928%	49 735,2	1	1	1	Locus:1.1.1.4987.2 File:"Ingel18222.wiff"	YLTASALFR	R	G	99,7 %	32,8	29,8	24,4		1 040,57	2	0,0016	1,5	310	318
18220-18222_ OuelletteM_20131010	18222_small	18222_small	Ingel18222_MGFPeaklist (F052590)	beta tubulin	LinJ.21.2240	beta tubulin	97,9 %	0,00928%	49 735,2	1	1	1	Locus:1.1.1.4947.2 File:"Ingel18222.wiff"	YLTASALFR	R	G	99,7 %	40,0	29,7	26,9		1 040,57	2	0,0050	4,8	310	318
18220-18222_ OuelletteM_20131010	18222_small	18222_small	Ingel18222_MGFPeaklist (F052590)	beta tubulin	LinJ.21.2240	beta tubulin	97,9 %	0,00928%	49 735,2	1	1	1	Locus:1.1.1.4925.4 File:"Ingel18222.wiff"	YLTASALFR	R	G	99,7 %	41,3	29,7	31,3		1 040,57	2	0,0058	5,5	310	318
18220-18222_ OuelletteM_20131010	18222_small	18222_small	Ingel18222_MGFPeaklist (F052590)	beta tubulin	LinJ.21.2240	beta tubulin	97,9 %	0,00928%	49 735,2	1	1	1	Locus:1.1.1.4959.2 File:"Ingel18222.wiff"	YLTASALFR	R	G	99,7 %	37,3	29,7	36,3		1 040,57	2	0,0050	4,8	310	318
18220-18222_ OuelletteM_20131010	18222_small	18222_small	Ingel18222_MGFPeaklist (F052590)	beta tubulin	LinJ.21.2240	beta tubulin	97,9 %	0,00928%	49 735,2	1	1	1	Locus:1.1.1.5079.2 File:"Ingel18222.wiff"	YLTASALFR	R	G	99,7 %	36,6	29,8	36,6		1 040,57	2	0,0018	1,7	310	318
18220-18222_ OuelletteM_20131010	18222_small	18222_small	Ingel18222_MGFPeaklist (F052590)	beta tubulin	LinJ.21.2240	beta tubulin	97,9 %	0,00928%	49 735,2	1	1	1	Locus:1.1.1.5090.2 File:"Ingel18222.wiff"	YLTASALFR	R	G	99,7 %	40,4	29,7	36,6		1 040,57	2	0,0076	7,3	310	318
18220-18222_ OuelletteM_20131010	18222_small	18222_small	Ingel18222_MGFPeaklist (F052590)	beta tubulin	LinJ.21.2240	beta tubulin	97,9 %	0,00928%	49 735,2	1	1	1	Locus:1.1.1.5024.3 File:"Ingel18222.wiff"	YLTASALFR	R	G	99,7 %	41,5	29,7	35,7		1 040,58	2	0,010	10,0	310	318
18220-18222_ OuelletteM_20131010	18222_small	18222_small	Ingel18222_MGFPeaklist (F052590)	beta tubulin	LinJ.21.2240	beta tubulin	97,9 %	0,00928%	49 735,2	1	1	1	Locus:1.1.1.5118.3 File:"Ingel18222.wiff"	YLTASALFR	R	G	99,7 %	40,1	29,8	33,8		1 040,57	2	-0,00042	-0,41	310	318
18220-18222_ OuelletteM_20131010	18222_small	18222_small	Ingel18222_MGFPeaklist (F052590)	beta tubulin	LinJ.21.2240	beta tubulin	97,9 %	0,00928%	49 735,2	1	1	1	Locus:1.1.1.4864.4 File:"Ingel18222.wiff"	YLTASALFR	R	G	99,7 %	40,9	29,7	34,3		1 040,57	2	0,0022	2,1	310	318
18220-18222_ OuelletteM_20131010	18222_small	18222_small	Ingel18222_MGFPeaklist (F052590)	beta tubulin	LinJ.21.2240	beta tubulin	97,9 %	0,00928%	49 735,2	1	1	1	Locus:1.1.1.5026.2 File:"Ingel18222.wiff"	YLTASALFR	R	G	99,7 %	46,6	29,7	44,4		1 040,58	2	0,010	10,0	310	318
18220-18222_ OuelletteM_20131010	18222_small	18222_small	Ingel18222_MGFPeaklist (F052590)	beta tubulin	LinJ.21.2240	beta tubulin	97,9 %	0,00928%	49 735,2	1	1	1	Locus:1.1.1.4924.2 File:"Ingel18222.wiff"	YLTASALFR	R	G	99,7 %	48,7	29,7	39,4		1 040,57	2	0,0058	5,5	310	318
18220-18222_ OuelletteM_20131010	18222_small	18222_small	Ingel18222_MGFPeaklist (F052590)	beta tubulin	LinJ.21.2240	beta tubulin	97,9 %	0,00928%	49 735,2	1	1	1	Locus:1.1.1.4986.2 File:"Ingel18222.wiff"	YLTASALFR	R	G	99,7 %	49,0	29,8	34,4		1 040,57	2	0,0016	1,5	310	318
18220-18222_ OuelletteM_20131010	18222_small	18222_small	Ingel18222_MGFPeaklist (F052590)	beta tubulin	LinJ.21.2240	beta tubulin	97,9 %	0,00928%	49 735,2	1	1	1	Locus:1.1.1.4898.2 File:"Ingel18222.wiff"	YLTASALFR	R	G	99,7 %	50,0	29,5	43,1		1 040,58	2	0,013	13	310	318
18220-18222_ OuelletteM_20131010	18222_small	18222_small	Ingel18222_MGFPeaklist (F052590)	beta tubulin	LinJ.21.2240	beta tubulin	97,9 %	0,00928%	49 735,2	1	1	1	Locus:1.1.1.4863.3 File:"Ingel18222.wiff"	YLTASALFR	R	G	99,7 %	51,8	29,7	45,8		1 040,57	2	0,0022	2,1	310	318
18220-18222_ OuelletteM_20131010	18222_small	18222_small	Ingel18222_MGFPeaklist (F052590)	beta tubulin	LinJ.21.2240	beta tubulin	97,9 %	0,00928%	49 735,2	1	1	1	Locus:1.1.1.4934.2 File:"Ingel18222.wiff"	YLTASALFR	R	G	99,7 %	52,0	29,7	47,2		1 040,57	2	0,0060	5,7	310	318
18220-18222_ OuelletteM_20131010	18222_small	18222_small	Ingel18222_MGFPeaklist (F052590)	beta tubulin	LinJ.21.2240	beta tubulin	97,9 %	0,00928%	49 735,2	1	1	1	Locus:1.1.1.4892.2 File:"Ingel18222.wiff"	YLTASALFR	R	G	99,7 %	53,4	29,5	44,8		1 040,58	2	0,014	14	310	318
18220-18222_ OuelletteM_20131010	18222_small	18222_small	Ingel18222_MGFPeaklist (F052590)	beta tubulin	LinJ.21.2240	beta tubulin	97,9 %	0,00928%	49 735,2	1	1	1	Locus:1.1.1.4871.3 File:"Ingel18222.wiff"	YLTASALFR	R	G	99,7 %	54,0	29,7	44,5		1 040,57	2	0,0050	4,8	310	318
18220-18222_ OuelletteM_20131010	18222_small	18222_small	Ingel18222_MGFPeaklist (F052590)	beta tubulin	LinJ.21.2240	beta tubulin	97,9 %	0,00928%	49 735,2	1	1	1	Locus:1.1.1.4840.2 File:"Ingel18222.wiff"	YLTASALFR	R	G	99,7 %	54,8	29,8	47,9		1 040,56	2	-0,0010	-0,98	310	318
18220-18222_ OuelletteM_20131010	18222_small	18222_small	Ingel18222_MGFPeaklist (F052590)	beta tubulin	LinJ.21.2240	beta tubulin	97,9 %	0,00928%	49 735,2	1	1	1	Locus:1.1.1.4831.3 File:"Ingel18222.wiff"	YLTASALFR	R	G	99,7 %	55,4	29,8	50,6		1 040,56	2	-0,0010	-0,98	310	318
18220-18222_ OuelletteM_20131010	18222_small	18222_small	Ingel18222_MGFPeaklist (F052590)	beta tubulin	LinJ.21.2240	beta tubulin	97,9 %	0,00928%	49 735,2	1	1	1	Locus:1.1.1.4880.3 File:"Ingel18222.wiff"	YLTASALFR	R	G	99,7 %	55,5	29,5	43,4		1 040,58	2	0,014	14	310	318
18220-18222_ OuelletteM_20131010	18222_small	18222_small	Ingel18222_MGFPeaklist (F052590)	beta tubulin	LinJ.21.2240	beta tubulin	97,9 %	0,00928%	49 735,2	1	1	1	Locus:1.1.1.4839.2 File:"Ingel18222.wiff"	YLTASALFR	R	G	99,7 %	56,0	29,8	49,3		1 040,56	2	-0,0010	-0,98	310	318
18220-18222_ OuelletteM_20131010	18222_small	18222_small	Ingel18222_MGFPeaklist (F052590)	beta tubulin	LinJ.21.2240	beta tubulin	97,9 %	0,00928%	49 735,2	1	1	1	Locus:1.1.1.4899.3 File:"Ingel18222.wiff"	YLTASALFR	R	G	99,7 %	56,2	29,7	33,9		1 040,57	2	0,0076	7,3	310	318
18220-18222_ OuelletteM_20131010	18222_small	18222_small	Ingel18222_MGFPeaklist (F052590)	beta tubulin	LinJ.21.2240	beta tubulin	97,9 %	0,00928%	49 735,2	1	1	1	Locus:1.1.1.4832.2 File:"Ingel18222.wiff"	YLTASALFR	R	G	99,7 %	56,8	29,8	50,1		1 040,56	2	-0,0010	-0,98	310	318
18220-18222_ OuelletteM_20131010	18222_small	18222_small	Ingel18222_MGFPeaklist (F052590)	beta tubulin	LinJ.21.2240	beta tubulin	97,9 %	0,00928%	49 735,2	1	1	1	Locus:1.1.1.4997.2 File:"Ingel18222.wiff"	YLTASALFR	R	G	99,7 %	56,9	29,8	49,8		1 040,56	2	-0,0034	-3,3	310	318
18220-18222_ OuelletteM_20131010	18222_small	18222_small	Ingel18222_MGFPeaklist (F052590)	beta tubulin	LinJ.21.2240	beta tubulin	97,9 %	0,00928%	49 735,2	1	1	1	Locus:1.1.1.5040.2 File:"Ingel18222.wiff"	YLTASALFR	R	G	99,7 %	57,1	29,5	53,6		1 040,58	2	0,014	13	310	318
18220-18222_ OuelletteM_20131010	18222_small	18222_small	Ingel18222_MGFPeaklist (F052590)	beta tubulin	LinJ.21.2240	beta tubulin	97,9 %	0,00928%	49 735,2	1	1	1	Locus:1.1.1.4847.2 File:"Ingel18222.wiff"	YLTASALFR	R	G	99,7 %	57,2	29,8	45,6		1 040,56	2	-0,0030	-2,9	310	318
18220-18222_ OuelletteM_20131010	18222_small	18222_small	Ingel18222_MGFPeaklist (F052590)	beta tubulin	LinJ.21.2240	beta tubulin	97,9 %	0,00928%	49 735,2	1	1	1	Locus:1.1.1.4890.3 File:"Ingel18222.wiff"	YLTASALFR	R	G	99,7 %	60,3	29,5	55,5		1 040,58	2	0,014	14	310	318
18220-18222_ OuelletteM_20131010	18222_small	18222_small	Ingel18222_MGFPeaklist (F052590)	beta tubulin	LinJ.21.2240	beta tubulin	97,9 %	0,00928%	49 735,2	1	1	1	Locus:1.1.1.4848.2 File:"Ingel18222.wiff"	YLTASALFR	R	G	99,7 %	63,0	29,8	48,1		1 040,56	2	-0,00082	-0,79	310	318
18220-18222_ OuelletteM_20131010	18222_small	18222_small	Ingel18222_MGFPeaklist (F052590)	beta tubulin	LinJ.21.2240	beta tubulin	97,9 %	0,00928%	49 735,2	1	1	1	Locus:1.1.1.4855.4 File:"Ingel18222.wiff"	YLTASALFR	R	G	99,7 %	65,9	29,7	60,7		1 040,57	2	0,0024	2,3	310	318
18220-18222_ OuelletteM_20131010	18222_small	18222_small	Ingel18222_MGFPeaklist (F052590)	beta tubulin	LinJ.21.2240	beta tubulin	97,9 %	0,00928%	49 735,2	1	1	1	Locus:1.1.1.4856.7 File:"Ingel18222.wiff"	YLTASALFR	R	G	99,7 %	66,0	29,7	51,7		1 040,57	2	0,0024	2,3	310	318
18220-18222_ OuelletteM_20131010	18222_small	18222_small	Ingel18222_MGFPeaklist (F052590)	beta tubulin	LinJ.21.2240	beta tubulin	97,9 %	0,00928%	49 735,2	1	1	1	Locus:1.1.1.4933.2 File:"Ingel18222.wiff"	YLTASALFR	R	G	99,7 %	67,9	29,7	57,3		1 040,57	2	0,0060	5,7	310	318
18220-18222_ OuelletteM_20131010	18222_small	18222_small	Ingel18222_MGFPeaklist (F052590)	beta tubulin	LinJ.21.2240	beta tubulin	97,9 %	0,00928%	49 735,2	1	1	1	Locus:1.1.1.4916.2 File:"Ingel18222.wiff"	YLTASALFR	R	G	99,7 %	68,6	29,7	63,5		1 040,57	2	0,0074	7,1	310	318
18220-18222_ OuelletteM_20131010	18222_small	18222_small	Ingel18222_MGFPeaklist (F052590)	beta tubulin	LinJ.21.2240	beta tubulin	97,9 %	0,00928%	49 735,2	1	1	1	Locus:1.1.1.4872.2 File:"Ingel18222.wiff"	YLTASALFR	R	G	99,7 %	83,2	29,7	74,5		1 040,57	2	0,0050	4,8	310	318
18220-18222_ OuelletteM_20131010	18220_large	18220_large	Ingel18220_MGFPeaklist (F052591)	beta tubulin	LinJ.21.2240	beta tubulin	0,0 %	0,000%	49 735,2	0	0	0	Locus:1.1.1.4905.8 File:"Ingel18220.wiff"	AVLMDLEPGTMDSVR	R	A	99,5 %	36,7	29,5	23,4	Oxidation (+16), Oxidation (+16)	1 664,78	3	-0,00013	-0,077	63	77
18220-18222_ OuelletteM_20131010	18220_large	18220_large	Ingel18220_MGFPeaklist (F052591)	beta tubulin	LinJ.21.2240	beta tubulin	0,0 %	0,000%	49 735,2	0	0	0	Locus:1.1.1.4916.7 File:"Ingel18220.wiff"	AVLMDLEPGTMDSVR	R	A	99,7 %	42,3	29,3	42,3	Oxidation (+16), Oxidation (+16)	1 664,77	3	-0,0046	-2,8	63	77
18220-18222_ OuelletteM_20131010	18220_large	18220_large	Ingel18220_MGFPeaklist (F052591)	beta tubulin	LinJ.21.2240	beta tubulin	0,0 %	0,000%	49 735,2	0	0	0	Locus:1.1.1.4907.8 File:"Ingel18220.wiff"	AVLMDLEPGTMDSVR	R	A	99,7 %	61,6	29,5	59,0	Oxidation (+16), Oxidation (+16)	1 664,78	3	-0,00013	-0,077	63	77
18220-18222_ OuelletteM_20131010	18220_large	18220_large	Ingel18220_MGFPeaklist (F052591)	beta tubulin	LinJ.21.2240	beta tubulin	0,0 %	0,000%	49 735,2	0	0	0	Locus:1.1.1.4985.18 File:"Ingel18220.wiff"	AVLMDLEPGTMDSVR	R	A	99,7 %	63,0	30,0	48,7	Oxidation (+16)	1 648,78	2	0,0044	2,6	63	77
18220-18222_ OuelletteM_20131010	18220_large	18220_large	Ingel18220_MGFPeaklist (F052591)	beta tubulin	LinJ.21.2240	beta tubulin	0,0 %	0,000%	49 735,2	0	0	0	Locus:1.1.1.4915.15 File:"Ingel18220.wiff"	AVLMDLEPGTMDSVR	R	A	99,7 %	64,3	29,5	55,2	Oxidation (+16), Oxidation (+16)	1 664,78	3	-0,00013	-0,077	63	77
18220-18222_ OuelletteM_20131010	18220_large	18220_large	Ingel18220_MGFPeaklist (F052591)	beta tubulin	LinJ.21.2240	beta tubulin	0,0 %	0,000%	49 735,2	0	0	0	Locus:1.1.1.4923.18 File:"Ingel18220.wiff"	AVLMDLEPGTMDSVR	R	A	99,7 %	66,5	29,5	64,9	Oxidation (+16), Oxidation (+16)	1 664,78	2	0,0040	2,4	63	77
18220-18222_ OuelletteM_20131010	18220_large	18220_large	Ingel18220_MGFPeaklist (F052591)	beta tubulin	LinJ.21.2240	beta tubulin	0,0 %	0,000%	49 735,2	0	0	0	Locus:1.1.1.4921.20 File:"Ingel18220.wiff"	AVLMDLEPGTMDSVR	R	A	99,7 %	66,6	29,5	65,7	Oxidation (+16), Oxidation (+16)	1 664,78	2	0,0040	2,4	63	77
18220-18222_ OuelletteM_20131010	18220_large	18220_large	Ingel18220_MGFPeaklist (F052591)	beta tubulin	LinJ.21.2240	beta tubulin	0,0 %	0,000%	49 735,2	0	0	0	Locus:1.1.1.4908.19 File:"Ingel18220.wiff"	AVLMDLEPGTMDSVR	R	A	99,7 %	73,2	29,5	70,7	Oxidation (+16), Oxidation (+16)	1 664,78	2	0,000048	0,029	63	77
18220-18222_ OuelletteM_20131010	18220_large	18220_large	Ingel18220_MGFPeaklist (F052591)	beta tubulin	LinJ.21.2240	beta tubulin	0,0 %	0,000%	49 735,2	0	0	0	Locus:1.1.1.4909.20 File:"Ingel18220.wiff"	AVLMDLEPGTMDSVR	R	A	99,7 %	75,1	29,5	74,7	Oxidation (+16), Oxidation (+16)	1 664,78	2	0,000048	0,029	63	77
18220-18222_ OuelletteM_20131010	18220_large	18220_large	Ingel18220_MGFPeaklist (F052591)	beta tubulin	LinJ.21.2240	beta tubulin	0,0 %	0,000%	49 735,2	0	0	0	Locus:1.1.1.4987.20 File:"Ingel18220.wiff"	AVLMDLEPGTMDSVR	R	A	99,7 %	75,4	30,0	60,5	Oxidation (+16)	1 648,78	2	0,0044	2,6	63	77
18220-18222_ OuelletteM_20131010	18220_large	18220_large	Ingel18220_MGFPeaklist (F052591)	beta tubulin	LinJ.21.2240	beta tubulin	0,0 %	0,000%	49 735,2	0	0	0	Locus:1.1.1.4987.7 File:"Ingel18220.wiff"	AVLMDLEPGTMDSVR	R	A	99,7 %	79,2	29,8	70,9	Oxidation (+16)	1 648,78	3	-0,0030	-1,8	63	77
18220-18222_ OuelletteM_20131010	18220_large	18220_large	Ingel18220_MGFPeaklist (F052591)	beta tubulin	LinJ.21.2240	beta tubulin	0,0 %	0,000%	49 735,2	0	0	0	Locus:1.1.1.4910.20 File:"Ingel18220.wiff"	AVLMDLEPGTMDSVR	R	A	99,7 %	79,9	29,5	79,0	Oxidation (+16), Oxidation (+16)	1 664,78	2	0,000048	0,029	63	77
18220-18222_ OuelletteM_20131010	18220_large	18220_large	Ingel18220_MGFPeaklist (F052591)	beta tubulin	LinJ.21.2240	beta tubulin	0,0 %	0,000%	49 735,2	0	0	0	Locus:1.1.1.4922.20 File:"Ingel18220.wiff"	AVLMDLEPGTMDSVR	R	A	99,7 %	85,6	29,5	84,7	Oxidation (+16), Oxidation (+16)	1 664,78	2	0,0040	2,4	63	77
18220-18222_ OuelletteM_20131010	18220_large	18220_large	Ingel18220_MGFPeaklist (F052591)	beta tubulin	LinJ.21.2240	beta tubulin	0,0 %	0,000%	49 735,2	0	0	0	Locus:1.1.1.4924.19 File:"Ingel18220.wiff"	AVLMDLEPGTMDSVR	R	A	99,7 %	91,7	29,5	87,2	Oxidation (+16), Oxidation (+16)	1 664,78	2	0,0040	2,4	63	77
18220-18222_ OuelletteM_20131010	18220_large	18220_large	Ingel18220_MGFPeaklist (F052591)	beta tubulin	LinJ.21.2240	beta tubulin	0,0 %	0,000%	49 735,2	0	0	0	Locus:1.1.1.4724.11 File:"Ingel18220.wiff"	EIVSCQAGQCGNQIGSK	R	F	99,7 %	68,3	28,5	53,0	Carbamidomethyl (+57), Carbamidomethyl (+57)	1 834,83	3	-0,000029	-0,016	3	19
18220-18222_ OuelletteM_20131010	18220_large	18220_large	Ingel18220_MGFPeaklist (F052591)	beta tubulin	LinJ.21.2240	beta tubulin	0,0 %	0,000%	49 735,2	0	0	0	Locus:1.1.1.4721.9 File:"Ingel18220.wiff"	EIVSCQAGQCGNQIGSK	R	F	99,7 %	69,5	28,5	62,7	Carbamidomethyl (+57), Carbamidomethyl (+57)	1 834,83	3	-0,000029	-0,016	3	19
18220-18222_ OuelletteM_20131010	18220_large	18220_large	Ingel18220_MGFPeaklist (F052591)	beta tubulin	LinJ.21.2240	beta tubulin	0,0 %	0,000%	49 735,2	0	0	0	Locus:1.1.1.4723.12 File:"Ingel18220.wiff"	EIVSCQAGQCGNQIGSK	R	F	99,7 %	73,6	28,5	62,9	Carbamidomethyl (+57), Carbamidomethyl (+57)	1 834,83	3	-0,000029	-0,016	3	19
18220-18222_ OuelletteM_20131010	18220_large	18220_large	Ingel18220_MGFPeaklist (F052591)	beta tubulin	LinJ.21.2240	beta tubulin	0,0 %	0,000%	49 735,2	0	0	0	Locus:1.1.1.4720.11 File:"Ingel18220.wiff"	EIVSCQAGQCGNQIGSK	R	F	99,7 %	107	28,6	98,2	Carbamidomethyl (+57), Carbamidomethyl (+57)	1 834,84	2	0,0046	2,5	3	19
18220-18222_ OuelletteM_20131010	18220_large	18220_large	Ingel18220_MGFPeaklist (F052591)	beta tubulin	LinJ.21.2240	beta tubulin	0,0 %	0,000%	49 735,2	0	0	0	Locus:1.1.1.4735.15 File:"Ingel18220.wiff"	EVDEQMLNVQNK	K	N	99,7 %	42,5	30,0	33,7	Oxidation (+16)	1 461,68	2	-0,0010	-0,71	325	336
18220-18222_ OuelletteM_20131010	18220_large	18220_large	Ingel18220_MGFPeaklist (F052591)	beta tubulin	LinJ.21.2240	beta tubulin	0,0 %	0,000%	49 735,2	0	0	0	Locus:1.1.1.4725.9 File:"Ingel18220.wiff"	EVDEQMLNVQNK	K	N	99,7 %	50,8	30,0	46,8	Oxidation (+16)	1 461,68	2	-0,0010	-0,71	325	336
18220-18222_ OuelletteM_20131010	18220_large	18220_large	Ingel18220_MGFPeaklist (F052591)	beta tubulin	LinJ.21.2240	beta tubulin	0,0 %	0,000%	49 735,2	0	0	0	Locus:1.1.1.4733.10 File:"Ingel18220.wiff"	EVDEQMLNVQNK	K	N	99,7 %	59,6	30,0	59,6	Oxidation (+16)	1 461,68	2	-0,0010	-0,71	325	336
18220-18222_ OuelletteM_20131010	18220_large	18220_large	Ingel18220_MGFPeaklist (F052591)	beta tubulin	LinJ.21.2240	beta tubulin	0,0 %	0,000%	49 735,2	0	0	0	Locus:1.1.1.4908.11 File:"Ingel18220.wiff"	FPGQLNSDLR	R	K	97,7 %	28,4	30,4	15,9		1 145,59	2	0,0026	2,2	242	251
18220-18222_ OuelletteM_20131010	18220_large	18220_large	Ingel18220_MGFPeaklist (F052591)	beta tubulin	LinJ.21.2240	beta tubulin	0,0 %	0,000%	49 735,2	0	0	0	Locus:1.1.1.4919.11 File:"Ingel18220.wiff"	FPGQLNSDLR	R	K	98,8 %	35,4	30,4	25,7		1 145,58	2	-0,0038	-3,3	242	251
18220-18222_ OuelletteM_20131010	18220_large	18220_large	Ingel18220_MGFPeaklist (F052591)	beta tubulin	LinJ.21.2240	beta tubulin	0,0 %	0,000%	49 735,2	0	0	0	Locus:1.1.1.4900.11 File:"Ingel18220.wiff"	FPGQLNSDLR	R	K	99,7 %	59,6	30,4	48,2		1 145,57	2	-0,0084	-7,3	242	251
18220-18222_ OuelletteM_20131010	18220_large	18220_large	Ingel18220_MGFPeaklist (F052591)	beta tubulin	LinJ.21.2240	beta tubulin	0,0 %	0,000%	49 735,2	0	0	0	Locus:1.1.1.4883.16 File:"Ingel18220.wiff"	FPGQLNSDLR	R	K	99,7 %	60,1	30,4	49,4		1 145,59	2	0,0022	1,9	242	251
18220-18222_ OuelletteM_20131010	18220_large	18220_large	Ingel18220_MGFPeaklist (F052591)	beta tubulin	LinJ.21.2240	beta tubulin	0,0 %	0,000%	49 735,2	0	0	0	Locus:1.1.1.4875.15 File:"Ingel18220.wiff"	FPGQLNSDLR	R	K	99,7 %	62,0	30,4	44,0		1 145,59	2	0,0022	1,9	242	251
18220-18222_ OuelletteM_20131010	18220_large	18220_large	Ingel18220_MGFPeaklist (F052591)	beta tubulin	LinJ.21.2240	beta tubulin	0,0 %	0,000%	49 735,2	0	0	0	Locus:1.1.1.4892.17 File:"Ingel18220.wiff"	FPGQLNSDLR	R	K	99,7 %	65,0	30,4	53,1		1 145,59	2	0,0022	1,9	242	251
18220-18222_ OuelletteM_20131010	18220_large	18220_large	Ingel18220_MGFPeaklist (F052591)	beta tubulin	LinJ.21.2240	beta tubulin	0,0 %	0,000%	49 735,2	0	0	0	Locus:1.1.1.4899.12 File:"Ingel18220.wiff"	FPGQLNSDLR	R	K	99,7 %	65,4	30,4	51,7		1 145,58	2	-0,0062	-5,4	242	251
18220-18222_ OuelletteM_20131010	18220_large	18220_large	Ingel18220_MGFPeaklist (F052591)	beta tubulin	LinJ.21.2240	beta tubulin	0,0 %	0,000%	49 735,2	0	0	0	Locus:1.1.1.4884.14 File:"Ingel18220.wiff"	FPGQLNSDLR	R	K	99,7 %	66,3	30,4	57,3		1 145,59	2	0,0022	1,9	242	251
18220-18222_ OuelletteM_20131010	18220_large	18220_large	Ingel18220_MGFPeaklist (F052591)	beta tubulin	LinJ.21.2240	beta tubulin	0,0 %	0,000%	49 735,2	0	0	0	Locus:1.1.1.4891.16 File:"Ingel18220.wiff"	FPGQLNSDLR	R	K	99,7 %	67,7	30,4	53,5		1 145,59	2	0,0022	1,9	242	251
18220-18222_ OuelletteM_20131010	18220_large	18220_large	Ingel18220_MGFPeaklist (F052591)	beta tubulin	LinJ.21.2240	beta tubulin	0,0 %	0,000%	49 735,2	0	0	0	Locus:1.1.1.4876.9 File:"Ingel18220.wiff"	FPGQLNSDLR	R	K	99,7 %	67,8	30,4	56,6		1 145,59	2	0,0022	1,9	242	251
18220-18222_ OuelletteM_20131010	18220_large	18220_large	Ingel18220_MGFPeaklist (F052591)	beta tubulin	LinJ.21.2240	beta tubulin	0,0 %	0,000%	49 735,2	0	0	0	Locus:1.1.1.4841.3 File:"Ingel18220.wiff"	FPGQLNSDLRK	R	L	96,8 %	26,2	29,9	15,6		1 273,68	3	0,0023	1,8	242	252
18220-18222_ OuelletteM_20131010	18220_large	18220_large	Ingel18220_MGFPeaklist (F052591)	beta tubulin	LinJ.21.2240	beta tubulin	0,0 %	0,000%	49 735,2	0	0	0	Locus:1.1.1.4838.3 File:"Ingel18220.wiff"	FPGQLNSDLRK	R	L	99,7 %	40,2	29,9	32,6		1 273,68	3	0,0023	1,8	242	252
18220-18222_ OuelletteM_20131010	18220_large	18220_large	Ingel18220_MGFPeaklist (F052591)	beta tubulin	LinJ.21.2240	beta tubulin	0,0 %	0,000%	49 735,2	0	0	0	Locus:1.1.1.4818.4 File:"Ingel18220.wiff"	FPGQLNSDLRK	R	L	99,7 %	48,8	29,9	35,5		1 273,68	3	0,0026	2,0	242	252
18220-18222_ OuelletteM_20131010	18220_large	18220_large	Ingel18220_MGFPeaklist (F052591)	beta tubulin	LinJ.21.2240	beta tubulin	0,0 %	0,000%	49 735,2	0	0	0	Locus:1.1.1.4817.4 File:"Ingel18220.wiff"	FPGQLNSDLRK	R	L	99,7 %	63,8	29,9	42,8		1 273,68	3	0,0026	2,0	242	252
18220-18222_ OuelletteM_20131010	18220_large	18220_large	Ingel18220_MGFPeaklist (F052591)	beta tubulin	LinJ.21.2240	beta tubulin	0,0 %	0,000%	49 735,2	0	0	0	Locus:1.1.1.5028.2 File:"Ingel18220.wiff"	GLSVAELTQQMFDAK	R	N	97,3 %	21,5	29,9	17,5	Oxidation (+16)	1 652,81	3	0,00019	0,11	283	297
18220-18222_ OuelletteM_20131010	18220_large	18220_large	Ingel18220_MGFPeaklist (F052591)	beta tubulin	LinJ.21.2240	beta tubulin	0,0 %	0,000%	49 735,2	0	0	0	Locus:1.1.1.5157.11 File:"Ingel18220.wiff"	GLSVAELTQQMFDAK	R	N	99,7 %	120	29,8	110		1 636,83	2	0,019	11	283	297
18220-18222_ OuelletteM_20131010	18220_large	18220_large	Ingel18220_MGFPeaklist (F052591)	beta tubulin	LinJ.21.2240	beta tubulin	0,0 %	0,000%	49 735,2	0	0	0	Locus:1.1.1.5037.9 File:"Ingel18220.wiff"	GLSVAELTQQMFDAK	R	N	99,7 %	53,0	29,9	53,0	Oxidation (+16)	1 652,82	2	0,0093	5,6	283	297
18220-18222_ OuelletteM_20131010	18220_large	18220_large	Ingel18220_MGFPeaklist (F052591)	beta tubulin	LinJ.21.2240	beta tubulin	0,0 %	0,000%	49 735,2	0	0	0	Locus:1.1.1.5022.6 File:"Ingel18220.wiff"	GLSVAELTQQMFDAK	R	N	99,7 %	61,6	29,9	56,4	Oxidation (+16)	1 652,81	3	0,00019	0,11	283	297
18220-18222_ OuelletteM_20131010	18220_large	18220_large	Ingel18220_MGFPeaklist (F052591)	beta tubulin	LinJ.21.2240	beta tubulin	0,0 %	0,000%	49 735,2	0	0	0	Locus:1.1.1.5024.7 File:"Ingel18220.wiff"	GLSVAELTQQMFDAK	R	N	99,7 %	68,6	29,9	68,6	Oxidation (+16)	1 652,81	3	0,00019	0,11	283	297
18220-18222_ OuelletteM_20131010	18220_large	18220_large	Ingel18220_MGFPeaklist (F052591)	beta tubulin	LinJ.21.2240	beta tubulin	0,0 %	0,000%	49 735,2	0	0	0	Locus:1.1.1.5029.12 File:"Ingel18220.wiff"	GLSVAELTQQMFDAK	R	N	99,7 %	69,9	29,9	65,5	Oxidation (+16)	1 652,81	2	-0,00074	-0,45	283	297
18220-18222_ OuelletteM_20131010	18220_large	18220_large	Ingel18220_MGFPeaklist (F052591)	beta tubulin	LinJ.21.2240	beta tubulin	0,0 %	0,000%	49 735,2	0	0	0	Locus:1.1.1.5020.11 File:"Ingel18220.wiff"	GLSVAELTQQMFDAK	R	N	99,7 %	79,5	29,9	76,4	Oxidation (+16)	1 652,81	2	-0,00074	-0,45	283	297
18220-18222_ OuelletteM_20131010	18220_large	18220_large	Ingel18220_MGFPeaklist (F052591)	beta tubulin	LinJ.21.2240	beta tubulin	0,0 %	0,000%	49 735,2	0	0	0	Locus:1.1.1.5028.12 File:"Ingel18220.wiff"	GLSVAELTQQMFDAK	R	N	99,7 %	82,0	29,9	81,0	Oxidation (+16)	1 652,81	2	-0,00074	-0,45	283	297
18220-18222_ OuelletteM_20131010	18220_large	18220_large	Ingel18220_MGFPeaklist (F052591)	beta tubulin	LinJ.21.2240	beta tubulin	0,0 %	0,000%	49 735,2	0	0	0	Locus:1.1.1.5021.15 File:"Ingel18220.wiff"	GLSVAELTQQMFDAK	R	N	99,7 %	108	29,9	104	Oxidation (+16)	1 652,81	2	-0,00074	-0,45	283	297
18220-18222_ OuelletteM_20131010	18220_large	18220_large	Ingel18220_MGFPeaklist (F052591)	beta tubulin	LinJ.21.2240	beta tubulin	0,0 %	0,000%	49 735,2	0	0	0	Locus:1.1.1.5158.10 File:"Ingel18220.wiff"	GLSVAELTQQMFDAK	R	N	99,7 %	110	29,8	101		1 636,83	2	0,019	11	283	297
18220-18222_ OuelletteM_20131010	18220_large	18220_large	Ingel18220_MGFPeaklist (F052591)	beta tubulin	LinJ.21.2240	beta tubulin	0,0 %	0,000%	49 735,2	0	0	0	Locus:1.1.1.4978.9 File:"Ingel18220.wiff"	GLSVAELTQQMFDAKNMMQAADPR	R	H	99,7 %	43,6	27,5	41,9	Oxidation (+16), Oxidation (+16), Oxidation (+16)	2 699,21	3	-0,023	-8,4	283	306
18220-18222_ OuelletteM_20131010	18220_large	18220_large	Ingel18220_MGFPeaklist (F052591)	beta tubulin	LinJ.21.2240	beta tubulin	0,0 %	0,000%	49 735,2	0	0	0	Locus:1.1.1.4979.13 File:"Ingel18220.wiff"	GLSVAELTQQMFDAKNMMQAADPR	R	H	99,7 %	58,6	27,5	52,3	Oxidation (+16), Oxidation (+16), Oxidation (+16)	2 699,21	3	-0,023	-8,4	283	306
18220-18222_ OuelletteM_20131010	18220_large	18220_large	Ingel18220_MGFPeaklist (F052591)	beta tubulin	LinJ.21.2240	beta tubulin	0,0 %	0,000%	49 735,2	0	0	0	Locus:1.1.1.5087.7 File:"Ingel18220.wiff"	IMMTFSVIPSPR	R	V	99,7 %	65,9	29,8	21,2	Oxidation (+16)	1 393,72	2	0,0092	6,6	163	174
18220-18222_ OuelletteM_20131010	18220_large	18220_large	Ingel18220_MGFPeaklist (F052591)	beta tubulin	LinJ.21.2240	beta tubulin	0,0 %	0,000%	49 735,2	0	0	0	Locus:1.1.1.5036.7 File:"Ingel18220.wiff"	IMMTFSVIPSPR	R	V	99,7 %	86,7	29,8	21,2	Oxidation (+16)	1 393,71	2	0,0030	2,1	163	174
18220-18222_ OuelletteM_20131010	18220_large	18220_large	Ingel18220_MGFPeaklist (F052591)	beta tubulin	LinJ.21.2240	beta tubulin	0,0 %	0,000%	49 735,2	0	0	0	Locus:1.1.1.4973.5 File:"Ingel18220.wiff"	IMMTFSVIPSPR	R	V	99,7 %	58,4	29,8	56,4	Oxidation (+16), Oxidation (+16)	1 409,70	2	-0,0052	-3,7	163	174
18220-18222_ OuelletteM_20131010	18220_large	18220_large	Ingel18220_MGFPeaklist (F052591)	beta tubulin	LinJ.21.2240	beta tubulin	0,0 %	0,000%	49 735,2	0	0	0	Locus:1.1.1.5086.9 File:"Ingel18220.wiff"	IMMTFSVIPSPR	R	V	99,7 %	61,9	29,8	23,1	Oxidation (+16)	1 393,72	2	0,0092	6,6	163	174
18220-18222_ OuelletteM_20131010	18220_large	18220_large	Ingel18220_MGFPeaklist (F052591)	beta tubulin	LinJ.21.2240	beta tubulin	0,0 %	0,000%	49 735,2	0	0	0	Locus:1.1.1.4982.11 File:"Ingel18220.wiff"	IMMTFSVIPSPR	R	V	99,7 %	77,0	29,8	72,0	Oxidation (+16), Oxidation (+16)	1 409,70	2	-0,0052	-3,7	163	174
18220-18222_ OuelletteM_20131010	18220_large	18220_large	Ingel18220_MGFPeaklist (F052591)	beta tubulin	LinJ.21.2240	beta tubulin	0,0 %	0,000%	49 735,2	0	0	0	Locus:1.1.1.4974.6 File:"Ingel18220.wiff"	IMMTFSVIPSPR	R	V	99,7 %	79,2	29,8	72,2	Oxidation (+16), Oxidation (+16)	1 409,70	2	-0,0052	-3,7	163	174
18220-18222_ OuelletteM_20131010	18220_large	18220_large	Ingel18220_MGFPeaklist (F052591)	beta tubulin	LinJ.21.2240	beta tubulin	0,0 %	0,000%	49 735,2	0	0	0	Locus:1.1.1.4986.19 File:"Ingel18220.wiff"	INVYFDESTGGR	R	Y	97,2 %	27,8	29,7	27,8		1 356,64	2	0,0082	6,0	47	58
18220-18222_ OuelletteM_20131010	18220_large	18220_large	Ingel18220_MGFPeaklist (F052591)	beta tubulin	LinJ.21.2240	beta tubulin	0,0 %	0,000%	49 735,2	0	0	0	Locus:1.1.1.4949.16 File:"Ingel18220.wiff"	INVYFDESTGGR	R	Y	98,7 %	32,4	29,3	32,4		1 356,63	2	-0,0042	-3,1	47	58
18220-18222_ OuelletteM_20131010	18220_large	18220_large	Ingel18220_MGFPeaklist (F052591)	beta tubulin	LinJ.21.2240	beta tubulin	0,0 %	0,000%	49 735,2	0	0	0	Locus:1.1.1.4958.15 File:"Ingel18220.wiff"	INVYFDESTGGR	R	Y	99,5 %	37,0	29,7	35,2		1 356,64	2	0,0094	6,9	47	58
18220-18222_ OuelletteM_20131010	18220_large	18220_large	Ingel18220_MGFPeaklist (F052591)	beta tubulin	LinJ.21.2240	beta tubulin	0,0 %	0,000%	49 735,2	0	0	0	Locus:1.1.1.4926.17 File:"Ingel18220.wiff"	INVYFDESTGGR	R	Y	99,5 %	33,8	29,6	32,4		1 356,64	2	0,0056	4,1	47	58
18220-18222_ OuelletteM_20131010	18220_large	18220_large	Ingel18220_MGFPeaklist (F052591)	beta tubulin	LinJ.21.2240	beta tubulin	0,0 %	0,000%	49 735,2	0	0	0	Locus:1.1.1.4941.16 File:"Ingel18220.wiff"	INVYFDESTGGR	R	Y	99,7 %	42,5	29,7	41,5		1 356,65	2	0,014	10	47	58
18220-18222_ OuelletteM_20131010	18220_large	18220_large	Ingel18220_MGFPeaklist (F052591)	beta tubulin	LinJ.21.2240	beta tubulin	0,0 %	0,000%	49 735,2	0	0	0	Locus:1.1.1.4930.16 File:"Ingel18220.wiff"	INVYFDESTGGR	R	Y	99,7 %	45,8	29,7	44,5		1 356,64	2	0,0094	6,9	47	58
18220-18222_ OuelletteM_20131010	18220_large	18220_large	Ingel18220_MGFPeaklist (F052591)	beta tubulin	LinJ.21.2240	beta tubulin	0,0 %	0,000%	49 735,2	0	0	0	Locus:1.1.1.4943.13 File:"Ingel18220.wiff"	INVYFDESTGGR	R	Y	99,7 %	45,9	29,9	39,2		1 356,65	2	0,019	14	47	58
18220-18222_ OuelletteM_20131010	18220_large	18220_large	Ingel18220_MGFPeaklist (F052591)	beta tubulin	LinJ.21.2240	beta tubulin	0,0 %	0,000%	49 735,2	0	0	0	Locus:1.1.1.4933.13 File:"Ingel18220.wiff"	INVYFDESTGGR	R	Y	99,7 %	49,3	30,2	44,8		1 356,68	2	0,046	34	47	58
18220-18222_ OuelletteM_20131010	18220_large	18220_large	Ingel18220_MGFPeaklist (F052591)	beta tubulin	LinJ.21.2240	beta tubulin	0,0 %	0,000%	49 735,2	0	0	0	Locus:1.1.1.4965.14 File:"Ingel18220.wiff"	INVYFDESTGGR	R	Y	99,7 %	49,4	30,1	42,2		1 356,67	2	0,040	29	47	58
18220-18222_ OuelletteM_20131010	18220_large	18220_large	Ingel18220_MGFPeaklist (F052591)	beta tubulin	LinJ.21.2240	beta tubulin	0,0 %	0,000%	49 735,2	0	0	0	Locus:1.1.1.4925.17 File:"Ingel18220.wiff"	INVYFDESTGGR	R	Y	99,7 %	49,9	30,0	46,5		1 356,66	2	0,030	22	47	58
18220-18222_ OuelletteM_20131010	18220_large	18220_large	Ingel18220_MGFPeaklist (F052591)	beta tubulin	LinJ.21.2240	beta tubulin	0,0 %	0,000%	49 735,2	0	0	0	Locus:1.1.1.4916.17 File:"Ingel18220.wiff"	INVYFDESTGGR	R	Y	99,7 %	56,6	29,3	51,4		1 356,63	2	0,0014	1,0	47	58
18220-18222_ OuelletteM_20131010	18220_large	18220_large	Ingel18220_MGFPeaklist (F052591)	beta tubulin	LinJ.21.2240	beta tubulin	0,0 %	0,000%	49 735,2	0	0	0	Locus:1.1.1.4973.4 File:"Ingel18220.wiff"	INVYFDESTGGR	R	Y	99,7 %	56,8	29,4	56,1		1 356,63	2	0,0028	2,0	47	58
18220-18222_ OuelletteM_20131010	18220_large	18220_large	Ingel18220_MGFPeaklist (F052591)	beta tubulin	LinJ.21.2240	beta tubulin	0,0 %	0,000%	49 735,2	0	0	0	Locus:1.1.1.5003.10 File:"Ingel18220.wiff"	INVYFDESTGGR	R	Y	99,7 %	56,9	29,6	49,3		1 356,64	2	0,0062	4,6	47	58
18220-18222_ OuelletteM_20131010	18220_large	18220_large	Ingel18220_MGFPeaklist (F052591)	beta tubulin	LinJ.21.2240	beta tubulin	0,0 %	0,000%	49 735,2	0	0	0	Locus:1.1.1.4908.17 File:"Ingel18220.wiff"	INVYFDESTGGR	R	Y	99,7 %	57,7	29,3	55,2		1 356,63	2	-0,0014	-1,0	47	58
18220-18222_ OuelletteM_20131010	18220_large	18220_large	Ingel18220_MGFPeaklist (F052591)	beta tubulin	LinJ.21.2240	beta tubulin	0,0 %	0,000%	49 735,2	0	0	0	Locus:1.1.1.4915.19 File:"Ingel18220.wiff"	INVYFDESTGGR	R	Y	99,7 %	61,5	29,3	52,0		1 356,63	2	0,0012	0,87	47	58
18220-18222_ OuelletteM_20131010	18220_large	18220_large	Ingel18220_MGFPeaklist (F052591)	beta tubulin	LinJ.21.2240	beta tubulin	0,0 %	0,000%	49 735,2	0	0	0	Locus:1.1.1.4907.18 File:"Ingel18220.wiff"	INVYFDESTGGR	R	Y	99,7 %	62,1	29,3	58,8		1 356,63	2	-0,0014	-1,0	47	58
18220-18222_ OuelletteM_20131010	18220_large	18220_large	Ingel18220_MGFPeaklist (F052591)	beta tubulin	LinJ.21.2240	beta tubulin	0,0 %	0,000%	49 735,2	0	0	0	Locus:1.1.1.4899.19 File:"Ingel18220.wiff"	INVYFDESTGGR	R	Y	99,7 %	62,2	29,3	52,3		1 356,63	2	-0,0014	-1,0	47	58
18220-18222_ OuelletteM_20131010	18220_large	18220_large	Ingel18220_MGFPeaklist (F052591)	beta tubulin	LinJ.21.2240	beta tubulin	0,0 %	0,000%	49 735,2	0	0	0	Locus:1.1.1.4900.15 File:"Ingel18220.wiff"	INVYFDESTGGR	R	Y	99,7 %	62,5	29,3	58,4		1 356,63	2	-0,0014	-1,0	47	58
18220-18222_ OuelletteM_20131010	18220_large	18220_large	Ingel18220_MGFPeaklist (F052591)	beta tubulin	LinJ.21.2240	beta tubulin	0,0 %	0,000%	49 735,2	0	0	0	Locus:1.1.1.4949.14 File:"Ingel18220.wiff"	INVYFDESTGGRYVPR	R	A	98,4 %	24,5	30,1	24,3		1 871,92	3	0,0039	2,1	47	62
18220-18222_ OuelletteM_20131010	18220_large	18220_large	Ingel18220_MGFPeaklist (F052591)	beta tubulin	LinJ.21.2240	beta tubulin	0,0 %	0,000%	49 735,2	0	0	0	Locus:1.1.1.4948.14 File:"Ingel18220.wiff"	INVYFDESTGGRYVPR	R	A	98,9 %	31,1	30,1	31,1		1 871,92	3	0,0039	2,1	47	62
18220-18222_ OuelletteM_20131010	18220_large	18220_large	Ingel18220_MGFPeaklist (F052591)	beta tubulin	LinJ.21.2240	beta tubulin	0,0 %	0,000%	49 735,2	0	0	0	Locus:1.1.1.5064.2 File:"Ingel18220.wiff"	KLAVNLVPFPR	R	L	99,7 %	39,8	25,0	36,7		1 252,77	3	0,0020	1,6	252	262
18220-18222_ OuelletteM_20131010	18220_large	18220_large	Ingel18220_MGFPeaklist (F052591)	beta tubulin	LinJ.21.2240	beta tubulin	0,0 %	0,000%	49 735,2	0	0	0	Locus:1.1.1.5060.2 File:"Ingel18220.wiff"	KLAVNLVPFPR	R	L	99,7 %	40,4	25,0	38,0		1 252,77	3	0,0020	1,6	252	262
18220-18222_ OuelletteM_20131010	18220_large	18220_large	Ingel18220_MGFPeaklist (F052591)	beta tubulin	LinJ.21.2240	beta tubulin	0,0 %	0,000%	49 735,2	0	0	0	Locus:1.1.1.5059.3 File:"Ingel18220.wiff"	KLAVNLVPFPR	R	L	99,7 %	62,8	25,0	62,8		1 252,77	2	0,0036	2,9	252	262
18220-18222_ OuelletteM_20131010	18220_large	18220_large	Ingel18220_MGFPeaklist (F052591)	beta tubulin	LinJ.21.2240	beta tubulin	0,0 %	0,000%	49 735,2	0	0	0	Locus:1.1.1.5141.3 File:"Ingel18220.wiff"	LAVNLVPFPR	K	L	95,1 %	23,3	27,1	22,7		1 124,66	2	-0,0062	-5,5	253	262
18220-18222_ OuelletteM_20131010	18220_large	18220_large	Ingel18220_MGFPeaklist (F052591)	beta tubulin	LinJ.21.2240	beta tubulin	0,0 %	0,000%	49 735,2	0	0	0	Locus:1.1.1.5119.2 File:"Ingel18220.wiff"	LAVNLVPFPR	K	L	99,7 %	49,6	27,0	42,1		1 124,67	2	-0,0030	-2,7	253	262
18220-18222_ OuelletteM_20131010	18220_large	18220_large	Ingel18220_MGFPeaklist (F052591)	beta tubulin	LinJ.21.2240	beta tubulin	0,0 %	0,000%	49 735,2	0	0	0	Locus:1.1.1.5127.2 File:"Ingel18220.wiff"	LAVNLVPFPR	K	L	99,7 %	50,6	26,7	47,4		1 124,67	2	0,0014	1,2	253	262
18220-18222_ OuelletteM_20131010	18220_large	18220_large	Ingel18220_MGFPeaklist (F052591)	beta tubulin	LinJ.21.2240	beta tubulin	0,0 %	0,000%	49 735,2	0	0	0	Locus:1.1.1.5118.3 File:"Ingel18220.wiff"	LAVNLVPFPR	K	L	99,7 %	52,0	27,0	49,8		1 124,67	2	-0,0034	-3,0	253	262
18220-18222_ OuelletteM_20131010	18220_large	18220_large	Ingel18220_MGFPeaklist (F052591)	beta tubulin	LinJ.21.2240	beta tubulin	0,0 %	0,000%	49 735,2	0	0	0	Locus:1.1.1.5103.3 File:"Ingel18220.wiff"	LAVNLVPFPR	K	L	99,7 %	52,7	27,0	47,2		1 124,67	2	-0,0034	-3,0	253	262
18220-18222_ OuelletteM_20131010	18220_large	18220_large	Ingel18220_MGFPeaklist (F052591)	beta tubulin	LinJ.21.2240	beta tubulin	0,0 %	0,000%	49 735,2	0	0	0	Locus:1.1.1.5111.5 File:"Ingel18220.wiff"	LAVNLVPFPR	K	L	99,7 %	52,8	27,0	48,5		1 124,67	2	-0,0034	-3,0	253	262
18220-18222_ OuelletteM_20131010	18220_large	18220_large	Ingel18220_MGFPeaklist (F052591)	beta tubulin	LinJ.21.2240	beta tubulin	0,0 %	0,000%	49 735,2	0	0	0	Locus:1.1.1.5129.3 File:"Ingel18220.wiff"	LAVNLVPFPR	K	L	99,7 %	53,9	26,5	37,2		1 124,68	2	0,0044	3,9	253	262
18220-18222_ OuelletteM_20131010	18220_large	18220_large	Ingel18220_MGFPeaklist (F052591)	beta tubulin	LinJ.21.2240	beta tubulin	0,0 %	0,000%	49 735,2	0	0	0	Locus:1.1.1.5102.2 File:"Ingel18220.wiff"	LAVNLVPFPR	K	L	99,7 %	56,1	27,0	49,9		1 124,67	2	-0,0034	-3,0	253	262
18220-18222_ OuelletteM_20131010	18220_large	18220_large	Ingel18220_MGFPeaklist (F052591)	beta tubulin	LinJ.21.2240	beta tubulin	0,0 %	0,000%	49 735,2	0	0	0	Locus:1.1.1.5110.4 File:"Ingel18220.wiff"	LAVNLVPFPR	K	L	99,7 %	57,3	27,0	52,4		1 124,67	2	-0,0034	-3,0	253	262
18220-18222_ OuelletteM_20131010	18220_large	18220_large	Ingel18220_MGFPeaklist (F052591)	beta tubulin	LinJ.21.2240	beta tubulin	0,0 %	0,000%	49 735,2	0	0	0	Locus:1.1.1.5090.7 File:"Ingel18220.wiff"	LHFFMMGFAPLTSR	R	G	97,4 %	29,8	29,9	29,6	Oxidation (+16), Oxidation (+16)	1 685,82	2	0,0093	5,5	263	276
18220-18222_ OuelletteM_20131010	18220_large	18220_large	Ingel18220_MGFPeaklist (F052591)	beta tubulin	LinJ.21.2240	beta tubulin	0,0 %	0,000%	49 735,2	0	0	0	Locus:1.1.1.5095.4 File:"Ingel18220.wiff"	LHFFMMGFAPLTSR	R	G	99,7 %	46,0	29,7	41,5	Oxidation (+16), Oxidation (+16)	1 685,80	3	-0,0014	-0,85	263	276
18220-18222_ OuelletteM_20131010	18220_large	18220_large	Ingel18220_MGFPeaklist (F052591)	beta tubulin	LinJ.21.2240	beta tubulin	0,0 %	0,000%	49 735,2	0	0	0	Locus:1.1.1.5088.3 File:"Ingel18220.wiff"	LHFFMMGFAPLTSR	R	G	99,7 %	49,9	29,7	37,0	Oxidation (+16), Oxidation (+16)	1 685,80	3	-0,0014	-0,85	263	276
18220-18222_ OuelletteM_20131010	18220_large	18220_large	Ingel18220_MGFPeaklist (F052591)	beta tubulin	LinJ.21.2240	beta tubulin	0,0 %	0,000%	49 735,2	0	0	0	Locus:1.1.1.5094.4 File:"Ingel18220.wiff"	LHFFMMGFAPLTSR	R	G	99,7 %	55,8	29,7	44,9	Oxidation (+16), Oxidation (+16)	1 685,80	3	-0,0014	-0,85	263	276
18220-18222_ OuelletteM_20131010	18220_large	18220_large	Ingel18220_MGFPeaklist (F052591)	beta tubulin	LinJ.21.2240	beta tubulin	0,0 %	0,000%	49 735,2	0	0	0	Locus:1.1.1.5086.4 File:"Ingel18220.wiff"	LHFFMMGFAPLTSR	R	G	99,7 %	56,3	29,7	46,4	Oxidation (+16), Oxidation (+16)	1 685,80	3	-0,0014	-0,85	263	276
18220-18222_ OuelletteM_20131010	18220_large	18220_large	Ingel18220_MGFPeaklist (F052591)	beta tubulin	LinJ.21.2240	beta tubulin	0,0 %	0,000%	49 735,2	0	0	0	Locus:1.1.1.5028.4 File:"Ingel18220.wiff"	LREEYPDRIMMTFSVIPSPR	K	V	94,5 %	17,5	29,5	17,5	Oxidation (+16), Oxidation (+16)	2 468,23	4	0,0063	2,5	155	174
18220-18222_ OuelletteM_20131010	18220_large	18220_large	Ingel18220_MGFPeaklist (F052591)	beta tubulin	LinJ.21.2240	beta tubulin	0,0 %	0,000%	49 735,2	0	0	0	Locus:1.1.1.5024.15 File:"Ingel18220.wiff"	LREEYPDRIMMTFSVIPSPR	K	V	94,8 %	17,6	29,5	17,6	Oxidation (+16), Oxidation (+16)	2 468,22	3	0,0046	1,9	155	174
18220-18222_ OuelletteM_20131010	18220_large	18220_large	Ingel18220_MGFPeaklist (F052591)	beta tubulin	LinJ.21.2240	beta tubulin	0,0 %	0,000%	49 735,2	0	0	0	Locus:1.1.1.5030.7 File:"Ingel18220.wiff"	LREEYPDRIMMTFSVIPSPR	K	V	98,0 %	20,1	29,5	20,1	Oxidation (+16), Oxidation (+16)	2 468,23	4	0,0063	2,5	155	174
18220-18222_ OuelletteM_20131010	18220_large	18220_large	Ingel18220_MGFPeaklist (F052591)	beta tubulin	LinJ.21.2240	beta tubulin	0,0 %	0,000%	49 735,2	0	0	0	Locus:1.1.1.5022.10 File:"Ingel18220.wiff"	LREEYPDRIMMTFSVIPSPR	K	V	99,7 %	33,9	29,5	33,9	Oxidation (+16), Oxidation (+16)	2 468,23	4	0,0063	2,5	155	174
18220-18222_ OuelletteM_20131010	18220_large	18220_large	Ingel18220_MGFPeaklist (F052591)	beta tubulin	LinJ.21.2240	beta tubulin	0,0 %	0,000%	49 735,2	0	0	0	Locus:1.1.1.5020.3 File:"Ingel18220.wiff"	LREEYPDRIMMTFSVIPSPR	K	V	99,7 %	41,4	29,5	41,2	Oxidation (+16), Oxidation (+16)	2 468,23	4	0,0063	2,5	155	174
18220-18222_ OuelletteM_20131010	18220_large	18220_large	Ingel18220_MGFPeaklist (F052591)	beta tubulin	LinJ.21.2240	beta tubulin	0,0 %	0,000%	49 735,2	0	0	0	Locus:1.1.1.5021.11 File:"Ingel18220.wiff"	LREEYPDRIMMTFSVIPSPR	K	V	99,7 %	46,8	29,5	46,6	Oxidation (+16), Oxidation (+16)	2 468,23	4	0,0063	2,5	155	174
18220-18222_ OuelletteM_20131010	18220_large	18220_large	Ingel18220_MGFPeaklist (F052591)	beta tubulin	LinJ.21.2240	beta tubulin	0,0 %	0,000%	49 735,2	0	0	0	Locus:1.1.1.4720.10 File:"Ingel18220.wiff"	MREIVSCQAGQCGNQIGSK	-	F	99,7 %	47,0	28,9	46,0	Oxidation (+16), Carbamidomethyl (+57), Carbamidomethyl (+57)	2 137,98	3	0,0099	4,6	1	19
18220-18222_ OuelletteM_20131010	18220_large	18220_large	Ingel18220_MGFPeaklist (F052591)	beta tubulin	LinJ.21.2240	beta tubulin	0,0 %	0,000%	49 735,2	0	0	0	Locus:1.1.1.4719.10 File:"Ingel18220.wiff"	MREIVSCQAGQCGNQIGSK	-	F	99,7 %	52,7	28,9	50,4	Oxidation (+16), Carbamidomethyl (+57), Carbamidomethyl (+57)	2 137,98	3	0,0099	4,6	1	19
18220-18222_ OuelletteM_20131010	18220_large	18220_large	Ingel18220_MGFPeaklist (F052591)	beta tubulin	LinJ.21.2240	beta tubulin	0,0 %	0,000%	49 735,2	0	0	0	Locus:1.1.1.5154.19 File:"Ingel18220.wiff"	NSSYFIEWIPNNIK	K	S	99,7 %	52,7	29,9	48,7		1 723,86	2	0,0059	3,4	337	350
18220-18222_ OuelletteM_20131010	18220_large	18220_large	Ingel18220_MGFPeaklist (F052591)	beta tubulin	LinJ.21.2240	beta tubulin	0,0 %	0,000%	49 735,2	0	0	0	Locus:1.1.1.5153.14 File:"Ingel18220.wiff"	NSSYFIEWIPNNIK	K	S	99,7 %	58,0	29,9	55,9		1 723,86	2	0,0059	3,4	337	350
18220-18222_ OuelletteM_20131010	18220_large	18220_large	Ingel18220_MGFPeaklist (F052591)	beta tubulin	LinJ.21.2240	beta tubulin	0,0 %	0,000%	49 735,2	0	0	0	Locus:1.1.1.4843.9 File:"Ingel18220.wiff"	RVGEQFTGMFR	R	R	95,6 %	21,9	30,4	16,5	Oxidation (+16)	1 342,65	3	0,0036	2,7	380	390
18220-18222_ OuelletteM_20131010	18220_large	18220_large	Ingel18220_MGFPeaklist (F052591)	beta tubulin	LinJ.21.2240	beta tubulin	0,0 %	0,000%	49 735,2	0	0	0	Locus:1.1.1.4845.3 File:"Ingel18220.wiff"	RVGEQFTGMFR	R	R	99,1 %	31,8	30,4	28,0	Oxidation (+16)	1 342,65	3	0,0036	2,7	380	390
18220-18222_ OuelletteM_20131010	18220_large	18220_large	Ingel18220_MGFPeaklist (F052591)	beta tubulin	LinJ.21.2240	beta tubulin	0,0 %	0,000%	49 735,2	0	0	0	Locus:1.1.1.4815.6 File:"Ingel18220.wiff"	SSICDIPPKGLK	K	M	99,7 %	44,5	30,1	44,5	Carbamidomethyl (+57)	1 313,70	3	-0,0040	-3,0	351	362
18220-18222_ OuelletteM_20131010	18220_large	18220_large	Ingel18220_MGFPeaklist (F052591)	beta tubulin	LinJ.21.2240	beta tubulin	0,0 %	0,000%	49 735,2	0	0	0	Locus:1.1.1.4887.15 File:"Ingel18220.wiff"	VGEQFTGMFR	R	R	98,4 %	25,4	29,8	25,4	Oxidation (+16)	1 186,54	2	-0,00094	-0,79	381	390
18220-18222_ OuelletteM_20131010	18220_large	18220_large	Ingel18220_MGFPeaklist (F052591)	beta tubulin	LinJ.21.2240	beta tubulin	0,0 %	0,000%	49 735,2	0	0	0	Locus:1.1.1.4871.11 File:"Ingel18220.wiff"	VGEQFTGMFR	R	R	99,7 %	48,0	29,7	40,7	Oxidation (+16)	1 186,54	2	-0,0029	-2,5	381	390
18220-18222_ OuelletteM_20131010	18220_large	18220_large	Ingel18220_MGFPeaklist (F052591)	beta tubulin	LinJ.21.2240	beta tubulin	0,0 %	0,000%	49 735,2	0	0	0	Locus:1.1.1.4879.14 File:"Ingel18220.wiff"	VGEQFTGMFR	R	R	99,7 %	50,3	29,7	44,9	Oxidation (+16)	1 186,54	2	-0,0029	-2,5	381	390
18220-18222_ OuelletteM_20131010	18220_large	18220_large	Ingel18220_MGFPeaklist (F052591)	beta tubulin	LinJ.21.2240	beta tubulin	0,0 %	0,000%	49 735,2	0	0	0	Locus:1.1.1.4880.16 File:"Ingel18220.wiff"	VGEQFTGMFR	R	R	99,7 %	57,9	29,7	51,7	Oxidation (+16)	1 186,54	2	-0,0029	-2,5	381	390
18220-18222_ OuelletteM_20131010	18220_large	18220_large	Ingel18220_MGFPeaklist (F052591)	beta tubulin	LinJ.21.2240	beta tubulin	0,0 %	0,000%	49 735,2	0	0	0	Locus:1.1.1.4872.12 File:"Ingel18220.wiff"	VGEQFTGMFR	R	R	99,7 %	59,3	29,7	53,5	Oxidation (+16)	1 186,54	2	-0,0029	-2,5	381	390
18220-18222_ OuelletteM_20131010	18220_large	18220_large	Ingel18220_MGFPeaklist (F052591)	beta tubulin	LinJ.21.2240	beta tubulin	0,0 %	0,000%	49 735,2	0	0	0	Locus:1.1.1.4835.7 File:"Ingel18220.wiff"	VGEQFTGMFRR	R	K	99,4 %	35,6	30,4	28,7	Oxidation (+16)	1 342,65	3	0,0036	2,7	381	391
18220-18222_ OuelletteM_20131010	18220_large	18220_large	Ingel18220_MGFPeaklist (F052591)	beta tubulin	LinJ.21.2240	beta tubulin	0,0 %	0,000%	49 735,2	0	0	0	Locus:1.1.1.4836.8 File:"Ingel18220.wiff"	VGEQFTGMFRR	R	K	99,5 %	38,4	30,4	23,8	Oxidation (+16)	1 342,65	3	0,0036	2,7	381	391
18220-18222_ OuelletteM_20131010	18220_large	18220_large	Ingel18220_MGFPeaklist (F052591)	beta tubulin	LinJ.21.2240	beta tubulin	0,0 %	0,000%	49 735,2	0	0	0	Locus:1.1.1.5094.2 File:"Ingel18220.wiff"	YLTASALFR	R	G	95,7 %	31,2	29,7	27,4		1 040,58	2	0,010	10,0	310	318
18220-18222_ OuelletteM_20131010	18220_large	18220_large	Ingel18220_MGFPeaklist (F052591)	beta tubulin	LinJ.21.2240	beta tubulin	0,0 %	0,000%	49 735,2	0	0	0	Locus:1.1.1.5045.3 File:"Ingel18220.wiff"	YLTASALFR	R	G	98,5 %	26,2	29,8	26,2		1 040,56	2	-0,00062	-0,60	310	318
18220-18222_ OuelletteM_20131010	18220_large	18220_large	Ingel18220_MGFPeaklist (F052591)	beta tubulin	LinJ.21.2240	beta tubulin	0,0 %	0,000%	49 735,2	0	0	0	Locus:1.1.1.5110.2 File:"Ingel18220.wiff"	YLTASALFR	R	G	98,5 %	36,6	29,7	31,2		1 040,57	2	0,0070	6,7	310	318
18220-18222_ OuelletteM_20131010	18220_large	18220_large	Ingel18220_MGFPeaklist (F052591)	beta tubulin	LinJ.21.2240	beta tubulin	0,0 %	0,000%	49 735,2	0	0	0	Locus:1.1.1.5147.2 File:"Ingel18220.wiff"	YLTASALFR	R	G	99,7 %	38,5	29,8	30,2		1 040,57	2	0,0012	1,1	310	318
18220-18222_ OuelletteM_20131010	18220_large	18220_large	Ingel18220_MGFPeaklist (F052591)	beta tubulin	LinJ.21.2240	beta tubulin	0,0 %	0,000%	49 735,2	0	0	0	Locus:1.1.1.5085.3 File:"Ingel18220.wiff"	YLTASALFR	R	G	99,7 %	44,4	29,7	31,7		1 040,58	2	0,010	10,0	310	318
18220-18222_ OuelletteM_20131010	18220_large	18220_large	Ingel18220_MGFPeaklist (F052591)	beta tubulin	LinJ.21.2240	beta tubulin	0,0 %	0,000%	49 735,2	0	0	0	Locus:1.1.1.5144.2 File:"Ingel18220.wiff"	YLTASALFR	R	G	99,7 %	40,1	29,8	34,3		1 040,57	2	0,0012	1,1	310	318
18220-18222_ OuelletteM_20131010	18220_large	18220_large	Ingel18220_MGFPeaklist (F052591)	beta tubulin	LinJ.21.2240	beta tubulin	0,0 %	0,000%	49 735,2	0	0	0	Locus:1.1.1.5117.3 File:"Ingel18220.wiff"	YLTASALFR	R	G	99,7 %	46,2	29,8	45,9		1 040,57	2	0,00058	0,55	310	318
18220-18222_ OuelletteM_20131010	18220_large	18220_large	Ingel18220_MGFPeaklist (F052591)	beta tubulin	LinJ.21.2240	beta tubulin	0,0 %	0,000%	49 735,2	0	0	0	Locus:1.1.1.5093.2 File:"Ingel18220.wiff"	YLTASALFR	R	G	99,7 %	46,3	29,7	35,5		1 040,58	2	0,010	10,0	310	318
18220-18222_ OuelletteM_20131010	18220_large	18220_large	Ingel18220_MGFPeaklist (F052591)	beta tubulin	LinJ.21.2240	beta tubulin	0,0 %	0,000%	49 735,2	0	0	0	Locus:1.1.1.5109.2 File:"Ingel18220.wiff"	YLTASALFR	R	G	99,7 %	55,1	29,8	48,6		1 040,56	2	-0,0030	-2,9	310	318
18220-18222_ OuelletteM_20131010	18220_large	18220_large	Ingel18220_MGFPeaklist (F052591)	beta tubulin	LinJ.21.2240	beta tubulin	0,0 %	0,000%	49 735,2	0	0	0	Locus:1.1.1.5046.4 File:"Ingel18220.wiff"	YLTASALFR	R	G	99,7 %	60,9	29,8	54,7		1 040,56	2	-0,00062	-0,60	310	318
18220-18222_ OuelletteM_20131010	18220_large	18220_large	Ingel18220_MGFPeaklist (F052591)	beta tubulin	LinJ.21.2240	beta tubulin	0,0 %	0,000%	49 735,2	0	0	0	Locus:1.1.1.5077.4 File:"Ingel18220.wiff"	YLTASALFR	R	G	99,7 %	65,2	29,8	52,3		1 040,56	2	-0,00082	-0,79	310	318
18220-18222_ OuelletteM_20131010	18220_large	18220_large	Ingel18220_MGFPeaklist (F052591)	beta tubulin	LinJ.21.2240	beta tubulin	0,0 %	0,000%	49 735,2	0	0	0	Locus:1.1.1.5054.6 File:"Ingel18220.wiff"	YLTASALFR	R	G	99,7 %	66,7	29,8	55,5		1 040,56	2	-0,00062	-0,60	310	318
18220-18222_ OuelletteM_20131010	18220_large	18220_large	Ingel18220_MGFPeaklist (F052591)	beta tubulin	LinJ.21.2240	beta tubulin	0,0 %	0,000%	49 735,2	0	0	0	Locus:1.1.1.5070.4 File:"Ingel18220.wiff"	YLTASALFR	R	G	99,7 %	66,7	29,8	60,6		1 040,57	2	-0,00022	-0,21	310	318
18220-18222_ OuelletteM_20131010	18220_large	18220_large	Ingel18220_MGFPeaklist (F052591)	beta tubulin	LinJ.21.2240	beta tubulin	0,0 %	0,000%	49 735,2	0	0	0	Locus:1.1.1.5053.3 File:"Ingel18220.wiff"	YLTASALFR	R	G	99,7 %	66,7	29,8	57,5		1 040,56	2	-0,00062	-0,60	310	318
18220-18222_ OuelletteM_20131010	18220_large	18220_large	Ingel18220_MGFPeaklist (F052591)	beta tubulin	LinJ.21.2240	beta tubulin	0,0 %	0,000%	49 735,2	0	0	0	Locus:1.1.1.5061.3 File:"Ingel18220.wiff"	YLTASALFR	R	G	99,7 %	67,0	29,8	59,8		1 040,56	2	-0,00062	-0,60	310	318
18220-18222_ OuelletteM_20131010	18220_large	18220_large	Ingel18220_MGFPeaklist (F052591)	beta tubulin	LinJ.21.2240	beta tubulin	0,0 %	0,000%	49 735,2	0	0	0	Locus:1.1.1.5069.3 File:"Ingel18220.wiff"	YLTASALFR	R	G	99,7 %	69,8	29,8	61,6		1 040,57	2	0,0020	1,9	310	318
18220-18222_ OuelletteM_20131010	18220_large	18220_large	Ingel18220_MGFPeaklist (F052591)	beta tubulin	LinJ.21.2240	beta tubulin	0,0 %	0,000%	49 735,2	0	0	0	Locus:1.1.1.5062.4 File:"Ingel18220.wiff"	YLTASALFR	R	G	99,7 %	75,6	29,8	68,8		1 040,56	2	-0,00062	-0,60	310	318
18220-18222_ OuelletteM_20131010	18220_large	18220_large	Ingel18220_MGFPeaklist (F052591)	beta tubulin	LinJ.21.2240	beta tubulin	0,0 %	0,000%	49 735,2	0	0	0	Locus:1.1.1.5078.2 File:"Ingel18220.wiff"	YLTASALFR	R	G	99,7 %	78,5	29,8	62,1		1 040,57	2	0,0016	1,5	310	318
18220-18222_ OuelletteM_20131010	18221_medium	18221_medium	Ingel18221_MGFPeaklist (F052589)	beta tubulin	LinJ.21.2240	beta tubulin	100,0 %	0,0510%	49 735,2	3	3	5	Locus:1.1.1.5134.5 File:"Ingel18221.wiff"	AGPYGQLFRPDNFIFGQSGAGNNWAK	R	G	97,6 %	23,8	29,1	23,8		2 811,33	4	-0,017	-6,1	78	103
18220-18222_ OuelletteM_20131010	18221_medium	18221_medium	Ingel18221_MGFPeaklist (F052589)	beta tubulin	LinJ.21.2240	beta tubulin	100,0 %	0,0510%	49 735,2	3	3	5	Locus:1.1.1.5168.3 File:"Ingel18221.wiff"	AGPYGQLFRPDNFIFGQSGAGNNWAK	R	G	98,8 %	28,4	29,4	28,4		2 811,37	3	0,013	4,7	78	103
18220-18222_ OuelletteM_20131010	18221_medium	18221_medium	Ingel18221_MGFPeaklist (F052589)	beta tubulin	LinJ.21.2240	beta tubulin	100,0 %	0,0510%	49 735,2	3	3	5	Locus:1.1.1.5184.2 File:"Ingel18221.wiff"	AGPYGQLFRPDNFIFGQSGAGNNWAK	R	G	98,8 %	22,5	29,2	22,5		2 811,34	3	-0,011	-3,9	78	103
18220-18222_ OuelletteM_20131010	18221_medium	18221_medium	Ingel18221_MGFPeaklist (F052589)	beta tubulin	LinJ.21.2240	beta tubulin	100,0 %	0,0510%	49 735,2	3	3	5	Locus:1.1.1.5151.19 File:"Ingel18221.wiff"	AGPYGQLFRPDNFIFGQSGAGNNWAK	R	G	98,9 %	18,8	29,2	18,8		2 811,34	3	-0,0072	-2,6	78	103
18220-18222_ OuelletteM_20131010	18221_medium	18221_medium	Ingel18221_MGFPeaklist (F052589)	beta tubulin	LinJ.21.2240	beta tubulin	100,0 %	0,0510%	49 735,2	3	3	5	Locus:1.1.1.5188.2 File:"Ingel18221.wiff"	AGPYGQLFRPDNFIFGQSGAGNNWAK	R	G	98,9 %	24,8	29,2	24,8		2 811,34	3	-0,011	-3,9	78	103
18220-18222_ OuelletteM_20131010	18221_medium	18221_medium	Ingel18221_MGFPeaklist (F052589)	beta tubulin	LinJ.21.2240	beta tubulin	100,0 %	0,0510%	49 735,2	3	3	5	Locus:1.1.1.5133.13 File:"Ingel18221.wiff"	AGPYGQLFRPDNFIFGQSGAGNNWAK	R	G	99,3 %	30,3	29,2	30,3		2 811,34	3	-0,0093	-3,3	78	103
18220-18222_ OuelletteM_20131010	18221_medium	18221_medium	Ingel18221_MGFPeaklist (F052589)	beta tubulin	LinJ.21.2240	beta tubulin	100,0 %	0,0510%	49 735,2	3	3	5	Locus:1.1.1.5151.18 File:"Ingel18221.wiff"	AGPYGQLFRPDNFIFGQSGAGNNWAK	R	G	99,6 %	27,6	29,2	27,6		2 811,34	3	-0,0072	-2,6	78	103
18220-18222_ OuelletteM_20131010	18221_medium	18221_medium	Ingel18221_MGFPeaklist (F052589)	beta tubulin	LinJ.21.2240	beta tubulin	100,0 %	0,0510%	49 735,2	3	3	5	Locus:1.1.1.5167.4 File:"Ingel18221.wiff"	AGPYGQLFRPDNFIFGQSGAGNNWAK	R	G	99,7 %	34,5	29,4	34,5		2 811,37	3	0,013	4,7	78	103
18220-18222_ OuelletteM_20131010	18221_medium	18221_medium	Ingel18221_MGFPeaklist (F052589)	beta tubulin	LinJ.21.2240	beta tubulin	100,0 %	0,0510%	49 735,2	3	3	5	Locus:1.1.1.5135.18 File:"Ingel18221.wiff"	AGPYGQLFRPDNFIFGQSGAGNNWAK	R	G	99,7 %	39,8	29,2	39,8		2 811,34	3	-0,0093	-3,3	78	103
18220-18222_ OuelletteM_20131010	18221_medium	18221_medium	Ingel18221_MGFPeaklist (F052589)	beta tubulin	LinJ.21.2240	beta tubulin	100,0 %	0,0510%	49 735,2	3	3	5	Locus:1.1.1.5137.13 File:"Ingel18221.wiff"	AGPYGQLFRPDNFIFGQSGAGNNWAK	R	G	99,7 %	39,9	29,2	39,9		2 811,34	3	-0,0093	-3,3	78	103
18220-18222_ OuelletteM_20131010	18221_medium	18221_medium	Ingel18221_MGFPeaklist (F052589)	beta tubulin	LinJ.21.2240	beta tubulin	100,0 %	0,0510%	49 735,2	3	3	5	Locus:1.1.1.5134.17 File:"Ingel18221.wiff"	AGPYGQLFRPDNFIFGQSGAGNNWAK	R	G	99,7 %	41,0	29,2	41,0		2 811,34	3	-0,0093	-3,3	78	103
18220-18222_ OuelletteM_20131010	18221_medium	18221_medium	Ingel18221_MGFPeaklist (F052589)	beta tubulin	LinJ.21.2240	beta tubulin	100,0 %	0,0510%	49 735,2	3	3	5	Locus:1.1.1.5139.3 File:"Ingel18221.wiff"	AGPYGQLFRPDNFIFGQSGAGNNWAK	R	G	99,7 %	42,4	29,1	42,4		2 811,33	4	-0,017	-6,1	78	103
18220-18222_ OuelletteM_20131010	18221_medium	18221_medium	Ingel18221_MGFPeaklist (F052589)	beta tubulin	LinJ.21.2240	beta tubulin	100,0 %	0,0510%	49 735,2	3	3	5	Locus:1.1.1.5160.16 File:"Ingel18221.wiff"	AGPYGQLFRPDNFIFGQSGAGNNWAK	R	G	99,7 %	47,1	29,2	47,1		2 811,34	3	-0,0072	-2,6	78	103
18220-18222_ OuelletteM_20131010	18221_medium	18221_medium	Ingel18221_MGFPeaklist (F052589)	beta tubulin	LinJ.21.2240	beta tubulin	100,0 %	0,0510%	49 735,2	3	3	5	Locus:1.1.1.5138.16 File:"Ingel18221.wiff"	AGPYGQLFRPDNFIFGQSGAGNNWAK	R	G	99,7 %	47,3	29,2	47,3		2 811,34	3	-0,0093	-3,3	78	103
18220-18222_ OuelletteM_20131010	18221_medium	18221_medium	Ingel18221_MGFPeaklist (F052589)	beta tubulin	LinJ.21.2240	beta tubulin	100,0 %	0,0510%	49 735,2	3	3	5	Locus:1.1.1.4973.16 File:"Ingel18221.wiff"	AVLMDLEPGTMDSVR	R	A	95,7 %	18,1	29,5	13,0	Oxidation (+16), Oxidation (+16)	1 664,78	2	0,0016	0,99	63	77
18220-18222_ OuelletteM_20131010	18221_medium	18221_medium	Ingel18221_MGFPeaklist (F052589)	beta tubulin	LinJ.21.2240	beta tubulin	100,0 %	0,0510%	49 735,2	3	3	5	Locus:1.1.1.4989.14 File:"Ingel18221.wiff"	AVLMDLEPGTMDSVR	R	A	98,7 %	19,4	29,5	17,9	Oxidation (+16), Oxidation (+16)	1 664,78	2	0,0016	0,99	63	77
18220-18222_ OuelletteM_20131010	18221_medium	18221_medium	Ingel18221_MGFPeaklist (F052589)	beta tubulin	LinJ.21.2240	beta tubulin	100,0 %	0,0510%	49 735,2	3	3	5	Locus:1.1.1.4953.15 File:"Ingel18221.wiff"	AVLMDLEPGTMDSVR	R	A	99,3 %	23,3	29,5	23,3	Oxidation (+16), Oxidation (+16)	1 664,78	2	0,0042	2,6	63	77
18220-18222_ OuelletteM_20131010	18221_medium	18221_medium	Ingel18221_MGFPeaklist (F052589)	beta tubulin	LinJ.21.2240	beta tubulin	100,0 %	0,0510%	49 735,2	3	3	5	Locus:1.1.1.4937.17 File:"Ingel18221.wiff"	AVLMDLEPGTMDSVR	R	A	99,4 %	27,0	29,3	27,0	Oxidation (+16), Oxidation (+16)	1 664,77	2	-0,0054	-3,2	63	77
18220-18222_ OuelletteM_20131010	18221_medium	18221_medium	Ingel18221_MGFPeaklist (F052589)	beta tubulin	LinJ.21.2240	beta tubulin	100,0 %	0,0510%	49 735,2	3	3	5	Locus:1.1.1.4972.19 File:"Ingel18221.wiff"	AVLMDLEPGTMDSVR	R	A	99,6 %	27,6	29,5	22,5	Oxidation (+16), Oxidation (+16)	1 664,78	2	0,0016	0,99	63	77
18220-18222_ OuelletteM_20131010	18221_medium	18221_medium	Ingel18221_MGFPeaklist (F052589)	beta tubulin	LinJ.21.2240	beta tubulin	100,0 %	0,0510%	49 735,2	3	3	5	Locus:1.1.1.4949.19 File:"Ingel18221.wiff"	AVLMDLEPGTMDSVR	R	A	99,7 %	68,8	29,9	7,72	Oxidation (+16)	1 648,78	2	0,0014	0,83	63	77
18220-18222_ OuelletteM_20131010	18221_medium	18221_medium	Ingel18221_MGFPeaklist (F052589)	beta tubulin	LinJ.21.2240	beta tubulin	100,0 %	0,0510%	49 735,2	3	3	5	Locus:1.1.1.4867.6 File:"Ingel18221.wiff"	AVLMDLEPGTMDSVR	R	A	99,7 %	38,2	29,4	30,3	Oxidation (+16), Oxidation (+16)	1 664,77	3	-0,0031	-1,9	63	77
18220-18222_ OuelletteM_20131010	18221_medium	18221_medium	Ingel18221_MGFPeaklist (F052589)	beta tubulin	LinJ.21.2240	beta tubulin	100,0 %	0,0510%	49 735,2	3	3	5	Locus:1.1.1.4952.18 File:"Ingel18221.wiff"	AVLMDLEPGTMDSVR	R	A	99,7 %	40,6	29,5	40,6	Oxidation (+16), Oxidation (+16)	1 664,78	2	0,0042	2,6	63	77
18220-18222_ OuelletteM_20131010	18221_medium	18221_medium	Ingel18221_MGFPeaklist (F052589)	beta tubulin	LinJ.21.2240	beta tubulin	100,0 %	0,0510%	49 735,2	3	3	5	Locus:1.1.1.4914.17 File:"Ingel18221.wiff"	AVLMDLEPGTMDSVR	R	A	99,7 %	44,7	29,7	38,0	Oxidation (+16), Oxidation (+16)	1 664,79	2	0,014	8,6	63	77
18220-18222_ OuelletteM_20131010	18221_medium	18221_medium	Ingel18221_MGFPeaklist (F052589)	beta tubulin	LinJ.21.2240	beta tubulin	100,0 %	0,0510%	49 735,2	3	3	5	Locus:1.1.1.4923.17 File:"Ingel18221.wiff"	AVLMDLEPGTMDSVR	R	A	99,7 %	45,6	29,7	45,5	Oxidation (+16), Oxidation (+16)	1 664,79	2	0,010	6,2	63	77
18220-18222_ OuelletteM_20131010	18221_medium	18221_medium	Ingel18221_MGFPeaklist (F052589)	beta tubulin	LinJ.21.2240	beta tubulin	100,0 %	0,0510%	49 735,2	3	3	5	Locus:1.1.1.4893.3 File:"Ingel18221.wiff"	AVLMDLEPGTMDSVR	R	A	99,7 %	48,1	29,4	48,1	Oxidation (+16), Oxidation (+16)	1 664,77	3	-0,0022	-1,3	63	77
18220-18222_ OuelletteM_20131010	18221_medium	18221_medium	Ingel18221_MGFPeaklist (F052589)	beta tubulin	LinJ.21.2240	beta tubulin	100,0 %	0,0510%	49 735,2	3	3	5	Locus:1.1.1.4913.17 File:"Ingel18221.wiff"	AVLMDLEPGTMDSVR	R	A	99,7 %	48,1	29,7	47,6	Oxidation (+16), Oxidation (+16)	1 664,79	2	0,014	8,6	63	77
18220-18222_ OuelletteM_20131010	18221_medium	18221_medium	Ingel18221_MGFPeaklist (F052589)	beta tubulin	LinJ.21.2240	beta tubulin	100,0 %	0,0510%	49 735,2	3	3	5	Locus:1.1.1.5020.14 File:"Ingel18221.wiff"	AVLMDLEPGTMDSVR	R	A	99,7 %	49,8	30,1	49,8		1 632,79	2	0,0065	4,0	63	77
18220-18222_ OuelletteM_20131010	18221_medium	18221_medium	Ingel18221_MGFPeaklist (F052589)	beta tubulin	LinJ.21.2240	beta tubulin	100,0 %	0,0510%	49 735,2	3	3	5	Locus:1.1.1.4922.19 File:"Ingel18221.wiff"	AVLMDLEPGTMDSVR	R	A	99,7 %	51,9	29,7	44,8	Oxidation (+16), Oxidation (+16)	1 664,79	2	0,010	6,2	63	77
18220-18222_ OuelletteM_20131010	18221_medium	18221_medium	Ingel18221_MGFPeaklist (F052589)	beta tubulin	LinJ.21.2240	beta tubulin	100,0 %	0,0510%	49 735,2	3	3	5	Locus:1.1.1.4930.20 File:"Ingel18221.wiff"	AVLMDLEPGTMDSVR	R	A	99,7 %	56,7	29,7	55,4	Oxidation (+16), Oxidation (+16)	1 664,79	2	0,015	8,9	63	77
18220-18222_ OuelletteM_20131010	18221_medium	18221_medium	Ingel18221_MGFPeaklist (F052589)	beta tubulin	LinJ.21.2240	beta tubulin	100,0 %	0,0510%	49 735,2	3	3	5	Locus:1.1.1.4880.4 File:"Ingel18221.wiff"	AVLMDLEPGTMDSVR	R	A	99,7 %	58,8	29,3	58,8	Oxidation (+16), Oxidation (+16)	1 664,77	3	-0,0049	-3,0	63	77
18220-18222_ OuelletteM_20131010	18221_medium	18221_medium	Ingel18221_MGFPeaklist (F052589)	beta tubulin	LinJ.21.2240	beta tubulin	100,0 %	0,0510%	49 735,2	3	3	5	Locus:1.1.1.4956.20 File:"Ingel18221.wiff"	AVLMDLEPGTMDSVR	R	A	99,7 %	60,3	29,9	43,7	Oxidation (+16)	1 648,78	2	0,0014	0,83	63	77
18220-18222_ OuelletteM_20131010	18221_medium	18221_medium	Ingel18221_MGFPeaklist (F052589)	beta tubulin	LinJ.21.2240	beta tubulin	100,0 %	0,0510%	49 735,2	3	3	5	Locus:1.1.1.4957.16 File:"Ingel18221.wiff"	AVLMDLEPGTMDSVR	R	A	99,7 %	63,9	29,9	54,1	Oxidation (+16)	1 648,78	2	0,0014	0,83	63	77
18220-18222_ OuelletteM_20131010	18221_medium	18221_medium	Ingel18221_MGFPeaklist (F052589)	beta tubulin	LinJ.21.2240	beta tubulin	100,0 %	0,0510%	49 735,2	3	3	5	Locus:1.1.1.5021.13 File:"Ingel18221.wiff"	AVLMDLEPGTMDSVR	R	A	99,7 %	65,4	30,1	59,5		1 632,79	2	0,0065	4,0	63	77
18220-18222_ OuelletteM_20131010	18221_medium	18221_medium	Ingel18221_MGFPeaklist (F052589)	beta tubulin	LinJ.21.2240	beta tubulin	100,0 %	0,0510%	49 735,2	3	3	5	Locus:1.1.1.4902.20 File:"Ingel18221.wiff"	AVLMDLEPGTMDSVR	R	A	99,7 %	65,5	29,5	62,9	Oxidation (+16), Oxidation (+16)	1 664,78	2	-0,00015	-0,091	63	77
18220-18222_ OuelletteM_20131010	18221_medium	18221_medium	Ingel18221_MGFPeaklist (F052589)	beta tubulin	LinJ.21.2240	beta tubulin	100,0 %	0,0510%	49 735,2	3	3	5	Locus:1.1.1.4879.11 File:"Ingel18221.wiff"	AVLMDLEPGTMDSVR	R	A	99,7 %	66,8	29,5	65,8	Oxidation (+16), Oxidation (+16)	1 664,78	2	0,0012	0,75	63	77
18220-18222_ OuelletteM_20131010	18221_medium	18221_medium	Ingel18221_MGFPeaklist (F052589)	beta tubulin	LinJ.21.2240	beta tubulin	100,0 %	0,0510%	49 735,2	3	3	5	Locus:1.1.1.4870.15 File:"Ingel18221.wiff"	AVLMDLEPGTMDSVR	R	A	99,7 %	68,5	29,5	68,5	Oxidation (+16), Oxidation (+16)	1 664,78	2	0,0012	0,75	63	77
18220-18222_ OuelletteM_20131010	18221_medium	18221_medium	Ingel18221_MGFPeaklist (F052589)	beta tubulin	LinJ.21.2240	beta tubulin	100,0 %	0,0510%	49 735,2	3	3	5	Locus:1.1.1.4889.7 File:"Ingel18221.wiff"	AVLMDLEPGTMDSVR	R	A	99,7 %	69,4	29,4	68,8	Oxidation (+16), Oxidation (+16)	1 664,77	3	-0,0022	-1,3	63	77
18220-18222_ OuelletteM_20131010	18221_medium	18221_medium	Ingel18221_MGFPeaklist (F052589)	beta tubulin	LinJ.21.2240	beta tubulin	100,0 %	0,0510%	49 735,2	3	3	5	Locus:1.1.1.4881.6 File:"Ingel18221.wiff"	AVLMDLEPGTMDSVR	R	A	99,7 %	69,6	29,3	66,7	Oxidation (+16), Oxidation (+16)	1 664,77	3	-0,0049	-3,0	63	77
18220-18222_ OuelletteM_20131010	18221_medium	18221_medium	Ingel18221_MGFPeaklist (F052589)	beta tubulin	LinJ.21.2240	beta tubulin	100,0 %	0,0510%	49 735,2	3	3	5	Locus:1.1.1.4863.21 File:"Ingel18221.wiff"	AVLMDLEPGTMDSVR	R	A	99,7 %	69,9	29,6	69,6	Oxidation (+16), Oxidation (+16)	1 664,78	2	0,0090	5,4	63	77
18220-18222_ OuelletteM_20131010	18221_medium	18221_medium	Ingel18221_MGFPeaklist (F052589)	beta tubulin	LinJ.21.2240	beta tubulin	100,0 %	0,0510%	49 735,2	3	3	5	Locus:1.1.1.4888.4 File:"Ingel18221.wiff"	AVLMDLEPGTMDSVR	R	A	99,7 %	73,0	29,4	72,9	Oxidation (+16), Oxidation (+16)	1 664,77	3	-0,0022	-1,3	63	77
18220-18222_ OuelletteM_20131010	18221_medium	18221_medium	Ingel18221_MGFPeaklist (F052589)	beta tubulin	LinJ.21.2240	beta tubulin	100,0 %	0,0510%	49 735,2	3	3	5	Locus:1.1.1.4903.20 File:"Ingel18221.wiff"	AVLMDLEPGTMDSVR	R	A	99,7 %	73,6	29,4	73,6	Oxidation (+16), Oxidation (+16)	1 664,77	2	-0,0030	-1,8	63	77
18220-18222_ OuelletteM_20131010	18221_medium	18221_medium	Ingel18221_MGFPeaklist (F052589)	beta tubulin	LinJ.21.2240	beta tubulin	100,0 %	0,0510%	49 735,2	3	3	5	Locus:1.1.1.4895.18 File:"Ingel18221.wiff"	AVLMDLEPGTMDSVR	R	A	99,7 %	74,5	29,4	73,4	Oxidation (+16), Oxidation (+16)	1 664,77	2	-0,0040	-2,4	63	77
18220-18222_ OuelletteM_20131010	18221_medium	18221_medium	Ingel18221_MGFPeaklist (F052589)	beta tubulin	LinJ.21.2240	beta tubulin	100,0 %	0,0510%	49 735,2	3	3	5	Locus:1.1.1.4948.18 File:"Ingel18221.wiff"	AVLMDLEPGTMDSVR	R	A	99,7 %	77,2	29,9	37,9	Oxidation (+16)	1 648,78	2	0,0014	0,83	63	77
18220-18222_ OuelletteM_20131010	18221_medium	18221_medium	Ingel18221_MGFPeaklist (F052589)	beta tubulin	LinJ.21.2240	beta tubulin	100,0 %	0,0510%	49 735,2	3	3	5	Locus:1.1.1.4862.19 File:"Ingel18221.wiff"	AVLMDLEPGTMDSVR	R	A	99,7 %	77,4	29,6	77,4	Oxidation (+16), Oxidation (+16)	1 664,78	2	0,0090	5,4	63	77
18220-18222_ OuelletteM_20131010	18221_medium	18221_medium	Ingel18221_MGFPeaklist (F052589)	beta tubulin	LinJ.21.2240	beta tubulin	100,0 %	0,0510%	49 735,2	3	3	5	Locus:1.1.1.4887.18 File:"Ingel18221.wiff"	AVLMDLEPGTMDSVR	R	A	99,7 %	78,6	29,4	74,3	Oxidation (+16), Oxidation (+16)	1 664,77	2	-0,0018	-1,1	63	77
18220-18222_ OuelletteM_20131010	18221_medium	18221_medium	Ingel18221_MGFPeaklist (F052589)	beta tubulin	LinJ.21.2240	beta tubulin	100,0 %	0,0510%	49 735,2	3	3	5	Locus:1.1.1.4886.19 File:"Ingel18221.wiff"	AVLMDLEPGTMDSVR	R	A	99,7 %	79,4	29,4	79,4	Oxidation (+16), Oxidation (+16)	1 664,77	2	-0,0018	-1,1	63	77
18220-18222_ OuelletteM_20131010	18221_medium	18221_medium	Ingel18221_MGFPeaklist (F052589)	beta tubulin	LinJ.21.2240	beta tubulin	100,0 %	0,0510%	49 735,2	3	3	5	Locus:1.1.1.4878.17 File:"Ingel18221.wiff"	AVLMDLEPGTMDSVR	R	A	99,7 %	81,6	29,5	78,2	Oxidation (+16), Oxidation (+16)	1 664,78	2	0,0012	0,75	63	77
18220-18222_ OuelletteM_20131010	18221_medium	18221_medium	Ingel18221_MGFPeaklist (F052589)	beta tubulin	LinJ.21.2240	beta tubulin	100,0 %	0,0510%	49 735,2	3	3	5	Locus:1.1.1.4894.17 File:"Ingel18221.wiff"	AVLMDLEPGTMDSVR	R	A	99,7 %	82,0	29,4	82,0	Oxidation (+16), Oxidation (+16)	1 664,77	2	-0,0040	-2,4	63	77
18220-18222_ OuelletteM_20131010	18221_medium	18221_medium	Ingel18221_MGFPeaklist (F052589)	beta tubulin	LinJ.21.2240	beta tubulin	100,0 %	0,0510%	49 735,2	3	3	5	Locus:1.1.1.4871.11 File:"Ingel18221.wiff"	AVLMDLEPGTMDSVR	R	A	99,7 %	89,1	29,5	87,6	Oxidation (+16), Oxidation (+16)	1 664,78	2	0,0012	0,75	63	77
18220-18222_ OuelletteM_20131010	18221_medium	18221_medium	Ingel18221_MGFPeaklist (F052589)	beta tubulin	LinJ.21.2240	beta tubulin	100,0 %	0,0510%	49 735,2	3	3	5	Locus:1.1.1.5051.12 File:"Ingel18221.wiff"	EAESCDCLQGFQLSHSLGGGTGSGMGTLLISK	K	L	96,8 %	16,9	26,6	16,9	Carbamidomethyl (+57), Carbamidomethyl (+57), Oxidation (+16)	3 312,50	4	-0,0073	-2,2	123	154
18220-18222_ OuelletteM_20131010	18221_medium	18221_medium	Ingel18221_MGFPeaklist (F052589)	beta tubulin	LinJ.21.2240	beta tubulin	100,0 %	0,0510%	49 735,2	3	3	5	Locus:1.1.1.5046.20 File:"Ingel18221.wiff"	EAESCDCLQGFQLSHSLGGGTGSGMGTLLISK	K	L	97,7 %	16,7	27,1	16,7	Carbamidomethyl (+57), Carbamidomethyl (+57), Oxidation (+16)	3 312,51	3	0,0026	0,77	123	154
18220-18222_ OuelletteM_20131010	18221_medium	18221_medium	Ingel18221_MGFPeaklist (F052589)	beta tubulin	LinJ.21.2240	beta tubulin	100,0 %	0,0510%	49 735,2	3	3	5	Locus:1.1.1.5038.7 File:"Ingel18221.wiff"	EAESCDCLQGFQLSHSLGGGTGSGMGTLLISK	K	L	99,3 %	22,4	26,6	22,4	Carbamidomethyl (+57), Carbamidomethyl (+57), Oxidation (+16)	3 312,50	4	-0,0073	-2,2	123	154
18220-18222_ OuelletteM_20131010	18221_medium	18221_medium	Ingel18221_MGFPeaklist (F052589)	beta tubulin	LinJ.21.2240	beta tubulin	100,0 %	0,0510%	49 735,2	3	3	5	Locus:1.1.1.5040.14 File:"Ingel18221.wiff"	EAESCDCLQGFQLSHSLGGGTGSGMGTLLISK	K	L	99,4 %	22,7	26,6	22,7	Carbamidomethyl (+57), Carbamidomethyl (+57), Oxidation (+16)	3 312,50	4	-0,0073	-2,2	123	154
18220-18222_ OuelletteM_20131010	18221_medium	18221_medium	Ingel18221_MGFPeaklist (F052589)	beta tubulin	LinJ.21.2240	beta tubulin	100,0 %	0,0510%	49 735,2	3	3	5	Locus:1.1.1.5045.20 File:"Ingel18221.wiff"	EAESCDCLQGFQLSHSLGGGTGSGMGTLLISK	K	L	99,5 %	20,4	27,1	20,4	Carbamidomethyl (+57), Carbamidomethyl (+57), Oxidation (+16)	3 312,51	3	0,0026	0,77	123	154
18220-18222_ OuelletteM_20131010	18221_medium	18221_medium	Ingel18221_MGFPeaklist (F052589)	beta tubulin	LinJ.21.2240	beta tubulin	100,0 %	0,0510%	49 735,2	3	3	5	Locus:1.1.1.5042.11 File:"Ingel18221.wiff"	EAESCDCLQGFQLSHSLGGGTGSGMGTLLISK	K	L	99,5 %	28,9	26,6	28,9	Carbamidomethyl (+57), Carbamidomethyl (+57), Oxidation (+16)	3 312,50	4	-0,0073	-2,2	123	154
18220-18222_ OuelletteM_20131010	18221_medium	18221_medium	Ingel18221_MGFPeaklist (F052589)	beta tubulin	LinJ.21.2240	beta tubulin	100,0 %	0,0510%	49 735,2	3	3	5	Locus:1.1.1.5037.20 File:"Ingel18221.wiff"	EAESCDCLQGFQLSHSLGGGTGSGMGTLLISK	K	L	99,7 %	33,3	27,1	33,3	Carbamidomethyl (+57), Carbamidomethyl (+57), Oxidation (+16)	3 312,51	3	0,0026	0,77	123	154
18220-18222_ OuelletteM_20131010	18221_medium	18221_medium	Ingel18221_MGFPeaklist (F052589)	beta tubulin	LinJ.21.2240	beta tubulin	100,0 %	0,0510%	49 735,2	3	3	5	Locus:1.1.1.4998.5 File:"Ingel18221.wiff"	EEYPDRIMMTFSVIPSPR	R	V	94,9 %	17,5	29,5	16,8	Oxidation (+16), Oxidation (+16)	2 199,03	4	-0,0073	-3,3	157	174
18220-18222_ OuelletteM_20131010	18221_medium	18221_medium	Ingel18221_MGFPeaklist (F052589)	beta tubulin	LinJ.21.2240	beta tubulin	100,0 %	0,0510%	49 735,2	3	3	5	Locus:1.1.1.5047.9 File:"Ingel18221.wiff"	EEYPDRIMMTFSVIPSPR	R	V	99,7 %	40,4	29,2	40,4	Glu->pyro-Glu (-18), Oxidation (+16), Oxidation (+16)	2 181,03	3	0,0070	3,2	157	174
18220-18222_ OuelletteM_20131010	18221_medium	18221_medium	Ingel18221_MGFPeaklist (F052589)	beta tubulin	LinJ.21.2240	beta tubulin	100,0 %	0,0510%	49 735,2	3	3	5	Locus:1.1.1.5039.6 File:"Ingel18221.wiff"	EEYPDRIMMTFSVIPSPR	R	V	99,7 %	42,2	29,2	42,2	Glu->pyro-Glu (-18), Oxidation (+16), Oxidation (+16)	2 181,03	3	0,0070	3,2	157	174
18220-18222_ OuelletteM_20131010	18221_medium	18221_medium	Ingel18221_MGFPeaklist (F052589)	beta tubulin	LinJ.21.2240	beta tubulin	100,0 %	0,0510%	49 735,2	3	3	5	Locus:1.1.1.4994.11 File:"Ingel18221.wiff"	EEYPDRIMMTFSVIPSPR	R	V	99,7 %	42,3	29,3	42,3	Oxidation (+16), Oxidation (+16)	2 199,02	3	-0,018	-8,0	157	174
18220-18222_ OuelletteM_20131010	18221_medium	18221_medium	Ingel18221_MGFPeaklist (F052589)	beta tubulin	LinJ.21.2240	beta tubulin	100,0 %	0,0510%	49 735,2	3	3	5	Locus:1.1.1.5040.7 File:"Ingel18221.wiff"	EEYPDRIMMTFSVIPSPR	R	V	99,7 %	43,7	29,2	43,7	Glu->pyro-Glu (-18), Oxidation (+16), Oxidation (+16)	2 181,03	3	0,0070	3,2	157	174
18220-18222_ OuelletteM_20131010	18221_medium	18221_medium	Ingel18221_MGFPeaklist (F052589)	beta tubulin	LinJ.21.2240	beta tubulin	100,0 %	0,0510%	49 735,2	3	3	5	Locus:1.1.1.4996.13 File:"Ingel18221.wiff"	EEYPDRIMMTFSVIPSPR	R	V	99,7 %	72,2	29,3	70,5	Oxidation (+16), Oxidation (+16)	2 199,02	3	-0,018	-8,0	157	174
18220-18222_ OuelletteM_20131010	18221_medium	18221_medium	Ingel18221_MGFPeaklist (F052589)	beta tubulin	LinJ.21.2240	beta tubulin	100,0 %	0,0510%	49 735,2	3	3	5	Locus:1.1.1.4995.13 File:"Ingel18221.wiff"	EEYPDRIMMTFSVIPSPR	R	V	99,7 %	74,8	29,3	74,8	Oxidation (+16), Oxidation (+16)	2 199,02	3	-0,018	-8,0	157	174
18220-18222_ OuelletteM_20131010	18221_medium	18221_medium	Ingel18221_MGFPeaklist (F052589)	beta tubulin	LinJ.21.2240	beta tubulin	100,0 %	0,0510%	49 735,2	3	3	5	Locus:1.1.1.4699.13 File:"Ingel18221.wiff"	EIVSCQAGQCGNQIGSK	R	F	96,3 %	91,0	28,6	3,32	Carbamidomethyl (+57), Deamidated (+1), Carbamidomethyl (+57)	1 835,83	2	0,020	11	3	19
18220-18222_ OuelletteM_20131010	18221_medium	18221_medium	Ingel18221_MGFPeaklist (F052589)	beta tubulin	LinJ.21.2240	beta tubulin	100,0 %	0,0510%	49 735,2	3	3	5	Locus:1.1.1.4696.11 File:"Ingel18221.wiff"	EIVSCQAGQCGNQIGSK	R	F	96,9 %	69,6	28,5	1,69	Carbamidomethyl (+57), Deamidated (+1), Carbamidomethyl (+57)	1 835,83	3	0,014	7,8	3	19
18220-18222_ OuelletteM_20131010	18221_medium	18221_medium	Ingel18221_MGFPeaklist (F052589)	beta tubulin	LinJ.21.2240	beta tubulin	100,0 %	0,0510%	49 735,2	3	3	5	Locus:1.1.1.4716.17 File:"Ingel18221.wiff"	EIVSCQAGQCGNQIGSK	R	F	97,7 %	32,4	27,9	1,39	Carbamidomethyl (+57), Carbamidomethyl (+57), Deamidated (+1)	1 835,82	3	0,0021	1,1	3	19
18220-18222_ OuelletteM_20131010	18221_medium	18221_medium	Ingel18221_MGFPeaklist (F052589)	beta tubulin	LinJ.21.2240	beta tubulin	100,0 %	0,0510%	49 735,2	3	3	5	Locus:1.1.1.4714.21 File:"Ingel18221.wiff"	EIVSCQAGQCGNQIGSK	R	F	99,1 %	93,3	28,2	0,140	Carbamidomethyl (+57), Carbamidomethyl (+57), Deamidated (+1)	1 835,82	2	0,0066	3,6	3	19
18220-18222_ OuelletteM_20131010	18221_medium	18221_medium	Ingel18221_MGFPeaklist (F052589)	beta tubulin	LinJ.21.2240	beta tubulin	100,0 %	0,0510%	49 735,2	3	3	5	Locus:1.1.1.4712.21 File:"Ingel18221.wiff"	EIVSCQAGQCGNQIGSK	R	F	99,5 %	111	28,2	16,0	Carbamidomethyl (+57), Carbamidomethyl (+57), Deamidated (+1)	1 835,82	2	0,0066	3,6	3	19
18220-18222_ OuelletteM_20131010	18221_medium	18221_medium	Ingel18221_MGFPeaklist (F052589)	beta tubulin	LinJ.21.2240	beta tubulin	100,0 %	0,0510%	49 735,2	3	3	5	Locus:1.1.1.4710.18 File:"Ingel18221.wiff"	EIVSCQAGQCGNQIGSK	R	F	99,6 %	55,8	27,9	3,53	Carbamidomethyl (+57), Deamidated (+1), Carbamidomethyl (+57)	1 835,82	3	0,0021	1,1	3	19
18220-18222_ OuelletteM_20131010	18221_medium	18221_medium	Ingel18221_MGFPeaklist (F052589)	beta tubulin	LinJ.21.2240	beta tubulin	100,0 %	0,0510%	49 735,2	3	3	5	Locus:1.1.1.4696.17 File:"Ingel18221.wiff"	EIVSCQAGQCGNQIGSK	R	F	99,7 %	123	28,5	110	Carbamidomethyl (+57), Carbamidomethyl (+57)	1 834,83	2	0,00025	0,13	3	19
18220-18222_ OuelletteM_20131010	18221_medium	18221_medium	Ingel18221_MGFPeaklist (F052589)	beta tubulin	LinJ.21.2240	beta tubulin	100,0 %	0,0510%	49 735,2	3	3	5	Locus:1.1.1.4695.21 File:"Ingel18221.wiff"	EIVSCQAGQCGNQIGSK	R	F	99,7 %	115	28,5	102	Carbamidomethyl (+57), Carbamidomethyl (+57)	1 834,83	2	0,00025	0,13	3	19
18220-18222_ OuelletteM_20131010	18221_medium	18221_medium	Ingel18221_MGFPeaklist (F052589)	beta tubulin	LinJ.21.2240	beta tubulin	100,0 %	0,0510%	49 735,2	3	3	5	Locus:1.1.1.4764.15 File:"Ingel18221.wiff"	EIVSCQAGQCGNQIGSK	R	F	99,7 %	54,3	29,0	54,3	Glu->pyro-Glu (-18), Carbamidomethyl (+57), Carbamidomethyl (+57)	1 816,83	3	0,011	6,0	3	19
18220-18222_ OuelletteM_20131010	18221_medium	18221_medium	Ingel18221_MGFPeaklist (F052589)	beta tubulin	LinJ.21.2240	beta tubulin	100,0 %	0,0510%	49 735,2	3	3	5	Locus:1.1.1.4709.17 File:"Ingel18221.wiff"	EIVSCQAGQCGNQIGSK	R	F	99,7 %	55,3	28,3	51,8	Carbamidomethyl (+57), Carbamidomethyl (+57)	1 834,83	3	-0,0024	-1,3	3	19
18220-18222_ OuelletteM_20131010	18221_medium	18221_medium	Ingel18221_MGFPeaklist (F052589)	beta tubulin	LinJ.21.2240	beta tubulin	100,0 %	0,0510%	49 735,2	3	3	5	Locus:1.1.1.4692.16 File:"Ingel18221.wiff"	EIVSCQAGQCGNQIGSK	R	F	99,7 %	57,2	28,4	52,8	Carbamidomethyl (+57), Carbamidomethyl (+57)	1 834,83	3	-0,0015	-0,83	3	19
18220-18222_ OuelletteM_20131010	18221_medium	18221_medium	Ingel18221_MGFPeaklist (F052589)	beta tubulin	LinJ.21.2240	beta tubulin	100,0 %	0,0510%	49 735,2	3	3	5	Locus:1.1.1.4702.16 File:"Ingel18221.wiff"	EIVSCQAGQCGNQIGSK	R	F	99,7 %	61,6	28,4	58,7	Carbamidomethyl (+57), Carbamidomethyl (+57)	1 834,83	3	-0,0015	-0,83	3	19
18220-18222_ OuelletteM_20131010	18221_medium	18221_medium	Ingel18221_MGFPeaklist (F052589)	beta tubulin	LinJ.21.2240	beta tubulin	100,0 %	0,0510%	49 735,2	3	3	5	Locus:1.1.1.4693.17 File:"Ingel18221.wiff"	EIVSCQAGQCGNQIGSK	R	F	99,7 %	68,6	28,4	53,1	Carbamidomethyl (+57), Carbamidomethyl (+57)	1 834,83	3	-0,0015	-0,83	3	19
18220-18222_ OuelletteM_20131010	18221_medium	18221_medium	Ingel18221_MGFPeaklist (F052589)	beta tubulin	LinJ.21.2240	beta tubulin	100,0 %	0,0510%	49 735,2	3	3	5	Locus:1.1.1.4764.21 File:"Ingel18221.wiff"	EIVSCQAGQCGNQIGSK	R	F	99,7 %	79,0	28,7	75,6	Glu->pyro-Glu (-18), Carbamidomethyl (+57), Carbamidomethyl (+57)	1 816,82	2	0,0050	2,8	3	19
18220-18222_ OuelletteM_20131010	18221_medium	18221_medium	Ingel18221_MGFPeaklist (F052589)	beta tubulin	LinJ.21.2240	beta tubulin	100,0 %	0,0510%	49 735,2	3	3	5	Locus:1.1.1.4694.18 File:"Ingel18221.wiff"	EIVSCQAGQCGNQIGSK	R	F	99,7 %	86,1	28,4	72,0	Carbamidomethyl (+57), Carbamidomethyl (+57)	1 834,83	3	-0,0015	-0,83	3	19
18220-18222_ OuelletteM_20131010	18221_medium	18221_medium	Ingel18221_MGFPeaklist (F052589)	beta tubulin	LinJ.21.2240	beta tubulin	100,0 %	0,0510%	49 735,2	3	3	5	Locus:1.1.1.4696.18 File:"Ingel18221.wiff"	EIVSCQAGQCGNQIGSK	R	F	99,7 %	87,4	28,5	81,3	Carbamidomethyl (+57), Carbamidomethyl (+57)	1 834,83	2	0,00025	0,13	3	19
18220-18222_ OuelletteM_20131010	18221_medium	18221_medium	Ingel18221_MGFPeaklist (F052589)	beta tubulin	LinJ.21.2240	beta tubulin	100,0 %	0,0510%	49 735,2	3	3	5	Locus:1.1.1.4701.18 File:"Ingel18221.wiff"	EIVSCQAGQCGNQIGSK	R	F	99,7 %	87,9	28,4	78,7	Carbamidomethyl (+57), Carbamidomethyl (+57)	1 834,83	3	-0,0015	-0,83	3	19
18220-18222_ OuelletteM_20131010	18221_medium	18221_medium	Ingel18221_MGFPeaklist (F052589)	beta tubulin	LinJ.21.2240	beta tubulin	100,0 %	0,0510%	49 735,2	3	3	5	Locus:1.1.1.4765.21 File:"Ingel18221.wiff"	EIVSCQAGQCGNQIGSK	R	F	99,7 %	94,0	28,7	91,9	Glu->pyro-Glu (-18), Carbamidomethyl (+57), Carbamidomethyl (+57)	1 816,82	2	0,0050	2,8	3	19
18220-18222_ OuelletteM_20131010	18221_medium	18221_medium	Ingel18221_MGFPeaklist (F052589)	beta tubulin	LinJ.21.2240	beta tubulin	100,0 %	0,0510%	49 735,2	3	3	5	Locus:1.1.1.5132.15 File:"Ingel18221.wiff"	EIVSCQAGQCGNQIGSKFWEVISDEHGVDPTGTYQGDSDLQLER	R	I	99,7 %	41,3	25,0	41,0	Carbamidomethyl (+57), Carbamidomethyl (+57)	4 909,21	5	-0,0061	-1,2	3	46
18220-18222_ OuelletteM_20131010	18221_medium	18221_medium	Ingel18221_MGFPeaklist (F052589)	beta tubulin	LinJ.21.2240	beta tubulin	100,0 %	0,0510%	49 735,2	3	3	5	Locus:1.1.1.5131.21 File:"Ingel18221.wiff"	EIVSCQAGQCGNQIGSKFWEVISDEHGVDPTGTYQGDSDLQLER	R	I	99,7 %	66,5	25,0	66,5	Carbamidomethyl (+57), Carbamidomethyl (+57)	4 909,26	4	0,039	7,9	3	46
18220-18222_ OuelletteM_20131010	18221_medium	18221_medium	Ingel18221_MGFPeaklist (F052589)	beta tubulin	LinJ.21.2240	beta tubulin	100,0 %	0,0510%	49 735,2	3	3	5	Locus:1.1.1.4775.18 File:"Ingel18221.wiff"	EVDEQMLNVQNK	K	N	99,3 %	23,0	29,8	21,7	Glu->pyro-Glu (-18), Oxidation (+16)	1 443,67	2	0,0045	3,1	325	336
18220-18222_ OuelletteM_20131010	18221_medium	18221_medium	Ingel18221_MGFPeaklist (F052589)	beta tubulin	LinJ.21.2240	beta tubulin	100,0 %	0,0510%	49 735,2	3	3	5	Locus:1.1.1.4721.20 File:"Ingel18221.wiff"	EVDEQMLNVQNK	K	N	99,7 %	37,3	30,0	29,8	Oxidation (+16)	1 461,67	2	-0,0036	-2,5	325	336
18220-18222_ OuelletteM_20131010	18221_medium	18221_medium	Ingel18221_MGFPeaklist (F052589)	beta tubulin	LinJ.21.2240	beta tubulin	100,0 %	0,0510%	49 735,2	3	3	5	Locus:1.1.1.4736.21 File:"Ingel18221.wiff"	EVDEQMLNVQNK	K	N	99,7 %	39,5	30,1	32,1	Oxidation (+16)	1 461,68	2	0,0018	1,2	325	336
18220-18222_ OuelletteM_20131010	18221_medium	18221_medium	Ingel18221_MGFPeaklist (F052589)	beta tubulin	LinJ.21.2240	beta tubulin	100,0 %	0,0510%	49 735,2	3	3	5	Locus:1.1.1.4712.20 File:"Ingel18221.wiff"	EVDEQMLNVQNK	K	N	99,7 %	41,9	30,0	39,4	Oxidation (+16)	1 461,68	2	-0,0016	-1,1	325	336
18220-18222_ OuelletteM_20131010	18221_medium	18221_medium	Ingel18221_MGFPeaklist (F052589)	beta tubulin	LinJ.21.2240	beta tubulin	100,0 %	0,0510%	49 735,2	3	3	5	Locus:1.1.1.4767.21 File:"Ingel18221.wiff"	EVDEQMLNVQNK	K	N	99,7 %	43,8	29,8	40,0	Glu->pyro-Glu (-18), Oxidation (+16)	1 443,67	2	0,0045	3,1	325	336
18220-18222_ OuelletteM_20131010	18221_medium	18221_medium	Ingel18221_MGFPeaklist (F052589)	beta tubulin	LinJ.21.2240	beta tubulin	100,0 %	0,0510%	49 735,2	3	3	5	Locus:1.1.1.4768.21 File:"Ingel18221.wiff"	EVDEQMLNVQNK	K	N	99,7 %	46,5	29,8	40,9	Glu->pyro-Glu (-18), Oxidation (+16)	1 443,67	2	0,0045	3,1	325	336
18220-18222_ OuelletteM_20131010	18221_medium	18221_medium	Ingel18221_MGFPeaklist (F052589)	beta tubulin	LinJ.21.2240	beta tubulin	100,0 %	0,0510%	49 735,2	3	3	5	Locus:1.1.1.4729.20 File:"Ingel18221.wiff"	EVDEQMLNVQNK	K	N	99,7 %	50,8	30,2	46,6	Oxidation (+16)	1 461,69	2	0,010	7,1	325	336
18220-18222_ OuelletteM_20131010	18221_medium	18221_medium	Ingel18221_MGFPeaklist (F052589)	beta tubulin	LinJ.21.2240	beta tubulin	100,0 %	0,0510%	49 735,2	3	3	5	Locus:1.1.1.4696.16 File:"Ingel18221.wiff"	EVDEQMLNVQNK	K	N	99,7 %	57,0	30,0	51,7	Oxidation (+16)	1 461,68	2	-0,0016	-1,1	325	336
18220-18222_ OuelletteM_20131010	18221_medium	18221_medium	Ingel18221_MGFPeaklist (F052589)	beta tubulin	LinJ.21.2240	beta tubulin	100,0 %	0,0510%	49 735,2	3	3	5	Locus:1.1.1.4713.21 File:"Ingel18221.wiff"	EVDEQMLNVQNK	K	N	99,7 %	57,5	30,0	52,1	Oxidation (+16)	1 461,68	2	-0,0016	-1,1	325	336
18220-18222_ OuelletteM_20131010	18221_medium	18221_medium	Ingel18221_MGFPeaklist (F052589)	beta tubulin	LinJ.21.2240	beta tubulin	100,0 %	0,0510%	49 735,2	3	3	5	Locus:1.1.1.4720.20 File:"Ingel18221.wiff"	EVDEQMLNVQNK	K	N	99,7 %	59,1	30,0	52,5	Oxidation (+16)	1 461,67	2	-0,0028	-1,9	325	336
18220-18222_ OuelletteM_20131010	18221_medium	18221_medium	Ingel18221_MGFPeaklist (F052589)	beta tubulin	LinJ.21.2240	beta tubulin	100,0 %	0,0510%	49 735,2	3	3	5	Locus:1.1.1.4705.21 File:"Ingel18221.wiff"	EVDEQMLNVQNK	K	N	99,7 %	63,2	30,0	58,7	Oxidation (+16)	1 461,68	2	-0,0016	-1,1	325	336
18220-18222_ OuelletteM_20131010	18221_medium	18221_medium	Ingel18221_MGFPeaklist (F052589)	beta tubulin	LinJ.21.2240	beta tubulin	100,0 %	0,0510%	49 735,2	3	3	5	Locus:1.1.1.4697.8 File:"Ingel18221.wiff"	EVDEQMLNVQNK	K	N	99,7 %	67,4	30,0	63,0	Oxidation (+16)	1 461,68	2	-0,0016	-1,1	325	336
18220-18222_ OuelletteM_20131010	18221_medium	18221_medium	Ingel18221_MGFPeaklist (F052589)	beta tubulin	LinJ.21.2240	beta tubulin	100,0 %	0,0510%	49 735,2	3	3	5	Locus:1.1.1.4704.20 File:"Ingel18221.wiff"	EVDEQMLNVQNK	K	N	99,7 %	72,4	30,0	67,2	Oxidation (+16)	1 461,68	2	-0,0016	-1,1	325	336
18220-18222_ OuelletteM_20131010	18221_medium	18221_medium	Ingel18221_MGFPeaklist (F052589)	beta tubulin	LinJ.21.2240	beta tubulin	100,0 %	0,0510%	49 735,2	3	3	5	Locus:1.1.1.5131.18 File:"Ingel18221.wiff"	EVDEQMLNVQNKNSSYFIEWIPNNIK	K	S	99,5 %	33,8	28,5	33,8	Oxidation (+16)	3 167,51	3	-0,016	-5,1	325	350
18220-18222_ OuelletteM_20131010	18221_medium	18221_medium	Ingel18221_MGFPeaklist (F052589)	beta tubulin	LinJ.21.2240	beta tubulin	100,0 %	0,0510%	49 735,2	3	3	5	Locus:1.1.1.4966.3 File:"Ingel18221.wiff"	FPGQLNSDLR	R	K	95,0 %	26,5	30,4	21,4		1 145,60	2	0,013	12	242	251
18220-18222_ OuelletteM_20131010	18221_medium	18221_medium	Ingel18221_MGFPeaklist (F052589)	beta tubulin	LinJ.21.2240	beta tubulin	100,0 %	0,0510%	49 735,2	3	3	5	Locus:1.1.1.5032.5 File:"Ingel18221.wiff"	FPGQLNSDLR	R	K	98,6 %	35,3	30,4	25,3		1 145,59	2	0,0096	8,4	242	251
18220-18222_ OuelletteM_20131010	18221_medium	18221_medium	Ingel18221_MGFPeaklist (F052589)	beta tubulin	LinJ.21.2240	beta tubulin	100,0 %	0,0510%	49 735,2	3	3	5	Locus:1.1.1.4939.8 File:"Ingel18221.wiff"	FPGQLNSDLR	R	K	99,5 %	30,3	30,4	21,5		1 145,59	2	0,0028	2,4	242	251
18220-18222_ OuelletteM_20131010	18221_medium	18221_medium	Ingel18221_MGFPeaklist (F052589)	beta tubulin	LinJ.21.2240	beta tubulin	100,0 %	0,0510%	49 735,2	3	3	5	Locus:1.1.1.4895.8 File:"Ingel18221.wiff"	FPGQLNSDLR	R	K	99,7 %	41,9	30,4	29,9		1 145,58	2	-0,0028	-2,5	242	251
18220-18222_ OuelletteM_20131010	18221_medium	18221_medium	Ingel18221_MGFPeaklist (F052589)	beta tubulin	LinJ.21.2240	beta tubulin	100,0 %	0,0510%	49 735,2	3	3	5	Locus:1.1.1.4927.3 File:"Ingel18221.wiff"	FPGQLNSDLR	R	K	99,7 %	41,6	30,4	35,1		1 145,59	2	0,0028	2,4	242	251
18220-18222_ OuelletteM_20131010	18221_medium	18221_medium	Ingel18221_MGFPeaklist (F052589)	beta tubulin	LinJ.21.2240	beta tubulin	100,0 %	0,0510%	49 735,2	3	3	5	Locus:1.1.1.4894.10 File:"Ingel18221.wiff"	FPGQLNSDLR	R	K	99,7 %	51,5	30,4	38,6		1 145,58	2	-0,00062	-0,54	242	251
18220-18222_ OuelletteM_20131010	18221_medium	18221_medium	Ingel18221_MGFPeaklist (F052589)	beta tubulin	LinJ.21.2240	beta tubulin	100,0 %	0,0510%	49 735,2	3	3	5	Locus:1.1.1.4981.3 File:"Ingel18221.wiff"	FPGQLNSDLR	R	K	99,7 %	53,8	30,4	45,9		1 145,58	2	-0,000022	-0,019	242	251
18220-18222_ OuelletteM_20131010	18221_medium	18221_medium	Ingel18221_MGFPeaklist (F052589)	beta tubulin	LinJ.21.2240	beta tubulin	100,0 %	0,0510%	49 735,2	3	3	5	Locus:1.1.1.4886.11 File:"Ingel18221.wiff"	FPGQLNSDLR	R	K	99,7 %	55,5	30,4	45,6		1 145,58	2	-0,0048	-4,2	242	251
18220-18222_ OuelletteM_20131010	18221_medium	18221_medium	Ingel18221_MGFPeaklist (F052589)	beta tubulin	LinJ.21.2240	beta tubulin	100,0 %	0,0510%	49 735,2	3	3	5	Locus:1.1.1.4887.11 File:"Ingel18221.wiff"	FPGQLNSDLR	R	K	99,7 %	56,8	30,4	44,3		1 145,58	2	-0,0046	-4,0	242	251
18220-18222_ OuelletteM_20131010	18221_medium	18221_medium	Ingel18221_MGFPeaklist (F052589)	beta tubulin	LinJ.21.2240	beta tubulin	100,0 %	0,0510%	49 735,2	3	3	5	Locus:1.1.1.4879.6 File:"Ingel18221.wiff"	FPGQLNSDLR	R	K	99,7 %	57,6	30,4	46,6		1 145,58	2	-0,0016	-1,4	242	251
18220-18222_ OuelletteM_20131010	18221_medium	18221_medium	Ingel18221_MGFPeaklist (F052589)	beta tubulin	LinJ.21.2240	beta tubulin	100,0 %	0,0510%	49 735,2	3	3	5	Locus:1.1.1.4846.8 File:"Ingel18221.wiff"	FPGQLNSDLR	R	K	99,7 %	58,0	30,4	46,4		1 145,58	2	-0,0042	-3,7	242	251
18220-18222_ OuelletteM_20131010	18221_medium	18221_medium	Ingel18221_MGFPeaklist (F052589)	beta tubulin	LinJ.21.2240	beta tubulin	100,0 %	0,0510%	49 735,2	3	3	5	Locus:1.1.1.4854.6 File:"Ingel18221.wiff"	FPGQLNSDLR	R	K	99,7 %	58,1	30,4	46,5		1 145,58	2	-0,0042	-3,7	242	251
18220-18222_ OuelletteM_20131010	18221_medium	18221_medium	Ingel18221_MGFPeaklist (F052589)	beta tubulin	LinJ.21.2240	beta tubulin	100,0 %	0,0510%	49 735,2	3	3	5	Locus:1.1.1.4862.8 File:"Ingel18221.wiff"	FPGQLNSDLR	R	K	99,7 %	58,3	30,4	46,3		1 145,58	2	-0,0042	-3,7	242	251
18220-18222_ OuelletteM_20131010	18221_medium	18221_medium	Ingel18221_MGFPeaklist (F052589)	beta tubulin	LinJ.21.2240	beta tubulin	100,0 %	0,0510%	49 735,2	3	3	5	Locus:1.1.1.4870.7 File:"Ingel18221.wiff"	FPGQLNSDLR	R	K	99,7 %	58,5	30,4	47,8		1 145,58	2	-0,0016	-1,4	242	251
18220-18222_ OuelletteM_20131010	18221_medium	18221_medium	Ingel18221_MGFPeaklist (F052589)	beta tubulin	LinJ.21.2240	beta tubulin	100,0 %	0,0510%	49 735,2	3	3	5	Locus:1.1.1.4863.9 File:"Ingel18221.wiff"	FPGQLNSDLR	R	K	99,7 %	58,6	30,4	47,8		1 145,58	2	-0,0016	-1,4	242	251
18220-18222_ OuelletteM_20131010	18221_medium	18221_medium	Ingel18221_MGFPeaklist (F052589)	beta tubulin	LinJ.21.2240	beta tubulin	100,0 %	0,0510%	49 735,2	3	3	5	Locus:1.1.1.4855.7 File:"Ingel18221.wiff"	FPGQLNSDLR	R	K	99,7 %	58,6	30,4	47,7		1 145,58	2	-0,0042	-3,7	242	251
18220-18222_ OuelletteM_20131010	18221_medium	18221_medium	Ingel18221_MGFPeaklist (F052589)	beta tubulin	LinJ.21.2240	beta tubulin	100,0 %	0,0510%	49 735,2	3	3	5	Locus:1.1.1.4871.4 File:"Ingel18221.wiff"	FPGQLNSDLR	R	K	99,7 %	59,7	30,4	47,8		1 145,58	2	-0,0016	-1,4	242	251
18220-18222_ OuelletteM_20131010	18221_medium	18221_medium	Ingel18221_MGFPeaklist (F052589)	beta tubulin	LinJ.21.2240	beta tubulin	100,0 %	0,0510%	49 735,2	3	3	5	Locus:1.1.1.4878.4 File:"Ingel18221.wiff"	FPGQLNSDLR	R	K	99,7 %	59,8	30,4	47,9		1 145,58	2	-0,0014	-1,2	242	251
18220-18222_ OuelletteM_20131010	18221_medium	18221_medium	Ingel18221_MGFPeaklist (F052589)	beta tubulin	LinJ.21.2240	beta tubulin	100,0 %	0,0510%	49 735,2	3	3	5	Locus:1.1.1.4847.4 File:"Ingel18221.wiff"	FPGQLNSDLR	R	K	99,7 %	63,3	30,4	51,8		1 145,58	2	-0,0042	-3,7	242	251
18220-18222_ OuelletteM_20131010	18221_medium	18221_medium	Ingel18221_MGFPeaklist (F052589)	beta tubulin	LinJ.21.2240	beta tubulin	100,0 %	0,0510%	49 735,2	3	3	5	Locus:1.1.1.4926.4 File:"Ingel18221.wiff"	FPGQLNSDLR	R	K	99,7 %	63,5	30,4	43,0		1 145,59	2	0,0028	2,4	242	251
18220-18222_ OuelletteM_20131010	18221_medium	18221_medium	Ingel18221_MGFPeaklist (F052589)	beta tubulin	LinJ.21.2240	beta tubulin	100,0 %	0,0510%	49 735,2	3	3	5	Locus:1.1.1.4838.13 File:"Ingel18221.wiff"	FPGQLNSDLR	R	K	99,7 %	64,2	30,4	50,6		1 145,58	2	-0,0040	-3,5	242	251
18220-18222_ OuelletteM_20131010	18221_medium	18221_medium	Ingel18221_MGFPeaklist (F052589)	beta tubulin	LinJ.21.2240	beta tubulin	100,0 %	0,0510%	49 735,2	3	3	5	Locus:1.1.1.4839.11 File:"Ingel18221.wiff"	FPGQLNSDLR	R	K	99,7 %	77,2	30,4	65,1		1 145,58	2	-0,0042	-3,7	242	251
18220-18222_ OuelletteM_20131010	18221_medium	18221_medium	Ingel18221_MGFPeaklist (F052589)	beta tubulin	LinJ.21.2240	beta tubulin	100,0 %	0,0510%	49 735,2	3	3	5	Locus:1.1.1.4805.2 File:"Ingel18221.wiff"	FPGQLNSDLRK	R	L	99,7 %	44,5	30,0	28,6		1 273,67	3	-0,0058	-4,5	242	252
18220-18222_ OuelletteM_20131010	18221_medium	18221_medium	Ingel18221_MGFPeaklist (F052589)	beta tubulin	LinJ.21.2240	beta tubulin	100,0 %	0,0510%	49 735,2	3	3	5	Locus:1.1.1.4782.5 File:"Ingel18221.wiff"	FPGQLNSDLRK	R	L	99,7 %	44,7	30,0	28,6		1 273,67	3	-0,0052	-4,1	242	252
18220-18222_ OuelletteM_20131010	18221_medium	18221_medium	Ingel18221_MGFPeaklist (F052589)	beta tubulin	LinJ.21.2240	beta tubulin	100,0 %	0,0510%	49 735,2	3	3	5	Locus:1.1.1.4839.3 File:"Ingel18221.wiff"	FPGQLNSDLRK	R	L	99,7 %	42,5	30,0	29,1		1 273,68	3	-0,0022	-1,7	242	252
18220-18222_ OuelletteM_20131010	18221_medium	18221_medium	Ingel18221_MGFPeaklist (F052589)	beta tubulin	LinJ.21.2240	beta tubulin	100,0 %	0,0510%	49 735,2	3	3	5	Locus:1.1.1.4789.17 File:"Ingel18221.wiff"	FPGQLNSDLRK	R	L	99,7 %	45,9	30,0	28,4		1 273,68	2	-0,0022	-1,7	242	252
18220-18222_ OuelletteM_20131010	18221_medium	18221_medium	Ingel18221_MGFPeaklist (F052589)	beta tubulin	LinJ.21.2240	beta tubulin	100,0 %	0,0510%	49 735,2	3	3	5	Locus:1.1.1.4805.17 File:"Ingel18221.wiff"	FPGQLNSDLRK	R	L	99,7 %	46,8	30,1	37,9		1 273,67	2	-0,0060	-4,7	242	252
18220-18222_ OuelletteM_20131010	18221_medium	18221_medium	Ingel18221_MGFPeaklist (F052589)	beta tubulin	LinJ.21.2240	beta tubulin	100,0 %	0,0510%	49 735,2	3	3	5	Locus:1.1.1.4797.6 File:"Ingel18221.wiff"	FPGQLNSDLRK	R	L	99,7 %	47,2	30,0	35,6		1 273,68	3	-0,0022	-1,7	242	252
18220-18222_ OuelletteM_20131010	18221_medium	18221_medium	Ingel18221_MGFPeaklist (F052589)	beta tubulin	LinJ.21.2240	beta tubulin	100,0 %	0,0510%	49 735,2	3	3	5	Locus:1.1.1.4789.4 File:"Ingel18221.wiff"	FPGQLNSDLRK	R	L	99,7 %	48,8	30,0	35,4		1 273,67	3	-0,0052	-4,1	242	252
18220-18222_ OuelletteM_20131010	18221_medium	18221_medium	Ingel18221_MGFPeaklist (F052589)	beta tubulin	LinJ.21.2240	beta tubulin	100,0 %	0,0510%	49 735,2	3	3	5	Locus:1.1.1.4808.16 File:"Ingel18221.wiff"	FPGQLNSDLRK	R	L	99,7 %	50,2	30,1	42,6		1 273,67	2	-0,011	-9,0	242	252
18220-18222_ OuelletteM_20131010	18221_medium	18221_medium	Ingel18221_MGFPeaklist (F052589)	beta tubulin	LinJ.21.2240	beta tubulin	100,0 %	0,0510%	49 735,2	3	3	5	Locus:1.1.1.4784.17 File:"Ingel18221.wiff"	FPGQLNSDLRK	R	L	99,7 %	50,5	30,0	38,5		1 273,68	2	-0,0022	-1,7	242	252
18220-18222_ OuelletteM_20131010	18221_medium	18221_medium	Ingel18221_MGFPeaklist (F052589)	beta tubulin	LinJ.21.2240	beta tubulin	100,0 %	0,0510%	49 735,2	3	3	5	Locus:1.1.1.4821.2 File:"Ingel18221.wiff"	FPGQLNSDLRK	R	L	99,7 %	51,8	30,0	36,1		1 273,68	3	-0,0025	-2,0	242	252
18220-18222_ OuelletteM_20131010	18221_medium	18221_medium	Ingel18221_MGFPeaklist (F052589)	beta tubulin	LinJ.21.2240	beta tubulin	100,0 %	0,0510%	49 735,2	3	3	5	Locus:1.1.1.4837.2 File:"Ingel18221.wiff"	FPGQLNSDLRK	R	L	99,7 %	52,3	29,9	37,4		1 273,68	3	0,0047	3,7	242	252
18220-18222_ OuelletteM_20131010	18221_medium	18221_medium	Ingel18221_MGFPeaklist (F052589)	beta tubulin	LinJ.21.2240	beta tubulin	100,0 %	0,0510%	49 735,2	3	3	5	Locus:1.1.1.4813.3 File:"Ingel18221.wiff"	FPGQLNSDLRK	R	L	99,7 %	52,4	30,0	36,9		1 273,68	3	-0,0028	-2,2	242	252
18220-18222_ OuelletteM_20131010	18221_medium	18221_medium	Ingel18221_MGFPeaklist (F052589)	beta tubulin	LinJ.21.2240	beta tubulin	100,0 %	0,0510%	49 735,2	3	3	5	Locus:1.1.1.4798.4 File:"Ingel18221.wiff"	FPGQLNSDLRK	R	L	99,7 %	52,6	30,0	36,3		1 273,67	3	-0,0055	-4,3	242	252
18220-18222_ OuelletteM_20131010	18221_medium	18221_medium	Ingel18221_MGFPeaklist (F052589)	beta tubulin	LinJ.21.2240	beta tubulin	100,0 %	0,0510%	49 735,2	3	3	5	Locus:1.1.1.4790.3 File:"Ingel18221.wiff"	FPGQLNSDLRK	R	L	99,7 %	52,9	30,0	36,6		1 273,67	3	-0,0052	-4,1	242	252
18220-18222_ OuelletteM_20131010	18221_medium	18221_medium	Ingel18221_MGFPeaklist (F052589)	beta tubulin	LinJ.21.2240	beta tubulin	100,0 %	0,0510%	49 735,2	3	3	5	Locus:1.1.1.4822.3 File:"Ingel18221.wiff"	FPGQLNSDLRK	R	L	99,7 %	53,2	30,0	43,0		1 273,68	3	-0,0028	-2,2	242	252
18220-18222_ OuelletteM_20131010	18221_medium	18221_medium	Ingel18221_MGFPeaklist (F052589)	beta tubulin	LinJ.21.2240	beta tubulin	100,0 %	0,0510%	49 735,2	3	3	5	Locus:1.1.1.4831.3 File:"Ingel18221.wiff"	FPGQLNSDLRK	R	L	99,7 %	55,4	30,0	37,4		1 273,68	3	-0,0019	-1,5	242	252
18220-18222_ OuelletteM_20131010	18221_medium	18221_medium	Ingel18221_MGFPeaklist (F052589)	beta tubulin	LinJ.21.2240	beta tubulin	100,0 %	0,0510%	49 735,2	3	3	5	Locus:1.1.1.4787.17 File:"Ingel18221.wiff"	FPGQLNSDLRK	R	L	99,7 %	55,5	30,0	44,4		1 273,68	2	-0,0022	-1,7	242	252
18220-18222_ OuelletteM_20131010	18221_medium	18221_medium	Ingel18221_MGFPeaklist (F052589)	beta tubulin	LinJ.21.2240	beta tubulin	100,0 %	0,0510%	49 735,2	3	3	5	Locus:1.1.1.4814.3 File:"Ingel18221.wiff"	FPGQLNSDLRK	R	L	99,7 %	63,6	30,0	45,2		1 273,68	3	-0,0028	-2,2	242	252
18220-18222_ OuelletteM_20131010	18221_medium	18221_medium	Ingel18221_MGFPeaklist (F052589)	beta tubulin	LinJ.21.2240	beta tubulin	100,0 %	0,0510%	49 735,2	3	3	5	Locus:1.1.1.4829.3 File:"Ingel18221.wiff"	FPGQLNSDLRK	R	L	99,7 %	64,0	30,0	55,2		1 273,68	3	0,0014	1,1	242	252
18220-18222_ OuelletteM_20131010	18221_medium	18221_medium	Ingel18221_MGFPeaklist (F052589)	beta tubulin	LinJ.21.2240	beta tubulin	100,0 %	0,0510%	49 735,2	3	3	5	Locus:1.1.1.4781.4 File:"Ingel18221.wiff"	FPGQLNSDLRK	R	L	99,7 %	73,1	30,0	55,3		1 273,67	3	-0,0052	-4,1	242	252
18220-18222_ OuelletteM_20131010	18221_medium	18221_medium	Ingel18221_MGFPeaklist (F052589)	beta tubulin	LinJ.21.2240	beta tubulin	100,0 %	0,0510%	49 735,2	3	3	5	Locus:1.1.1.5057.11 File:"Ingel18221.wiff"	FWEVISDEHGVDPTGTYQGDSDLQLER	K	I	97,4 %	29,8	27,7	23,0	Deamidated (+1)	3 093,41	4	0,025	8,1	20	46
18220-18222_ OuelletteM_20131010	18221_medium	18221_medium	Ingel18221_MGFPeaklist (F052589)	beta tubulin	LinJ.21.2240	beta tubulin	100,0 %	0,0510%	49 735,2	3	3	5	Locus:1.1.1.5060.14 File:"Ingel18221.wiff"	FWEVISDEHGVDPTGTYQGDSDLQLER	K	I	99,1 %	23,0	27,6	22,9		3 092,41	4	0,011	3,4	20	46
18220-18222_ OuelletteM_20131010	18221_medium	18221_medium	Ingel18221_MGFPeaklist (F052589)	beta tubulin	LinJ.21.2240	beta tubulin	100,0 %	0,0510%	49 735,2	3	3	5	Locus:1.1.1.5060.21 File:"Ingel18221.wiff"	FWEVISDEHGVDPTGTYQGDSDLQLER	K	I	99,7 %	45,8	27,2	28,1		3 092,40	3	-0,0042	-1,4	20	46
18220-18222_ OuelletteM_20131010	18221_medium	18221_medium	Ingel18221_MGFPeaklist (F052589)	beta tubulin	LinJ.21.2240	beta tubulin	100,0 %	0,0510%	49 735,2	3	3	5	Locus:1.1.1.5043.15 File:"Ingel18221.wiff"	FWEVISDEHGVDPTGTYQGDSDLQLER	K	I	99,7 %	53,5	27,1	51,1		3 092,39	4	-0,0063	-2,0	20	46
18220-18222_ OuelletteM_20131010	18221_medium	18221_medium	Ingel18221_MGFPeaklist (F052589)	beta tubulin	LinJ.21.2240	beta tubulin	100,0 %	0,0510%	49 735,2	3	3	5	Locus:1.1.1.5046.12 File:"Ingel18221.wiff"	FWEVISDEHGVDPTGTYQGDSDLQLER	K	I	99,7 %	54,7	27,1	54,7		3 092,39	4	-0,0063	-2,0	20	46
18220-18222_ OuelletteM_20131010	18221_medium	18221_medium	Ingel18221_MGFPeaklist (F052589)	beta tubulin	LinJ.21.2240	beta tubulin	100,0 %	0,0510%	49 735,2	3	3	5	Locus:1.1.1.5045.12 File:"Ingel18221.wiff"	FWEVISDEHGVDPTGTYQGDSDLQLER	K	I	99,7 %	55,6	27,1	50,2		3 092,39	4	-0,0063	-2,0	20	46
18220-18222_ OuelletteM_20131010	18221_medium	18221_medium	Ingel18221_MGFPeaklist (F052589)	beta tubulin	LinJ.21.2240	beta tubulin	100,0 %	0,0510%	49 735,2	3	3	5	Locus:1.1.1.5042.16 File:"Ingel18221.wiff"	FWEVISDEHGVDPTGTYQGDSDLQLER	K	I	99,7 %	61,1	27,5	61,1		3 092,40	3	0,0018	0,58	20	46
18220-18222_ OuelletteM_20131010	18221_medium	18221_medium	Ingel18221_MGFPeaklist (F052589)	beta tubulin	LinJ.21.2240	beta tubulin	100,0 %	0,0510%	49 735,2	3	3	5	Locus:1.1.1.5051.14 File:"Ingel18221.wiff"	FWEVISDEHGVDPTGTYQGDSDLQLER	K	I	99,7 %	67,0	27,5	67,0		3 092,40	3	0,0018	0,58	20	46
18220-18222_ OuelletteM_20131010	18221_medium	18221_medium	Ingel18221_MGFPeaklist (F052589)	beta tubulin	LinJ.21.2240	beta tubulin	100,0 %	0,0510%	49 735,2	3	3	5	Locus:1.1.1.5044.21 File:"Ingel18221.wiff"	FWEVISDEHGVDPTGTYQGDSDLQLER	K	I	99,7 %	67,7	27,5	65,4		3 092,40	3	0,0018	0,58	20	46
18220-18222_ OuelletteM_20131010	18221_medium	18221_medium	Ingel18221_MGFPeaklist (F052589)	beta tubulin	LinJ.21.2240	beta tubulin	100,0 %	0,0510%	49 735,2	3	3	5	Locus:1.1.1.5050.11 File:"Ingel18221.wiff"	FWEVISDEHGVDPTGTYQGDSDLQLER	K	I	99,7 %	88,2	27,5	88,2		3 092,40	3	0,0018	0,58	20	46
18220-18222_ OuelletteM_20131010	18221_medium	18221_medium	Ingel18221_MGFPeaklist (F052589)	beta tubulin	LinJ.21.2240	beta tubulin	100,0 %	0,0510%	49 735,2	3	3	5	Locus:1.1.1.5133.6 File:"Ingel18221.wiff"	GHYTEGAELIDSVLDVCR	K	K	99,7 %	121	29,5	112	Carbamidomethyl (+57)	2 032,95	3	-0,00046	-0,23	104	121
18220-18222_ OuelletteM_20131010	18221_medium	18221_medium	Ingel18221_MGFPeaklist (F052589)	beta tubulin	LinJ.21.2240	beta tubulin	100,0 %	0,0510%	49 735,2	3	3	5	Locus:1.1.1.5134.19 File:"Ingel18221.wiff"	GHYTEGAELIDSVLDVCR	K	K	99,7 %	115	29,5	109	Carbamidomethyl (+57)	2 032,95	2	0,00081	0,40	104	121
18220-18222_ OuelletteM_20131010	18221_medium	18221_medium	Ingel18221_MGFPeaklist (F052589)	beta tubulin	LinJ.21.2240	beta tubulin	100,0 %	0,0510%	49 735,2	3	3	5	Locus:1.1.1.5135.4 File:"Ingel18221.wiff"	GHYTEGAELIDSVLDVCR	K	K	99,7 %	100	29,5	92,6	Carbamidomethyl (+57)	2 032,95	3	-0,00046	-0,23	104	121
18220-18222_ OuelletteM_20131010	18221_medium	18221_medium	Ingel18221_MGFPeaklist (F052589)	beta tubulin	LinJ.21.2240	beta tubulin	100,0 %	0,0510%	49 735,2	3	3	5	Locus:1.1.1.5135.2 File:"Ingel18221.wiff"	GHYTEGAELIDSVLDVCR	K	K	99,7 %	105	29,5	93,2	Carbamidomethyl (+57)	2 032,95	4	-0,00014	-0,068	104	121
18220-18222_ OuelletteM_20131010	18221_medium	18221_medium	Ingel18221_MGFPeaklist (F052589)	beta tubulin	LinJ.21.2240	beta tubulin	100,0 %	0,0510%	49 735,2	3	3	5	Locus:1.1.1.5135.20 File:"Ingel18221.wiff"	GHYTEGAELIDSVLDVCR	K	K	99,7 %	110	29,5	104	Carbamidomethyl (+57)	2 032,95	2	0,00081	0,40	104	121
18220-18222_ OuelletteM_20131010	18221_medium	18221_medium	Ingel18221_MGFPeaklist (F052589)	beta tubulin	LinJ.21.2240	beta tubulin	100,0 %	0,0510%	49 735,2	3	3	5	Locus:1.1.1.5134.4 File:"Ingel18221.wiff"	GHYTEGAELIDSVLDVCR	K	K	99,7 %	111	29,5	103	Carbamidomethyl (+57)	2 032,95	3	-0,00046	-0,23	104	121
18220-18222_ OuelletteM_20131010	18221_medium	18221_medium	Ingel18221_MGFPeaklist (F052589)	beta tubulin	LinJ.21.2240	beta tubulin	100,0 %	0,0510%	49 735,2	3	3	5	Locus:1.1.1.4944.4 File:"Ingel18221.wiff"	GHYTEGAELIDSVLDVCRK	K	E	99,7 %	43,1	29,7	43,0	Carbamidomethyl (+57)	2 161,05	4	0,0057	2,6	104	122
18220-18222_ OuelletteM_20131010	18221_medium	18221_medium	Ingel18221_MGFPeaklist (F052589)	beta tubulin	LinJ.21.2240	beta tubulin	100,0 %	0,0510%	49 735,2	3	3	5	Locus:1.1.1.5105.3 File:"Ingel18221.wiff"	GHYTEGAELIDSVLDVCRK	K	E	99,7 %	47,2	29,7	43,8	Carbamidomethyl (+57)	2 161,08	4	0,029	13	104	122
18220-18222_ OuelletteM_20131010	18221_medium	18221_medium	Ingel18221_MGFPeaklist (F052589)	beta tubulin	LinJ.21.2240	beta tubulin	100,0 %	0,0510%	49 735,2	3	3	5	Locus:1.1.1.5109.10 File:"Ingel18221.wiff"	GHYTEGAELIDSVLDVCRK	K	E	99,7 %	56,4	29,6	56,1	Carbamidomethyl (+57)	2 161,05	3	-0,0015	-0,68	104	122
18220-18222_ OuelletteM_20131010	18221_medium	18221_medium	Ingel18221_MGFPeaklist (F052589)	beta tubulin	LinJ.21.2240	beta tubulin	100,0 %	0,0510%	49 735,2	3	3	5	Locus:1.1.1.4945.15 File:"Ingel18221.wiff"	GHYTEGAELIDSVLDVCRK	K	E	99,7 %	60,4	29,7	60,4	Carbamidomethyl (+57)	2 161,06	3	0,0081	3,8	104	122
18220-18222_ OuelletteM_20131010	18221_medium	18221_medium	Ingel18221_MGFPeaklist (F052589)	beta tubulin	LinJ.21.2240	beta tubulin	100,0 %	0,0510%	49 735,2	3	3	5	Locus:1.1.1.5113.2 File:"Ingel18221.wiff"	GHYTEGAELIDSVLDVCRK	K	E	99,7 %	69,1	29,6	66,0	Carbamidomethyl (+57)	2 161,05	4	-0,0015	-0,71	104	122
18220-18222_ OuelletteM_20131010	18221_medium	18221_medium	Ingel18221_MGFPeaklist (F052589)	beta tubulin	LinJ.21.2240	beta tubulin	100,0 %	0,0510%	49 735,2	3	3	5	Locus:1.1.1.5122.2 File:"Ingel18221.wiff"	GHYTEGAELIDSVLDVCRK	K	E	99,7 %	69,6	29,6	67,1	Carbamidomethyl (+57)	2 161,05	4	-0,0015	-0,71	104	122
18220-18222_ OuelletteM_20131010	18221_medium	18221_medium	Ingel18221_MGFPeaklist (F052589)	beta tubulin	LinJ.21.2240	beta tubulin	100,0 %	0,0510%	49 735,2	3	3	5	Locus:1.1.1.5121.3 File:"Ingel18221.wiff"	GHYTEGAELIDSVLDVCRK	K	E	99,7 %	72,9	29,6	71,4	Carbamidomethyl (+57)	2 161,05	4	-0,0015	-0,71	104	122
18220-18222_ OuelletteM_20131010	18221_medium	18221_medium	Ingel18221_MGFPeaklist (F052589)	beta tubulin	LinJ.21.2240	beta tubulin	100,0 %	0,0510%	49 735,2	3	3	5	Locus:1.1.1.5114.2 File:"Ingel18221.wiff"	GHYTEGAELIDSVLDVCRK	K	E	99,7 %	76,3	29,6	73,2	Carbamidomethyl (+57)	2 161,05	4	-0,0015	-0,71	104	122
18220-18222_ OuelletteM_20131010	18221_medium	18221_medium	Ingel18221_MGFPeaklist (F052589)	beta tubulin	LinJ.21.2240	beta tubulin	100,0 %	0,0510%	49 735,2	3	3	5	Locus:1.1.1.5113.11 File:"Ingel18221.wiff"	GHYTEGAELIDSVLDVCRK	K	E	99,7 %	88,8	29,6	84,9	Carbamidomethyl (+57)	2 161,05	3	-0,0015	-0,68	104	122
18220-18222_ OuelletteM_20131010	18221_medium	18221_medium	Ingel18221_MGFPeaklist (F052589)	beta tubulin	LinJ.21.2240	beta tubulin	100,0 %	0,0510%	49 735,2	3	3	5	Locus:1.1.1.5116.4 File:"Ingel18221.wiff"	GHYTEGAELIDSVLDVCRK	K	E	99,7 %	94,6	29,6	87,7	Carbamidomethyl (+57)	2 161,05	3	-0,0015	-0,68	104	122
18220-18222_ OuelletteM_20131010	18221_medium	18221_medium	Ingel18221_MGFPeaklist (F052589)	beta tubulin	LinJ.21.2240	beta tubulin	100,0 %	0,0510%	49 735,2	3	3	5	Locus:1.1.1.5114.3 File:"Ingel18221.wiff"	GHYTEGAELIDSVLDVCRK	K	E	99,7 %	102	29,6	99,3	Carbamidomethyl (+57)	2 161,05	3	-0,0015	-0,68	104	122
18220-18222_ OuelletteM_20131010	18221_medium	18221_medium	Ingel18221_MGFPeaklist (F052589)	beta tubulin	LinJ.21.2240	beta tubulin	100,0 %	0,0510%	49 735,2	3	3	5	Locus:1.1.1.5040.13 File:"Ingel18221.wiff"	GLSVAELTQQMFDAK	R	N	94,9 %	32,1	29,4	32,1	Oxidation (+16)	1 652,88	2	0,068	41	283	297
18220-18222_ OuelletteM_20131010	18221_medium	18221_medium	Ingel18221_MGFPeaklist (F052589)	beta tubulin	LinJ.21.2240	beta tubulin	100,0 %	0,0510%	49 735,2	3	3	5	Locus:1.1.1.5083.13 File:"Ingel18221.wiff"	GLSVAELTQQMFDAK	R	N	96,3 %	24,5	30,0	24,5	Oxidation (+16)	1 652,83	2	0,017	10	283	297
18220-18222_ OuelletteM_20131010	18221_medium	18221_medium	Ingel18221_MGFPeaklist (F052589)	beta tubulin	LinJ.21.2240	beta tubulin	100,0 %	0,0510%	49 735,2	3	3	5	Locus:1.1.1.5021.14 File:"Ingel18221.wiff"	GLSVAELTQQMFDAK	R	N	97,2 %	43,3	29,8	10,5	Deamidated (+1), Oxidation (+16)	1 653,81	2	0,013	7,9	283	297
18220-18222_ OuelletteM_20131010	18221_medium	18221_medium	Ingel18221_MGFPeaklist (F052589)	beta tubulin	LinJ.21.2240	beta tubulin	100,0 %	0,0510%	49 735,2	3	3	5	Locus:1.1.1.5051.11 File:"Ingel18221.wiff"	GLSVAELTQQMFDAK	R	N	99,7 %	34,7	30,0	32,2	Oxidation (+16)	1 652,81	2	0,0029	1,7	283	297
18220-18222_ OuelletteM_20131010	18221_medium	18221_medium	Ingel18221_MGFPeaklist (F052589)	beta tubulin	LinJ.21.2240	beta tubulin	100,0 %	0,0510%	49 735,2	3	3	5	Locus:1.1.1.5143.15 File:"Ingel18221.wiff"	GLSVAELTQQMFDAK	R	N	99,7 %	117	29,9	107		1 636,82	2	0,0042	2,6	283	297
18220-18222_ OuelletteM_20131010	18221_medium	18221_medium	Ingel18221_MGFPeaklist (F052589)	beta tubulin	LinJ.21.2240	beta tubulin	100,0 %	0,0510%	49 735,2	3	3	5	Locus:1.1.1.4986.14 File:"Ingel18221.wiff"	GLSVAELTQQMFDAK	R	N	99,7 %	113	29,9	110	Oxidation (+16)	1 652,80	2	-0,0043	-2,6	283	297
18220-18222_ OuelletteM_20131010	18221_medium	18221_medium	Ingel18221_MGFPeaklist (F052589)	beta tubulin	LinJ.21.2240	beta tubulin	100,0 %	0,0510%	49 735,2	3	3	5	Locus:1.1.1.5052.7 File:"Ingel18221.wiff"	GLSVAELTQQMFDAK	R	N	99,7 %	37,5	30,0	37,5	Oxidation (+16)	1 652,81	2	0,0029	1,7	283	297
18220-18222_ OuelletteM_20131010	18221_medium	18221_medium	Ingel18221_MGFPeaklist (F052589)	beta tubulin	LinJ.21.2240	beta tubulin	100,0 %	0,0510%	49 735,2	3	3	5	Locus:1.1.1.5017.11 File:"Ingel18221.wiff"	GLSVAELTQQMFDAK	R	N	99,7 %	43,7	29,9	43,7	Oxidation (+16)	1 652,80	2	-0,0053	-3,2	283	297
18220-18222_ OuelletteM_20131010	18221_medium	18221_medium	Ingel18221_MGFPeaklist (F052589)	beta tubulin	LinJ.21.2240	beta tubulin	100,0 %	0,0510%	49 735,2	3	3	5	Locus:1.1.1.5016.5 File:"Ingel18221.wiff"	GLSVAELTQQMFDAK	R	N	99,7 %	48,5	29,9	44,9	Oxidation (+16)	1 652,80	2	-0,0053	-3,2	283	297
18220-18222_ OuelletteM_20131010	18221_medium	18221_medium	Ingel18221_MGFPeaklist (F052589)	beta tubulin	LinJ.21.2240	beta tubulin	100,0 %	0,0510%	49 735,2	3	3	5	Locus:1.1.1.4992.19 File:"Ingel18221.wiff"	GLSVAELTQQMFDAK	R	N	99,7 %	56,1	29,9	56,1	Oxidation (+16)	1 652,80	2	-0,0043	-2,6	283	297
18220-18222_ OuelletteM_20131010	18221_medium	18221_medium	Ingel18221_MGFPeaklist (F052589)	beta tubulin	LinJ.21.2240	beta tubulin	100,0 %	0,0510%	49 735,2	3	3	5	Locus:1.1.1.4989.4 File:"Ingel18221.wiff"	GLSVAELTQQMFDAK	R	N	99,7 %	61,1	29,9	61,0	Oxidation (+16)	1 652,81	3	-0,0031	-1,9	283	297
18220-18222_ OuelletteM_20131010	18221_medium	18221_medium	Ingel18221_MGFPeaklist (F052589)	beta tubulin	LinJ.21.2240	beta tubulin	100,0 %	0,0510%	49 735,2	3	3	5	Locus:1.1.1.4977.17 File:"Ingel18221.wiff"	GLSVAELTQQMFDAK	R	N	99,7 %	69,7	29,9	62,5	Oxidation (+16)	1 652,82	2	0,013	8,1	283	297
18220-18222_ OuelletteM_20131010	18221_medium	18221_medium	Ingel18221_MGFPeaklist (F052589)	beta tubulin	LinJ.21.2240	beta tubulin	100,0 %	0,0510%	49 735,2	3	3	5	Locus:1.1.1.4979.16 File:"Ingel18221.wiff"	GLSVAELTQQMFDAK	R	N	99,7 %	69,9	29,9	64,7	Oxidation (+16)	1 652,82	2	0,013	8,1	283	297
18220-18222_ OuelletteM_20131010	18221_medium	18221_medium	Ingel18221_MGFPeaklist (F052589)	beta tubulin	LinJ.21.2240	beta tubulin	100,0 %	0,0510%	49 735,2	3	3	5	Locus:1.1.1.5001.18 File:"Ingel18221.wiff"	GLSVAELTQQMFDAK	R	N	99,7 %	74,5	29,9	67,3	Oxidation (+16)	1 652,80	2	-0,0043	-2,6	283	297
18220-18222_ OuelletteM_20131010	18221_medium	18221_medium	Ingel18221_MGFPeaklist (F052589)	beta tubulin	LinJ.21.2240	beta tubulin	100,0 %	0,0510%	49 735,2	3	3	5	Locus:1.1.1.4990.4 File:"Ingel18221.wiff"	GLSVAELTQQMFDAK	R	N	99,7 %	75,3	29,9	68,3	Oxidation (+16)	1 652,81	3	-0,0031	-1,9	283	297
18220-18222_ OuelletteM_20131010	18221_medium	18221_medium	Ingel18221_MGFPeaklist (F052589)	beta tubulin	LinJ.21.2240	beta tubulin	100,0 %	0,0510%	49 735,2	3	3	5	Locus:1.1.1.5002.15 File:"Ingel18221.wiff"	GLSVAELTQQMFDAK	R	N	99,7 %	78,8	29,9	67,7	Oxidation (+16)	1 652,80	2	-0,0043	-2,6	283	297
18220-18222_ OuelletteM_20131010	18221_medium	18221_medium	Ingel18221_MGFPeaklist (F052589)	beta tubulin	LinJ.21.2240	beta tubulin	100,0 %	0,0510%	49 735,2	3	3	5	Locus:1.1.1.5010.4 File:"Ingel18221.wiff"	GLSVAELTQQMFDAK	R	N	99,7 %	81,2	29,9	73,3	Oxidation (+16)	1 652,81	2	-0,0021	-1,3	283	297
18220-18222_ OuelletteM_20131010	18221_medium	18221_medium	Ingel18221_MGFPeaklist (F052589)	beta tubulin	LinJ.21.2240	beta tubulin	100,0 %	0,0510%	49 735,2	3	3	5	Locus:1.1.1.5009.4 File:"Ingel18221.wiff"	GLSVAELTQQMFDAK	R	N	99,7 %	85,7	29,9	85,7	Oxidation (+16)	1 652,81	2	-0,0021	-1,3	283	297
18220-18222_ OuelletteM_20131010	18221_medium	18221_medium	Ingel18221_MGFPeaklist (F052589)	beta tubulin	LinJ.21.2240	beta tubulin	100,0 %	0,0510%	49 735,2	3	3	5	Locus:1.1.1.5144.7 File:"Ingel18221.wiff"	GLSVAELTQQMFDAK	R	N	99,7 %	99,9	29,9	88,5		1 636,82	2	0,0042	2,6	283	297
18220-18222_ OuelletteM_20131010	18221_medium	18221_medium	Ingel18221_MGFPeaklist (F052589)	beta tubulin	LinJ.21.2240	beta tubulin	100,0 %	0,0510%	49 735,2	3	3	5	Locus:1.1.1.4985.16 File:"Ingel18221.wiff"	GLSVAELTQQMFDAK	R	N	99,7 %	104	29,9	94,2	Oxidation (+16)	1 652,80	2	-0,0043	-2,6	283	297
18220-18222_ OuelletteM_20131010	18221_medium	18221_medium	Ingel18221_MGFPeaklist (F052589)	beta tubulin	LinJ.21.2240	beta tubulin	100,0 %	0,0510%	49 735,2	3	3	5	Locus:1.1.1.4993.18 File:"Ingel18221.wiff"	GLSVAELTQQMFDAK	R	N	99,7 %	106	29,9	102	Oxidation (+16)	1 652,80	2	-0,0043	-2,6	283	297
18220-18222_ OuelletteM_20131010	18221_medium	18221_medium	Ingel18221_MGFPeaklist (F052589)	beta tubulin	LinJ.21.2240	beta tubulin	100,0 %	0,0510%	49 735,2	3	3	5	Locus:1.1.1.4994.15 File:"Ingel18221.wiff"	GLSVAELTQQMFDAK	R	N	99,7 %	108	29,9	105	Oxidation (+16)	1 652,80	2	-0,0043	-2,6	283	297
18220-18222_ OuelletteM_20131010	18221_medium	18221_medium	Ingel18221_MGFPeaklist (F052589)	beta tubulin	LinJ.21.2240	beta tubulin	100,0 %	0,0510%	49 735,2	3	3	5	Locus:1.1.1.4945.13 File:"Ingel18221.wiff"	GLSVAELTQQMFDAKNMMQAADPR	R	H	98,7 %	21,9	28,0	17,2	Oxidation (+16), Oxidation (+16), Oxidation (+16)	2 699,23	4	-0,0063	-2,3	283	306
18220-18222_ OuelletteM_20131010	18221_medium	18221_medium	Ingel18221_MGFPeaklist (F052589)	beta tubulin	LinJ.21.2240	beta tubulin	100,0 %	0,0510%	49 735,2	3	3	5	Locus:1.1.1.4946.11 File:"Ingel18221.wiff"	GLSVAELTQQMFDAKNMMQAADPR	R	H	99,3 %	21,5	28,0	20,6	Oxidation (+16), Oxidation (+16), Oxidation (+16)	2 699,23	4	-0,0063	-2,3	283	306
18220-18222_ OuelletteM_20131010	18221_medium	18221_medium	Ingel18221_MGFPeaklist (F052589)	beta tubulin	LinJ.21.2240	beta tubulin	100,0 %	0,0510%	49 735,2	3	3	5	Locus:1.1.1.4943.8 File:"Ingel18221.wiff"	GLSVAELTQQMFDAKNMMQAADPR	R	H	99,5 %	25,5	28,0	22,5	Oxidation (+16), Oxidation (+16), Oxidation (+16)	2 699,23	4	-0,0063	-2,3	283	306
18220-18222_ OuelletteM_20131010	18221_medium	18221_medium	Ingel18221_MGFPeaklist (F052589)	beta tubulin	LinJ.21.2240	beta tubulin	100,0 %	0,0510%	49 735,2	3	3	5	Locus:1.1.1.4947.11 File:"Ingel18221.wiff"	GLSVAELTQQMFDAKNMMQAADPR	R	H	99,5 %	26,3	28,0	24,5	Oxidation (+16), Oxidation (+16), Oxidation (+16)	2 699,23	4	-0,0063	-2,3	283	306
18220-18222_ OuelletteM_20131010	18221_medium	18221_medium	Ingel18221_MGFPeaklist (F052589)	beta tubulin	LinJ.21.2240	beta tubulin	100,0 %	0,0510%	49 735,2	3	3	5	Locus:1.1.1.4951.20 File:"Ingel18221.wiff"	GLSVAELTQQMFDAKNMMQAADPR	R	H	99,7 %	40,0	28,2	37,1	Oxidation (+16), Oxidation (+16), Oxidation (+16)	2 699,24	3	-0,00024	-0,090	283	306
18220-18222_ OuelletteM_20131010	18221_medium	18221_medium	Ingel18221_MGFPeaklist (F052589)	beta tubulin	LinJ.21.2240	beta tubulin	100,0 %	0,0510%	49 735,2	3	3	5	Locus:1.1.1.4943.18 File:"Ingel18221.wiff"	GLSVAELTQQMFDAKNMMQAADPR	R	H	99,7 %	50,6	28,2	44,0	Oxidation (+16), Oxidation (+16), Oxidation (+16)	2 699,24	3	-0,00024	-0,090	283	306
18220-18222_ OuelletteM_20131010	18221_medium	18221_medium	Ingel18221_MGFPeaklist (F052589)	beta tubulin	LinJ.21.2240	beta tubulin	100,0 %	0,0510%	49 735,2	3	3	5	Locus:1.1.1.4950.21 File:"Ingel18221.wiff"	GLSVAELTQQMFDAKNMMQAADPR	R	H	99,7 %	52,6	28,2	49,3	Oxidation (+16), Oxidation (+16), Oxidation (+16)	2 699,24	3	-0,00024	-0,090	283	306
18220-18222_ OuelletteM_20131010	18221_medium	18221_medium	Ingel18221_MGFPeaklist (F052589)	beta tubulin	LinJ.21.2240	beta tubulin	100,0 %	0,0510%	49 735,2	3	3	5	Locus:1.1.1.4942.18 File:"Ingel18221.wiff"	GLSVAELTQQMFDAKNMMQAADPR	R	H	99,7 %	53,7	28,2	46,8	Oxidation (+16), Oxidation (+16), Oxidation (+16)	2 699,24	3	-0,00024	-0,090	283	306
18220-18222_ OuelletteM_20131010	18221_medium	18221_medium	Ingel18221_MGFPeaklist (F052589)	beta tubulin	LinJ.21.2240	beta tubulin	100,0 %	0,0510%	49 735,2	3	3	5	Locus:1.1.1.4735.15 File:"Ingel18221.wiff"	GRISTKEVDEQMLNVQNK	R	N	97,7 %	30,7	29,9	26,4	Oxidation (+16)	2 104,08	4	0,017	8,2	319	336
18220-18222_ OuelletteM_20131010	18221_medium	18221_medium	Ingel18221_MGFPeaklist (F052589)	beta tubulin	LinJ.21.2240	beta tubulin	100,0 %	0,0510%	49 735,2	3	3	5	Locus:1.1.1.4985.14 File:"Ingel18221.wiff"	GSQQYRGLSVAELTQQMFDAK	R	N	99,7 %	46,2	29,9	44,9	Oxidation (+16)	2 372,14	3	-0,0024	-1,0	277	297
18220-18222_ OuelletteM_20131010	18221_medium	18221_medium	Ingel18221_MGFPeaklist (F052589)	beta tubulin	LinJ.21.2240	beta tubulin	100,0 %	0,0510%	49 735,2	3	3	5	Locus:1.1.1.4984.15 File:"Ingel18221.wiff"	GSQQYRGLSVAELTQQMFDAK	R	N	99,7 %	48,0	29,9	41,5	Oxidation (+16)	2 372,14	3	-0,0024	-1,0	277	297
18220-18222_ OuelletteM_20131010	18221_medium	18221_medium	Ingel18221_MGFPeaklist (F052589)	beta tubulin	LinJ.21.2240	beta tubulin	100,0 %	0,0510%	49 735,2	3	3	5	Locus:1.1.1.4950.20 File:"Ingel18221.wiff"	GSQQYRGLSVAELTQQMFDAKNMMQAADPR	R	H	99,7 %	34,5	27,6	33,3	Oxidation (+16), Oxidation (+16), Oxidation (+16)	3 418,57	4	-0,0014	-0,41	277	306
18220-18222_ OuelletteM_20131010	18221_medium	18221_medium	Ingel18221_MGFPeaklist (F052589)	beta tubulin	LinJ.21.2240	beta tubulin	100,0 %	0,0510%	49 735,2	3	3	5	Locus:1.1.1.4946.21 File:"Ingel18221.wiff"	GSQQYRGLSVAELTQQMFDAKNMMQAADPR	R	H	99,7 %	44,4	27,6	34,1	Oxidation (+16), Oxidation (+16), Oxidation (+16)	3 418,57	4	-0,0014	-0,41	277	306
18220-18222_ OuelletteM_20131010	18221_medium	18221_medium	Ingel18221_MGFPeaklist (F052589)	beta tubulin	LinJ.21.2240	beta tubulin	100,0 %	0,0510%	49 735,2	3	3	5	Locus:1.1.1.4948.19 File:"Ingel18221.wiff"	GSQQYRGLSVAELTQQMFDAKNMMQAADPR	R	H	99,7 %	63,2	27,6	60,8	Oxidation (+16), Oxidation (+16), Oxidation (+16)	3 418,57	4	-0,0014	-0,41	277	306
18220-18222_ OuelletteM_20131010	18221_medium	18221_medium	Ingel18221_MGFPeaklist (F052589)	beta tubulin	LinJ.21.2240	beta tubulin	100,0 %	0,0510%	49 735,2	3	3	5	Locus:1.1.1.4910.4 File:"Ingel18221.wiff"	HGRYLTASALFR	R	G	99,7 %	66,7	29,6	64,4		1 390,74	3	-0,0033	-2,4	307	318
18220-18222_ OuelletteM_20131010	18221_medium	18221_medium	Ingel18221_MGFPeaklist (F052589)	beta tubulin	LinJ.21.2240	beta tubulin	100,0 %	0,0510%	49 735,2	3	3	5	Locus:1.1.1.4917.2 File:"Ingel18221.wiff"	HGRYLTASALFR	R	G	99,7 %	67,7	29,6	60,5		1 390,74	3	-0,0033	-2,4	307	318
18220-18222_ OuelletteM_20131010	18221_medium	18221_medium	Ingel18221_MGFPeaklist (F052589)	beta tubulin	LinJ.21.2240	beta tubulin	100,0 %	0,0510%	49 735,2	3	3	5	Locus:1.1.1.4908.5 File:"Ingel18221.wiff"	HGRYLTASALFR	R	G	99,7 %	68,2	29,6	62,8		1 390,74	3	-0,0033	-2,4	307	318
18220-18222_ OuelletteM_20131010	18221_medium	18221_medium	Ingel18221_MGFPeaklist (F052589)	beta tubulin	LinJ.21.2240	beta tubulin	100,0 %	0,0510%	49 735,2	3	3	5	Locus:1.1.1.4916.2 File:"Ingel18221.wiff"	HGRYLTASALFR	R	G	99,7 %	70,2	29,6	62,5		1 390,74	3	-0,0033	-2,4	307	318
18220-18222_ OuelletteM_20131010	18221_medium	18221_medium	Ingel18221_MGFPeaklist (F052589)	beta tubulin	LinJ.21.2240	beta tubulin	100,0 %	0,0510%	49 735,2	3	3	5	Locus:1.1.1.4863.2 File:"Ingel18221.wiff"	HGRYLTASALFRGR	R	I	99,6 %	24,6	29,2	24,6		1 603,87	4	0,00093	0,58	307	320
18220-18222_ OuelletteM_20131010	18221_medium	18221_medium	Ingel18221_MGFPeaklist (F052589)	beta tubulin	LinJ.21.2240	beta tubulin	100,0 %	0,0510%	49 735,2	3	3	5	Locus:1.1.1.4865.2 File:"Ingel18221.wiff"	HGRYLTASALFRGR	R	I	99,7 %	48,2	29,2	47,0		1 603,87	4	0,00093	0,58	307	320
18220-18222_ OuelletteM_20131010	18221_medium	18221_medium	Ingel18221_MGFPeaklist (F052589)	beta tubulin	LinJ.21.2240	beta tubulin	100,0 %	0,0510%	49 735,2	3	3	5	Locus:1.1.1.4999.14 File:"Ingel18221.wiff"	IMMTFSVIPSPR	R	V	99,6 %	73,5	29,9	12,2	Oxidation (+16)	1 393,71	2	-0,0024	-1,7	163	174
18220-18222_ OuelletteM_20131010	18221_medium	18221_medium	Ingel18221_MGFPeaklist (F052589)	beta tubulin	LinJ.21.2240	beta tubulin	100,0 %	0,0510%	49 735,2	3	3	5	Locus:1.1.1.4998.12 File:"Ingel18221.wiff"	IMMTFSVIPSPR	R	V	99,7 %	74,8	29,9	17,3	Oxidation (+16)	1 393,71	2	-0,0024	-1,7	163	174
18220-18222_ OuelletteM_20131010	18221_medium	18221_medium	Ingel18221_MGFPeaklist (F052589)	beta tubulin	LinJ.21.2240	beta tubulin	100,0 %	0,0510%	49 735,2	3	3	5	Locus:1.1.1.5048.7 File:"Ingel18221.wiff"	IMMTFSVIPSPR	R	V	99,7 %	74,8	29,9	17,3	Oxidation (+16)	1 393,71	2	0,0018	1,3	163	174
18220-18222_ OuelletteM_20131010	18221_medium	18221_medium	Ingel18221_MGFPeaklist (F052589)	beta tubulin	LinJ.21.2240	beta tubulin	100,0 %	0,0510%	49 735,2	3	3	5	Locus:1.1.1.5056.8 File:"Ingel18221.wiff"	IMMTFSVIPSPR	R	V	99,7 %	76,8	29,9	18,0	Oxidation (+16)	1 393,71	2	0,0018	1,3	163	174
18220-18222_ OuelletteM_20131010	18221_medium	18221_medium	Ingel18221_MGFPeaklist (F052589)	beta tubulin	LinJ.21.2240	beta tubulin	100,0 %	0,0510%	49 735,2	3	3	5	Locus:1.1.1.5055.5 File:"Ingel18221.wiff"	IMMTFSVIPSPR	R	V	99,7 %	76,1	29,9	18,9	Oxidation (+16)	1 393,71	2	0,0018	1,3	163	174
18220-18222_ OuelletteM_20131010	18221_medium	18221_medium	Ingel18221_MGFPeaklist (F052589)	beta tubulin	LinJ.21.2240	beta tubulin	100,0 %	0,0510%	49 735,2	3	3	5	Locus:1.1.1.4955.14 File:"Ingel18221.wiff"	IMMTFSVIPSPR	R	V	99,7 %	52,7	29,8	48,8	Oxidation (+16), Oxidation (+16)	1 409,70	2	-0,0012	-0,82	163	174
18220-18222_ OuelletteM_20131010	18221_medium	18221_medium	Ingel18221_MGFPeaklist (F052589)	beta tubulin	LinJ.21.2240	beta tubulin	100,0 %	0,0510%	49 735,2	3	3	5	Locus:1.1.1.5105.10 File:"Ingel18221.wiff"	IMMTFSVIPSPR	R	V	99,7 %	65,5	30,2	62,5		1 377,72	2	0,0045	3,2	163	174
18220-18222_ OuelletteM_20131010	18221_medium	18221_medium	Ingel18221_MGFPeaklist (F052589)	beta tubulin	LinJ.21.2240	beta tubulin	100,0 %	0,0510%	49 735,2	3	3	5	Locus:1.1.1.4939.16 File:"Ingel18221.wiff"	IMMTFSVIPSPR	R	V	99,7 %	66,7	29,8	60,0	Oxidation (+16), Oxidation (+16)	1 409,70	2	-0,0012	-0,82	163	174
18220-18222_ OuelletteM_20131010	18221_medium	18221_medium	Ingel18221_MGFPeaklist (F052589)	beta tubulin	LinJ.21.2240	beta tubulin	100,0 %	0,0510%	49 735,2	3	3	5	Locus:1.1.1.5104.7 File:"Ingel18221.wiff"	IMMTFSVIPSPR	R	V	99,7 %	69,0	30,2	62,6		1 377,72	2	0,0045	3,2	163	174
18220-18222_ OuelletteM_20131010	18221_medium	18221_medium	Ingel18221_MGFPeaklist (F052589)	beta tubulin	LinJ.21.2240	beta tubulin	100,0 %	0,0510%	49 735,2	3	3	5	Locus:1.1.1.4947.12 File:"Ingel18221.wiff"	IMMTFSVIPSPR	R	V	99,7 %	70,1	29,8	62,0	Oxidation (+16), Oxidation (+16)	1 409,70	2	-0,0012	-0,82	163	174
18220-18222_ OuelletteM_20131010	18221_medium	18221_medium	Ingel18221_MGFPeaklist (F052589)	beta tubulin	LinJ.21.2240	beta tubulin	100,0 %	0,0510%	49 735,2	3	3	5	Locus:1.1.1.5047.8 File:"Ingel18221.wiff"	IMMTFSVIPSPR	R	V	99,7 %	71,8	29,9	23,1	Oxidation (+16)	1 393,71	2	0,0018	1,3	163	174
18220-18222_ OuelletteM_20131010	18221_medium	18221_medium	Ingel18221_MGFPeaklist (F052589)	beta tubulin	LinJ.21.2240	beta tubulin	100,0 %	0,0510%	49 735,2	3	3	5	Locus:1.1.1.4948.13 File:"Ingel18221.wiff"	IMMTFSVIPSPR	R	V	99,7 %	73,4	29,8	64,9	Oxidation (+16), Oxidation (+16)	1 409,70	2	-0,0012	-0,82	163	174
18220-18222_ OuelletteM_20131010	18221_medium	18221_medium	Ingel18221_MGFPeaklist (F052589)	beta tubulin	LinJ.21.2240	beta tubulin	100,0 %	0,0510%	49 735,2	3	3	5	Locus:1.1.1.4940.16 File:"Ingel18221.wiff"	IMMTFSVIPSPR	R	V	99,7 %	84,3	29,8	79,6	Oxidation (+16), Oxidation (+16)	1 409,70	2	-0,0012	-0,82	163	174
18220-18222_ OuelletteM_20131010	18221_medium	18221_medium	Ingel18221_MGFPeaklist (F052589)	beta tubulin	LinJ.21.2240	beta tubulin	100,0 %	0,0510%	49 735,2	3	3	5	Locus:1.1.1.5160.6 File:"Ingel18221.wiff"	INVYFDESTGGR	R	Y	95,4 %	19,0	29,0	19,0		1 356,62	2	-0,010	-7,5	47	58
18220-18222_ OuelletteM_20131010	18221_medium	18221_medium	Ingel18221_MGFPeaklist (F052589)	beta tubulin	LinJ.21.2240	beta tubulin	100,0 %	0,0510%	49 735,2	3	3	5	Locus:1.1.1.4933.14 File:"Ingel18221.wiff"	INVYFDESTGGR	R	Y	95,8 %	33,8	30,2	30,5		1 356,70	2	0,070	52	47	58
18220-18222_ OuelletteM_20131010	18221_medium	18221_medium	Ingel18221_MGFPeaklist (F052589)	beta tubulin	LinJ.21.2240	beta tubulin	100,0 %	0,0510%	49 735,2	3	3	5	Locus:1.1.1.4991.8 File:"Ingel18221.wiff"	INVYFDESTGGR	R	Y	96,8 %	39,6	30,1	26,3		1 356,67	2	0,040	29	47	58
18220-18222_ OuelletteM_20131010	18221_medium	18221_medium	Ingel18221_MGFPeaklist (F052589)	beta tubulin	LinJ.21.2240	beta tubulin	100,0 %	0,0510%	49 735,2	3	3	5	Locus:1.1.1.4981.10 File:"Ingel18221.wiff"	INVYFDESTGGR	R	Y	99,3 %	33,8	29,6	31,1		1 356,64	2	0,0064	4,7	47	58
18220-18222_ OuelletteM_20131010	18221_medium	18221_medium	Ingel18221_MGFPeaklist (F052589)	beta tubulin	LinJ.21.2240	beta tubulin	100,0 %	0,0510%	49 735,2	3	3	5	Locus:1.1.1.4980.11 File:"Ingel18221.wiff"	INVYFDESTGGR	R	Y	99,3 %	30,8	29,3	30,8		1 356,63	2	-0,0046	-3,4	47	58
18220-18222_ OuelletteM_20131010	18221_medium	18221_medium	Ingel18221_MGFPeaklist (F052589)	beta tubulin	LinJ.21.2240	beta tubulin	100,0 %	0,0510%	49 735,2	3	3	5	Locus:1.1.1.5065.8 File:"Ingel18221.wiff"	INVYFDESTGGR	R	Y	99,4 %	22,9	29,3	22,9		1 356,63	2	-0,000022	-0,016	47	58
18220-18222_ OuelletteM_20131010	18221_medium	18221_medium	Ingel18221_MGFPeaklist (F052589)	beta tubulin	LinJ.21.2240	beta tubulin	100,0 %	0,0510%	49 735,2	3	3	5	Locus:1.1.1.5064.7 File:"Ingel18221.wiff"	INVYFDESTGGR	R	Y	99,5 %	25,8	29,3	20,1		1 356,63	2	-0,000022	-0,016	47	58
18220-18222_ OuelletteM_20131010	18221_medium	18221_medium	Ingel18221_MGFPeaklist (F052589)	beta tubulin	LinJ.21.2240	beta tubulin	100,0 %	0,0510%	49 735,2	3	3	5	Locus:1.1.1.4872.8 File:"Ingel18221.wiff"	INVYFDESTGGR	R	Y	99,5 %	26,4	29,3	26,4		1 356,63	2	-0,0020	-1,5	47	58
18220-18222_ OuelletteM_20131010	18221_medium	18221_medium	Ingel18221_MGFPeaklist (F052589)	beta tubulin	LinJ.21.2240	beta tubulin	100,0 %	0,0510%	49 735,2	3	3	5	Locus:1.1.1.5277.2 File:"Ingel18221.wiff"	INVYFDESTGGR	R	Y	99,7 %	29,2	29,3	29,2		1 356,63	2	0,0014	1,0	47	58
18220-18222_ OuelletteM_20131010	18221_medium	18221_medium	Ingel18221_MGFPeaklist (F052589)	beta tubulin	LinJ.21.2240	beta tubulin	100,0 %	0,0510%	49 735,2	3	3	5	Locus:1.1.1.4917.13 File:"Ingel18221.wiff"	INVYFDESTGGR	R	Y	99,7 %	39,5	30,1	35,9		1 356,67	2	0,034	25	47	58
18220-18222_ OuelletteM_20131010	18221_medium	18221_medium	Ingel18221_MGFPeaklist (F052589)	beta tubulin	LinJ.21.2240	beta tubulin	100,0 %	0,0510%	49 735,2	3	3	5	Locus:1.1.1.5029.5 File:"Ingel18221.wiff"	INVYFDESTGGR	R	Y	99,7 %	42,3	29,3	34,9		1 356,63	2	0,0022	1,6	47	58
18220-18222_ OuelletteM_20131010	18221_medium	18221_medium	Ingel18221_MGFPeaklist (F052589)	beta tubulin	LinJ.21.2240	beta tubulin	100,0 %	0,0510%	49 735,2	3	3	5	Locus:1.1.1.4963.9 File:"Ingel18221.wiff"	INVYFDESTGGR	R	Y	99,7 %	50,2	29,3	45,0		1 356,63	2	0,0016	1,2	47	58
18220-18222_ OuelletteM_20131010	18221_medium	18221_medium	Ingel18221_MGFPeaklist (F052589)	beta tubulin	LinJ.21.2240	beta tubulin	100,0 %	0,0510%	49 735,2	3	3	5	Locus:1.1.1.5032.9 File:"Ingel18221.wiff"	INVYFDESTGGR	R	Y	99,7 %	53,5	29,9	45,7		1 356,65	2	0,016	12	47	58
18220-18222_ OuelletteM_20131010	18221_medium	18221_medium	Ingel18221_MGFPeaklist (F052589)	beta tubulin	LinJ.21.2240	beta tubulin	100,0 %	0,0510%	49 735,2	3	3	5	Locus:1.1.1.5000.12 File:"Ingel18221.wiff"	INVYFDESTGGR	R	Y	99,7 %	54,0	29,7	51,1		1 356,64	2	0,013	9,7	47	58
18220-18222_ OuelletteM_20131010	18221_medium	18221_medium	Ingel18221_MGFPeaklist (F052589)	beta tubulin	LinJ.21.2240	beta tubulin	100,0 %	0,0510%	49 735,2	3	3	5	Locus:1.1.1.4918.15 File:"Ingel18221.wiff"	INVYFDESTGGR	R	Y	99,7 %	54,5	30,1	51,7		1 356,67	2	0,034	25	47	58
18220-18222_ OuelletteM_20131010	18221_medium	18221_medium	Ingel18221_MGFPeaklist (F052589)	beta tubulin	LinJ.21.2240	beta tubulin	100,0 %	0,0510%	49 735,2	3	3	5	Locus:1.1.1.4941.11 File:"Ingel18221.wiff"	INVYFDESTGGR	R	Y	99,7 %	56,4	30,2	51,6		1 356,70	2	0,070	52	47	58
18220-18222_ OuelletteM_20131010	18221_medium	18221_medium	Ingel18221_MGFPeaklist (F052589)	beta tubulin	LinJ.21.2240	beta tubulin	100,0 %	0,0510%	49 735,2	3	3	5	Locus:1.1.1.4902.13 File:"Ingel18221.wiff"	INVYFDESTGGR	R	Y	99,7 %	56,5	30,0	51,5		1 356,65	2	0,023	17	47	58
18220-18222_ OuelletteM_20131010	18221_medium	18221_medium	Ingel18221_MGFPeaklist (F052589)	beta tubulin	LinJ.21.2240	beta tubulin	100,0 %	0,0510%	49 735,2	3	3	5	Locus:1.1.1.4901.20 File:"Ingel18221.wiff"	INVYFDESTGGR	R	Y	99,7 %	56,9	30,1	53,1		1 356,67	2	0,035	26	47	58
18220-18222_ OuelletteM_20131010	18221_medium	18221_medium	Ingel18221_MGFPeaklist (F052589)	beta tubulin	LinJ.21.2240	beta tubulin	100,0 %	0,0510%	49 735,2	3	3	5	Locus:1.1.1.4884.9 File:"Ingel18221.wiff"	INVYFDESTGGR	R	Y	99,7 %	57,6	29,3	55,4		1 356,63	2	0,0012	0,87	47	58
18220-18222_ OuelletteM_20131010	18221_medium	18221_medium	Ingel18221_MGFPeaklist (F052589)	beta tubulin	LinJ.21.2240	beta tubulin	100,0 %	0,0510%	49 735,2	3	3	5	Locus:1.1.1.4883.11 File:"Ingel18221.wiff"	INVYFDESTGGR	R	Y	99,7 %	58,2	29,3	56,3		1 356,63	2	0,0012	0,87	47	58
18220-18222_ OuelletteM_20131010	18221_medium	18221_medium	Ingel18221_MGFPeaklist (F052589)	beta tubulin	LinJ.21.2240	beta tubulin	100,0 %	0,0510%	49 735,2	3	3	5	Locus:1.1.1.4868.14 File:"Ingel18221.wiff"	INVYFDESTGGR	R	Y	99,7 %	59,4	29,3	55,7		1 356,63	2	-0,0020	-1,5	47	58
18220-18222_ OuelletteM_20131010	18221_medium	18221_medium	Ingel18221_MGFPeaklist (F052589)	beta tubulin	LinJ.21.2240	beta tubulin	100,0 %	0,0510%	49 735,2	3	3	5	Locus:1.1.1.4876.7 File:"Ingel18221.wiff"	INVYFDESTGGR	R	Y	99,7 %	59,5	29,3	55,5		1 356,63	2	-0,0020	-1,5	47	58
18220-18222_ OuelletteM_20131010	18221_medium	18221_medium	Ingel18221_MGFPeaklist (F052589)	beta tubulin	LinJ.21.2240	beta tubulin	100,0 %	0,0510%	49 735,2	3	3	5	Locus:1.1.1.4867.15 File:"Ingel18221.wiff"	INVYFDESTGGR	R	Y	99,7 %	59,5	29,3	56,3		1 356,63	2	-0,0020	-1,5	47	58
18220-18222_ OuelletteM_20131010	18221_medium	18221_medium	Ingel18221_MGFPeaklist (F052589)	beta tubulin	LinJ.21.2240	beta tubulin	100,0 %	0,0510%	49 735,2	3	3	5	Locus:1.1.1.4894.13 File:"Ingel18221.wiff"	INVYFDESTGGR	R	Y	99,7 %	60,4	29,4	58,5		1 356,63	2	0,0030	2,2	47	58
18220-18222_ OuelletteM_20131010	18221_medium	18221_medium	Ingel18221_MGFPeaklist (F052589)	beta tubulin	LinJ.21.2240	beta tubulin	100,0 %	0,0510%	49 735,2	3	3	5	Locus:1.1.1.4964.13 File:"Ingel18221.wiff"	INVYFDESTGGR	R	Y	99,7 %	60,7	29,3	54,2		1 356,63	2	0,0016	1,2	47	58
18220-18222_ OuelletteM_20131010	18221_medium	18221_medium	Ingel18221_MGFPeaklist (F052589)	beta tubulin	LinJ.21.2240	beta tubulin	100,0 %	0,0510%	49 735,2	3	3	5	Locus:1.1.1.4994.8 File:"Ingel18221.wiff"	INVYFDESTGGR	R	Y	99,7 %	61,1	29,7	53,7		1 356,64	2	0,0094	6,9	47	58
18220-18222_ OuelletteM_20131010	18221_medium	18221_medium	Ingel18221_MGFPeaklist (F052589)	beta tubulin	LinJ.21.2240	beta tubulin	100,0 %	0,0510%	49 735,2	3	3	5	Locus:1.1.1.4893.5 File:"Ingel18221.wiff"	INVYFDESTGGR	R	Y	99,7 %	61,2	30,2	58,4		1 356,67	2	0,039	29	47	58
18220-18222_ OuelletteM_20131010	18221_medium	18221_medium	Ingel18221_MGFPeaklist (F052589)	beta tubulin	LinJ.21.2240	beta tubulin	100,0 %	0,0510%	49 735,2	3	3	5	Locus:1.1.1.4942.12 File:"Ingel18221.wiff"	INVYFDESTGGR	R	Y	99,7 %	61,2	29,9	58,4		1 356,65	2	0,017	12	47	58
18220-18222_ OuelletteM_20131010	18221_medium	18221_medium	Ingel18221_MGFPeaklist (F052589)	beta tubulin	LinJ.21.2240	beta tubulin	100,0 %	0,0510%	49 735,2	3	3	5	Locus:1.1.1.4885.14 File:"Ingel18221.wiff"	INVYFDESTGGR	R	Y	99,7 %	61,8	29,3	59,6		1 356,63	2	-0,0020	-1,5	47	58
18220-18222_ OuelletteM_20131010	18221_medium	18221_medium	Ingel18221_MGFPeaklist (F052589)	beta tubulin	LinJ.21.2240	beta tubulin	100,0 %	0,0510%	49 735,2	3	3	5	Locus:1.1.1.4875.12 File:"Ingel18221.wiff"	INVYFDESTGGR	R	Y	99,7 %	63,5	29,3	59,6		1 356,63	2	-0,0020	-1,5	47	58
18220-18222_ OuelletteM_20131010	18221_medium	18221_medium	Ingel18221_MGFPeaklist (F052589)	beta tubulin	LinJ.21.2240	beta tubulin	100,0 %	0,0510%	49 735,2	3	3	5	Locus:1.1.1.4949.11 File:"Ingel18221.wiff"	INVYFDESTGGR	R	Y	99,7 %	74,4	30,2	65,0		1 356,67	2	0,042	31	47	58
18220-18222_ OuelletteM_20131010	18221_medium	18221_medium	Ingel18221_MGFPeaklist (F052589)	beta tubulin	LinJ.21.2240	beta tubulin	100,0 %	0,0510%	49 735,2	3	3	5	Locus:1.1.1.4950.11 File:"Ingel18221.wiff"	INVYFDESTGGR	R	Y	99,7 %	78,9	29,3	70,2		1 356,63	2	-0,00042	-0,31	47	58
18220-18222_ OuelletteM_20131010	18221_medium	18221_medium	Ingel18221_MGFPeaklist (F052589)	beta tubulin	LinJ.21.2240	beta tubulin	100,0 %	0,0510%	49 735,2	3	3	5	Locus:1.1.1.4982.10 File:"Ingel18221.wiff"	INVYFDESTGGRYVPR	R	A	99,3 %	23,9	30,0	23,9		1 871,91	3	-0,0060	-3,2	47	62
18220-18222_ OuelletteM_20131010	18221_medium	18221_medium	Ingel18221_MGFPeaklist (F052589)	beta tubulin	LinJ.21.2240	beta tubulin	100,0 %	0,0510%	49 735,2	3	3	5	Locus:1.1.1.4948.6 File:"Ingel18221.wiff"	INVYFDESTGGRYVPR	R	A	99,5 %	29,9	30,0	29,9		1 871,91	3	-0,0054	-2,9	47	62
18220-18222_ OuelletteM_20131010	18221_medium	18221_medium	Ingel18221_MGFPeaklist (F052589)	beta tubulin	LinJ.21.2240	beta tubulin	100,0 %	0,0510%	49 735,2	3	3	5	Locus:1.1.1.4928.11 File:"Ingel18221.wiff"	INVYFDESTGGRYVPR	R	A	99,7 %	31,9	30,0	31,9		1 871,92	3	0,0012	0,64	47	62
18220-18222_ OuelletteM_20131010	18221_medium	18221_medium	Ingel18221_MGFPeaklist (F052589)	beta tubulin	LinJ.21.2240	beta tubulin	100,0 %	0,0510%	49 735,2	3	3	5	Locus:1.1.1.4946.10 File:"Ingel18221.wiff"	INVYFDESTGGRYVPR	R	A	99,7 %	33,8	30,0	33,8		1 871,91	3	-0,0054	-2,9	47	62
18220-18222_ OuelletteM_20131010	18221_medium	18221_medium	Ingel18221_MGFPeaklist (F052589)	beta tubulin	LinJ.21.2240	beta tubulin	100,0 %	0,0510%	49 735,2	3	3	5	Locus:1.1.1.4910.15 File:"Ingel18221.wiff"	INVYFDESTGGRYVPR	R	A	99,7 %	38,4	30,0	37,0		1 871,92	3	0,00060	0,32	47	62
18220-18222_ OuelletteM_20131010	18221_medium	18221_medium	Ingel18221_MGFPeaklist (F052589)	beta tubulin	LinJ.21.2240	beta tubulin	100,0 %	0,0510%	49 735,2	3	3	5	Locus:1.1.1.4916.21 File:"Ingel18221.wiff"	INVYFDESTGGRYVPR	R	A	99,7 %	43,2	30,0	42,2		1 871,92	2	-0,00062	-0,33	47	62
18220-18222_ OuelletteM_20131010	18221_medium	18221_medium	Ingel18221_MGFPeaklist (F052589)	beta tubulin	LinJ.21.2240	beta tubulin	100,0 %	0,0510%	49 735,2	3	3	5	Locus:1.1.1.4935.10 File:"Ingel18221.wiff"	INVYFDESTGGRYVPR	R	A	99,7 %	45,6	30,1	45,6		1 871,92	3	0,0039	2,1	47	62
18220-18222_ OuelletteM_20131010	18221_medium	18221_medium	Ingel18221_MGFPeaklist (F052589)	beta tubulin	LinJ.21.2240	beta tubulin	100,0 %	0,0510%	49 735,2	3	3	5	Locus:1.1.1.4926.10 File:"Ingel18221.wiff"	INVYFDESTGGRYVPR	R	A	99,7 %	47,1	30,0	47,1		1 871,92	3	0,0012	0,64	47	62
18220-18222_ OuelletteM_20131010	18221_medium	18221_medium	Ingel18221_MGFPeaklist (F052589)	beta tubulin	LinJ.21.2240	beta tubulin	100,0 %	0,0510%	49 735,2	3	3	5	Locus:1.1.1.4911.10 File:"Ingel18221.wiff"	INVYFDESTGGRYVPR	R	A	99,7 %	47,4	30,0	47,4		1 871,92	3	0,00060	0,32	47	62
18220-18222_ OuelletteM_20131010	18221_medium	18221_medium	Ingel18221_MGFPeaklist (F052589)	beta tubulin	LinJ.21.2240	beta tubulin	100,0 %	0,0510%	49 735,2	3	3	5	Locus:1.1.1.4919.16 File:"Ingel18221.wiff"	INVYFDESTGGRYVPR	R	A	99,7 %	53,3	30,0	49,9		1 871,92	3	0,00060	0,32	47	62
18220-18222_ OuelletteM_20131010	18221_medium	18221_medium	Ingel18221_MGFPeaklist (F052589)	beta tubulin	LinJ.21.2240	beta tubulin	100,0 %	0,0510%	49 735,2	3	3	5	Locus:1.1.1.4914.21 File:"Ingel18221.wiff"	INVYFDESTGGRYVPR	R	A	99,7 %	54,5	30,0	53,8		1 871,92	2	-0,00062	-0,33	47	62
18220-18222_ OuelletteM_20131010	18221_medium	18221_medium	Ingel18221_MGFPeaklist (F052589)	beta tubulin	LinJ.21.2240	beta tubulin	100,0 %	0,0510%	49 735,2	3	3	5	Locus:1.1.1.4913.21 File:"Ingel18221.wiff"	INVYFDESTGGRYVPR	R	A	99,7 %	55,5	30,0	55,5		1 871,92	2	-0,00062	-0,33	47	62
18220-18222_ OuelletteM_20131010	18221_medium	18221_medium	Ingel18221_MGFPeaklist (F052589)	beta tubulin	LinJ.21.2240	beta tubulin	100,0 %	0,0510%	49 735,2	3	3	5	Locus:1.1.1.4912.20 File:"Ingel18221.wiff"	INVYFDESTGGRYVPR	R	A	99,7 %	56,6	30,0	56,6		1 871,92	2	-0,00062	-0,33	47	62
18220-18222_ OuelletteM_20131010	18221_medium	18221_medium	Ingel18221_MGFPeaklist (F052589)	beta tubulin	LinJ.21.2240	beta tubulin	100,0 %	0,0510%	49 735,2	3	3	5	Locus:1.1.1.4914.2 File:"Ingel18221.wiff"	INVYFDESTGGRYVPR	R	A	99,7 %	57,5	30,1	57,5		1 871,91	4	-0,0038	-2,0	47	62
18220-18222_ OuelletteM_20131010	18221_medium	18221_medium	Ingel18221_MGFPeaklist (F052589)	beta tubulin	LinJ.21.2240	beta tubulin	100,0 %	0,0510%	49 735,2	3	3	5	Locus:1.1.1.4918.11 File:"Ingel18221.wiff"	INVYFDESTGGRYVPR	R	A	99,7 %	58,2	30,0	58,2		1 871,92	3	0,00060	0,32	47	62
18220-18222_ OuelletteM_20131010	18221_medium	18221_medium	Ingel18221_MGFPeaklist (F052589)	beta tubulin	LinJ.21.2240	beta tubulin	100,0 %	0,0510%	49 735,2	3	3	5	Locus:1.1.1.4917.21 File:"Ingel18221.wiff"	INVYFDESTGGRYVPR	R	A	99,7 %	61,1	30,0	60,4		1 871,92	2	-0,00062	-0,33	47	62
18220-18222_ OuelletteM_20131010	18221_medium	18221_medium	Ingel18221_MGFPeaklist (F052589)	beta tubulin	LinJ.21.2240	beta tubulin	100,0 %	0,0510%	49 735,2	3	3	5	Locus:1.1.1.4915.21 File:"Ingel18221.wiff"	INVYFDESTGGRYVPR	R	A	99,7 %	63,4	30,0	59,4		1 871,92	2	-0,00062	-0,33	47	62
18220-18222_ OuelletteM_20131010	18221_medium	18221_medium	Ingel18221_MGFPeaklist (F052589)	beta tubulin	LinJ.21.2240	beta tubulin	100,0 %	0,0510%	49 735,2	3	3	5	Locus:1.1.1.4934.8 File:"Ingel18221.wiff"	INVYFDESTGGRYVPR	R	A	99,7 %	74,5	30,0	74,5		1 871,92	3	-0,00030	-0,16	47	62
18220-18222_ OuelletteM_20131010	18221_medium	18221_medium	Ingel18221_MGFPeaklist (F052589)	beta tubulin	LinJ.21.2240	beta tubulin	100,0 %	0,0510%	49 735,2	3	3	5	Locus:1.1.1.4748.17 File:"Ingel18221.wiff"	ISTKEVDEQMLNVQNK	R	N	99,7 %	35,0	30,0	26,7	Oxidation (+16)	1 890,93	3	-0,0025	-1,3	321	336
18220-18222_ OuelletteM_20131010	18221_medium	18221_medium	Ingel18221_MGFPeaklist (F052589)	beta tubulin	LinJ.21.2240	beta tubulin	100,0 %	0,0510%	49 735,2	3	3	5	Locus:1.1.1.4747.19 File:"Ingel18221.wiff"	ISTKEVDEQMLNVQNK	R	N	99,7 %	42,0	30,0	32,1	Oxidation (+16)	1 890,93	3	-0,0025	-1,3	321	336
18220-18222_ OuelletteM_20131010	18221_medium	18221_medium	Ingel18221_MGFPeaklist (F052589)	beta tubulin	LinJ.21.2240	beta tubulin	100,0 %	0,0510%	49 735,2	3	3	5	Locus:1.1.1.5027.20 File:"Ingel18221.wiff"	KEAESCDCLQGFQLSHSLGGGTGSGMGTLLISK	R	L	95,3 %	15,9	27,5	15,9	Carbamidomethyl (+57), Carbamidomethyl (+57), Oxidation (+16)	3 440,59	4	-0,0099	-2,9	122	154
18220-18222_ OuelletteM_20131010	18221_medium	18221_medium	Ingel18221_MGFPeaklist (F052589)	beta tubulin	LinJ.21.2240	beta tubulin	100,0 %	0,0510%	49 735,2	3	3	5	Locus:1.1.1.5022.5 File:"Ingel18221.wiff"	KEAESCDCLQGFQLSHSLGGGTGSGMGTLLISK	R	L	99,6 %	28,4	27,9	28,4	Carbamidomethyl (+57), Carbamidomethyl (+57), Oxidation (+16)	3 440,61	5	0,0060	1,7	122	154
18220-18222_ OuelletteM_20131010	18221_medium	18221_medium	Ingel18221_MGFPeaklist (F052589)	beta tubulin	LinJ.21.2240	beta tubulin	100,0 %	0,0510%	49 735,2	3	3	5	Locus:1.1.1.5021.20 File:"Ingel18221.wiff"	KEAESCDCLQGFQLSHSLGGGTGSGMGTLLISK	R	L	99,7 %	52,8	27,9	52,8	Carbamidomethyl (+57), Carbamidomethyl (+57), Oxidation (+16)	3 440,62	3	0,014	3,9	122	154
18220-18222_ OuelletteM_20131010	18221_medium	18221_medium	Ingel18221_MGFPeaklist (F052589)	beta tubulin	LinJ.21.2240	beta tubulin	100,0 %	0,0510%	49 735,2	3	3	5	Locus:1.1.1.5025.18 File:"Ingel18221.wiff"	KEAESCDCLQGFQLSHSLGGGTGSGMGTLLISK	R	L	99,7 %	58,0	27,5	57,8	Carbamidomethyl (+57), Carbamidomethyl (+57), Oxidation (+16)	3 440,59	4	-0,0099	-2,9	122	154
18220-18222_ OuelletteM_20131010	18221_medium	18221_medium	Ingel18221_MGFPeaklist (F052589)	beta tubulin	LinJ.21.2240	beta tubulin	100,0 %	0,0510%	49 735,2	3	3	5	Locus:1.1.1.5019.17 File:"Ingel18221.wiff"	KEAESCDCLQGFQLSHSLGGGTGSGMGTLLISK	R	L	99,7 %	61,5	27,9	61,5	Carbamidomethyl (+57), Carbamidomethyl (+57), Oxidation (+16)	3 440,62	3	0,014	3,9	122	154
18220-18222_ OuelletteM_20131010	18221_medium	18221_medium	Ingel18221_MGFPeaklist (F052589)	beta tubulin	LinJ.21.2240	beta tubulin	100,0 %	0,0510%	49 735,2	3	3	5	Locus:1.1.1.5017.13 File:"Ingel18221.wiff"	KEAESCDCLQGFQLSHSLGGGTGSGMGTLLISK	R	L	99,7 %	86,5	27,5	86,5	Carbamidomethyl (+57), Carbamidomethyl (+57), Oxidation (+16)	3 440,59	4	-0,0099	-2,9	122	154
18220-18222_ OuelletteM_20131010	18221_medium	18221_medium	Ingel18221_MGFPeaklist (F052589)	beta tubulin	LinJ.21.2240	beta tubulin	100,0 %	0,0510%	49 735,2	3	3	5	Locus:1.1.1.5018.9 File:"Ingel18221.wiff"	KEAESCDCLQGFQLSHSLGGGTGSGMGTLLISK	R	L	99,7 %	92,6	27,5	92,6	Carbamidomethyl (+57), Carbamidomethyl (+57), Oxidation (+16)	3 440,59	4	-0,0099	-2,9	122	154
18220-18222_ OuelletteM_20131010	18221_medium	18221_medium	Ingel18221_MGFPeaklist (F052589)	beta tubulin	LinJ.21.2240	beta tubulin	100,0 %	0,0510%	49 735,2	3	3	5	Locus:1.1.1.5015.2 File:"Ingel18221.wiff"	KLAVNLVPFPR	R	L	99,7 %	41,6	25,0	36,0		1 252,77	3	0,00050	0,40	252	262
18220-18222_ OuelletteM_20131010	18221_medium	18221_medium	Ingel18221_MGFPeaklist (F052589)	beta tubulin	LinJ.21.2240	beta tubulin	100,0 %	0,0510%	49 735,2	3	3	5	Locus:1.1.1.5022.2 File:"Ingel18221.wiff"	KLAVNLVPFPR	R	L	99,7 %	47,0	25,0	44,1		1 252,77	3	0,00050	0,40	252	262
18220-18222_ OuelletteM_20131010	18221_medium	18221_medium	Ingel18221_MGFPeaklist (F052589)	beta tubulin	LinJ.21.2240	beta tubulin	100,0 %	0,0510%	49 735,2	3	3	5	Locus:1.1.1.5044.6 File:"Ingel18221.wiff"	KLAVNLVPFPR	R	L	99,7 %	50,5	26,4	49,8		1 252,74	2	-0,022	-18	252	262
18220-18222_ OuelletteM_20131010	18221_medium	18221_medium	Ingel18221_MGFPeaklist (F052589)	beta tubulin	LinJ.21.2240	beta tubulin	100,0 %	0,0510%	49 735,2	3	3	5	Locus:1.1.1.5014.2 File:"Ingel18221.wiff"	KLAVNLVPFPR	R	L	99,7 %	50,5	25,0	44,6		1 252,77	3	0,00050	0,40	252	262
18220-18222_ OuelletteM_20131010	18221_medium	18221_medium	Ingel18221_MGFPeaklist (F052589)	beta tubulin	LinJ.21.2240	beta tubulin	100,0 %	0,0510%	49 735,2	3	3	5	Locus:1.1.1.5026.5 File:"Ingel18221.wiff"	KLAVNLVPFPR	R	L	99,7 %	52,3	25,0	52,3		1 252,77	2	-0,00062	-0,50	252	262
18220-18222_ OuelletteM_20131010	18221_medium	18221_medium	Ingel18221_MGFPeaklist (F052589)	beta tubulin	LinJ.21.2240	beta tubulin	100,0 %	0,0510%	49 735,2	3	3	5	Locus:1.1.1.5023.2 File:"Ingel18221.wiff"	KLAVNLVPFPR	R	L	99,7 %	62,3	25,0	53,4		1 252,77	3	0,00050	0,40	252	262
18220-18222_ OuelletteM_20131010	18221_medium	18221_medium	Ingel18221_MGFPeaklist (F052589)	beta tubulin	LinJ.21.2240	beta tubulin	100,0 %	0,0510%	49 735,2	3	3	5	Locus:1.1.1.5031.4 File:"Ingel18221.wiff"	KLAVNLVPFPR	R	L	99,7 %	62,3	25,0	61,1		1 252,77	2	-0,00062	-0,50	252	262
18220-18222_ OuelletteM_20131010	18221_medium	18221_medium	Ingel18221_MGFPeaklist (F052589)	beta tubulin	LinJ.21.2240	beta tubulin	100,0 %	0,0510%	49 735,2	3	3	5	Locus:1.1.1.5030.6 File:"Ingel18221.wiff"	KLAVNLVPFPR	R	L	99,7 %	65,0	25,0	62,7		1 252,77	2	-0,00062	-0,50	252	262
18220-18222_ OuelletteM_20131010	18221_medium	18221_medium	Ingel18221_MGFPeaklist (F052589)	beta tubulin	LinJ.21.2240	beta tubulin	100,0 %	0,0510%	49 735,2	3	3	5	Locus:1.1.1.5023.6 File:"Ingel18221.wiff"	KLAVNLVPFPR	R	L	99,7 %	69,8	25,0	69,8		1 252,77	2	-0,00062	-0,50	252	262
18220-18222_ OuelletteM_20131010	18221_medium	18221_medium	Ingel18221_MGFPeaklist (F052589)	beta tubulin	LinJ.21.2240	beta tubulin	100,0 %	0,0510%	49 735,2	3	3	5	Locus:1.1.1.5225.2 File:"Ingel18221.wiff"	LAVNLVPFPR	K	L	99,7 %	40,4	26,4	29,5		1 124,68	2	0,0054	4,8	253	262
18220-18222_ OuelletteM_20131010	18221_medium	18221_medium	Ingel18221_MGFPeaklist (F052589)	beta tubulin	LinJ.21.2240	beta tubulin	100,0 %	0,0510%	49 735,2	3	3	5	Locus:1.1.1.5460.2 File:"Ingel18221.wiff"	LAVNLVPFPR	K	L	99,7 %	37,7	26,7	34,5		1 124,67	2	-0,00082	-0,73	253	262
18220-18222_ OuelletteM_20131010	18221_medium	18221_medium	Ingel18221_MGFPeaklist (F052589)	beta tubulin	LinJ.21.2240	beta tubulin	100,0 %	0,0510%	49 735,2	3	3	5	Locus:1.1.1.5216.3 File:"Ingel18221.wiff"	LAVNLVPFPR	K	L	99,7 %	43,0	26,7	36,3		1 124,67	2	0,0020	1,8	253	262
18220-18222_ OuelletteM_20131010	18221_medium	18221_medium	Ingel18221_MGFPeaklist (F052589)	beta tubulin	LinJ.21.2240	beta tubulin	100,0 %	0,0510%	49 735,2	3	3	5	Locus:1.1.1.5202.3 File:"Ingel18221.wiff"	LAVNLVPFPR	K	L	99,7 %	45,4	26,7	38,1		1 124,67	2	-0,00022	-0,20	253	262
18220-18222_ OuelletteM_20131010	18221_medium	18221_medium	Ingel18221_MGFPeaklist (F052589)	beta tubulin	LinJ.21.2240	beta tubulin	100,0 %	0,0510%	49 735,2	3	3	5	Locus:1.1.1.5278.2 File:"Ingel18221.wiff"	LAVNLVPFPR	K	L	99,7 %	46,7	25,7	41,5		1 124,69	2	0,019	17	253	262
18220-18222_ OuelletteM_20131010	18221_medium	18221_medium	Ingel18221_MGFPeaklist (F052589)	beta tubulin	LinJ.21.2240	beta tubulin	100,0 %	0,0510%	49 735,2	3	3	5	Locus:1.1.1.5267.2 File:"Ingel18221.wiff"	LAVNLVPFPR	K	L	99,7 %	47,0	26,6	44,9		1 124,67	2	0,0026	2,3	253	262
18220-18222_ OuelletteM_20131010	18221_medium	18221_medium	Ingel18221_MGFPeaklist (F052589)	beta tubulin	LinJ.21.2240	beta tubulin	100,0 %	0,0510%	49 735,2	3	3	5	Locus:1.1.1.5189.2 File:"Ingel18221.wiff"	LAVNLVPFPR	K	L	99,7 %	47,4	27,0	44,7		1 124,67	2	-0,0030	-2,7	253	262
18220-18222_ OuelletteM_20131010	18221_medium	18221_medium	Ingel18221_MGFPeaklist (F052589)	beta tubulin	LinJ.21.2240	beta tubulin	100,0 %	0,0510%	49 735,2	3	3	5	Locus:1.1.1.5146.2 File:"Ingel18221.wiff"	LAVNLVPFPR	K	L	99,7 %	50,0	26,7	42,2		1 124,67	2	0,0014	1,2	253	262
18220-18222_ OuelletteM_20131010	18221_medium	18221_medium	Ingel18221_MGFPeaklist (F052589)	beta tubulin	LinJ.21.2240	beta tubulin	100,0 %	0,0510%	49 735,2	3	3	5	Locus:1.1.1.5155.2 File:"Ingel18221.wiff"	LAVNLVPFPR	K	L	99,7 %	50,0	26,7	46,0		1 124,67	2	0,0016	1,4	253	262
18220-18222_ OuelletteM_20131010	18221_medium	18221_medium	Ingel18221_MGFPeaklist (F052589)	beta tubulin	LinJ.21.2240	beta tubulin	100,0 %	0,0510%	49 735,2	3	3	5	Locus:1.1.1.5363.2 File:"Ingel18221.wiff"	LAVNLVPFPR	K	L	99,7 %	50,4	26,7	45,5		1 124,67	2	-0,00062	-0,55	253	262
18220-18222_ OuelletteM_20131010	18221_medium	18221_medium	Ingel18221_MGFPeaklist (F052589)	beta tubulin	LinJ.21.2240	beta tubulin	100,0 %	0,0510%	49 735,2	3	3	5	Locus:1.1.1.5490.2 File:"Ingel18221.wiff"	LAVNLVPFPR	K	L	99,7 %	50,8	26,6	46,3		1 124,67	2	0,0030	2,6	253	262
18220-18222_ OuelletteM_20131010	18221_medium	18221_medium	Ingel18221_MGFPeaklist (F052589)	beta tubulin	LinJ.21.2240	beta tubulin	100,0 %	0,0510%	49 735,2	3	3	5	Locus:1.1.1.5482.2 File:"Ingel18221.wiff"	LAVNLVPFPR	K	L	99,7 %	50,8	26,6	45,6		1 124,67	2	0,0026	2,3	253	262
18220-18222_ OuelletteM_20131010	18221_medium	18221_medium	Ingel18221_MGFPeaklist (F052589)	beta tubulin	LinJ.21.2240	beta tubulin	100,0 %	0,0510%	49 735,2	3	3	5	Locus:1.1.1.5298.3 File:"Ingel18221.wiff"	LAVNLVPFPR	K	L	99,7 %	51,0	26,7	49,0		1 124,67	2	0,00018	0,16	253	262
18220-18222_ OuelletteM_20131010	18221_medium	18221_medium	Ingel18221_MGFPeaklist (F052589)	beta tubulin	LinJ.21.2240	beta tubulin	100,0 %	0,0510%	49 735,2	3	3	5	Locus:1.1.1.5296.2 File:"Ingel18221.wiff"	LAVNLVPFPR	K	L	99,7 %	51,1	26,7	49,5		1 124,67	2	0,00038	0,34	253	262
18220-18222_ OuelletteM_20131010	18221_medium	18221_medium	Ingel18221_MGFPeaklist (F052589)	beta tubulin	LinJ.21.2240	beta tubulin	100,0 %	0,0510%	49 735,2	3	3	5	Locus:1.1.1.5224.2 File:"Ingel18221.wiff"	LAVNLVPFPR	K	L	99,7 %	51,1	26,8	47,0		1 124,67	2	-0,0012	-1,1	253	262
18220-18222_ OuelletteM_20131010	18221_medium	18221_medium	Ingel18221_MGFPeaklist (F052589)	beta tubulin	LinJ.21.2240	beta tubulin	100,0 %	0,0510%	49 735,2	3	3	5	Locus:1.1.1.5118.3 File:"Ingel18221.wiff"	LAVNLVPFPR	K	L	99,7 %	51,1	26,6	47,7		1 124,67	2	0,0026	2,3	253	262
18220-18222_ OuelletteM_20131010	18221_medium	18221_medium	Ingel18221_MGFPeaklist (F052589)	beta tubulin	LinJ.21.2240	beta tubulin	100,0 %	0,0510%	49 735,2	3	3	5	Locus:1.1.1.5325.2 File:"Ingel18221.wiff"	LAVNLVPFPR	K	L	99,7 %	51,3	27,0	47,2		1 124,67	2	-0,0040	-3,6	253	262
18220-18222_ OuelletteM_20131010	18221_medium	18221_medium	Ingel18221_MGFPeaklist (F052589)	beta tubulin	LinJ.21.2240	beta tubulin	100,0 %	0,0510%	49 735,2	3	3	5	Locus:1.1.1.5177.2 File:"Ingel18221.wiff"	LAVNLVPFPR	K	L	99,7 %	51,4	27,8	47,0		1 124,65	2	-0,023	-21	253	262
18220-18222_ OuelletteM_20131010	18221_medium	18221_medium	Ingel18221_MGFPeaklist (F052589)	beta tubulin	LinJ.21.2240	beta tubulin	100,0 %	0,0510%	49 735,2	3	3	5	Locus:1.1.1.5248.3 File:"Ingel18221.wiff"	LAVNLVPFPR	K	L	99,7 %	51,5	26,7	40,7		1 124,67	2	-0,00082	-0,73	253	262
18220-18222_ OuelletteM_20131010	18221_medium	18221_medium	Ingel18221_MGFPeaklist (F052589)	beta tubulin	LinJ.21.2240	beta tubulin	100,0 %	0,0510%	49 735,2	3	3	5	Locus:1.1.1.5091.2 File:"Ingel18221.wiff"	LAVNLVPFPR	K	L	99,7 %	52,1	27,0	45,3		1 124,67	2	-0,0030	-2,7	253	262
18220-18222_ OuelletteM_20131010	18221_medium	18221_medium	Ingel18221_MGFPeaklist (F052589)	beta tubulin	LinJ.21.2240	beta tubulin	100,0 %	0,0510%	49 735,2	3	3	5	Locus:1.1.1.5279.3 File:"Ingel18221.wiff"	LAVNLVPFPR	K	L	99,7 %	52,5	26,3	50,6		1 124,68	2	0,0060	5,3	253	262
18220-18222_ OuelletteM_20131010	18221_medium	18221_medium	Ingel18221_MGFPeaklist (F052589)	beta tubulin	LinJ.21.2240	beta tubulin	100,0 %	0,0510%	49 735,2	3	3	5	Locus:1.1.1.5163.2 File:"Ingel18221.wiff"	LAVNLVPFPR	K	L	99,7 %	52,7	27,8	42,1		1 124,65	2	-0,023	-21	253	262
18220-18222_ OuelletteM_20131010	18221_medium	18221_medium	Ingel18221_MGFPeaklist (F052589)	beta tubulin	LinJ.21.2240	beta tubulin	100,0 %	0,0510%	49 735,2	3	3	5	Locus:1.1.1.5268.3 File:"Ingel18221.wiff"	LAVNLVPFPR	K	L	99,7 %	52,8	26,6	49,6		1 124,67	2	0,0026	2,3	253	262
18220-18222_ OuelletteM_20131010	18221_medium	18221_medium	Ingel18221_MGFPeaklist (F052589)	beta tubulin	LinJ.21.2240	beta tubulin	100,0 %	0,0510%	49 735,2	3	3	5	Locus:1.1.1.5492.3 File:"Ingel18221.wiff"	LAVNLVPFPR	K	L	99,7 %	53,2	26,7	47,4		1 124,67	2	-0,00082	-0,73	253	262
18220-18222_ OuelletteM_20131010	18221_medium	18221_medium	Ingel18221_MGFPeaklist (F052589)	beta tubulin	LinJ.21.2240	beta tubulin	100,0 %	0,0510%	49 735,2	3	3	5	Locus:1.1.1.5099.3 File:"Ingel18221.wiff"	LAVNLVPFPR	K	L	99,7 %	53,8	26,6	48,6		1 124,67	2	0,0026	2,3	253	262
18220-18222_ OuelletteM_20131010	18221_medium	18221_medium	Ingel18221_MGFPeaklist (F052589)	beta tubulin	LinJ.21.2240	beta tubulin	100,0 %	0,0510%	49 735,2	3	3	5	Locus:1.1.1.5066.4 File:"Ingel18221.wiff"	LAVNLVPFPR	K	L	99,7 %	53,8	27,0	44,7		1 124,67	2	-0,0030	-2,7	253	262
18220-18222_ OuelletteM_20131010	18221_medium	18221_medium	Ingel18221_MGFPeaklist (F052589)	beta tubulin	LinJ.21.2240	beta tubulin	100,0 %	0,0510%	49 735,2	3	3	5	Locus:1.1.1.5119.3 File:"Ingel18221.wiff"	LAVNLVPFPR	K	L	99,7 %	53,8	26,6	48,1		1 124,67	2	0,0026	2,3	253	262
18220-18222_ OuelletteM_20131010	18221_medium	18221_medium	Ingel18221_MGFPeaklist (F052589)	beta tubulin	LinJ.21.2240	beta tubulin	100,0 %	0,0510%	49 735,2	3	3	5	Locus:1.1.1.5247.2 File:"Ingel18221.wiff"	LAVNLVPFPR	K	L	99,7 %	54,2	26,7	49,4		1 124,67	2	-0,00082	-0,73	253	262
18220-18222_ OuelletteM_20131010	18221_medium	18221_medium	Ingel18221_MGFPeaklist (F052589)	beta tubulin	LinJ.21.2240	beta tubulin	100,0 %	0,0510%	49 735,2	3	3	5	Locus:1.1.1.5134.3 File:"Ingel18221.wiff"	LAVNLVPFPR	K	L	99,7 %	54,3	26,6	49,1		1 124,67	2	0,0026	2,3	253	262
18220-18222_ OuelletteM_20131010	18221_medium	18221_medium	Ingel18221_MGFPeaklist (F052589)	beta tubulin	LinJ.21.2240	beta tubulin	100,0 %	0,0510%	49 735,2	3	3	5	Locus:1.1.1.5101.3 File:"Ingel18221.wiff"	LAVNLVPFPR	K	L	99,7 %	54,4	26,6	48,4		1 124,67	2	0,0026	2,3	253	262
18220-18222_ OuelletteM_20131010	18221_medium	18221_medium	Ingel18221_MGFPeaklist (F052589)	beta tubulin	LinJ.21.2240	beta tubulin	100,0 %	0,0510%	49 735,2	3	3	5	Locus:1.1.1.5201.2 File:"Ingel18221.wiff"	LAVNLVPFPR	K	L	99,7 %	54,7	26,3	48,9		1 124,68	2	0,0088	7,8	253	262
18220-18222_ OuelletteM_20131010	18221_medium	18221_medium	Ingel18221_MGFPeaklist (F052589)	beta tubulin	LinJ.21.2240	beta tubulin	100,0 %	0,0510%	49 735,2	3	3	5	Locus:1.1.1.5164.2 File:"Ingel18221.wiff"	LAVNLVPFPR	K	L	99,7 %	54,9	27,8	50,2		1 124,65	2	-0,023	-21	253	262
18220-18222_ OuelletteM_20131010	18221_medium	18221_medium	Ingel18221_MGFPeaklist (F052589)	beta tubulin	LinJ.21.2240	beta tubulin	100,0 %	0,0510%	49 735,2	3	3	5	Locus:1.1.1.5135.3 File:"Ingel18221.wiff"	LAVNLVPFPR	K	L	99,7 %	55,0	26,6	55,0		1 124,67	2	0,0026	2,3	253	262
18220-18222_ OuelletteM_20131010	18221_medium	18221_medium	Ingel18221_MGFPeaklist (F052589)	beta tubulin	LinJ.21.2240	beta tubulin	100,0 %	0,0510%	49 735,2	3	3	5	Locus:1.1.1.5221.2 File:"Ingel18221.wiff"	LAVNLVPFPR	K	L	99,7 %	55,2	26,0	48,1		1 124,68	2	0,012	11	253	262
18220-18222_ OuelletteM_20131010	18221_medium	18221_medium	Ingel18221_MGFPeaklist (F052589)	beta tubulin	LinJ.21.2240	beta tubulin	100,0 %	0,0510%	49 735,2	3	3	5	Locus:1.1.1.5151.4 File:"Ingel18221.wiff"	LAVNLVPFPR	K	L	99,7 %	55,2	26,7	52,8		1 124,67	2	-0,00082	-0,73	253	262
18220-18222_ OuelletteM_20131010	18221_medium	18221_medium	Ingel18221_MGFPeaklist (F052589)	beta tubulin	LinJ.21.2240	beta tubulin	100,0 %	0,0510%	49 735,2	3	3	5	Locus:1.1.1.5092.2 File:"Ingel18221.wiff"	LAVNLVPFPR	K	L	99,7 %	55,4	27,0	45,3		1 124,67	2	-0,0028	-2,5	253	262
18220-18222_ OuelletteM_20131010	18221_medium	18221_medium	Ingel18221_MGFPeaklist (F052589)	beta tubulin	LinJ.21.2240	beta tubulin	100,0 %	0,0510%	49 735,2	3	3	5	Locus:1.1.1.5326.3 File:"Ingel18221.wiff"	LAVNLVPFPR	K	L	99,7 %	55,4	26,6	49,7		1 124,67	2	0,0024	2,1	253	262
18220-18222_ OuelletteM_20131010	18221_medium	18221_medium	Ingel18221_MGFPeaklist (F052589)	beta tubulin	LinJ.21.2240	beta tubulin	100,0 %	0,0510%	49 735,2	3	3	5	Locus:1.1.1.5176.2 File:"Ingel18221.wiff"	LAVNLVPFPR	K	L	99,7 %	55,7	27,8	52,9		1 124,65	2	-0,023	-21	253	262
18220-18222_ OuelletteM_20131010	18221_medium	18221_medium	Ingel18221_MGFPeaklist (F052589)	beta tubulin	LinJ.21.2240	beta tubulin	100,0 %	0,0510%	49 735,2	3	3	5	Locus:1.1.1.5109.3 File:"Ingel18221.wiff"	LAVNLVPFPR	K	L	99,7 %	56,0	26,6	50,7		1 124,67	2	0,0024	2,1	253	262
18220-18222_ OuelletteM_20131010	18221_medium	18221_medium	Ingel18221_MGFPeaklist (F052589)	beta tubulin	LinJ.21.2240	beta tubulin	100,0 %	0,0510%	49 735,2	3	3	5	Locus:1.1.1.5100.2 File:"Ingel18221.wiff"	LAVNLVPFPR	K	L	99,7 %	56,2	26,6	45,5		1 124,67	2	0,0026	2,3	253	262
18220-18222_ OuelletteM_20131010	18221_medium	18221_medium	Ingel18221_MGFPeaklist (F052589)	beta tubulin	LinJ.21.2240	beta tubulin	100,0 %	0,0510%	49 735,2	3	3	5	Locus:1.1.1.5075.3 File:"Ingel18221.wiff"	LAVNLVPFPR	K	L	99,7 %	57,0	27,0	49,3		1 124,67	2	-0,0030	-2,7	253	262
18220-18222_ OuelletteM_20131010	18221_medium	18221_medium	Ingel18221_MGFPeaklist (F052589)	beta tubulin	LinJ.21.2240	beta tubulin	100,0 %	0,0510%	49 735,2	3	3	5	Locus:1.1.1.5159.4 File:"Ingel18221.wiff"	LAVNLVPFPR	K	L	99,7 %	57,2	26,7	47,4		1 124,67	2	-0,00022	-0,20	253	262
18220-18222_ OuelletteM_20131010	18221_medium	18221_medium	Ingel18221_MGFPeaklist (F052589)	beta tubulin	LinJ.21.2240	beta tubulin	100,0 %	0,0510%	49 735,2	3	3	5	Locus:1.1.1.5108.2 File:"Ingel18221.wiff"	LAVNLVPFPR	K	L	99,7 %	57,5	26,6	51,4		1 124,67	2	0,0026	2,3	253	262
18220-18222_ OuelletteM_20131010	18221_medium	18221_medium	Ingel18221_MGFPeaklist (F052589)	beta tubulin	LinJ.21.2240	beta tubulin	100,0 %	0,0510%	49 735,2	3	3	5	Locus:1.1.1.5068.2 File:"Ingel18221.wiff"	LAVNLVPFPR	K	L	99,7 %	57,6	27,0	49,5		1 124,67	2	-0,0030	-2,7	253	262
18220-18222_ OuelletteM_20131010	18221_medium	18221_medium	Ingel18221_MGFPeaklist (F052589)	beta tubulin	LinJ.21.2240	beta tubulin	100,0 %	0,0510%	49 735,2	3	3	5	Locus:1.1.1.5127.4 File:"Ingel18221.wiff"	LAVNLVPFPR	K	L	99,7 %	57,8	26,7	52,1		1 124,67	2	-0,00082	-0,73	253	262
18220-18222_ OuelletteM_20131010	18221_medium	18221_medium	Ingel18221_MGFPeaklist (F052589)	beta tubulin	LinJ.21.2240	beta tubulin	100,0 %	0,0510%	49 735,2	3	3	5	Locus:1.1.1.5076.2 File:"Ingel18221.wiff"	LAVNLVPFPR	K	L	99,7 %	58,0	27,0	46,6		1 124,67	2	-0,0030	-2,7	253	262
18220-18222_ OuelletteM_20131010	18221_medium	18221_medium	Ingel18221_MGFPeaklist (F052589)	beta tubulin	LinJ.21.2240	beta tubulin	100,0 %	0,0510%	49 735,2	3	3	5	Locus:1.1.1.5083.3 File:"Ingel18221.wiff"	LAVNLVPFPR	K	L	99,7 %	59,6	27,0	50,3		1 124,67	2	-0,0028	-2,5	253	262
18220-18222_ OuelletteM_20131010	18221_medium	18221_medium	Ingel18221_MGFPeaklist (F052589)	beta tubulin	LinJ.21.2240	beta tubulin	100,0 %	0,0510%	49 735,2	3	3	5	Locus:1.1.1.5190.2 File:"Ingel18221.wiff"	LAVNLVPFPR	K	L	99,7 %	60,1	27,0	54,2		1 124,67	2	-0,0030	-2,7	253	262
18220-18222_ OuelletteM_20131010	18221_medium	18221_medium	Ingel18221_MGFPeaklist (F052589)	beta tubulin	LinJ.21.2240	beta tubulin	100,0 %	0,0510%	49 735,2	3	3	5	Locus:1.1.1.5067.2 File:"Ingel18221.wiff"	LAVNLVPFPR	K	L	99,7 %	60,5	27,0	54,6		1 124,67	2	-0,0030	-2,7	253	262
18220-18222_ OuelletteM_20131010	18221_medium	18221_medium	Ingel18221_MGFPeaklist (F052589)	beta tubulin	LinJ.21.2240	beta tubulin	100,0 %	0,0510%	49 735,2	3	3	5	Locus:1.1.1.5084.3 File:"Ingel18221.wiff"	LAVNLVPFPR	K	L	99,7 %	61,1	27,0	53,9		1 124,67	2	-0,0028	-2,5	253	262
18220-18222_ OuelletteM_20131010	18221_medium	18221_medium	Ingel18221_MGFPeaklist (F052589)	beta tubulin	LinJ.21.2240	beta tubulin	100,0 %	0,0510%	49 735,2	3	3	5	Locus:1.1.1.5126.2 File:"Ingel18221.wiff"	LAVNLVPFPR	K	L	99,7 %	61,2	26,7	54,7		1 124,67	2	-0,00082	-0,73	253	262
18220-18222_ OuelletteM_20131010	18221_medium	18221_medium	Ingel18221_MGFPeaklist (F052589)	beta tubulin	LinJ.21.2240	beta tubulin	100,0 %	0,0510%	49 735,2	3	3	5	Locus:1.1.1.5153.7 File:"Ingel18221.wiff"	LAVNLVPFPRLHFFMMGFAPLTSR	K	G	99,7 %	59,9	27,5	59,9	Oxidation (+16), Oxidation (+16)	2 792,47	4	0,00050	0,18	253	276
18220-18222_ OuelletteM_20131010	18221_medium	18221_medium	Ingel18221_MGFPeaklist (F052589)	beta tubulin	LinJ.21.2240	beta tubulin	100,0 %	0,0510%	49 735,2	3	3	5	Locus:1.1.1.5152.6 File:"Ingel18221.wiff"	LAVNLVPFPRLHFFMMGFAPLTSR	K	G	99,7 %	61,1	27,5	61,1	Oxidation (+16), Oxidation (+16)	2 792,47	4	0,00050	0,18	253	276
18220-18222_ OuelletteM_20131010	18221_medium	18221_medium	Ingel18221_MGFPeaklist (F052589)	beta tubulin	LinJ.21.2240	beta tubulin	100,0 %	0,0510%	49 735,2	3	3	5	Locus:1.1.1.5133.3 File:"Ingel18221.wiff"	LHFFMMGFAPLTSR	R	G	99,5 %	68,5	30,1	10,2	Oxidation (+16)	1 669,81	3	-0,0037	-2,2	263	276
18220-18222_ OuelletteM_20131010	18221_medium	18221_medium	Ingel18221_MGFPeaklist (F052589)	beta tubulin	LinJ.21.2240	beta tubulin	100,0 %	0,0510%	49 735,2	3	3	5	Locus:1.1.1.5138.2 File:"Ingel18221.wiff"	LHFFMMGFAPLTSR	R	G	99,5 %	57,2	30,1	11,2	Oxidation (+16)	1 669,81	3	-0,0037	-2,2	263	276
18220-18222_ OuelletteM_20131010	18221_medium	18221_medium	Ingel18221_MGFPeaklist (F052589)	beta tubulin	LinJ.21.2240	beta tubulin	100,0 %	0,0510%	49 735,2	3	3	5	Locus:1.1.1.5070.7 File:"Ingel18221.wiff"	LHFFMMGFAPLTSR	R	G	99,7 %	34,5	29,7	34,5	Oxidation (+16), Oxidation (+16)	1 685,80	2	-0,0027	-1,6	263	276
18220-18222_ OuelletteM_20131010	18221_medium	18221_medium	Ingel18221_MGFPeaklist (F052589)	beta tubulin	LinJ.21.2240	beta tubulin	100,0 %	0,0510%	49 735,2	3	3	5	Locus:1.1.1.5083.15 File:"Ingel18221.wiff"	LHFFMMGFAPLTSR	R	G	99,7 %	37,8	29,5	37,8	Oxidation (+16), Oxidation (+16)	1 685,79	2	-0,013	-7,7	263	276
18220-18222_ OuelletteM_20131010	18221_medium	18221_medium	Ingel18221_MGFPeaklist (F052589)	beta tubulin	LinJ.21.2240	beta tubulin	100,0 %	0,0510%	49 735,2	3	3	5	Locus:1.1.1.5151.3 File:"Ingel18221.wiff"	LHFFMMGFAPLTSR	R	G	99,7 %	49,0	29,9	41,7		1 653,81	3	-0,0018	-1,1	263	276
18220-18222_ OuelletteM_20131010	18221_medium	18221_medium	Ingel18221_MGFPeaklist (F052589)	beta tubulin	LinJ.21.2240	beta tubulin	100,0 %	0,0510%	49 735,2	3	3	5	Locus:1.1.1.5051.2 File:"Ingel18221.wiff"	LHFFMMGFAPLTSR	R	G	99,7 %	49,5	29,7	38,1	Oxidation (+16), Oxidation (+16)	1 685,81	3	-0,00083	-0,49	263	276
18220-18222_ OuelletteM_20131010	18221_medium	18221_medium	Ingel18221_MGFPeaklist (F052589)	beta tubulin	LinJ.21.2240	beta tubulin	100,0 %	0,0510%	49 735,2	3	3	5	Locus:1.1.1.5043.3 File:"Ingel18221.wiff"	LHFFMMGFAPLTSR	R	G	99,7 %	51,1	29,7	46,5	Oxidation (+16), Oxidation (+16)	1 685,81	3	-0,00083	-0,49	263	276
18220-18222_ OuelletteM_20131010	18221_medium	18221_medium	Ingel18221_MGFPeaklist (F052589)	beta tubulin	LinJ.21.2240	beta tubulin	100,0 %	0,0510%	49 735,2	3	3	5	Locus:1.1.1.5052.2 File:"Ingel18221.wiff"	LHFFMMGFAPLTSR	R	G	99,7 %	53,4	29,7	46,5	Oxidation (+16), Oxidation (+16)	1 685,81	3	-0,00083	-0,49	263	276
18220-18222_ OuelletteM_20131010	18221_medium	18221_medium	Ingel18221_MGFPeaklist (F052589)	beta tubulin	LinJ.21.2240	beta tubulin	100,0 %	0,0510%	49 735,2	3	3	5	Locus:1.1.1.5058.16 File:"Ingel18221.wiff"	LHFFMMGFAPLTSR	R	G	99,7 %	55,8	29,7	55,5	Oxidation (+16), Oxidation (+16)	1 685,80	2	-0,0075	-4,4	263	276
18220-18222_ OuelletteM_20131010	18221_medium	18221_medium	Ingel18221_MGFPeaklist (F052589)	beta tubulin	LinJ.21.2240	beta tubulin	100,0 %	0,0510%	49 735,2	3	3	5	Locus:1.1.1.5057.15 File:"Ingel18221.wiff"	LHFFMMGFAPLTSR	R	G	99,7 %	56,0	29,7	56,0	Oxidation (+16), Oxidation (+16)	1 685,80	2	-0,0075	-4,4	263	276
18220-18222_ OuelletteM_20131010	18221_medium	18221_medium	Ingel18221_MGFPeaklist (F052589)	beta tubulin	LinJ.21.2240	beta tubulin	100,0 %	0,0510%	49 735,2	3	3	5	Locus:1.1.1.5059.2 File:"Ingel18221.wiff"	LHFFMMGFAPLTSR	R	G	99,7 %	57,2	29,7	43,1	Oxidation (+16), Oxidation (+16)	1 685,81	3	-0,00083	-0,49	263	276
18220-18222_ OuelletteM_20131010	18221_medium	18221_medium	Ingel18221_MGFPeaklist (F052589)	beta tubulin	LinJ.21.2240	beta tubulin	100,0 %	0,0510%	49 735,2	3	3	5	Locus:1.1.1.5059.15 File:"Ingel18221.wiff"	LHFFMMGFAPLTSR	R	G	99,7 %	57,3	29,7	57,2	Oxidation (+16), Oxidation (+16)	1 685,80	2	-0,0015	-0,86	263	276
18220-18222_ OuelletteM_20131010	18221_medium	18221_medium	Ingel18221_MGFPeaklist (F052589)	beta tubulin	LinJ.21.2240	beta tubulin	100,0 %	0,0510%	49 735,2	3	3	5	Locus:1.1.1.5071.8 File:"Ingel18221.wiff"	LHFFMMGFAPLTSR	R	G	99,7 %	58,2	29,7	58,2	Oxidation (+16), Oxidation (+16)	1 685,80	2	-0,0027	-1,6	263	276
18220-18222_ OuelletteM_20131010	18221_medium	18221_medium	Ingel18221_MGFPeaklist (F052589)	beta tubulin	LinJ.21.2240	beta tubulin	100,0 %	0,0510%	49 735,2	3	3	5	Locus:1.1.1.5068.5 File:"Ingel18221.wiff"	LHFFMMGFAPLTSR	R	G	99,7 %	58,4	29,7	58,4	Oxidation (+16), Oxidation (+16)	1 685,80	2	-0,0043	-2,5	263	276
18220-18222_ OuelletteM_20131010	18221_medium	18221_medium	Ingel18221_MGFPeaklist (F052589)	beta tubulin	LinJ.21.2240	beta tubulin	100,0 %	0,0510%	49 735,2	3	3	5	Locus:1.1.1.5060.4 File:"Ingel18221.wiff"	LHFFMMGFAPLTSR	R	G	99,7 %	59,1	29,8	48,1	Oxidation (+16), Oxidation (+16)	1 685,81	3	0,0034	2,0	263	276
18220-18222_ OuelletteM_20131010	18221_medium	18221_medium	Ingel18221_MGFPeaklist (F052589)	beta tubulin	LinJ.21.2240	beta tubulin	100,0 %	0,0510%	49 735,2	3	3	5	Locus:1.1.1.5152.2 File:"Ingel18221.wiff"	LHFFMMGFAPLTSR	R	G	99,7 %	61,4	29,9	54,6		1 653,81	3	-0,0018	-1,1	263	276
18220-18222_ OuelletteM_20131010	18221_medium	18221_medium	Ingel18221_MGFPeaklist (F052589)	beta tubulin	LinJ.21.2240	beta tubulin	100,0 %	0,0510%	49 735,2	3	3	5	Locus:1.1.1.5046.14 File:"Ingel18221.wiff"	LHFFMMGFAPLTSR	R	G	99,7 %	61,8	29,7	61,8	Oxidation (+16), Oxidation (+16)	1 685,80	2	-0,0075	-4,4	263	276
18220-18222_ OuelletteM_20131010	18221_medium	18221_medium	Ingel18221_MGFPeaklist (F052589)	beta tubulin	LinJ.21.2240	beta tubulin	100,0 %	0,0510%	49 735,2	3	3	5	Locus:1.1.1.5044.4 File:"Ingel18221.wiff"	LHFFMMGFAPLTSR	R	G	99,7 %	62,7	29,7	52,3	Oxidation (+16), Oxidation (+16)	1 685,81	3	-0,00083	-0,49	263	276
18220-18222_ OuelletteM_20131010	18221_medium	18221_medium	Ingel18221_MGFPeaklist (F052589)	beta tubulin	LinJ.21.2240	beta tubulin	100,0 %	0,0510%	49 735,2	3	3	5	Locus:1.1.1.5048.13 File:"Ingel18221.wiff"	LHFFMMGFAPLTSR	R	G	99,7 %	64,4	29,7	64,4	Oxidation (+16), Oxidation (+16)	1 685,80	2	-0,0075	-4,4	263	276
18220-18222_ OuelletteM_20131010	18221_medium	18221_medium	Ingel18221_MGFPeaklist (F052589)	beta tubulin	LinJ.21.2240	beta tubulin	100,0 %	0,0510%	49 735,2	3	3	5	Locus:1.1.1.5084.15 File:"Ingel18221.wiff"	LHFFMMGFAPLTSR	R	G	99,7 %	66,4	29,5	66,4	Oxidation (+16), Oxidation (+16)	1 685,79	2	-0,017	-10	263	276
18220-18222_ OuelletteM_20131010	18221_medium	18221_medium	Ingel18221_MGFPeaklist (F052589)	beta tubulin	LinJ.21.2240	beta tubulin	100,0 %	0,0510%	49 735,2	3	3	5	Locus:1.1.1.4631.10 File:"Ingel18221.wiff"	LREEYPDR	K	I	96,6 %	25,8	30,2	11,1		1 076,52	2	-0,0017	-1,6	155	162
18220-18222_ OuelletteM_20131010	18221_medium	18221_medium	Ingel18221_MGFPeaklist (F052589)	beta tubulin	LinJ.21.2240	beta tubulin	100,0 %	0,0510%	49 735,2	3	3	5	Locus:1.1.1.4639.8 File:"Ingel18221.wiff"	LREEYPDR	K	I	96,7 %	30,1	30,2	13,6		1 076,53	2	0,0061	5,6	155	162
18220-18222_ OuelletteM_20131010	18221_medium	18221_medium	Ingel18221_MGFPeaklist (F052589)	beta tubulin	LinJ.21.2240	beta tubulin	100,0 %	0,0510%	49 735,2	3	3	5	Locus:1.1.1.4651.12 File:"Ingel18221.wiff"	LREEYPDR	K	I	97,7 %	29,0	30,2	12,6		1 076,53	2	0,0033	3,0	155	162
18220-18222_ OuelletteM_20131010	18221_medium	18221_medium	Ingel18221_MGFPeaklist (F052589)	beta tubulin	LinJ.21.2240	beta tubulin	100,0 %	0,0510%	49 735,2	3	3	5	Locus:1.1.1.4623.6 File:"Ingel18221.wiff"	LREEYPDR	K	I	99,0 %	31,9	30,2	12,9		1 076,52	2	-0,0017	-1,6	155	162
18220-18222_ OuelletteM_20131010	18221_medium	18221_medium	Ingel18221_MGFPeaklist (F052589)	beta tubulin	LinJ.21.2240	beta tubulin	100,0 %	0,0510%	49 735,2	3	3	5	Locus:1.1.1.4647.12 File:"Ingel18221.wiff"	LREEYPDR	K	I	99,0 %	32,3	30,2	13,2		1 076,53	2	0,0027	2,5	155	162
18220-18222_ OuelletteM_20131010	18221_medium	18221_medium	Ingel18221_MGFPeaklist (F052589)	beta tubulin	LinJ.21.2240	beta tubulin	100,0 %	0,0510%	49 735,2	3	3	5	Locus:1.1.1.4655.13 File:"Ingel18221.wiff"	LREEYPDR	K	I	99,0 %	32,4	30,2	15,1		1 076,53	2	0,0033	3,0	155	162
18220-18222_ OuelletteM_20131010	18221_medium	18221_medium	Ingel18221_MGFPeaklist (F052589)	beta tubulin	LinJ.21.2240	beta tubulin	100,0 %	0,0510%	49 735,2	3	3	5	Locus:1.1.1.4614.4 File:"Ingel18221.wiff"	LREEYPDR	K	I	99,0 %	34,1	30,2	13,2		1 076,52	2	-0,0017	-1,6	155	162
18220-18222_ OuelletteM_20131010	18221_medium	18221_medium	Ingel18221_MGFPeaklist (F052589)	beta tubulin	LinJ.21.2240	beta tubulin	100,0 %	0,0510%	49 735,2	3	3	5	Locus:1.1.1.4632.5 File:"Ingel18221.wiff"	LREEYPDR	K	I	99,0 %	34,3	30,2	15,2		1 076,52	2	-0,0017	-1,6	155	162
18220-18222_ OuelletteM_20131010	18221_medium	18221_medium	Ingel18221_MGFPeaklist (F052589)	beta tubulin	LinJ.21.2240	beta tubulin	100,0 %	0,0510%	49 735,2	3	3	5	Locus:1.1.1.4613.4 File:"Ingel18221.wiff"	LREEYPDR	K	I	99,0 %	36,1	30,2	18,2		1 076,52	2	-0,0017	-1,6	155	162
18220-18222_ OuelletteM_20131010	18221_medium	18221_medium	Ingel18221_MGFPeaklist (F052589)	beta tubulin	LinJ.21.2240	beta tubulin	100,0 %	0,0510%	49 735,2	3	3	5	Locus:1.1.1.4624.3 File:"Ingel18221.wiff"	LREEYPDR	K	I	99,0 %	39,8	30,2	15,5		1 076,52	2	-0,0017	-1,6	155	162
18220-18222_ OuelletteM_20131010	18221_medium	18221_medium	Ingel18221_MGFPeaklist (F052589)	beta tubulin	LinJ.21.2240	beta tubulin	100,0 %	0,0510%	49 735,2	3	3	5	Locus:1.1.1.5057.6 File:"Ingel18221.wiff"	LREEYPDRIMMTFSVIPSPR	K	V	98,2 %	38,4	29,5	6,32	Oxidation (+16)	2 452,21	4	-0,0100	-4,1	155	174
18220-18222_ OuelletteM_20131010	18221_medium	18221_medium	Ingel18221_MGFPeaklist (F052589)	beta tubulin	LinJ.21.2240	beta tubulin	100,0 %	0,0510%	49 735,2	3	3	5	Locus:1.1.1.5061.3 File:"Ingel18221.wiff"	LREEYPDRIMMTFSVIPSPR	K	V	99,0 %	50,6	29,5	7,00	Oxidation (+16)	2 452,21	4	-0,0100	-4,1	155	174
18220-18222_ OuelletteM_20131010	18221_medium	18221_medium	Ingel18221_MGFPeaklist (F052589)	beta tubulin	LinJ.21.2240	beta tubulin	100,0 %	0,0510%	49 735,2	3	3	5	Locus:1.1.1.5060.6 File:"Ingel18221.wiff"	LREEYPDRIMMTFSVIPSPR	K	V	99,0 %	50,1	29,5	7,13	Oxidation (+16)	2 452,21	4	-0,0100	-4,1	155	174
18220-18222_ OuelletteM_20131010	18221_medium	18221_medium	Ingel18221_MGFPeaklist (F052589)	beta tubulin	LinJ.21.2240	beta tubulin	100,0 %	0,0510%	49 735,2	3	3	5	Locus:1.1.1.5059.5 File:"Ingel18221.wiff"	LREEYPDRIMMTFSVIPSPR	K	V	99,0 %	50,0	29,5	8,87	Oxidation (+16)	2 452,21	4	-0,0100	-4,1	155	174
18220-18222_ OuelletteM_20131010	18221_medium	18221_medium	Ingel18221_MGFPeaklist (F052589)	beta tubulin	LinJ.21.2240	beta tubulin	100,0 %	0,0510%	49 735,2	3	3	5	Locus:1.1.1.5058.6 File:"Ingel18221.wiff"	LREEYPDRIMMTFSVIPSPR	K	V	99,1 %	56,9	29,5	9,06	Oxidation (+16)	2 452,21	4	-0,0100	-4,1	155	174
18220-18222_ OuelletteM_20131010	18221_medium	18221_medium	Ingel18221_MGFPeaklist (F052589)	beta tubulin	LinJ.21.2240	beta tubulin	100,0 %	0,0510%	49 735,2	3	3	5	Locus:1.1.1.5050.4 File:"Ingel18221.wiff"	LREEYPDRIMMTFSVIPSPR	K	V	99,1 %	47,8	29,6	9,19	Oxidation (+16)	2 452,21	4	-0,0096	-3,9	155	174
18220-18222_ OuelletteM_20131010	18221_medium	18221_medium	Ingel18221_MGFPeaklist (F052589)	beta tubulin	LinJ.21.2240	beta tubulin	100,0 %	0,0510%	49 735,2	3	3	5	Locus:1.1.1.4980.4 File:"Ingel18221.wiff"	LREEYPDRIMMTFSVIPSPR	K	V	99,5 %	33,4	29,6	33,4	Oxidation (+16), Oxidation (+16)	2 468,21	5	-0,014	-5,6	155	174
18220-18222_ OuelletteM_20131010	18221_medium	18221_medium	Ingel18221_MGFPeaklist (F052589)	beta tubulin	LinJ.21.2240	beta tubulin	100,0 %	0,0510%	49 735,2	3	3	5	Locus:1.1.1.5049.4 File:"Ingel18221.wiff"	LREEYPDRIMMTFSVIPSPR	K	V	99,5 %	48,5	29,5	7,58	Oxidation (+16)	2 452,22	4	-0,0040	-1,6	155	174
18220-18222_ OuelletteM_20131010	18221_medium	18221_medium	Ingel18221_MGFPeaklist (F052589)	beta tubulin	LinJ.21.2240	beta tubulin	100,0 %	0,0510%	49 735,2	3	3	5	Locus:1.1.1.4968.8 File:"Ingel18221.wiff"	LREEYPDRIMMTFSVIPSPR	K	V	99,6 %	26,8	29,6	26,8	Oxidation (+16), Oxidation (+16)	2 468,21	4	-0,0057	-2,3	155	174
18220-18222_ OuelletteM_20131010	18221_medium	18221_medium	Ingel18221_MGFPeaklist (F052589)	beta tubulin	LinJ.21.2240	beta tubulin	100,0 %	0,0510%	49 735,2	3	3	5	Locus:1.1.1.4975.16 File:"Ingel18221.wiff"	LREEYPDRIMMTFSVIPSPR	K	V	99,6 %	35,7	29,5	32,3	Oxidation (+16), Oxidation (+16)	2 468,21	3	-0,011	-4,3	155	174
18220-18222_ OuelletteM_20131010	18221_medium	18221_medium	Ingel18221_MGFPeaklist (F052589)	beta tubulin	LinJ.21.2240	beta tubulin	100,0 %	0,0510%	49 735,2	3	3	5	Locus:1.1.1.5054.14 File:"Ingel18221.wiff"	LREEYPDRIMMTFSVIPSPR	K	V	99,6 %	56,1	29,5	10,6	Oxidation (+16)	2 452,22	3	-0,0022	-0,90	155	174
18220-18222_ OuelletteM_20131010	18221_medium	18221_medium	Ingel18221_MGFPeaklist (F052589)	beta tubulin	LinJ.21.2240	beta tubulin	100,0 %	0,0510%	49 735,2	3	3	5	Locus:1.1.1.5052.6 File:"Ingel18221.wiff"	LREEYPDRIMMTFSVIPSPR	K	V	99,6 %	64,7	29,5	10,9	Oxidation (+16)	2 452,22	3	-0,0022	-0,90	155	174
18220-18222_ OuelletteM_20131010	18221_medium	18221_medium	Ingel18221_MGFPeaklist (F052589)	beta tubulin	LinJ.21.2240	beta tubulin	100,0 %	0,0510%	49 735,2	3	3	5	Locus:1.1.1.4975.5 File:"Ingel18221.wiff"	LREEYPDRIMMTFSVIPSPR	K	V	99,7 %	33,7	29,5	33,7	Oxidation (+16), Oxidation (+16)	2 468,21	4	-0,010	-4,1	155	174
18220-18222_ OuelletteM_20131010	18221_medium	18221_medium	Ingel18221_MGFPeaklist (F052589)	beta tubulin	LinJ.21.2240	beta tubulin	100,0 %	0,0510%	49 735,2	3	3	5	Locus:1.1.1.4995.7 File:"Ingel18221.wiff"	LREEYPDRIMMTFSVIPSPR	K	V	99,7 %	29,1	29,5	29,1	Oxidation (+16), Oxidation (+16)	2 468,22	4	0,0011	0,44	155	174
18220-18222_ OuelletteM_20131010	18221_medium	18221_medium	Ingel18221_MGFPeaklist (F052589)	beta tubulin	LinJ.21.2240	beta tubulin	100,0 %	0,0510%	49 735,2	3	3	5	Locus:1.1.1.4969.10 File:"Ingel18221.wiff"	LREEYPDRIMMTFSVIPSPR	K	V	99,7 %	34,0	29,6	33,7	Oxidation (+16), Oxidation (+16)	2 468,21	4	-0,0057	-2,3	155	174
18220-18222_ OuelletteM_20131010	18221_medium	18221_medium	Ingel18221_MGFPeaklist (F052589)	beta tubulin	LinJ.21.2240	beta tubulin	100,0 %	0,0510%	49 735,2	3	3	5	Locus:1.1.1.4994.6 File:"Ingel18221.wiff"	LREEYPDRIMMTFSVIPSPR	K	V	99,7 %	35,4	29,5	35,4	Oxidation (+16), Oxidation (+16)	2 468,22	4	0,0011	0,44	155	174
18220-18222_ OuelletteM_20131010	18221_medium	18221_medium	Ingel18221_MGFPeaklist (F052589)	beta tubulin	LinJ.21.2240	beta tubulin	100,0 %	0,0510%	49 735,2	3	3	5	Locus:1.1.1.5127.5 File:"Ingel18221.wiff"	LREEYPDRIMMTFSVIPSPR	K	V	99,7 %	36,3	29,4	36,3		2 436,23	4	0,00093	0,38	155	174
18220-18222_ OuelletteM_20131010	18221_medium	18221_medium	Ingel18221_MGFPeaklist (F052589)	beta tubulin	LinJ.21.2240	beta tubulin	100,0 %	0,0510%	49 735,2	3	3	5	Locus:1.1.1.5128.5 File:"Ingel18221.wiff"	LREEYPDRIMMTFSVIPSPR	K	V	99,7 %	41,6	29,4	40,2		2 436,23	4	0,00093	0,38	155	174
18220-18222_ OuelletteM_20131010	18221_medium	18221_medium	Ingel18221_MGFPeaklist (F052589)	beta tubulin	LinJ.21.2240	beta tubulin	100,0 %	0,0510%	49 735,2	3	3	5	Locus:1.1.1.4982.3 File:"Ingel18221.wiff"	LREEYPDRIMMTFSVIPSPR	K	V	99,7 %	45,5	29,6	45,5	Oxidation (+16), Oxidation (+16)	2 468,21	5	-0,014	-5,6	155	174
18220-18222_ OuelletteM_20131010	18221_medium	18221_medium	Ingel18221_MGFPeaklist (F052589)	beta tubulin	LinJ.21.2240	beta tubulin	100,0 %	0,0510%	49 735,2	3	3	5	Locus:1.1.1.4980.18 File:"Ingel18221.wiff"	LREEYPDRIMMTFSVIPSPR	K	V	99,7 %	47,0	29,5	47,0	Oxidation (+16), Oxidation (+16)	2 468,21	3	-0,011	-4,3	155	174
18220-18222_ OuelletteM_20131010	18221_medium	18221_medium	Ingel18221_MGFPeaklist (F052589)	beta tubulin	LinJ.21.2240	beta tubulin	100,0 %	0,0510%	49 735,2	3	3	5	Locus:1.1.1.4977.16 File:"Ingel18221.wiff"	LREEYPDRIMMTFSVIPSPR	K	V	99,7 %	48,6	29,5	48,6	Oxidation (+16), Oxidation (+16)	2 468,21	3	-0,011	-4,3	155	174
18220-18222_ OuelletteM_20131010	18221_medium	18221_medium	Ingel18221_MGFPeaklist (F052589)	beta tubulin	LinJ.21.2240	beta tubulin	100,0 %	0,0510%	49 735,2	3	3	5	Locus:1.1.1.4986.6 File:"Ingel18221.wiff"	LREEYPDRIMMTFSVIPSPR	K	V	99,7 %	48,7	29,5	48,7	Oxidation (+16), Oxidation (+16)	2 468,21	4	-0,010	-4,1	155	174
18220-18222_ OuelletteM_20131010	18221_medium	18221_medium	Ingel18221_MGFPeaklist (F052589)	beta tubulin	LinJ.21.2240	beta tubulin	100,0 %	0,0510%	49 735,2	3	3	5	Locus:1.1.1.4985.5 File:"Ingel18221.wiff"	LREEYPDRIMMTFSVIPSPR	K	V	99,7 %	50,1	29,5	50,1	Oxidation (+16), Oxidation (+16)	2 468,21	4	-0,010	-4,1	155	174
18220-18222_ OuelletteM_20131010	18221_medium	18221_medium	Ingel18221_MGFPeaklist (F052589)	beta tubulin	LinJ.21.2240	beta tubulin	100,0 %	0,0510%	49 735,2	3	3	5	Locus:1.1.1.4977.5 File:"Ingel18221.wiff"	LREEYPDRIMMTFSVIPSPR	K	V	99,7 %	52,5	29,5	52,5	Oxidation (+16), Oxidation (+16)	2 468,21	4	-0,010	-4,1	155	174
18220-18222_ OuelletteM_20131010	18221_medium	18221_medium	Ingel18221_MGFPeaklist (F052589)	beta tubulin	LinJ.21.2240	beta tubulin	100,0 %	0,0510%	49 735,2	3	3	5	Locus:1.1.1.4982.19 File:"Ingel18221.wiff"	LREEYPDRIMMTFSVIPSPR	K	V	99,7 %	53,5	29,5	53,5	Oxidation (+16), Oxidation (+16)	2 468,21	3	-0,011	-4,3	155	174
18220-18222_ OuelletteM_20131010	18221_medium	18221_medium	Ingel18221_MGFPeaklist (F052589)	beta tubulin	LinJ.21.2240	beta tubulin	100,0 %	0,0510%	49 735,2	3	3	5	Locus:1.1.1.4980.19 File:"Ingel18221.wiff"	LREEYPDRIMMTFSVIPSPR	K	V	99,7 %	76,9	29,5	76,4	Oxidation (+16), Oxidation (+16)	2 468,21	3	-0,011	-4,3	155	174
18220-18222_ OuelletteM_20131010	18221_medium	18221_medium	Ingel18221_MGFPeaklist (F052589)	beta tubulin	LinJ.21.2240	beta tubulin	100,0 %	0,0510%	49 735,2	3	3	5	Locus:1.1.1.4979.15 File:"Ingel18221.wiff"	LREEYPDRIMMTFSVIPSPR	K	V	99,7 %	83,1	29,5	83,1	Oxidation (+16), Oxidation (+16)	2 468,21	3	-0,011	-4,3	155	174
18220-18222_ OuelletteM_20131010	18221_medium	18221_medium	Ingel18221_MGFPeaklist (F052589)	beta tubulin	LinJ.21.2240	beta tubulin	100,0 %	0,0510%	49 735,2	3	3	5	Locus:1.1.1.5154.6 File:"Ingel18221.wiff"	LTTPTFGDLNHLVAAVMSGVTCCLR	K	F	98,4 %	38,8	29,2	32,6	Oxidation (+16), Carbamidomethyl (+57), Carbamidomethyl (+57)	2 748,37	4	0,032	12	217	241
18220-18222_ OuelletteM_20131010	18221_medium	18221_medium	Ingel18221_MGFPeaklist (F052589)	beta tubulin	LinJ.21.2240	beta tubulin	100,0 %	0,0510%	49 735,2	3	3	5	Locus:1.1.1.4737.20 File:"Ingel18221.wiff"	MREIVSCQAGQCGNQIGSK	-	F	99,7 %	37,6	29,5	37,6	Carbamidomethyl (+57), Carbamidomethyl (+57)	2 121,99	3	0,016	7,7	1	19
18220-18222_ OuelletteM_20131010	18221_medium	18221_medium	Ingel18221_MGFPeaklist (F052589)	beta tubulin	LinJ.21.2240	beta tubulin	100,0 %	0,0510%	49 735,2	3	3	5	Locus:1.1.1.4734.19 File:"Ingel18221.wiff"	MREIVSCQAGQCGNQIGSK	-	F	99,7 %	39,4	29,5	39,4	Carbamidomethyl (+57), Carbamidomethyl (+57)	2 121,99	3	0,016	7,7	1	19
18220-18222_ OuelletteM_20131010	18221_medium	18221_medium	Ingel18221_MGFPeaklist (F052589)	beta tubulin	LinJ.21.2240	beta tubulin	100,0 %	0,0510%	49 735,2	3	3	5	Locus:1.1.1.4693.10 File:"Ingel18221.wiff"	MREIVSCQAGQCGNQIGSK	-	F	99,7 %	43,5	28,7	37,3	Oxidation (+16), Carbamidomethyl (+57), Carbamidomethyl (+57)	2 137,97	4	0,0024	1,1	1	19
18220-18222_ OuelletteM_20131010	18221_medium	18221_medium	Ingel18221_MGFPeaklist (F052589)	beta tubulin	LinJ.21.2240	beta tubulin	100,0 %	0,0510%	49 735,2	3	3	5	Locus:1.1.1.4689.20 File:"Ingel18221.wiff"	MREIVSCQAGQCGNQIGSK	-	F	99,7 %	60,8	28,5	60,4	Oxidation (+16), Carbamidomethyl (+57), Carbamidomethyl (+57)	2 137,97	3	-0,0012	-0,58	1	19
18220-18222_ OuelletteM_20131010	18221_medium	18221_medium	Ingel18221_MGFPeaklist (F052589)	beta tubulin	LinJ.21.2240	beta tubulin	100,0 %	0,0510%	49 735,2	3	3	5	Locus:1.1.1.4690.19 File:"Ingel18221.wiff"	MREIVSCQAGQCGNQIGSK	-	F	99,7 %	62,0	28,5	60,0	Oxidation (+16), Carbamidomethyl (+57), Carbamidomethyl (+57)	2 137,97	3	-0,0012	-0,58	1	19
18220-18222_ OuelletteM_20131010	18221_medium	18221_medium	Ingel18221_MGFPeaklist (F052589)	beta tubulin	LinJ.21.2240	beta tubulin	100,0 %	0,0510%	49 735,2	3	3	5	Locus:1.1.1.4921.16 File:"Ingel18221.wiff"	MSATFIGNNTCIQEMFRR	K	V	99,5 %	22,2	28,3	22,2	Oxidation (+16), Carbamidomethyl (+57), Oxidation (+16)	2 207,00	3	0,0031	1,4	363	380
18220-18222_ OuelletteM_20131010	18221_medium	18221_medium	Ingel18221_MGFPeaklist (F052589)	beta tubulin	LinJ.21.2240	beta tubulin	100,0 %	0,0510%	49 735,2	3	3	5	Locus:1.1.1.4922.13 File:"Ingel18221.wiff"	MSATFIGNNTCIQEMFRR	K	V	99,6 %	28,6	28,3	28,6	Oxidation (+16), Carbamidomethyl (+57), Oxidation (+16)	2 207,00	3	0,0031	1,4	363	380
18220-18222_ OuelletteM_20131010	18221_medium	18221_medium	Ingel18221_MGFPeaklist (F052589)	beta tubulin	LinJ.21.2240	beta tubulin	100,0 %	0,0510%	49 735,2	3	3	5	Locus:1.1.1.5135.13 File:"Ingel18221.wiff"	NSSYFIEWIPNNIK	K	S	99,7 %	70,1	29,9	67,8		1 723,85	2	-0,0045	-2,6	337	350
18220-18222_ OuelletteM_20131010	18221_medium	18221_medium	Ingel18221_MGFPeaklist (F052589)	beta tubulin	LinJ.21.2240	beta tubulin	100,0 %	0,0510%	49 735,2	3	3	5	Locus:1.1.1.5136.14 File:"Ingel18221.wiff"	NSSYFIEWIPNNIK	K	S	99,7 %	70,4	29,9	68,2		1 723,85	2	-0,0045	-2,6	337	350
18220-18222_ OuelletteM_20131010	18221_medium	18221_medium	Ingel18221_MGFPeaklist (F052589)	beta tubulin	LinJ.21.2240	beta tubulin	100,0 %	0,0510%	49 735,2	3	3	5	Locus:1.1.1.4681.18 File:"Ingel18221.wiff"	REIVSCQAGQCGNQIGSK	M	F	95,9 %	40,5	29,7	5,17	Carbamidomethyl (+57), Deamidated (+1), Carbamidomethyl (+57)	1 991,94	3	0,021	11	2	19
18220-18222_ OuelletteM_20131010	18221_medium	18221_medium	Ingel18221_MGFPeaklist (F052589)	beta tubulin	LinJ.21.2240	beta tubulin	100,0 %	0,0510%	49 735,2	3	3	5	Locus:1.1.1.4684.21 File:"Ingel18221.wiff"	REIVSCQAGQCGNQIGSK	M	F	99,6 %	23,1	29,5	23,1	Carbamidomethyl (+57), Carbamidomethyl (+57)	1 990,93	3	0,0015	0,74	2	19
18220-18222_ OuelletteM_20131010	18221_medium	18221_medium	Ingel18221_MGFPeaklist (F052589)	beta tubulin	LinJ.21.2240	beta tubulin	100,0 %	0,0510%	49 735,2	3	3	5	Locus:1.1.1.4683.19 File:"Ingel18221.wiff"	REIVSCQAGQCGNQIGSK	M	F	99,7 %	56,3	29,5	40,2	Carbamidomethyl (+57), Carbamidomethyl (+57)	1 990,93	3	0,0015	0,74	2	19
18220-18222_ OuelletteM_20131010	18221_medium	18221_medium	Ingel18221_MGFPeaklist (F052589)	beta tubulin	LinJ.21.2240	beta tubulin	100,0 %	0,0510%	49 735,2	3	3	5	Locus:1.1.1.4815.5 File:"Ingel18221.wiff"	RVGEQFTGMFR	R	R	96,5 %	25,1	30,2	11,1	Oxidation (+16)	1 342,64	3	-0,0012	-0,90	380	390
18220-18222_ OuelletteM_20131010	18221_medium	18221_medium	Ingel18221_MGFPeaklist (F052589)	beta tubulin	LinJ.21.2240	beta tubulin	100,0 %	0,0510%	49 735,2	3	3	5	Locus:1.1.1.4832.5 File:"Ingel18221.wiff"	RVGEQFTGMFR	R	R	97,4 %	31,4	30,5	25,3	Oxidation (+16)	1 342,66	3	0,012	9,1	380	390
18220-18222_ OuelletteM_20131010	18221_medium	18221_medium	Ingel18221_MGFPeaklist (F052589)	beta tubulin	LinJ.21.2240	beta tubulin	100,0 %	0,0510%	49 735,2	3	3	5	Locus:1.1.1.4803.20 File:"Ingel18221.wiff"	RVGEQFTGMFR	R	R	98,6 %	34,7	30,2	11,2	Oxidation (+16)	1 342,64	2	-0,0046	-3,5	380	390
18220-18222_ OuelletteM_20131010	18221_medium	18221_medium	Ingel18221_MGFPeaklist (F052589)	beta tubulin	LinJ.21.2240	beta tubulin	100,0 %	0,0510%	49 735,2	3	3	5	Locus:1.1.1.4816.3 File:"Ingel18221.wiff"	RVGEQFTGMFR	R	R	98,8 %	28,0	30,2	14,2	Oxidation (+16)	1 342,64	3	-0,0015	-1,1	380	390
18220-18222_ OuelletteM_20131010	18221_medium	18221_medium	Ingel18221_MGFPeaklist (F052589)	beta tubulin	LinJ.21.2240	beta tubulin	100,0 %	0,0510%	49 735,2	3	3	5	Locus:1.1.1.4805.19 File:"Ingel18221.wiff"	RVGEQFTGMFR	R	R	99,1 %	31,0	30,2	17,4	Oxidation (+16)	1 342,64	2	-0,0046	-3,5	380	390
18220-18222_ OuelletteM_20131010	18221_medium	18221_medium	Ingel18221_MGFPeaklist (F052589)	beta tubulin	LinJ.21.2240	beta tubulin	100,0 %	0,0510%	49 735,2	3	3	5	Locus:1.1.1.4824.3 File:"Ingel18221.wiff"	RVGEQFTGMFR	R	R	99,5 %	33,6	30,4	17,3	Oxidation (+16)	1 342,65	3	0,0027	2,0	380	390
18220-18222_ OuelletteM_20131010	18221_medium	18221_medium	Ingel18221_MGFPeaklist (F052589)	beta tubulin	LinJ.21.2240	beta tubulin	100,0 %	0,0510%	49 735,2	3	3	5	Locus:1.1.1.4823.5 File:"Ingel18221.wiff"	RVGEQFTGMFR	R	R	99,7 %	33,8	30,4	21,4	Oxidation (+16)	1 342,65	3	0,0027	2,0	380	390
18220-18222_ OuelletteM_20131010	18221_medium	18221_medium	Ingel18221_MGFPeaklist (F052589)	beta tubulin	LinJ.21.2240	beta tubulin	100,0 %	0,0510%	49 735,2	3	3	5	Locus:1.1.1.4763.9 File:"Ingel18221.wiff"	RVGEQFTGMFRR	R	K	97,7 %	25,3	30,2	14,2	Oxidation (+16)	1 498,75	3	-0,0012	-0,81	380	391
18220-18222_ OuelletteM_20131010	18221_medium	18221_medium	Ingel18221_MGFPeaklist (F052589)	beta tubulin	LinJ.21.2240	beta tubulin	100,0 %	0,0510%	49 735,2	3	3	5	Locus:1.1.1.4764.8 File:"Ingel18221.wiff"	RVGEQFTGMFRR	R	K	99,7 %	32,8	30,2	30,0	Oxidation (+16)	1 498,75	3	-0,0012	-0,81	380	391
18220-18222_ OuelletteM_20131010	18221_medium	18221_medium	Ingel18221_MGFPeaklist (F052589)	beta tubulin	LinJ.21.2240	beta tubulin	100,0 %	0,0510%	49 735,2	3	3	5	Locus:1.1.1.4771.7 File:"Ingel18221.wiff"	RVGEQFTGMFRR	R	K	99,7 %	43,7	30,2	38,7	Oxidation (+16)	1 498,75	3	-0,0012	-0,81	380	391
18220-18222_ OuelletteM_20131010	18221_medium	18221_medium	Ingel18221_MGFPeaklist (F052589)	beta tubulin	LinJ.21.2240	beta tubulin	100,0 %	0,0510%	49 735,2	3	3	5	Locus:1.1.1.4772.8 File:"Ingel18221.wiff"	RVGEQFTGMFRR	R	K	99,7 %	44,0	30,2	34,6	Oxidation (+16)	1 498,75	3	-0,0012	-0,81	380	391
18220-18222_ OuelletteM_20131010	18221_medium	18221_medium	Ingel18221_MGFPeaklist (F052589)	beta tubulin	LinJ.21.2240	beta tubulin	100,0 %	0,0510%	49 735,2	3	3	5	Locus:1.1.1.4829.7 File:"Ingel18221.wiff"	SSICDIPPK	K	G	97,7 %	26,6	30,7	13,5	Carbamidomethyl (+57)	1 015,50	2	-0,0016	-1,6	351	359
18220-18222_ OuelletteM_20131010	18221_medium	18221_medium	Ingel18221_MGFPeaklist (F052589)	beta tubulin	LinJ.21.2240	beta tubulin	100,0 %	0,0510%	49 735,2	3	3	5	Locus:1.1.1.4702.7 File:"Ingel18221.wiff"	SSICDIPPK	K	G	99,7 %	51,3	30,7	21,7	Carbamidomethyl (+57)	1 015,50	2	0,0012	1,2	351	359
18220-18222_ OuelletteM_20131010	18221_medium	18221_medium	Ingel18221_MGFPeaklist (F052589)	beta tubulin	LinJ.21.2240	beta tubulin	100,0 %	0,0510%	49 735,2	3	3	5	Locus:1.1.1.4789.10 File:"Ingel18221.wiff"	SSICDIPPK	K	G	99,7 %	53,4	30,8	35,7	Carbamidomethyl (+57)	1 015,51	2	0,0076	7,5	351	359
18220-18222_ OuelletteM_20131010	18221_medium	18221_medium	Ingel18221_MGFPeaklist (F052589)	beta tubulin	LinJ.21.2240	beta tubulin	100,0 %	0,0510%	49 735,2	3	3	5	Locus:1.1.1.4742.7 File:"Ingel18221.wiff"	SSICDIPPK	K	G	99,7 %	56,6	30,7	43,3	Carbamidomethyl (+57)	1 015,50	2	0,0012	1,2	351	359
18220-18222_ OuelletteM_20131010	18221_medium	18221_medium	Ingel18221_MGFPeaklist (F052589)	beta tubulin	LinJ.21.2240	beta tubulin	100,0 %	0,0510%	49 735,2	3	3	5	Locus:1.1.1.4805.7 File:"Ingel18221.wiff"	SSICDIPPK	K	G	99,7 %	56,6	30,8	34,6	Carbamidomethyl (+57)	1 015,51	2	0,0046	4,5	351	359
18220-18222_ OuelletteM_20131010	18221_medium	18221_medium	Ingel18221_MGFPeaklist (F052589)	beta tubulin	LinJ.21.2240	beta tubulin	100,0 %	0,0510%	49 735,2	3	3	5	Locus:1.1.1.4749.12 File:"Ingel18221.wiff"	SSICDIPPK	K	G	99,7 %	59,4	30,7	41,6	Carbamidomethyl (+57)	1 015,50	2	0,0012	1,2	351	359
18220-18222_ OuelletteM_20131010	18221_medium	18221_medium	Ingel18221_MGFPeaklist (F052589)	beta tubulin	LinJ.21.2240	beta tubulin	100,0 %	0,0510%	49 735,2	3	3	5	Locus:1.1.1.4774.10 File:"Ingel18221.wiff"	SSICDIPPK	K	G	99,7 %	59,7	30,7	47,1	Carbamidomethyl (+57)	1 015,50	2	-0,0014	-1,4	351	359
18220-18222_ OuelletteM_20131010	18221_medium	18221_medium	Ingel18221_MGFPeaklist (F052589)	beta tubulin	LinJ.21.2240	beta tubulin	100,0 %	0,0510%	49 735,2	3	3	5	Locus:1.1.1.4773.12 File:"Ingel18221.wiff"	SSICDIPPK	K	G	99,7 %	60,7	30,7	51,6	Carbamidomethyl (+57)	1 015,50	2	-0,0014	-1,4	351	359
18220-18222_ OuelletteM_20131010	18221_medium	18221_medium	Ingel18221_MGFPeaklist (F052589)	beta tubulin	LinJ.21.2240	beta tubulin	100,0 %	0,0510%	49 735,2	3	3	5	Locus:1.1.1.4799.7 File:"Ingel18221.wiff"	SSICDIPPK	K	G	99,7 %	62,4	30,7	48,7	Carbamidomethyl (+57)	1 015,50	2	0,0014	1,4	351	359
18220-18222_ OuelletteM_20131010	18221_medium	18221_medium	Ingel18221_MGFPeaklist (F052589)	beta tubulin	LinJ.21.2240	beta tubulin	100,0 %	0,0510%	49 735,2	3	3	5	Locus:1.1.1.4813.7 File:"Ingel18221.wiff"	SSICDIPPK	K	G	99,7 %	63,0	30,8	46,6	Carbamidomethyl (+57)	1 015,51	2	0,0046	4,5	351	359
18220-18222_ OuelletteM_20131010	18221_medium	18221_medium	Ingel18221_MGFPeaklist (F052589)	beta tubulin	LinJ.21.2240	beta tubulin	100,0 %	0,0510%	49 735,2	3	3	5	Locus:1.1.1.4701.9 File:"Ingel18221.wiff"	SSICDIPPK	K	G	99,7 %	63,6	30,7	52,4	Carbamidomethyl (+57)	1 015,50	2	-0,0012	-1,2	351	359
18220-18222_ OuelletteM_20131010	18221_medium	18221_medium	Ingel18221_MGFPeaklist (F052589)	beta tubulin	LinJ.21.2240	beta tubulin	100,0 %	0,0510%	49 735,2	3	3	5	Locus:1.1.1.4766.13 File:"Ingel18221.wiff"	SSICDIPPK	K	G	99,7 %	65,8	30,7	55,2	Carbamidomethyl (+57)	1 015,50	2	-0,0014	-1,4	351	359
18220-18222_ OuelletteM_20131010	18221_medium	18221_medium	Ingel18221_MGFPeaklist (F052589)	beta tubulin	LinJ.21.2240	beta tubulin	100,0 %	0,0510%	49 735,2	3	3	5	Locus:1.1.1.4806.5 File:"Ingel18221.wiff"	SSICDIPPK	K	G	99,7 %	66,1	30,8	44,3	Carbamidomethyl (+57)	1 015,51	2	0,0046	4,5	351	359
18220-18222_ OuelletteM_20131010	18221_medium	18221_medium	Ingel18221_MGFPeaklist (F052589)	beta tubulin	LinJ.21.2240	beta tubulin	100,0 %	0,0510%	49 735,2	3	3	5	Locus:1.1.1.4790.10 File:"Ingel18221.wiff"	SSICDIPPK	K	G	99,7 %	66,2	30,8	48,1	Carbamidomethyl (+57)	1 015,51	2	0,0076	7,5	351	359
18220-18222_ OuelletteM_20131010	18221_medium	18221_medium	Ingel18221_MGFPeaklist (F052589)	beta tubulin	LinJ.21.2240	beta tubulin	100,0 %	0,0510%	49 735,2	3	3	5	Locus:1.1.1.4750.9 File:"Ingel18221.wiff"	SSICDIPPK	K	G	99,7 %	66,2	30,7	50,5	Carbamidomethyl (+57)	1 015,50	2	0,0012	1,2	351	359
18220-18222_ OuelletteM_20131010	18221_medium	18221_medium	Ingel18221_MGFPeaklist (F052589)	beta tubulin	LinJ.21.2240	beta tubulin	100,0 %	0,0510%	49 735,2	3	3	5	Locus:1.1.1.4781.12 File:"Ingel18221.wiff"	SSICDIPPK	K	G	99,7 %	66,5	30,8	47,8	Carbamidomethyl (+57)	1 015,51	2	0,0044	4,3	351	359
18220-18222_ OuelletteM_20131010	18221_medium	18221_medium	Ingel18221_MGFPeaklist (F052589)	beta tubulin	LinJ.21.2240	beta tubulin	100,0 %	0,0510%	49 735,2	3	3	5	Locus:1.1.1.4758.7 File:"Ingel18221.wiff"	SSICDIPPK	K	G	99,7 %	67,3	30,7	48,2	Carbamidomethyl (+57)	1 015,50	2	-0,0016	-1,6	351	359
18220-18222_ OuelletteM_20131010	18221_medium	18221_medium	Ingel18221_MGFPeaklist (F052589)	beta tubulin	LinJ.21.2240	beta tubulin	100,0 %	0,0510%	49 735,2	3	3	5	Locus:1.1.1.4765.11 File:"Ingel18221.wiff"	SSICDIPPK	K	G	99,7 %	69,9	30,7	57,1	Carbamidomethyl (+57)	1 015,50	2	-0,0014	-1,4	351	359
18220-18222_ OuelletteM_20131010	18221_medium	18221_medium	Ingel18221_MGFPeaklist (F052589)	beta tubulin	LinJ.21.2240	beta tubulin	100,0 %	0,0510%	49 735,2	3	3	5	Locus:1.1.1.4782.12 File:"Ingel18221.wiff"	SSICDIPPK	K	G	99,7 %	70,3	30,8	49,3	Carbamidomethyl (+57)	1 015,51	2	0,0044	4,3	351	359
18220-18222_ OuelletteM_20131010	18221_medium	18221_medium	Ingel18221_MGFPeaklist (F052589)	beta tubulin	LinJ.21.2240	beta tubulin	100,0 %	0,0510%	49 735,2	3	3	5	Locus:1.1.1.4822.6 File:"Ingel18221.wiff"	SSICDIPPK	K	G	99,7 %	71,7	30,8	57,5	Carbamidomethyl (+57)	1 015,51	2	0,0042	4,1	351	359
18220-18222_ OuelletteM_20131010	18221_medium	18221_medium	Ingel18221_MGFPeaklist (F052589)	beta tubulin	LinJ.21.2240	beta tubulin	100,0 %	0,0510%	49 735,2	3	3	5	Locus:1.1.1.4725.8 File:"Ingel18221.wiff"	SSICDIPPK	K	G	99,7 %	72,2	30,7	51,4	Carbamidomethyl (+57)	1 015,50	2	-0,0012	-1,2	351	359
18220-18222_ OuelletteM_20131010	18221_medium	18221_medium	Ingel18221_MGFPeaklist (F052589)	beta tubulin	LinJ.21.2240	beta tubulin	100,0 %	0,0510%	49 735,2	3	3	5	Locus:1.1.1.4741.6 File:"Ingel18221.wiff"	SSICDIPPK	K	G	99,7 %	76,4	30,8	62,2	Carbamidomethyl (+57)	1 015,50	2	0,0038	3,8	351	359
18220-18222_ OuelletteM_20131010	18221_medium	18221_medium	Ingel18221_MGFPeaklist (F052589)	beta tubulin	LinJ.21.2240	beta tubulin	100,0 %	0,0510%	49 735,2	3	3	5	Locus:1.1.1.4797.10 File:"Ingel18221.wiff"	SSICDIPPK	K	G	99,7 %	77,9	30,7	55,3	Carbamidomethyl (+57)	1 015,50	2	-0,0014	-1,4	351	359
18220-18222_ OuelletteM_20131010	18221_medium	18221_medium	Ingel18221_MGFPeaklist (F052589)	beta tubulin	LinJ.21.2240	beta tubulin	100,0 %	0,0510%	49 735,2	3	3	5	Locus:1.1.1.4821.7 File:"Ingel18221.wiff"	SSICDIPPK	K	G	99,7 %	80,0	30,8	56,8	Carbamidomethyl (+57)	1 015,51	2	0,0042	4,1	351	359
18220-18222_ OuelletteM_20131010	18221_medium	18221_medium	Ingel18221_MGFPeaklist (F052589)	beta tubulin	LinJ.21.2240	beta tubulin	100,0 %	0,0510%	49 735,2	3	3	5	Locus:1.1.1.4709.10 File:"Ingel18221.wiff"	SSICDIPPK	K	G	99,7 %	80,1	30,8	59,2	Carbamidomethyl (+57)	1 015,50	2	0,0038	3,8	351	359
18220-18222_ OuelletteM_20131010	18221_medium	18221_medium	Ingel18221_MGFPeaklist (F052589)	beta tubulin	LinJ.21.2240	beta tubulin	100,0 %	0,0510%	49 735,2	3	3	5	Locus:1.1.1.4735.12 File:"Ingel18221.wiff"	SSICDIPPK	K	G	99,7 %	80,2	30,7	56,8	Carbamidomethyl (+57)	1 015,50	2	0,00081	0,80	351	359
18220-18222_ OuelletteM_20131010	18221_medium	18221_medium	Ingel18221_MGFPeaklist (F052589)	beta tubulin	LinJ.21.2240	beta tubulin	100,0 %	0,0510%	49 735,2	3	3	5	Locus:1.1.1.4814.5 File:"Ingel18221.wiff"	SSICDIPPK	K	G	99,7 %	86,3	30,8	75,0	Carbamidomethyl (+57)	1 015,51	2	0,0046	4,5	351	359
18220-18222_ OuelletteM_20131010	18221_medium	18221_medium	Ingel18221_MGFPeaklist (F052589)	beta tubulin	LinJ.21.2240	beta tubulin	100,0 %	0,0510%	49 735,2	3	3	5	Locus:1.1.1.4717.6 File:"Ingel18221.wiff"	SSICDIPPK	K	G	99,7 %	86,5	30,8	70,2	Carbamidomethyl (+57)	1 015,50	2	0,0038	3,8	351	359
18220-18222_ OuelletteM_20131010	18221_medium	18221_medium	Ingel18221_MGFPeaklist (F052589)	beta tubulin	LinJ.21.2240	beta tubulin	100,0 %	0,0510%	49 735,2	3	3	5	Locus:1.1.1.4733.10 File:"Ingel18221.wiff"	SSICDIPPK	K	G	99,7 %	86,6	30,7	65,6	Carbamidomethyl (+57)	1 015,50	2	0,0012	1,2	351	359
18220-18222_ OuelletteM_20131010	18221_medium	18221_medium	Ingel18221_MGFPeaklist (F052589)	beta tubulin	LinJ.21.2240	beta tubulin	100,0 %	0,0510%	49 735,2	3	3	5	Locus:1.1.1.4718.10 File:"Ingel18221.wiff"	SSICDIPPK	K	G	99,7 %	86,6	30,8	67,9	Carbamidomethyl (+57)	1 015,50	2	0,0038	3,8	351	359
18220-18222_ OuelletteM_20131010	18221_medium	18221_medium	Ingel18221_MGFPeaklist (F052589)	beta tubulin	LinJ.21.2240	beta tubulin	100,0 %	0,0510%	49 735,2	3	3	5	Locus:1.1.1.4726.11 File:"Ingel18221.wiff"	SSICDIPPK	K	G	99,7 %	86,8	30,7	74,7	Carbamidomethyl (+57)	1 015,50	2	0,0012	1,2	351	359
18220-18222_ OuelletteM_20131010	18221_medium	18221_medium	Ingel18221_MGFPeaklist (F052589)	beta tubulin	LinJ.21.2240	beta tubulin	100,0 %	0,0510%	49 735,2	3	3	5	Locus:1.1.1.4757.11 File:"Ingel18221.wiff"	SSICDIPPK	K	G	99,7 %	86,8	30,7	66,0	Carbamidomethyl (+57)	1 015,50	2	-0,0016	-1,6	351	359
18220-18222_ OuelletteM_20131010	18221_medium	18221_medium	Ingel18221_MGFPeaklist (F052589)	beta tubulin	LinJ.21.2240	beta tubulin	100,0 %	0,0510%	49 735,2	3	3	5	Locus:1.1.1.4710.7 File:"Ingel18221.wiff"	SSICDIPPK	K	G	99,7 %	87,1	30,8	65,7	Carbamidomethyl (+57)	1 015,50	2	0,0038	3,8	351	359
18220-18222_ OuelletteM_20131010	18221_medium	18221_medium	Ingel18221_MGFPeaklist (F052589)	beta tubulin	LinJ.21.2240	beta tubulin	100,0 %	0,0510%	49 735,2	3	3	5	Locus:1.1.1.4800.14 File:"Ingel18221.wiff"	SSICDIPPKGLK	K	M	99,3 %	22,7	29,9	19,7	Carbamidomethyl (+57)	1 313,70	2	0,0030	2,3	351	362
18220-18222_ OuelletteM_20131010	18221_medium	18221_medium	Ingel18221_MGFPeaklist (F052589)	beta tubulin	LinJ.21.2240	beta tubulin	100,0 %	0,0510%	49 735,2	3	3	5	Locus:1.1.1.4882.9 File:"Ingel18221.wiff"	SSICDIPPKGLK	K	M	99,3 %	27,0	29,9	18,0	Carbamidomethyl (+57)	1 313,71	2	0,0038	2,9	351	362
18220-18222_ OuelletteM_20131010	18221_medium	18221_medium	Ingel18221_MGFPeaklist (F052589)	beta tubulin	LinJ.21.2240	beta tubulin	100,0 %	0,0510%	49 735,2	3	3	5	Locus:1.1.1.4874.4 File:"Ingel18221.wiff"	SSICDIPPKGLK	K	M	99,7 %	34,7	30,1	23,8	Carbamidomethyl (+57)	1 313,70	2	-0,0024	-1,8	351	362
18220-18222_ OuelletteM_20131010	18221_medium	18221_medium	Ingel18221_MGFPeaklist (F052589)	beta tubulin	LinJ.21.2240	beta tubulin	100,0 %	0,0510%	49 735,2	3	3	5	Locus:1.1.1.4840.2 File:"Ingel18221.wiff"	SSICDIPPKGLK	K	M	99,7 %	39,0	30,2	33,6	Carbamidomethyl (+57)	1 313,69	3	-0,015	-11	351	362
18220-18222_ OuelletteM_20131010	18221_medium	18221_medium	Ingel18221_MGFPeaklist (F052589)	beta tubulin	LinJ.21.2240	beta tubulin	100,0 %	0,0510%	49 735,2	3	3	5	Locus:1.1.1.4795.14 File:"Ingel18221.wiff"	SSICDIPPKGLK	K	M	99,7 %	37,9	30,1	26,4	Carbamidomethyl (+57)	1 313,70	2	-0,0030	-2,3	351	362
18220-18222_ OuelletteM_20131010	18221_medium	18221_medium	Ingel18221_MGFPeaklist (F052589)	beta tubulin	LinJ.21.2240	beta tubulin	100,0 %	0,0510%	49 735,2	3	3	5	Locus:1.1.1.4841.3 File:"Ingel18221.wiff"	SSICDIPPKGLK	K	M	99,7 %	34,9	30,1	34,9	Carbamidomethyl (+57)	1 313,70	3	-0,0052	-3,9	351	362
18220-18222_ OuelletteM_20131010	18221_medium	18221_medium	Ingel18221_MGFPeaklist (F052589)	beta tubulin	LinJ.21.2240	beta tubulin	100,0 %	0,0510%	49 735,2	3	3	5	Locus:1.1.1.4816.2 File:"Ingel18221.wiff"	SSICDIPPKGLK	K	M	99,7 %	41,1	29,9	27,0	Carbamidomethyl (+57)	1 313,70	3	0,0029	2,2	351	362
18220-18222_ OuelletteM_20131010	18221_medium	18221_medium	Ingel18221_MGFPeaklist (F052589)	beta tubulin	LinJ.21.2240	beta tubulin	100,0 %	0,0510%	49 735,2	3	3	5	Locus:1.1.1.4776.4 File:"Ingel18221.wiff"	SSICDIPPKGLK	K	M	99,7 %	40,7	30,0	33,0	Carbamidomethyl (+57)	1 313,70	3	-0,0013	-0,96	351	362
18220-18222_ OuelletteM_20131010	18221_medium	18221_medium	Ingel18221_MGFPeaklist (F052589)	beta tubulin	LinJ.21.2240	beta tubulin	100,0 %	0,0510%	49 735,2	3	3	5	Locus:1.1.1.4832.3 File:"Ingel18221.wiff"	SSICDIPPKGLK	K	M	99,7 %	42,7	30,0	32,2	Carbamidomethyl (+57)	1 313,70	3	0,0020	1,5	351	362
18220-18222_ OuelletteM_20131010	18221_medium	18221_medium	Ingel18221_MGFPeaklist (F052589)	beta tubulin	LinJ.21.2240	beta tubulin	100,0 %	0,0510%	49 735,2	3	3	5	Locus:1.1.1.4833.5 File:"Ingel18221.wiff"	SSICDIPPKGLK	K	M	99,7 %	41,3	30,0	34,8	Carbamidomethyl (+57)	1 313,70	3	-0,0019	-1,4	351	362
18220-18222_ OuelletteM_20131010	18221_medium	18221_medium	Ingel18221_MGFPeaklist (F052589)	beta tubulin	LinJ.21.2240	beta tubulin	100,0 %	0,0510%	49 735,2	3	3	5	Locus:1.1.1.4874.2 File:"Ingel18221.wiff"	SSICDIPPKGLK	K	M	99,7 %	41,7	30,0	35,9	Carbamidomethyl (+57)	1 313,70	3	0,0020	1,5	351	362
18220-18222_ OuelletteM_20131010	18221_medium	18221_medium	Ingel18221_MGFPeaklist (F052589)	beta tubulin	LinJ.21.2240	beta tubulin	100,0 %	0,0510%	49 735,2	3	3	5	Locus:1.1.1.4785.6 File:"Ingel18221.wiff"	SSICDIPPKGLK	K	M	99,7 %	42,2	30,0	42,0	Carbamidomethyl (+57)	1 313,70	3	-0,0013	-0,96	351	362
18220-18222_ OuelletteM_20131010	18221_medium	18221_medium	Ingel18221_MGFPeaklist (F052589)	beta tubulin	LinJ.21.2240	beta tubulin	100,0 %	0,0510%	49 735,2	3	3	5	Locus:1.1.1.4809.5 File:"Ingel18221.wiff"	SSICDIPPKGLK	K	M	99,7 %	44,6	30,0	39,2	Carbamidomethyl (+57)	1 313,70	3	-0,0019	-1,4	351	362
18220-18222_ OuelletteM_20131010	18221_medium	18221_medium	Ingel18221_MGFPeaklist (F052589)	beta tubulin	LinJ.21.2240	beta tubulin	100,0 %	0,0510%	49 735,2	3	3	5	Locus:1.1.1.4808.2 File:"Ingel18221.wiff"	SSICDIPPKGLK	K	M	99,7 %	44,7	30,0	41,4	Carbamidomethyl (+57)	1 313,70	3	-0,0019	-1,4	351	362
18220-18222_ OuelletteM_20131010	18221_medium	18221_medium	Ingel18221_MGFPeaklist (F052589)	beta tubulin	LinJ.21.2240	beta tubulin	100,0 %	0,0510%	49 735,2	3	3	5	Locus:1.1.1.4793.5 File:"Ingel18221.wiff"	SSICDIPPKGLK	K	M	99,7 %	45,0	30,0	39,9	Carbamidomethyl (+57)	1 313,70	3	-0,0016	-1,2	351	362
18220-18222_ OuelletteM_20131010	18221_medium	18221_medium	Ingel18221_MGFPeaklist (F052589)	beta tubulin	LinJ.21.2240	beta tubulin	100,0 %	0,0510%	49 735,2	3	3	5	Locus:1.1.1.4856.3 File:"Ingel18221.wiff"	SSICDIPPKGLK	K	M	99,7 %	48,8	30,0	42,9	Carbamidomethyl (+57)	1 313,70	3	-0,00036	-0,28	351	362
18220-18222_ OuelletteM_20131010	18221_medium	18221_medium	Ingel18221_MGFPeaklist (F052589)	beta tubulin	LinJ.21.2240	beta tubulin	100,0 %	0,0510%	49 735,2	3	3	5	Locus:1.1.1.4865.4 File:"Ingel18221.wiff"	SSICDIPPKGLK	K	M	99,7 %	48,8	29,9	40,9	Carbamidomethyl (+57)	1 313,70	3	0,0029	2,2	351	362
18220-18222_ OuelletteM_20131010	18221_medium	18221_medium	Ingel18221_MGFPeaklist (F052589)	beta tubulin	LinJ.21.2240	beta tubulin	100,0 %	0,0510%	49 735,2	3	3	5	Locus:1.1.1.4793.17 File:"Ingel18221.wiff"	SSICDIPPKGLK	K	M	99,7 %	50,0	30,1	34,5	Carbamidomethyl (+57)	1 313,70	2	-0,0030	-2,3	351	362
18220-18222_ OuelletteM_20131010	18221_medium	18221_medium	Ingel18221_MGFPeaklist (F052589)	beta tubulin	LinJ.21.2240	beta tubulin	100,0 %	0,0510%	49 735,2	3	3	5	Locus:1.1.1.4857.2 File:"Ingel18221.wiff"	SSICDIPPKGLK	K	M	99,7 %	50,5	30,0	48,8	Carbamidomethyl (+57)	1 313,70	3	-0,00036	-0,28	351	362
18220-18222_ OuelletteM_20131010	18221_medium	18221_medium	Ingel18221_MGFPeaklist (F052589)	beta tubulin	LinJ.21.2240	beta tubulin	100,0 %	0,0510%	49 735,2	3	3	5	Locus:1.1.1.4849.11 File:"Ingel18221.wiff"	SSICDIPPKGLK	K	M	99,7 %	51,1	30,1	42,0	Carbamidomethyl (+57)	1 313,70	2	-0,0030	-2,3	351	362
18220-18222_ OuelletteM_20131010	18221_medium	18221_medium	Ingel18221_MGFPeaklist (F052589)	beta tubulin	LinJ.21.2240	beta tubulin	100,0 %	0,0510%	49 735,2	3	3	5	Locus:1.1.1.4817.4 File:"Ingel18221.wiff"	SSICDIPPKGLK	K	M	99,7 %	52,3	29,9	39,7	Carbamidomethyl (+57)	1 313,70	3	0,0029	2,2	351	362
18220-18222_ OuelletteM_20131010	18221_medium	18221_medium	Ingel18221_MGFPeaklist (F052589)	beta tubulin	LinJ.21.2240	beta tubulin	100,0 %	0,0510%	49 735,2	3	3	5	Locus:1.1.1.4872.2 File:"Ingel18221.wiff"	SSICDIPPKGLK	K	M	99,7 %	52,9	29,9	48,1	Carbamidomethyl (+57)	1 313,70	3	0,0029	2,2	351	362
18220-18222_ OuelletteM_20131010	18221_medium	18221_medium	Ingel18221_MGFPeaklist (F052589)	beta tubulin	LinJ.21.2240	beta tubulin	100,0 %	0,0510%	49 735,2	3	3	5	Locus:1.1.1.4777.5 File:"Ingel18221.wiff"	SSICDIPPKGLK	K	M	99,7 %	52,9	30,0	33,8	Carbamidomethyl (+57)	1 313,70	3	-0,0013	-0,96	351	362
18220-18222_ OuelletteM_20131010	18221_medium	18221_medium	Ingel18221_MGFPeaklist (F052589)	beta tubulin	LinJ.21.2240	beta tubulin	100,0 %	0,0510%	49 735,2	3	3	5	Locus:1.1.1.4880.2 File:"Ingel18221.wiff"	SSICDIPPKGLK	K	M	99,7 %	53,2	30,0	43,9	Carbamidomethyl (+57)	1 313,70	3	0,0020	1,5	351	362
18220-18222_ OuelletteM_20131010	18221_medium	18221_medium	Ingel18221_MGFPeaklist (F052589)	beta tubulin	LinJ.21.2240	beta tubulin	100,0 %	0,0510%	49 735,2	3	3	5	Locus:1.1.1.4784.19 File:"Ingel18221.wiff"	SSICDIPPKGLK	K	M	99,7 %	53,2	30,1	44,0	Carbamidomethyl (+57)	1 313,69	2	-0,0096	-7,3	351	362
18220-18222_ OuelletteM_20131010	18221_medium	18221_medium	Ingel18221_MGFPeaklist (F052589)	beta tubulin	LinJ.21.2240	beta tubulin	100,0 %	0,0510%	49 735,2	3	3	5	Locus:1.1.1.4801.6 File:"Ingel18221.wiff"	SSICDIPPKGLK	K	M	99,7 %	53,4	30,0	45,8	Carbamidomethyl (+57)	1 313,70	3	0,0020	1,5	351	362
18220-18222_ OuelletteM_20131010	18221_medium	18221_medium	Ingel18221_MGFPeaklist (F052589)	beta tubulin	LinJ.21.2240	beta tubulin	100,0 %	0,0510%	49 735,2	3	3	5	Locus:1.1.1.4825.7 File:"Ingel18221.wiff"	SSICDIPPKGLK	K	M	99,7 %	54,5	30,0	43,1	Carbamidomethyl (+57)	1 313,70	3	0,0020	1,5	351	362
18220-18222_ OuelletteM_20131010	18221_medium	18221_medium	Ingel18221_MGFPeaklist (F052589)	beta tubulin	LinJ.21.2240	beta tubulin	100,0 %	0,0510%	49 735,2	3	3	5	Locus:1.1.1.4792.3 File:"Ingel18221.wiff"	SSICDIPPKGLK	K	M	99,7 %	56,5	30,0	46,6	Carbamidomethyl (+57)	1 313,70	3	-0,0013	-0,96	351	362
18220-18222_ OuelletteM_20131010	18221_medium	18221_medium	Ingel18221_MGFPeaklist (F052589)	beta tubulin	LinJ.21.2240	beta tubulin	100,0 %	0,0510%	49 735,2	3	3	5	Locus:1.1.1.4864.3 File:"Ingel18221.wiff"	SSICDIPPKGLK	K	M	99,7 %	57,7	29,9	56,3	Carbamidomethyl (+57)	1 313,70	3	0,0029	2,2	351	362
18220-18222_ OuelletteM_20131010	18221_medium	18221_medium	Ingel18221_MGFPeaklist (F052589)	beta tubulin	LinJ.21.2240	beta tubulin	100,0 %	0,0510%	49 735,2	3	3	5	Locus:1.1.1.4848.2 File:"Ingel18221.wiff"	SSICDIPPKGLK	K	M	99,7 %	61,5	30,0	47,9	Carbamidomethyl (+57)	1 313,70	3	0,0023	1,8	351	362
18220-18222_ OuelletteM_20131010	18221_medium	18221_medium	Ingel18221_MGFPeaklist (F052589)	beta tubulin	LinJ.21.2240	beta tubulin	100,0 %	0,0510%	49 735,2	3	3	5	Locus:1.1.1.4800.3 File:"Ingel18221.wiff"	SSICDIPPKGLK	K	M	99,7 %	69,6	30,0	61,3	Carbamidomethyl (+57)	1 313,70	3	0,0020	1,5	351	362
18220-18222_ OuelletteM_20131010	18221_medium	18221_medium	Ingel18221_MGFPeaklist (F052589)	beta tubulin	LinJ.21.2240	beta tubulin	100,0 %	0,0510%	49 735,2	3	3	5	Locus:1.1.1.4824.2 File:"Ingel18221.wiff"	SSICDIPPKGLK	K	M	99,7 %	74,1	30,0	53,8	Carbamidomethyl (+57)	1 313,70	3	0,0020	1,5	351	362
18220-18222_ OuelletteM_20131010	18221_medium	18221_medium	Ingel18221_MGFPeaklist (F052589)	beta tubulin	LinJ.21.2240	beta tubulin	100,0 %	0,0510%	49 735,2	3	3	5	Locus:1.1.1.4914.6 File:"Ingel18221.wiff"	VGEQFTGMFR	R	R	94,5 %	31,3	30,7	28,7	Oxidation (+16)	1 186,61	2	0,065	55	381	390
18220-18222_ OuelletteM_20131010	18221_medium	18221_medium	Ingel18221_MGFPeaklist (F052589)	beta tubulin	LinJ.21.2240	beta tubulin	100,0 %	0,0510%	49 735,2	3	3	5	Locus:1.1.1.4930.9 File:"Ingel18221.wiff"	VGEQFTGMFR	R	R	96,7 %	28,6	30,2	24,6	Oxidation (+16)	1 186,56	2	0,011	9,5	381	390
18220-18222_ OuelletteM_20131010	18221_medium	18221_medium	Ingel18221_MGFPeaklist (F052589)	beta tubulin	LinJ.21.2240	beta tubulin	100,0 %	0,0510%	49 735,2	3	3	5	Locus:1.1.1.4896.13 File:"Ingel18221.wiff"	VGEQFTGMFR	R	R	96,9 %	17,4	30,0	17,4	Oxidation (+16)	1 186,55	2	0,0035	2,9	381	390
18220-18222_ OuelletteM_20131010	18221_medium	18221_medium	Ingel18221_MGFPeaklist (F052589)	beta tubulin	LinJ.21.2240	beta tubulin	100,0 %	0,0510%	49 735,2	3	3	5	Locus:1.1.1.4931.7 File:"Ingel18221.wiff"	VGEQFTGMFR	R	R	98,8 %	38,7	30,2	30,3	Oxidation (+16)	1 186,56	2	0,011	9,5	381	390
18220-18222_ OuelletteM_20131010	18221_medium	18221_medium	Ingel18221_MGFPeaklist (F052589)	beta tubulin	LinJ.21.2240	beta tubulin	100,0 %	0,0510%	49 735,2	3	3	5	Locus:1.1.1.4912.6 File:"Ingel18221.wiff"	VGEQFTGMFR	R	R	99,4 %	25,5	30,0	22,4	Oxidation (+16)	1 186,55	2	0,0035	2,9	381	390
18220-18222_ OuelletteM_20131010	18221_medium	18221_medium	Ingel18221_MGFPeaklist (F052589)	beta tubulin	LinJ.21.2240	beta tubulin	100,0 %	0,0510%	49 735,2	3	3	5	Locus:1.1.1.4885.8 File:"Ingel18221.wiff"	VGEQFTGMFR	R	R	99,7 %	38,1	29,9	31,6	Oxidation (+16)	1 186,54	2	0,00046	0,39	381	390
18220-18222_ OuelletteM_20131010	18221_medium	18221_medium	Ingel18221_MGFPeaklist (F052589)	beta tubulin	LinJ.21.2240	beta tubulin	100,0 %	0,0510%	49 735,2	3	3	5	Locus:1.1.1.4895.10 File:"Ingel18221.wiff"	VGEQFTGMFR	R	R	99,7 %	36,3	30,0	36,3	Oxidation (+16)	1 186,55	2	0,0035	2,9	381	390
18220-18222_ OuelletteM_20131010	18221_medium	18221_medium	Ingel18221_MGFPeaklist (F052589)	beta tubulin	LinJ.21.2240	beta tubulin	100,0 %	0,0510%	49 735,2	3	3	5	Locus:1.1.1.4886.12 File:"Ingel18221.wiff"	VGEQFTGMFR	R	R	99,7 %	43,6	29,9	28,5	Oxidation (+16)	1 186,54	2	0,00046	0,39	381	390
18220-18222_ OuelletteM_20131010	18221_medium	18221_medium	Ingel18221_MGFPeaklist (F052589)	beta tubulin	LinJ.21.2240	beta tubulin	100,0 %	0,0510%	49 735,2	3	3	5	Locus:1.1.1.4906.8 File:"Ingel18221.wiff"	VGEQFTGMFR	R	R	99,7 %	41,7	30,0	37,5	Oxidation (+16)	1 186,55	2	0,0035	2,9	381	390
18220-18222_ OuelletteM_20131010	18221_medium	18221_medium	Ingel18221_MGFPeaklist (F052589)	beta tubulin	LinJ.21.2240	beta tubulin	100,0 %	0,0510%	49 735,2	3	3	5	Locus:1.1.1.4875.6 File:"Ingel18221.wiff"	VGEQFTGMFR	R	R	99,7 %	42,0	29,8	36,3	Oxidation (+16)	1 186,54	2	-0,0015	-1,3	381	390
18220-18222_ OuelletteM_20131010	18221_medium	18221_medium	Ingel18221_MGFPeaklist (F052589)	beta tubulin	LinJ.21.2240	beta tubulin	100,0 %	0,0510%	49 735,2	3	3	5	Locus:1.1.1.4970.6 File:"Ingel18221.wiff"	VGEQFTGMFR	R	R	99,7 %	47,9	29,2	40,3		1 170,55	2	-0,0038	-3,3	381	390
18220-18222_ OuelletteM_20131010	18221_medium	18221_medium	Ingel18221_MGFPeaklist (F052589)	beta tubulin	LinJ.21.2240	beta tubulin	100,0 %	0,0510%	49 735,2	3	3	5	Locus:1.1.1.4847.5 File:"Ingel18221.wiff"	VGEQFTGMFR	R	R	99,7 %	50,5	29,8	43,3	Oxidation (+16)	1 186,54	2	-0,0019	-1,6	381	390
18220-18222_ OuelletteM_20131010	18221_medium	18221_medium	Ingel18221_MGFPeaklist (F052589)	beta tubulin	LinJ.21.2240	beta tubulin	100,0 %	0,0510%	49 735,2	3	3	5	Locus:1.1.1.4903.9 File:"Ingel18221.wiff"	VGEQFTGMFR	R	R	99,7 %	51,7	30,0	43,8	Oxidation (+16)	1 186,55	2	0,0041	3,4	381	390
18220-18222_ OuelletteM_20131010	18221_medium	18221_medium	Ingel18221_MGFPeaklist (F052589)	beta tubulin	LinJ.21.2240	beta tubulin	100,0 %	0,0510%	49 735,2	3	3	5	Locus:1.1.1.4848.10 File:"Ingel18221.wiff"	VGEQFTGMFR	R	R	99,7 %	51,9	29,8	44,5	Oxidation (+16)	1 186,54	2	-0,0019	-1,6	381	390
18220-18222_ OuelletteM_20131010	18221_medium	18221_medium	Ingel18221_MGFPeaklist (F052589)	beta tubulin	LinJ.21.2240	beta tubulin	100,0 %	0,0510%	49 735,2	3	3	5	Locus:1.1.1.4855.8 File:"Ingel18221.wiff"	VGEQFTGMFR	R	R	99,7 %	54,9	29,8	47,2	Oxidation (+16)	1 186,54	2	-0,0019	-1,6	381	390
18220-18222_ OuelletteM_20131010	18221_medium	18221_medium	Ingel18221_MGFPeaklist (F052589)	beta tubulin	LinJ.21.2240	beta tubulin	100,0 %	0,0510%	49 735,2	3	3	5	Locus:1.1.1.4969.5 File:"Ingel18221.wiff"	VGEQFTGMFR	R	R	99,7 %	55,1	29,2	48,5		1 170,55	2	-0,0038	-3,3	381	390
18220-18222_ OuelletteM_20131010	18221_medium	18221_medium	Ingel18221_MGFPeaklist (F052589)	beta tubulin	LinJ.21.2240	beta tubulin	100,0 %	0,0510%	49 735,2	3	3	5	Locus:1.1.1.4840.11 File:"Ingel18221.wiff"	VGEQFTGMFR	R	R	99,7 %	55,2	29,8	49,2	Oxidation (+16)	1 186,54	2	-0,0019	-1,6	381	390
18220-18222_ OuelletteM_20131010	18221_medium	18221_medium	Ingel18221_MGFPeaklist (F052589)	beta tubulin	LinJ.21.2240	beta tubulin	100,0 %	0,0510%	49 735,2	3	3	5	Locus:1.1.1.4839.14 File:"Ingel18221.wiff"	VGEQFTGMFR	R	R	99,7 %	56,2	29,8	50,4	Oxidation (+16)	1 186,54	2	-0,0019	-1,6	381	390
18220-18222_ OuelletteM_20131010	18221_medium	18221_medium	Ingel18221_MGFPeaklist (F052589)	beta tubulin	LinJ.21.2240	beta tubulin	100,0 %	0,0510%	49 735,2	3	3	5	Locus:1.1.1.4872.4 File:"Ingel18221.wiff"	VGEQFTGMFR	R	R	99,7 %	58,2	30,0	53,3	Oxidation (+16)	1 186,55	2	0,0043	3,6	381	390
18220-18222_ OuelletteM_20131010	18221_medium	18221_medium	Ingel18221_MGFPeaklist (F052589)	beta tubulin	LinJ.21.2240	beta tubulin	100,0 %	0,0510%	49 735,2	3	3	5	Locus:1.1.1.4864.11 File:"Ingel18221.wiff"	VGEQFTGMFR	R	R	99,7 %	61,6	29,8	52,6	Oxidation (+16)	1 186,54	2	-0,0021	-1,8	381	390
18220-18222_ OuelletteM_20131010	18221_medium	18221_medium	Ingel18221_MGFPeaklist (F052589)	beta tubulin	LinJ.21.2240	beta tubulin	100,0 %	0,0510%	49 735,2	3	3	5	Locus:1.1.1.4863.11 File:"Ingel18221.wiff"	VGEQFTGMFR	R	R	99,7 %	65,6	29,8	60,2	Oxidation (+16)	1 186,54	2	-0,0017	-1,5	381	390
18220-18222_ OuelletteM_20131010	18221_medium	18221_medium	Ingel18221_MGFPeaklist (F052589)	beta tubulin	LinJ.21.2240	beta tubulin	100,0 %	0,0510%	49 735,2	3	3	5	Locus:1.1.1.4856.13 File:"Ingel18221.wiff"	VGEQFTGMFR	R	R	99,7 %	66,2	29,8	58,8	Oxidation (+16)	1 186,54	2	-0,0017	-1,5	381	390
18220-18222_ OuelletteM_20131010	18221_medium	18221_medium	Ingel18221_MGFPeaklist (F052589)	beta tubulin	LinJ.21.2240	beta tubulin	100,0 %	0,0510%	49 735,2	3	3	5	Locus:1.1.1.4924.2 File:"Ingel18221.wiff"	VGEQFTGMFRR	R	K	98,0 %	30,0	30,0	11,2		1 326,65	3	-0,00050	-0,38	381	391
18220-18222_ OuelletteM_20131010	18221_medium	18221_medium	Ingel18221_MGFPeaklist (F052589)	beta tubulin	LinJ.21.2240	beta tubulin	100,0 %	0,0510%	49 735,2	3	3	5	Locus:1.1.1.4799.4 File:"Ingel18221.wiff"	VGEQFTGMFRR	R	K	99,6 %	35,1	30,2	25,6	Oxidation (+16)	1 342,64	3	-0,0045	-3,4	381	391
18220-18222_ OuelletteM_20131010	18221_medium	18221_medium	Ingel18221_MGFPeaklist (F052589)	beta tubulin	LinJ.21.2240	beta tubulin	100,0 %	0,0510%	49 735,2	3	3	5	Locus:1.1.1.4800.5 File:"Ingel18221.wiff"	VGEQFTGMFRR	R	K	99,7 %	43,6	30,2	25,8	Oxidation (+16)	1 342,64	3	-0,0045	-3,4	381	391
18220-18222_ OuelletteM_20131010	18221_medium	18221_medium	Ingel18221_MGFPeaklist (F052589)	beta tubulin	LinJ.21.2240	beta tubulin	100,0 %	0,0510%	49 735,2	3	3	5	Locus:1.1.1.5136.21 File:"Ingel18221.wiff"	VSDTVVEPYNTTLSVHQLVENSDESMCIDNEALYDICFR	R	T	99,7 %	44,8	25,0	43,0	Oxidation (+16), Carbamidomethyl (+57), Carbamidomethyl (+57)	4 578,03	4	-0,017	-3,6	175	213
18220-18222_ OuelletteM_20131010	18221_medium	18221_medium	Ingel18221_MGFPeaklist (F052589)	beta tubulin	LinJ.21.2240	beta tubulin	100,0 %	0,0510%	49 735,2	3	3	5	Locus:1.1.1.5137.19 File:"Ingel18221.wiff"	VSDTVVEPYNTTLSVHQLVENSDESMCIDNEALYDICFR	R	T	99,7 %	76,2	25,0	76,2	Oxidation (+16), Carbamidomethyl (+57), Carbamidomethyl (+57)	4 578,03	4	-0,017	-3,6	175	213
18220-18222_ OuelletteM_20131010	18221_medium	18221_medium	Ingel18221_MGFPeaklist (F052589)	beta tubulin	LinJ.21.2240	beta tubulin	100,0 %	0,0510%	49 735,2	3	3	5	Locus:1.1.1.5062.3 File:"Ingel18221.wiff"	YLTASALFR	R	G	98,7 %	36,7	29,7	25,8		1 040,57	2	0,0090	8,6	310	318
18220-18222_ OuelletteM_20131010	18221_medium	18221_medium	Ingel18221_MGFPeaklist (F052589)	beta tubulin	LinJ.21.2240	beta tubulin	100,0 %	0,0510%	49 735,2	3	3	5	Locus:1.1.1.5159.3 File:"Ingel18221.wiff"	YLTASALFR	R	G	99,7 %	36,3	29,7	26,1		1 040,57	2	0,0026	2,5	310	318
18220-18222_ OuelletteM_20131010	18221_medium	18221_medium	Ingel18221_MGFPeaklist (F052589)	beta tubulin	LinJ.21.2240	beta tubulin	100,0 %	0,0510%	49 735,2	3	3	5	Locus:1.1.1.5191.2 File:"Ingel18221.wiff"	YLTASALFR	R	G	99,7 %	38,9	29,7	28,7		1 040,57	2	0,0024	2,3	310	318
18220-18222_ OuelletteM_20131010	18221_medium	18221_medium	Ingel18221_MGFPeaklist (F052589)	beta tubulin	LinJ.21.2240	beta tubulin	100,0 %	0,0510%	49 735,2	3	3	5	Locus:1.1.1.5192.2 File:"Ingel18221.wiff"	YLTASALFR	R	G	99,7 %	41,6	29,7	34,7		1 040,57	2	0,0024	2,3	310	318
18220-18222_ OuelletteM_20131010	18221_medium	18221_medium	Ingel18221_MGFPeaklist (F052589)	beta tubulin	LinJ.21.2240	beta tubulin	100,0 %	0,0510%	49 735,2	3	3	5	Locus:1.1.1.5416.2 File:"Ingel18221.wiff"	YLTASALFR	R	G	99,7 %	41,8	29,7	36,8		1 040,57	2	0,0082	7,9	310	318
18220-18222_ OuelletteM_20131010	18221_medium	18221_medium	Ingel18221_MGFPeaklist (F052589)	beta tubulin	LinJ.21.2240	beta tubulin	100,0 %	0,0510%	49 735,2	3	3	5	Locus:1.1.1.5142.2 File:"Ingel18221.wiff"	YLTASALFR	R	G	99,7 %	42,2	29,7	41,8		1 040,57	2	0,0074	7,1	310	318
18220-18222_ OuelletteM_20131010	18221_medium	18221_medium	Ingel18221_MGFPeaklist (F052589)	beta tubulin	LinJ.21.2240	beta tubulin	100,0 %	0,0510%	49 735,2	3	3	5	Locus:1.1.1.5297.2 File:"Ingel18221.wiff"	YLTASALFR	R	G	99,7 %	43,1	29,8	36,7		1 040,57	2	0,00018	0,17	310	318
18220-18222_ OuelletteM_20131010	18221_medium	18221_medium	Ingel18221_MGFPeaklist (F052589)	beta tubulin	LinJ.21.2240	beta tubulin	100,0 %	0,0510%	49 735,2	3	3	5	Locus:1.1.1.5387.2 File:"Ingel18221.wiff"	YLTASALFR	R	G	99,7 %	43,2	29,8	36,4		1 040,57	2	0,00038	0,36	310	318
18220-18222_ OuelletteM_20131010	18221_medium	18221_medium	Ingel18221_MGFPeaklist (F052589)	beta tubulin	LinJ.21.2240	beta tubulin	100,0 %	0,0510%	49 735,2	3	3	5	Locus:1.1.1.5216.2 File:"Ingel18221.wiff"	YLTASALFR	R	G	99,7 %	43,2	29,7	35,4		1 040,57	2	0,0026	2,5	310	318
18220-18222_ OuelletteM_20131010	18221_medium	18221_medium	Ingel18221_MGFPeaklist (F052589)	beta tubulin	LinJ.21.2240	beta tubulin	100,0 %	0,0510%	49 735,2	3	3	5	Locus:1.1.1.5327.2 File:"Ingel18221.wiff"	YLTASALFR	R	G	99,7 %	44,1	29,8	44,0		1 040,57	2	-0,00022	-0,21	310	318
18220-18222_ OuelletteM_20131010	18221_medium	18221_medium	Ingel18221_MGFPeaklist (F052589)	beta tubulin	LinJ.21.2240	beta tubulin	100,0 %	0,0510%	49 735,2	3	3	5	Locus:1.1.1.5358.2 File:"Ingel18221.wiff"	YLTASALFR	R	G	99,7 %	44,2	29,8	32,8		1 040,57	2	0,0052	5,0	310	318
18220-18222_ OuelletteM_20131010	18221_medium	18221_medium	Ingel18221_MGFPeaklist (F052589)	beta tubulin	LinJ.21.2240	beta tubulin	100,0 %	0,0510%	49 735,2	3	3	5	Locus:1.1.1.5359.2 File:"Ingel18221.wiff"	YLTASALFR	R	G	99,7 %	44,6	29,8	38,6		1 040,57	2	0,0052	5,0	310	318
18220-18222_ OuelletteM_20131010	18221_medium	18221_medium	Ingel18221_MGFPeaklist (F052589)	beta tubulin	LinJ.21.2240	beta tubulin	100,0 %	0,0510%	49 735,2	3	3	5	Locus:1.1.1.5385.2 File:"Ingel18221.wiff"	YLTASALFR	R	G	99,7 %	46,3	29,8	37,9		1 040,56	2	-0,00062	-0,60	310	318
18220-18222_ OuelletteM_20131010	18221_medium	18221_medium	Ingel18221_MGFPeaklist (F052589)	beta tubulin	LinJ.21.2240	beta tubulin	100,0 %	0,0510%	49 735,2	3	3	5	Locus:1.1.1.5121.2 File:"Ingel18221.wiff"	YLTASALFR	R	G	99,7 %	46,4	29,8	37,6		1 040,57	2	-0,00042	-0,41	310	318
18220-18222_ OuelletteM_20131010	18221_medium	18221_medium	Ingel18221_MGFPeaklist (F052589)	beta tubulin	LinJ.21.2240	beta tubulin	100,0 %	0,0510%	49 735,2	3	3	5	Locus:1.1.1.5151.2 File:"Ingel18221.wiff"	YLTASALFR	R	G	99,7 %	46,5	29,7	34,8		1 040,57	2	0,0050	4,8	310	318
18220-18222_ OuelletteM_20131010	18221_medium	18221_medium	Ingel18221_MGFPeaklist (F052589)	beta tubulin	LinJ.21.2240	beta tubulin	100,0 %	0,0510%	49 735,2	3	3	5	Locus:1.1.1.5150.2 File:"Ingel18221.wiff"	YLTASALFR	R	G	99,7 %	47,3	29,7	40,9		1 040,57	2	0,0050	4,8	310	318
18220-18222_ OuelletteM_20131010	18221_medium	18221_medium	Ingel18221_MGFPeaklist (F052589)	beta tubulin	LinJ.21.2240	beta tubulin	100,0 %	0,0510%	49 735,2	3	3	5	Locus:1.1.1.5447.2 File:"Ingel18221.wiff"	YLTASALFR	R	G	99,7 %	49,2	29,7	35,4		1 040,57	2	0,0030	2,9	310	318
18220-18222_ OuelletteM_20131010	18221_medium	18221_medium	Ingel18221_MGFPeaklist (F052589)	beta tubulin	LinJ.21.2240	beta tubulin	100,0 %	0,0510%	49 735,2	3	3	5	Locus:1.1.1.5268.2 File:"Ingel18221.wiff"	YLTASALFR	R	G	99,7 %	49,5	29,7	42,7		1 040,57	2	0,0030	2,9	310	318
18220-18222_ OuelletteM_20131010	18221_medium	18221_medium	Ingel18221_MGFPeaklist (F052589)	beta tubulin	LinJ.21.2240	beta tubulin	100,0 %	0,0510%	49 735,2	3	3	5	Locus:1.1.1.5105.2 File:"Ingel18221.wiff"	YLTASALFR	R	G	99,7 %	49,5	29,7	48,8		1 040,57	2	0,0026	2,5	310	318
18220-18222_ OuelletteM_20131010	18221_medium	18221_medium	Ingel18221_MGFPeaklist (F052589)	beta tubulin	LinJ.21.2240	beta tubulin	100,0 %	0,0510%	49 735,2	3	3	5	Locus:1.1.1.5521.2 File:"Ingel18221.wiff"	YLTASALFR	R	G	99,7 %	51,0	29,8	39,7		1 040,56	2	-0,00062	-0,60	310	318
18220-18222_ OuelletteM_20131010	18221_medium	18221_medium	Ingel18221_MGFPeaklist (F052589)	beta tubulin	LinJ.21.2240	beta tubulin	100,0 %	0,0510%	49 735,2	3	3	5	Locus:1.1.1.5475.2 File:"Ingel18221.wiff"	YLTASALFR	R	G	99,7 %	51,6	29,7	45,5		1 040,57	2	0,0028	2,7	310	318
18220-18222_ OuelletteM_20131010	18221_medium	18221_medium	Ingel18221_MGFPeaklist (F052589)	beta tubulin	LinJ.21.2240	beta tubulin	100,0 %	0,0510%	49 735,2	3	3	5	Locus:1.1.1.5217.2 File:"Ingel18221.wiff"	YLTASALFR	R	G	99,7 %	52,5	29,8	46,2		1 040,57	2	-0,00022	-0,21	310	318
18220-18222_ OuelletteM_20131010	18221_medium	18221_medium	Ingel18221_MGFPeaklist (F052589)	beta tubulin	LinJ.21.2240	beta tubulin	100,0 %	0,0510%	49 735,2	3	3	5	Locus:1.1.1.5203.2 File:"Ingel18221.wiff"	YLTASALFR	R	G	99,7 %	53,0	29,8	48,3		1 040,57	2	-0,00042	-0,41	310	318
18220-18222_ OuelletteM_20131010	18221_medium	18221_medium	Ingel18221_MGFPeaklist (F052589)	beta tubulin	LinJ.21.2240	beta tubulin	100,0 %	0,0510%	49 735,2	3	3	5	Locus:1.1.1.5227.3 File:"Ingel18221.wiff"	YLTASALFR	R	G	99,7 %	53,5	29,7	48,2		1 040,57	2	0,0024	2,3	310	318
18220-18222_ OuelletteM_20131010	18221_medium	18221_medium	Ingel18221_MGFPeaklist (F052589)	beta tubulin	LinJ.21.2240	beta tubulin	100,0 %	0,0510%	49 735,2	3	3	5	Locus:1.1.1.5269.2 File:"Ingel18221.wiff"	YLTASALFR	R	G	99,7 %	54,1	29,7	37,7		1 040,57	2	0,0030	2,9	310	318
18220-18222_ OuelletteM_20131010	18221_medium	18221_medium	Ingel18221_MGFPeaklist (F052589)	beta tubulin	LinJ.21.2240	beta tubulin	100,0 %	0,0510%	49 735,2	3	3	5	Locus:1.1.1.5127.2 File:"Ingel18221.wiff"	YLTASALFR	R	G	99,7 %	54,3	29,7	47,8		1 040,57	2	0,0024	2,3	310	318
18220-18222_ OuelletteM_20131010	18221_medium	18221_medium	Ingel18221_MGFPeaklist (F052589)	beta tubulin	LinJ.21.2240	beta tubulin	100,0 %	0,0510%	49 735,2	3	3	5	Locus:1.1.1.5017.2 File:"Ingel18221.wiff"	YLTASALFR	R	G	99,7 %	54,5	29,8	48,1		1 040,56	2	-0,0026	-2,5	310	318
18220-18222_ OuelletteM_20131010	18221_medium	18221_medium	Ingel18221_MGFPeaklist (F052589)	beta tubulin	LinJ.21.2240	beta tubulin	100,0 %	0,0510%	49 735,2	3	3	5	Locus:1.1.1.5167.2 File:"Ingel18221.wiff"	YLTASALFR	R	G	99,7 %	54,6	29,7	48,4		1 040,57	2	0,0030	2,9	310	318
18220-18222_ OuelletteM_20131010	18221_medium	18221_medium	Ingel18221_MGFPeaklist (F052589)	beta tubulin	LinJ.21.2240	beta tubulin	100,0 %	0,0510%	49 735,2	3	3	5	Locus:1.1.1.5008.2 File:"Ingel18221.wiff"	YLTASALFR	R	G	99,7 %	55,7	29,8	49,6		1 040,56	2	-0,0020	-1,9	310	318
18220-18222_ OuelletteM_20131010	18221_medium	18221_medium	Ingel18221_MGFPeaklist (F052589)	beta tubulin	LinJ.21.2240	beta tubulin	100,0 %	0,0510%	49 735,2	3	3	5	Locus:1.1.1.5009.2 File:"Ingel18221.wiff"	YLTASALFR	R	G	99,7 %	55,8	29,8	49,5		1 040,56	2	-0,0020	-1,9	310	318
18220-18222_ OuelletteM_20131010	18221_medium	18221_medium	Ingel18221_MGFPeaklist (F052589)	beta tubulin	LinJ.21.2240	beta tubulin	100,0 %	0,0510%	49 735,2	3	3	5	Locus:1.1.1.5071.4 File:"Ingel18221.wiff"	YLTASALFR	R	G	99,7 %	56,1	29,8	47,0		1 040,56	2	-0,00082	-0,79	310	318
18220-18222_ OuelletteM_20131010	18221_medium	18221_medium	Ingel18221_MGFPeaklist (F052589)	beta tubulin	LinJ.21.2240	beta tubulin	100,0 %	0,0510%	49 735,2	3	3	5	Locus:1.1.1.5554.2 File:"Ingel18221.wiff"	YLTASALFR	R	G	99,7 %	56,4	29,8	50,7		1 040,57	2	-0,00022	-0,21	310	318
18220-18222_ OuelletteM_20131010	18221_medium	18221_medium	Ingel18221_MGFPeaklist (F052589)	beta tubulin	LinJ.21.2240	beta tubulin	100,0 %	0,0510%	49 735,2	3	3	5	Locus:1.1.1.5631.2 File:"Ingel18221.wiff"	YLTASALFR	R	G	99,7 %	56,5	29,7	46,3		1 040,57	2	0,0028	2,7	310	318
18220-18222_ OuelletteM_20131010	18221_medium	18221_medium	Ingel18221_MGFPeaklist (F052589)	beta tubulin	LinJ.21.2240	beta tubulin	100,0 %	0,0510%	49 735,2	3	3	5	Locus:1.1.1.5016.2 File:"Ingel18221.wiff"	YLTASALFR	R	G	99,7 %	57,3	29,8	52,2		1 040,56	2	-0,0022	-2,1	310	318
18220-18222_ OuelletteM_20131010	18221_medium	18221_medium	Ingel18221_MGFPeaklist (F052589)	beta tubulin	LinJ.21.2240	beta tubulin	100,0 %	0,0510%	49 735,2	3	3	5	Locus:1.1.1.5417.2 File:"Ingel18221.wiff"	YLTASALFR	R	G	99,7 %	58,1	29,7	52,4		1 040,57	2	0,0082	7,9	310	318
18220-18222_ OuelletteM_20131010	18221_medium	18221_medium	Ingel18221_MGFPeaklist (F052589)	beta tubulin	LinJ.21.2240	beta tubulin	100,0 %	0,0510%	49 735,2	3	3	5	Locus:1.1.1.5729.2 File:"Ingel18221.wiff"	YLTASALFR	R	G	99,7 %	58,6	29,8	48,1		1 040,57	2	-0,00022	-0,21	310	318
18220-18222_ OuelletteM_20131010	18221_medium	18221_medium	Ingel18221_MGFPeaklist (F052589)	beta tubulin	LinJ.21.2240	beta tubulin	100,0 %	0,0510%	49 735,2	3	3	5	Locus:1.1.1.5280.2 File:"Ingel18221.wiff"	YLTASALFR	R	G	99,7 %	58,7	29,8	52,9		1 040,57	2	0,00018	0,17	310	318
18220-18222_ OuelletteM_20131010	18221_medium	18221_medium	Ingel18221_MGFPeaklist (F052589)	beta tubulin	LinJ.21.2240	beta tubulin	100,0 %	0,0510%	49 735,2	3	3	5	Locus:1.1.1.5492.2 File:"Ingel18221.wiff"	YLTASALFR	R	G	99,7 %	58,7	29,8	52,0		1 040,57	2	-0,00022	-0,21	310	318
18220-18222_ OuelletteM_20131010	18221_medium	18221_medium	Ingel18221_MGFPeaklist (F052589)	beta tubulin	LinJ.21.2240	beta tubulin	100,0 %	0,0510%	49 735,2	3	3	5	Locus:1.1.1.5591.2 File:"Ingel18221.wiff"	YLTASALFR	R	G	99,7 %	59,1	29,7	54,6		1 040,57	2	0,0024	2,3	310	318
18220-18222_ OuelletteM_20131010	18221_medium	18221_medium	Ingel18221_MGFPeaklist (F052589)	beta tubulin	LinJ.21.2240	beta tubulin	100,0 %	0,0510%	49 735,2	3	3	5	Locus:1.1.1.5168.2 File:"Ingel18221.wiff"	YLTASALFR	R	G	99,7 %	59,6	29,7	52,4		1 040,57	2	0,0030	2,9	310	318
18220-18222_ OuelletteM_20131010	18221_medium	18221_medium	Ingel18221_MGFPeaklist (F052589)	beta tubulin	LinJ.21.2240	beta tubulin	100,0 %	0,0510%	49 735,2	3	3	5	Locus:1.1.1.5326.2 File:"Ingel18221.wiff"	YLTASALFR	R	G	99,7 %	59,9	29,8	48,0		1 040,57	2	-0,00022	-0,21	310	318
18220-18222_ OuelletteM_20131010	18221_medium	18221_medium	Ingel18221_MGFPeaklist (F052589)	beta tubulin	LinJ.21.2240	beta tubulin	100,0 %	0,0510%	49 735,2	3	3	5	Locus:1.1.1.5032.2 File:"Ingel18221.wiff"	YLTASALFR	R	G	99,7 %	60,5	29,8	55,8		1 040,56	2	-0,0020	-1,9	310	318
18220-18222_ OuelletteM_20131010	18221_medium	18221_medium	Ingel18221_MGFPeaklist (F052589)	beta tubulin	LinJ.21.2240	beta tubulin	100,0 %	0,0510%	49 735,2	3	3	5	Locus:1.1.1.5804.2 File:"Ingel18221.wiff"	YLTASALFR	R	G	99,7 %	60,8	29,7	49,2		1 040,57	2	0,0024	2,3	310	318
18220-18222_ OuelletteM_20131010	18221_medium	18221_medium	Ingel18221_MGFPeaklist (F052589)	beta tubulin	LinJ.21.2240	beta tubulin	100,0 %	0,0510%	49 735,2	3	3	5	Locus:1.1.1.5024.2 File:"Ingel18221.wiff"	YLTASALFR	R	G	99,7 %	60,9	29,8	48,4		1 040,56	2	-0,0026	-2,5	310	318
18220-18222_ OuelletteM_20131010	18221_medium	18221_medium	Ingel18221_MGFPeaklist (F052589)	beta tubulin	LinJ.21.2240	beta tubulin	100,0 %	0,0510%	49 735,2	3	3	5	Locus:1.1.1.5473.2 File:"Ingel18221.wiff"	YLTASALFR	R	G	99,7 %	61,0	29,7	36,6		1 040,57	2	0,0028	2,7	310	318
18220-18222_ OuelletteM_20131010	18221_medium	18221_medium	Ingel18221_MGFPeaklist (F052589)	beta tubulin	LinJ.21.2240	beta tubulin	100,0 %	0,0510%	49 735,2	3	3	5	Locus:1.1.1.5806.2 File:"Ingel18221.wiff"	YLTASALFR	R	G	99,7 %	61,1	29,7	53,2		1 040,57	2	0,0088	8,4	310	318
18220-18222_ OuelletteM_20131010	18221_medium	18221_medium	Ingel18221_MGFPeaklist (F052589)	beta tubulin	LinJ.21.2240	beta tubulin	100,0 %	0,0510%	49 735,2	3	3	5	Locus:1.1.1.5249.2 File:"Ingel18221.wiff"	YLTASALFR	R	G	99,7 %	61,2	29,8	50,3		1 040,57	2	0,0052	5,0	310	318
18220-18222_ OuelletteM_20131010	18221_medium	18221_medium	Ingel18221_MGFPeaklist (F052589)	beta tubulin	LinJ.21.2240	beta tubulin	100,0 %	0,0510%	49 735,2	3	3	5	Locus:1.1.1.5226.3 File:"Ingel18221.wiff"	YLTASALFR	R	G	99,7 %	61,9	29,7	54,7		1 040,57	2	0,0024	2,3	310	318
18220-18222_ OuelletteM_20131010	18221_medium	18221_medium	Ingel18221_MGFPeaklist (F052589)	beta tubulin	LinJ.21.2240	beta tubulin	100,0 %	0,0510%	49 735,2	3	3	5	Locus:1.1.1.5298.2 File:"Ingel18221.wiff"	YLTASALFR	R	G	99,7 %	62,6	29,8	50,1		1 040,57	2	0,00018	0,17	310	318
18220-18222_ OuelletteM_20131010	18221_medium	18221_medium	Ingel18221_MGFPeaklist (F052589)	beta tubulin	LinJ.21.2240	beta tubulin	100,0 %	0,0510%	49 735,2	3	3	5	Locus:1.1.1.5040.2 File:"Ingel18221.wiff"	YLTASALFR	R	G	99,7 %	62,7	29,8	51,7		1 040,57	2	0,00038	0,36	310	318
18220-18222_ OuelletteM_20131010	18221_medium	18221_medium	Ingel18221_MGFPeaklist (F052589)	beta tubulin	LinJ.21.2240	beta tubulin	100,0 %	0,0510%	49 735,2	3	3	5	Locus:1.1.1.5870.2 File:"Ingel18221.wiff"	YLTASALFR	R	G	99,7 %	62,9	29,7	55,1		1 040,57	2	0,0026	2,5	310	318
18220-18222_ OuelletteM_20131010	18221_medium	18221_medium	Ingel18221_MGFPeaklist (F052589)	beta tubulin	LinJ.21.2240	beta tubulin	100,0 %	0,0510%	49 735,2	3	3	5	Locus:1.1.1.5448.2 File:"Ingel18221.wiff"	YLTASALFR	R	G	99,7 %	62,9	29,8	48,9		1 040,57	2	-0,00042	-0,41	310	318
18220-18222_ OuelletteM_20131010	18221_medium	18221_medium	Ingel18221_MGFPeaklist (F052589)	beta tubulin	LinJ.21.2240	beta tubulin	100,0 %	0,0510%	49 735,2	3	3	5	Locus:1.1.1.5522.2 File:"Ingel18221.wiff"	YLTASALFR	R	G	99,7 %	63,1	29,8	56,8		1 040,56	2	-0,00062	-0,60	310	318
18220-18222_ OuelletteM_20131010	18221_medium	18221_medium	Ingel18221_MGFPeaklist (F052589)	beta tubulin	LinJ.21.2240	beta tubulin	100,0 %	0,0510%	49 735,2	3	3	5	Locus:1.1.1.5728.2 File:"Ingel18221.wiff"	YLTASALFR	R	G	99,7 %	63,5	29,8	56,0		1 040,57	2	-0,00022	-0,21	310	318
18220-18222_ OuelletteM_20131010	18221_medium	18221_medium	Ingel18221_MGFPeaklist (F052589)	beta tubulin	LinJ.21.2240	beta tubulin	100,0 %	0,0510%	49 735,2	3	3	5	Locus:1.1.1.5694.2 File:"Ingel18221.wiff"	YLTASALFR	R	G	99,7 %	63,5	29,8	52,2		1 040,56	2	-0,00062	-0,60	310	318
18220-18222_ OuelletteM_20131010	18221_medium	18221_medium	Ingel18221_MGFPeaklist (F052589)	beta tubulin	LinJ.21.2240	beta tubulin	100,0 %	0,0510%	49 735,2	3	3	5	Locus:1.1.1.5001.4 File:"Ingel18221.wiff"	YLTASALFR	R	G	99,7 %	63,9	29,8	51,3		1 040,56	2	-0,0020	-1,9	310	318
18220-18222_ OuelletteM_20131010	18221_medium	18221_medium	Ingel18221_MGFPeaklist (F052589)	beta tubulin	LinJ.21.2240	beta tubulin	100,0 %	0,0510%	49 735,2	3	3	5	Locus:1.1.1.5083.2 File:"Ingel18221.wiff"	YLTASALFR	R	G	99,7 %	64,1	29,8	52,9		1 040,56	2	-0,00062	-0,60	310	318
18220-18222_ OuelletteM_20131010	18221_medium	18221_medium	Ingel18221_MGFPeaklist (F052589)	beta tubulin	LinJ.21.2240	beta tubulin	100,0 %	0,0510%	49 735,2	3	3	5	Locus:1.1.1.5279.2 File:"Ingel18221.wiff"	YLTASALFR	R	G	99,7 %	64,2	29,7	56,4		1 040,57	2	0,0064	6,1	310	318
18220-18222_ OuelletteM_20131010	18221_medium	18221_medium	Ingel18221_MGFPeaklist (F052589)	beta tubulin	LinJ.21.2240	beta tubulin	100,0 %	0,0510%	49 735,2	3	3	5	Locus:1.1.1.5119.2 File:"Ingel18221.wiff"	YLTASALFR	R	G	99,7 %	64,7	29,8	50,9		1 040,57	2	-0,00042	-0,41	310	318
18220-18222_ OuelletteM_20131010	18221_medium	18221_medium	Ingel18221_MGFPeaklist (F052589)	beta tubulin	LinJ.21.2240	beta tubulin	100,0 %	0,0510%	49 735,2	3	3	5	Locus:1.1.1.5106.2 File:"Ingel18221.wiff"	YLTASALFR	R	G	99,7 %	65,0	29,7	50,3		1 040,57	2	0,0026	2,5	310	318
18220-18222_ OuelletteM_20131010	18221_medium	18221_medium	Ingel18221_MGFPeaklist (F052589)	beta tubulin	LinJ.21.2240	beta tubulin	100,0 %	0,0510%	49 735,2	3	3	5	Locus:1.1.1.5025.2 File:"Ingel18221.wiff"	YLTASALFR	R	G	99,7 %	65,3	29,8	59,2		1 040,56	2	-0,0024	-2,3	310	318
18220-18222_ OuelletteM_20131010	18221_medium	18221_medium	Ingel18221_MGFPeaklist (F052589)	beta tubulin	LinJ.21.2240	beta tubulin	100,0 %	0,0510%	49 735,2	3	3	5	Locus:1.1.1.5491.2 File:"Ingel18221.wiff"	YLTASALFR	R	G	99,7 %	65,5	29,8	50,0		1 040,57	2	-0,00022	-0,21	310	318
18220-18222_ OuelletteM_20131010	18221_medium	18221_medium	Ingel18221_MGFPeaklist (F052589)	beta tubulin	LinJ.21.2240	beta tubulin	100,0 %	0,0510%	49 735,2	3	3	5	Locus:1.1.1.5179.3 File:"Ingel18221.wiff"	YLTASALFR	R	G	99,7 %	65,5	29,7	49,0		1 040,57	2	0,0030	2,9	310	318
18220-18222_ OuelletteM_20131010	18221_medium	18221_medium	Ingel18221_MGFPeaklist (F052589)	beta tubulin	LinJ.21.2240	beta tubulin	100,0 %	0,0510%	49 735,2	3	3	5	Locus:1.1.1.5767.2 File:"Ingel18221.wiff"	YLTASALFR	R	G	99,7 %	65,6	29,8	53,2		1 040,57	2	-0,00042	-0,41	310	318
18220-18222_ OuelletteM_20131010	18221_medium	18221_medium	Ingel18221_MGFPeaklist (F052589)	beta tubulin	LinJ.21.2240	beta tubulin	100,0 %	0,0510%	49 735,2	3	3	5	Locus:1.1.1.5033.3 File:"Ingel18221.wiff"	YLTASALFR	R	G	99,7 %	65,9	29,8	60,4		1 040,56	2	-0,0020	-1,9	310	318
18220-18222_ OuelletteM_20131010	18221_medium	18221_medium	Ingel18221_MGFPeaklist (F052589)	beta tubulin	LinJ.21.2240	beta tubulin	100,0 %	0,0510%	49 735,2	3	3	5	Locus:1.1.1.5048.3 File:"Ingel18221.wiff"	YLTASALFR	R	G	99,7 %	66,8	29,8	60,5		1 040,56	2	-0,00062	-0,60	310	318
18220-18222_ OuelletteM_20131010	18221_medium	18221_medium	Ingel18221_MGFPeaklist (F052589)	beta tubulin	LinJ.21.2240	beta tubulin	100,0 %	0,0510%	49 735,2	3	3	5	Locus:1.1.1.5049.2 File:"Ingel18221.wiff"	YLTASALFR	R	G	99,7 %	67,4	29,7	61,2		1 040,57	2	0,0094	9,0	310	318
18220-18222_ OuelletteM_20131010	18221_medium	18221_medium	Ingel18221_MGFPeaklist (F052589)	beta tubulin	LinJ.21.2240	beta tubulin	100,0 %	0,0510%	49 735,2	3	3	5	Locus:1.1.1.5149.2 File:"Ingel18221.wiff"	YLTASALFR	R	G	99,7 %	67,7	29,7	61,6		1 040,57	2	0,0050	4,8	310	318
18220-18222_ OuelletteM_20131010	18221_medium	18221_medium	Ingel18221_MGFPeaklist (F052589)	beta tubulin	LinJ.21.2240	beta tubulin	100,0 %	0,0510%	49 735,2	3	3	5	Locus:1.1.1.5178.2 File:"Ingel18221.wiff"	YLTASALFR	R	G	99,7 %	68,2	29,7	55,0		1 040,57	2	0,0030	2,9	310	318
18220-18222_ OuelletteM_20131010	18221_medium	18221_medium	Ingel18221_MGFPeaklist (F052589)	beta tubulin	LinJ.21.2240	beta tubulin	100,0 %	0,0510%	49 735,2	3	3	5	Locus:1.1.1.5594.2 File:"Ingel18221.wiff"	YLTASALFR	R	G	99,7 %	68,5	29,8	60,3		1 040,56	2	-0,00082	-0,79	310	318
18220-18222_ OuelletteM_20131010	18221_medium	18221_medium	Ingel18221_MGFPeaklist (F052589)	beta tubulin	LinJ.21.2240	beta tubulin	100,0 %	0,0510%	49 735,2	3	3	5	Locus:1.1.1.5158.2 File:"Ingel18221.wiff"	YLTASALFR	R	G	99,7 %	68,7	29,7	54,7		1 040,57	2	0,0026	2,5	310	318
18220-18222_ OuelletteM_20131010	18221_medium	18221_medium	Ingel18221_MGFPeaklist (F052589)	beta tubulin	LinJ.21.2240	beta tubulin	100,0 %	0,0510%	49 735,2	3	3	5	Locus:1.1.1.5098.2 File:"Ingel18221.wiff"	YLTASALFR	R	G	99,7 %	68,8	29,7	55,4		1 040,57	2	0,0080	7,7	310	318
18220-18222_ OuelletteM_20131010	18221_medium	18221_medium	Ingel18221_MGFPeaklist (F052589)	beta tubulin	LinJ.21.2240	beta tubulin	100,0 %	0,0510%	49 735,2	3	3	5	Locus:1.1.1.5765.2 File:"Ingel18221.wiff"	YLTASALFR	R	G	99,7 %	68,9	29,8	61,3		1 040,56	2	-0,0032	-3,1	310	318
18220-18222_ OuelletteM_20131010	18221_medium	18221_medium	Ingel18221_MGFPeaklist (F052589)	beta tubulin	LinJ.21.2240	beta tubulin	100,0 %	0,0510%	49 735,2	3	3	5	Locus:1.1.1.5248.2 File:"Ingel18221.wiff"	YLTASALFR	R	G	99,7 %	68,9	29,8	52,4		1 040,57	2	0,0052	5,0	310	318
18220-18222_ OuelletteM_20131010	18221_medium	18221_medium	Ingel18221_MGFPeaklist (F052589)	beta tubulin	LinJ.21.2240	beta tubulin	100,0 %	0,0510%	49 735,2	3	3	5	Locus:1.1.1.5640.2 File:"Ingel18221.wiff"	YLTASALFR	R	G	99,7 %	69,1	29,8	63,7		1 040,56	2	-0,00062	-0,60	310	318
18220-18222_ OuelletteM_20131010	18221_medium	18221_medium	Ingel18221_MGFPeaklist (F052589)	beta tubulin	LinJ.21.2240	beta tubulin	100,0 %	0,0510%	49 735,2	3	3	5	Locus:1.1.1.5000.3 File:"Ingel18221.wiff"	YLTASALFR	R	G	99,7 %	69,2	29,8	62,5		1 040,56	2	-0,0020	-1,9	310	318
18220-18222_ OuelletteM_20131010	18221_medium	18221_medium	Ingel18221_MGFPeaklist (F052589)	beta tubulin	LinJ.21.2240	beta tubulin	100,0 %	0,0510%	49 735,2	3	3	5	Locus:1.1.1.5553.2 File:"Ingel18221.wiff"	YLTASALFR	R	G	99,7 %	69,9	29,8	57,8		1 040,57	2	-0,00022	-0,21	310	318
18220-18222_ OuelletteM_20131010	18221_medium	18221_medium	Ingel18221_MGFPeaklist (F052589)	beta tubulin	LinJ.21.2240	beta tubulin	100,0 %	0,0510%	49 735,2	3	3	5	Locus:1.1.1.5202.2 File:"Ingel18221.wiff"	YLTASALFR	R	G	99,7 %	71,3	29,8	58,3		1 040,56	2	-0,0010	-0,98	310	318
18220-18222_ OuelletteM_20131010	18221_medium	18221_medium	Ingel18221_MGFPeaklist (F052589)	beta tubulin	LinJ.21.2240	beta tubulin	100,0 %	0,0510%	49 735,2	3	3	5	Locus:1.1.1.5843.2 File:"Ingel18221.wiff"	YLTASALFR	R	G	99,7 %	71,7	29,8	62,2		1 040,56	2	-0,00082	-0,79	310	318
18220-18222_ OuelletteM_20131010	18221_medium	18221_medium	Ingel18221_MGFPeaklist (F052589)	beta tubulin	LinJ.21.2240	beta tubulin	100,0 %	0,0510%	49 735,2	3	3	5	Locus:1.1.1.5097.2 File:"Ingel18221.wiff"	YLTASALFR	R	G	99,7 %	71,9	29,7	65,2		1 040,57	2	0,0040	3,8	310	318
18220-18222_ OuelletteM_20131010	18221_medium	18221_medium	Ingel18221_MGFPeaklist (F052589)	beta tubulin	LinJ.21.2240	beta tubulin	100,0 %	0,0510%	49 735,2	3	3	5	Locus:1.1.1.5041.2 File:"Ingel18221.wiff"	YLTASALFR	R	G	99,7 %	72,0	29,7	63,8		1 040,57	2	0,0026	2,5	310	318
18220-18222_ OuelletteM_20131010	18221_medium	18221_medium	Ingel18221_MGFPeaklist (F052589)	beta tubulin	LinJ.21.2240	beta tubulin	100,0 %	0,0510%	49 735,2	3	3	5	Locus:1.1.1.5689.2 File:"Ingel18221.wiff"	YLTASALFR	R	G	99,7 %	75,5	29,8	65,8		1 040,57	2	-0,00022	-0,21	310	318
18220-18222_ OuelletteM_20131010	18221_medium	18221_medium	Ingel18221_MGFPeaklist (F052589)	beta tubulin	LinJ.21.2240	beta tubulin	100,0 %	0,0510%	49 735,2	3	3	5	Locus:1.1.1.5086.2 File:"Ingel18221.wiff"	YLTASALFR	R	G	99,7 %	78,8	29,8	64,1		1 040,56	2	-0,00062	-0,60	310	318
18220-18222_ OuelletteM_20131010	18221_medium	18221_medium	Ingel18221_MGFPeaklist (F052589)	beta tubulin	LinJ.21.2240	beta tubulin	100,0 %	0,0510%	49 735,2	3	3	5	Locus:1.1.1.5128.2 File:"Ingel18221.wiff"	YLTASALFR	R	G	99,7 %	79,3	29,7	64,3		1 040,57	2	0,0024	2,3	310	318
18220-18222_ OuelletteM_20131010	18221_medium	18221_medium	Ingel18221_MGFPeaklist (F052589)	beta tubulin	LinJ.21.2240	beta tubulin	100,0 %	0,0510%	49 735,2	3	3	5	Locus:1.1.1.4955.7 File:"Ingel18221.wiff"	YLTASALFRGR	R	I	99,4 %	23,5	29,1	22,0		1 253,69	2	-0,0010	-0,81	310	320
18220-18222_ OuelletteM_20131010	18221_medium	18221_medium	Ingel18221_MGFPeaklist (F052589)	beta tubulin	LinJ.21.2240	beta tubulin	100,0 %	0,0510%	49 735,2	3	3	5	Locus:1.1.1.4956.2 File:"Ingel18221.wiff"	YLTASALFRGR	R	I	99,7 %	35,8	29,0	34,5		1 253,69	3	0,0039	3,1	310	320
