# Supplementary material for: Mitochondrial Proteomics of Antimony and Miltefosine Resistant Leishmania infantum
Source: Proteomes. 2015 Oct 21;3(4):328–46. doi: 10.3390/proteomes3040328 (PMC5217391; doi:10.3390/proteomes3040328)
Supplement: Supplementary File 1 [file proteomes-03-00328-s001.zip › proteomes-03-00328-supplementary/Supplementary File 2/proteins/LinJ.23.0090.xls]

Experiment name	Biological sample category	Biological sample name	MS/MS sample name	Protein group	Protein accession number	Protein name	Protein identification probability	Protein percentage of total spectra	Protein molecular weight (AMU)	Number of unique peptides	Number of unique spectra	Number of total spectra	Spectrum name	Peptide sequence	Previous amino acid	Next amino acid	Peptide identification probability	Mascot Ion score	Mascot Identity score	Mascot Delta Ion score	Modifications identified by spectrum	Actual peptide mass (AMU)	Spectrum charge	Actual minus calculated peptide mass (AMU)	Actual minus calculated peptide mass (PPM)	Peptide start index	Peptide stop index
18220-18222_ OuelletteM_20131010	18222_small	18222_small	Ingel18222_MGFPeaklist (F052590)	hypothetical protein, conserved	LinJ.23.0090	hypothetical protein, conserved	100,0 %	0,0557%	48 592,4	3	3	6	Locus:1.1.1.4763.4 File:"Ingel18222.wiff"	LEAVNGFLR	R	E	99,7 %	61,7	30,0	44,1		1 017,57	2	0,0049	4,8	289	297
18220-18222_ OuelletteM_20131010	18222_small	18222_small	Ingel18222_MGFPeaklist (F052590)	hypothetical protein, conserved	LinJ.23.0090	hypothetical protein, conserved	100,0 %	0,0557%	48 592,4	3	3	6	Locus:1.1.1.4525.13 File:"Ingel18222.wiff"	QLSSLASEQR	R	T	94,9 %	21,9	30,6	11,2		1 117,57	2	0,00028	0,25	161	170
18220-18222_ OuelletteM_20131010	18222_small	18222_small	Ingel18222_MGFPeaklist (F052590)	hypothetical protein, conserved	LinJ.23.0090	hypothetical protein, conserved	100,0 %	0,0557%	48 592,4	3	3	6	Locus:1.1.1.4528.15 File:"Ingel18222.wiff"	QLSSLASEQR	R	T	99,7 %	47,7	30,6	36,9		1 117,58	2	0,0045	4,0	161	170
18220-18222_ OuelletteM_20131010	18222_small	18222_small	Ingel18222_MGFPeaklist (F052590)	hypothetical protein, conserved	LinJ.23.0090	hypothetical protein, conserved	100,0 %	0,0557%	48 592,4	3	3	6	Locus:1.1.1.4527.16 File:"Ingel18222.wiff"	QLSSLASEQR	R	T	99,7 %	63,4	30,6	44,8		1 117,58	2	0,0045	4,0	161	170
18220-18222_ OuelletteM_20131010	18222_small	18222_small	Ingel18222_MGFPeaklist (F052590)	hypothetical protein, conserved	LinJ.23.0090	hypothetical protein, conserved	100,0 %	0,0557%	48 592,4	3	3	6	Locus:1.1.1.4532.5 File:"Ingel18222.wiff"	TISELSER	R	L	99,0 %	31,3	30,2	13,6		933,48	2	-0,00052	-0,56	171	178
18220-18222_ OuelletteM_20131010	18222_small	18222_small	Ingel18222_MGFPeaklist (F052590)	hypothetical protein, conserved	LinJ.23.0090	hypothetical protein, conserved	100,0 %	0,0557%	48 592,4	3	3	6	Locus:1.1.1.4530.6 File:"Ingel18222.wiff"	TISELSER	R	L	99,0 %	49,0	30,2	29,9		933,48	2	-0,00052	-0,56	171	178
18220-18222_ OuelletteM_20131010	18221_medium	18221_medium	Ingel18221_MGFPeaklist (F052589)	hypothetical protein, conserved	LinJ.23.0090	hypothetical protein, conserved	100,0 %	0,755%	48 592,4	28	31	74	Locus:1.1.1.4688.10 File:"Ingel18221.wiff"	AKEEQELLKEMR	R	T	99,7 %	76,9	30,3	68,9	Oxidation (+16)	1 518,77	3	0,00029	0,19	44	55
18220-18222_ OuelletteM_20131010	18221_medium	18221_medium	Ingel18221_MGFPeaklist (F052589)	hypothetical protein, conserved	LinJ.23.0090	hypothetical protein, conserved	100,0 %	0,755%	48 592,4	28	31	74	Locus:1.1.1.4687.14 File:"Ingel18221.wiff"	AKEEQELLKEMR	R	T	99,7 %	92,8	30,3	82,9	Oxidation (+16)	1 518,77	3	0,00029	0,19	44	55
18220-18222_ OuelletteM_20131010	18221_medium	18221_medium	Ingel18221_MGFPeaklist (F052589)	hypothetical protein, conserved	LinJ.23.0090	hypothetical protein, conserved	100,0 %	0,755%	48 592,4	28	31	74	Locus:1.1.1.4899.9 File:"Ingel18221.wiff"	DQLAVENTVLR	R	N	98,3 %	33,2	30,1	15,7		1 256,68	2	0,0073	5,8	403	413
18220-18222_ OuelletteM_20131010	18221_medium	18221_medium	Ingel18221_MGFPeaklist (F052589)	hypothetical protein, conserved	LinJ.23.0090	hypothetical protein, conserved	100,0 %	0,755%	48 592,4	28	31	74	Locus:1.1.1.4897.12 File:"Ingel18221.wiff"	DQLAVENTVLR	R	N	99,0 %	38,9	30,1	17,9		1 256,68	2	0,0073	5,8	403	413
18220-18222_ OuelletteM_20131010	18221_medium	18221_medium	Ingel18221_MGFPeaklist (F052589)	hypothetical protein, conserved	LinJ.23.0090	hypothetical protein, conserved	100,0 %	0,755%	48 592,4	28	31	74	Locus:1.1.1.4877.15 File:"Ingel18221.wiff"	EDSPQSISEELER	R	R	99,7 %	61,4	29,5	25,6		1 517,69	2	0,0054	3,5	10	22
18220-18222_ OuelletteM_20131010	18221_medium	18221_medium	Ingel18221_MGFPeaklist (F052589)	hypothetical protein, conserved	LinJ.23.0090	hypothetical protein, conserved	100,0 %	0,755%	48 592,4	28	31	74	Locus:1.1.1.4874.9 File:"Ingel18221.wiff"	EDSPQSISEELER	R	R	99,7 %	75,3	29,5	70,8		1 517,69	2	0,0054	3,5	10	22
18220-18222_ OuelletteM_20131010	18221_medium	18221_medium	Ingel18221_MGFPeaklist (F052589)	hypothetical protein, conserved	LinJ.23.0090	hypothetical protein, conserved	100,0 %	0,755%	48 592,4	28	31	74	Locus:1.1.1.4747.4 File:"Ingel18221.wiff"	ELIEEVKSNER	R	I	99,7 %	34,4	30,4	29,5		1 344,69	3	0,0039	2,9	216	226
18220-18222_ OuelletteM_20131010	18221_medium	18221_medium	Ingel18221_MGFPeaklist (F052589)	hypothetical protein, conserved	LinJ.23.0090	hypothetical protein, conserved	100,0 %	0,755%	48 592,4	28	31	74	Locus:1.1.1.4748.6 File:"Ingel18221.wiff"	ELIEEVKSNER	R	I	99,7 %	41,0	30,4	41,0		1 344,69	3	0,0039	2,9	216	226
18220-18222_ OuelletteM_20131010	18221_medium	18221_medium	Ingel18221_MGFPeaklist (F052589)	hypothetical protein, conserved	LinJ.23.0090	hypothetical protein, conserved	100,0 %	0,755%	48 592,4	28	31	74	Locus:1.1.1.4704.17 File:"Ingel18221.wiff"	ETVAQRDDQLDEHDCKIEQMER	R	K	99,3 %	31,3	25,6	31,3	Carbamidomethyl (+57), Oxidation (+16)	2 760,20	4	-0,011	-4,1	336	357
18220-18222_ OuelletteM_20131010	18221_medium	18221_medium	Ingel18221_MGFPeaklist (F052589)	hypothetical protein, conserved	LinJ.23.0090	hypothetical protein, conserved	100,0 %	0,755%	48 592,4	28	31	74	Locus:1.1.1.4703.17 File:"Ingel18221.wiff"	ETVAQRDDQLDEHDCKIEQMER	R	K	99,7 %	34,6	25,6	34,6	Carbamidomethyl (+57), Oxidation (+16)	2 760,20	4	-0,011	-4,1	336	357
18220-18222_ OuelletteM_20131010	18221_medium	18221_medium	Ingel18221_MGFPeaklist (F052589)	hypothetical protein, conserved	LinJ.23.0090	hypothetical protein, conserved	100,0 %	0,755%	48 592,4	28	31	74	Locus:1.1.1.4702.18 File:"Ingel18221.wiff"	ETVAQRDDQLDEHDCKIEQMER	R	K	99,7 %	51,2	25,6	47,5	Carbamidomethyl (+57), Oxidation (+16)	2 760,20	4	-0,011	-4,1	336	357
18220-18222_ OuelletteM_20131010	18221_medium	18221_medium	Ingel18221_MGFPeaklist (F052589)	hypothetical protein, conserved	LinJ.23.0090	hypothetical protein, conserved	100,0 %	0,755%	48 592,4	28	31	74	Locus:1.1.1.4758.13 File:"Ingel18221.wiff"	FAEAEEELR	R	Q	99,7 %	65,7	29,8	44,5		1 092,52	2	0,0085	7,8	200	208
18220-18222_ OuelletteM_20131010	18221_medium	18221_medium	Ingel18221_MGFPeaklist (F052589)	hypothetical protein, conserved	LinJ.23.0090	hypothetical protein, conserved	100,0 %	0,755%	48 592,4	28	31	74	Locus:1.1.1.4757.15 File:"Ingel18221.wiff"	FAEAEEELR	R	Q	99,7 %	70,1	29,8	49,1		1 092,52	2	0,0085	7,8	200	208
18220-18222_ OuelletteM_20131010	18221_medium	18221_medium	Ingel18221_MGFPeaklist (F052589)	hypothetical protein, conserved	LinJ.23.0090	hypothetical protein, conserved	100,0 %	0,755%	48 592,4	28	31	74	Locus:1.1.1.5138.12 File:"Ingel18221.wiff"	ISPESLAELNALGDALR	K	L	99,7 %	67,5	29,2	66,0		1 767,94	2	0,00018	0,10	79	95
18220-18222_ OuelletteM_20131010	18221_medium	18221_medium	Ingel18221_MGFPeaklist (F052589)	hypothetical protein, conserved	LinJ.23.0090	hypothetical protein, conserved	100,0 %	0,755%	48 592,4	28	31	74	Locus:1.1.1.5143.11 File:"Ingel18221.wiff"	ISPESLAELNALGDALRLENR	K	K	99,0 %	20,0	27,7	20,0		2 280,21	3	0,0067	2,9	79	99
18220-18222_ OuelletteM_20131010	18221_medium	18221_medium	Ingel18221_MGFPeaklist (F052589)	hypothetical protein, conserved	LinJ.23.0090	hypothetical protein, conserved	100,0 %	0,755%	48 592,4	28	31	74	Locus:1.1.1.5142.12 File:"Ingel18221.wiff"	ISPESLAELNALGDALRLENR	K	K	99,7 %	46,8	27,7	46,6		2 280,21	3	0,0067	2,9	79	99
18220-18222_ OuelletteM_20131010	18221_medium	18221_medium	Ingel18221_MGFPeaklist (F052589)	hypothetical protein, conserved	LinJ.23.0090	hypothetical protein, conserved	100,0 %	0,755%	48 592,4	28	31	74	Locus:1.1.1.4757.17 File:"Ingel18221.wiff"	KTVELQSEADVTSHQMEEVER	R	S	99,7 %	31,1	29,0	29,6	Oxidation (+16)	2 460,15	4	0,0025	1,0	100	120
18220-18222_ OuelletteM_20131010	18221_medium	18221_medium	Ingel18221_MGFPeaklist (F052589)	hypothetical protein, conserved	LinJ.23.0090	hypothetical protein, conserved	100,0 %	0,755%	48 592,4	28	31	74	Locus:1.1.1.4756.20 File:"Ingel18221.wiff"	KTVELQSEADVTSHQMEEVER	R	S	99,7 %	66,2	29,0	66,2	Oxidation (+16)	2 460,15	4	0,0025	1,0	100	120
18220-18222_ OuelletteM_20131010	18221_medium	18221_medium	Ingel18221_MGFPeaklist (F052589)	hypothetical protein, conserved	LinJ.23.0090	hypothetical protein, conserved	100,0 %	0,755%	48 592,4	28	31	74	Locus:1.1.1.4865.12 File:"Ingel18221.wiff"	KVVILQNAIASR	R	E	99,7 %	45,4	25,0	37,7		1 310,81	2	0,0040	3,0	358	369
18220-18222_ OuelletteM_20131010	18221_medium	18221_medium	Ingel18221_MGFPeaklist (F052589)	hypothetical protein, conserved	LinJ.23.0090	hypothetical protein, conserved	100,0 %	0,755%	48 592,4	28	31	74	Locus:1.1.1.4855.2 File:"Ingel18221.wiff"	KVVILQNAIASR	R	E	99,7 %	64,0	25,0	52,8		1 310,81	3	0,0022	1,7	358	369
18220-18222_ OuelletteM_20131010	18221_medium	18221_medium	Ingel18221_MGFPeaklist (F052589)	hypothetical protein, conserved	LinJ.23.0090	hypothetical protein, conserved	100,0 %	0,755%	48 592,4	28	31	74	Locus:1.1.1.4859.13 File:"Ingel18221.wiff"	KVVILQNAIASR	R	E	99,7 %	67,6	25,0	57,6		1 310,81	2	0,0040	3,0	358	369
18220-18222_ OuelletteM_20131010	18221_medium	18221_medium	Ingel18221_MGFPeaklist (F052589)	hypothetical protein, conserved	LinJ.23.0090	hypothetical protein, conserved	100,0 %	0,755%	48 592,4	28	31	74	Locus:1.1.1.4864.2 File:"Ingel18221.wiff"	KVVILQNAIASR	R	E	99,7 %	70,0	25,0	58,9		1 310,81	3	0,0022	1,7	358	369
18220-18222_ OuelletteM_20131010	18221_medium	18221_medium	Ingel18221_MGFPeaklist (F052589)	hypothetical protein, conserved	LinJ.23.0090	hypothetical protein, conserved	100,0 %	0,755%	48 592,4	28	31	74	Locus:1.1.1.4863.4 File:"Ingel18221.wiff"	KVVILQNAIASR	R	E	99,7 %	73,8	25,0	64,3		1 310,81	3	0,0022	1,7	358	369
18220-18222_ OuelletteM_20131010	18221_medium	18221_medium	Ingel18221_MGFPeaklist (F052589)	hypothetical protein, conserved	LinJ.23.0090	hypothetical protein, conserved	100,0 %	0,755%	48 592,4	28	31	74	Locus:1.1.1.4856.2 File:"Ingel18221.wiff"	KVVILQNAIASR	R	E	99,7 %	76,7	25,0	71,6		1 310,81	3	0,0022	1,7	358	369
18220-18222_ OuelletteM_20131010	18221_medium	18221_medium	Ingel18221_MGFPeaklist (F052589)	hypothetical protein, conserved	LinJ.23.0090	hypothetical protein, conserved	100,0 %	0,755%	48 592,4	28	31	74	Locus:1.1.1.4919.7 File:"Ingel18221.wiff"	LEAVNGFLR	R	E	99,7 %	44,7	29,9	16,3	Deamidated (+1)	1 018,54	2	-0,0013	-1,3	289	297
18220-18222_ OuelletteM_20131010	18221_medium	18221_medium	Ingel18221_MGFPeaklist (F052589)	hypothetical protein, conserved	LinJ.23.0090	hypothetical protein, conserved	100,0 %	0,755%	48 592,4	28	31	74	Locus:1.1.1.4918.3 File:"Ingel18221.wiff"	LEAVNGFLR	R	E	99,7 %	42,9	29,9	19,2	Deamidated (+1)	1 018,54	2	-0,0013	-1,3	289	297
18220-18222_ OuelletteM_20131010	18221_medium	18221_medium	Ingel18221_MGFPeaklist (F052589)	hypothetical protein, conserved	LinJ.23.0090	hypothetical protein, conserved	100,0 %	0,755%	48 592,4	28	31	74	Locus:1.1.1.4938.4 File:"Ingel18221.wiff"	LEAVNGFLR	R	E	99,7 %	53,4	30,0	40,9		1 017,57	2	0,0073	7,1	289	297
18220-18222_ OuelletteM_20131010	18221_medium	18221_medium	Ingel18221_MGFPeaklist (F052589)	hypothetical protein, conserved	LinJ.23.0090	hypothetical protein, conserved	100,0 %	0,755%	48 592,4	28	31	74	Locus:1.1.1.4939.5 File:"Ingel18221.wiff"	LEAVNGFLR	R	E	99,7 %	56,2	30,0	39,2		1 017,57	2	0,0073	7,1	289	297
18220-18222_ OuelletteM_20131010	18221_medium	18221_medium	Ingel18221_MGFPeaklist (F052589)	hypothetical protein, conserved	LinJ.23.0090	hypothetical protein, conserved	100,0 %	0,755%	48 592,4	28	31	74	Locus:1.1.1.4626.3 File:"Ingel18221.wiff"	LKQQAEELQAK	R	V	97,2 %	20,4	29,6	15,6		1 284,70	3	-0,00070	-0,54	179	189
18220-18222_ OuelletteM_20131010	18221_medium	18221_medium	Ingel18221_MGFPeaklist (F052589)	hypothetical protein, conserved	LinJ.23.0090	hypothetical protein, conserved	100,0 %	0,755%	48 592,4	28	31	74	Locus:1.1.1.4636.4 File:"Ingel18221.wiff"	LKQQAEELQAK	R	V	99,7 %	32,0	29,6	24,2		1 284,70	3	-0,00070	-0,54	179	189
18220-18222_ OuelletteM_20131010	18221_medium	18221_medium	Ingel18221_MGFPeaklist (F052589)	hypothetical protein, conserved	LinJ.23.0090	hypothetical protein, conserved	100,0 %	0,755%	48 592,4	28	31	74	Locus:1.1.1.4627.3 File:"Ingel18221.wiff"	LKQQAEELQAK	R	V	99,7 %	41,8	29,6	34,6		1 284,70	3	-0,00070	-0,54	179	189
18220-18222_ OuelletteM_20131010	18221_medium	18221_medium	Ingel18221_MGFPeaklist (F052589)	hypothetical protein, conserved	LinJ.23.0090	hypothetical protein, conserved	100,0 %	0,755%	48 592,4	28	31	74	Locus:1.1.1.4634.4 File:"Ingel18221.wiff"	LKQQAEELQAK	R	V	99,7 %	57,2	29,6	50,9		1 284,70	3	-0,00070	-0,54	179	189
18220-18222_ OuelletteM_20131010	18221_medium	18221_medium	Ingel18221_MGFPeaklist (F052589)	hypothetical protein, conserved	LinJ.23.0090	hypothetical protein, conserved	100,0 %	0,755%	48 592,4	28	31	74	Locus:1.1.1.5001.5 File:"Ingel18221.wiff"	QLETRLEAVNGFLR	R	E	99,7 %	49,0	29,4	45,2		1 644,89	3	-0,0068	-4,1	284	297
18220-18222_ OuelletteM_20131010	18221_medium	18221_medium	Ingel18221_MGFPeaklist (F052589)	hypothetical protein, conserved	LinJ.23.0090	hypothetical protein, conserved	100,0 %	0,755%	48 592,4	28	31	74	Locus:1.1.1.4702.12 File:"Ingel18221.wiff"	QLSEGVASGVK	R	I	99,7 %	59,5	30,8	30,9		1 073,57	2	-0,00092	-0,86	68	78
18220-18222_ OuelletteM_20131010	18221_medium	18221_medium	Ingel18221_MGFPeaklist (F052589)	hypothetical protein, conserved	LinJ.23.0090	hypothetical protein, conserved	100,0 %	0,755%	48 592,4	28	31	74	Locus:1.1.1.4694.14 File:"Ingel18221.wiff"	QLSEGVASGVK	R	I	99,7 %	68,5	30,8	36,4		1 073,57	2	-0,00092	-0,86	68	78
18220-18222_ OuelletteM_20131010	18221_medium	18221_medium	Ingel18221_MGFPeaklist (F052589)	hypothetical protein, conserved	LinJ.23.0090	hypothetical protein, conserved	100,0 %	0,755%	48 592,4	28	31	74	Locus:1.1.1.4704.9 File:"Ingel18221.wiff"	QLSEGVASGVK	R	I	99,7 %	74,9	30,8	40,6		1 073,57	2	-0,00092	-0,86	68	78
18220-18222_ OuelletteM_20131010	18221_medium	18221_medium	Ingel18221_MGFPeaklist (F052589)	hypothetical protein, conserved	LinJ.23.0090	hypothetical protein, conserved	100,0 %	0,755%	48 592,4	28	31	74	Locus:1.1.1.4696.6 File:"Ingel18221.wiff"	QLSEGVASGVK	R	I	99,7 %	80,8	30,8	44,1		1 073,57	2	-0,00092	-0,86	68	78
18220-18222_ OuelletteM_20131010	18221_medium	18221_medium	Ingel18221_MGFPeaklist (F052589)	hypothetical protein, conserved	LinJ.23.0090	hypothetical protein, conserved	100,0 %	0,755%	48 592,4	28	31	74	Locus:1.1.1.4838.7 File:"Ingel18221.wiff"	QLSSLASEQR	R	T	98,9 %	32,6	30,8	26,2	Gln->pyro-Glu (-17)	1 100,55	2	0,0060	5,5	161	170
18220-18222_ OuelletteM_20131010	18221_medium	18221_medium	Ingel18221_MGFPeaklist (F052589)	hypothetical protein, conserved	LinJ.23.0090	hypothetical protein, conserved	100,0 %	0,755%	48 592,4	28	31	74	Locus:1.1.1.4837.10 File:"Ingel18221.wiff"	QLSSLASEQR	R	T	99,3 %	36,0	30,8	27,1	Gln->pyro-Glu (-17)	1 100,55	2	0,0060	5,5	161	170
18220-18222_ OuelletteM_20131010	18221_medium	18221_medium	Ingel18221_MGFPeaklist (F052589)	hypothetical protein, conserved	LinJ.23.0090	hypothetical protein, conserved	100,0 %	0,755%	48 592,4	28	31	74	Locus:1.1.1.4696.9 File:"Ingel18221.wiff"	QLSSLASEQR	R	T	99,6 %	23,6	30,6	20,6		1 117,57	2	0,0013	1,1	161	170
18220-18222_ OuelletteM_20131010	18221_medium	18221_medium	Ingel18221_MGFPeaklist (F052589)	hypothetical protein, conserved	LinJ.23.0090	hypothetical protein, conserved	100,0 %	0,755%	48 592,4	28	31	74	Locus:1.1.1.4697.5 File:"Ingel18221.wiff"	QLSSLASEQR	R	T	99,7 %	30,0	30,6	21,1		1 117,57	2	0,0013	1,1	161	170
18220-18222_ OuelletteM_20131010	18221_medium	18221_medium	Ingel18221_MGFPeaklist (F052589)	hypothetical protein, conserved	LinJ.23.0090	hypothetical protein, conserved	100,0 %	0,755%	48 592,4	28	31	74	Locus:1.1.1.4695.16 File:"Ingel18221.wiff"	QLSSLASEQR	R	T	99,7 %	49,8	30,6	43,2		1 117,57	2	0,0013	1,1	161	170
18220-18222_ OuelletteM_20131010	18221_medium	18221_medium	Ingel18221_MGFPeaklist (F052589)	hypothetical protein, conserved	LinJ.23.0090	hypothetical protein, conserved	100,0 %	0,755%	48 592,4	28	31	74	Locus:1.1.1.4697.6 File:"Ingel18221.wiff"	QLSSLASEQR	R	T	99,7 %	61,0	30,6	41,3		1 117,57	2	0,0013	1,1	161	170
18220-18222_ OuelletteM_20131010	18221_medium	18221_medium	Ingel18221_MGFPeaklist (F052589)	hypothetical protein, conserved	LinJ.23.0090	hypothetical protein, conserved	100,0 %	0,755%	48 592,4	28	31	74	Locus:1.1.1.4711.15 File:"Ingel18221.wiff"	QLSSLASEQR	R	T	99,7 %	64,4	30,6	55,2		1 117,57	2	0,0017	1,5	161	170
18220-18222_ OuelletteM_20131010	18221_medium	18221_medium	Ingel18221_MGFPeaklist (F052589)	hypothetical protein, conserved	LinJ.23.0090	hypothetical protein, conserved	100,0 %	0,755%	48 592,4	28	31	74	Locus:1.1.1.4712.13 File:"Ingel18221.wiff"	QLSSLASEQR	R	T	99,7 %	64,5	30,6	54,4		1 117,58	2	0,0043	3,8	161	170
18220-18222_ OuelletteM_20131010	18221_medium	18221_medium	Ingel18221_MGFPeaklist (F052589)	hypothetical protein, conserved	LinJ.23.0090	hypothetical protein, conserved	100,0 %	0,755%	48 592,4	28	31	74	Locus:1.1.1.4704.13 File:"Ingel18221.wiff"	QLSSLASEQR	R	T	99,7 %	64,7	30,6	49,7		1 117,57	2	0,0013	1,1	161	170
18220-18222_ OuelletteM_20131010	18221_medium	18221_medium	Ingel18221_MGFPeaklist (F052589)	hypothetical protein, conserved	LinJ.23.0090	hypothetical protein, conserved	100,0 %	0,755%	48 592,4	28	31	74	Locus:1.1.1.4703.12 File:"Ingel18221.wiff"	QLSSLASEQR	R	T	99,7 %	76,6	30,6	58,5		1 117,57	2	0,0013	1,1	161	170
18220-18222_ OuelletteM_20131010	18221_medium	18221_medium	Ingel18221_MGFPeaklist (F052589)	hypothetical protein, conserved	LinJ.23.0090	hypothetical protein, conserved	100,0 %	0,755%	48 592,4	28	31	74	Locus:1.1.1.4963.2 File:"Ingel18221.wiff"	SILSLEVR	R	L	99,0 %	38,6	30,3	14,8		915,54	2	0,0011	1,2	274	281
18220-18222_ OuelletteM_20131010	18221_medium	18221_medium	Ingel18221_MGFPeaklist (F052589)	hypothetical protein, conserved	LinJ.23.0090	hypothetical protein, conserved	100,0 %	0,755%	48 592,4	28	31	74	Locus:1.1.1.4971.4 File:"Ingel18221.wiff"	SILSLEVR	R	L	99,0 %	50,0	30,3	26,0		915,54	2	0,0011	1,2	274	281
18220-18222_ OuelletteM_20131010	18221_medium	18221_medium	Ingel18221_MGFPeaklist (F052589)	hypothetical protein, conserved	LinJ.23.0090	hypothetical protein, conserved	100,0 %	0,755%	48 592,4	28	31	74	Locus:1.1.1.4964.2 File:"Ingel18221.wiff"	SILSLEVR	R	L	99,0 %	53,2	30,3	25,7		915,54	2	0,0011	1,2	274	281
18220-18222_ OuelletteM_20131010	18221_medium	18221_medium	Ingel18221_MGFPeaklist (F052589)	hypothetical protein, conserved	LinJ.23.0090	hypothetical protein, conserved	100,0 %	0,755%	48 592,4	28	31	74	Locus:1.1.1.4858.7 File:"Ingel18221.wiff"	SLENTEKQLLEAKR	R	S	99,7 %	43,5	30,5	36,1		1 657,83	3	-0,067	-40	121	134
18220-18222_ OuelletteM_20131010	18221_medium	18221_medium	Ingel18221_MGFPeaklist (F052589)	hypothetical protein, conserved	LinJ.23.0090	hypothetical protein, conserved	100,0 %	0,755%	48 592,4	28	31	74	Locus:1.1.1.4869.8 File:"Ingel18221.wiff"	SQLRTERDQLAVENTVLR	R	N	99,7 %	45,4	28,5	35,8		2 127,13	4	-0,0057	-2,7	396	413
18220-18222_ OuelletteM_20131010	18221_medium	18221_medium	Ingel18221_MGFPeaklist (F052589)	hypothetical protein, conserved	LinJ.23.0090	hypothetical protein, conserved	100,0 %	0,755%	48 592,4	28	31	74	Locus:1.1.1.4868.5 File:"Ingel18221.wiff"	SQLRTERDQLAVENTVLR	R	N	99,7 %	51,0	28,5	38,0		2 127,13	4	-0,0057	-2,7	396	413
18220-18222_ OuelletteM_20131010	18221_medium	18221_medium	Ingel18221_MGFPeaklist (F052589)	hypothetical protein, conserved	LinJ.23.0090	hypothetical protein, conserved	100,0 %	0,755%	48 592,4	28	31	74	Locus:1.1.1.4696.4 File:"Ingel18221.wiff"	STGWDVDRNSAR	R	T	97,8 %	21,8	29,7	15,9		1 362,63	3	0,00030	0,22	135	146
18220-18222_ OuelletteM_20131010	18221_medium	18221_medium	Ingel18221_MGFPeaklist (F052589)	hypothetical protein, conserved	LinJ.23.0090	hypothetical protein, conserved	100,0 %	0,755%	48 592,4	28	31	74	Locus:1.1.1.4869.11 File:"Ingel18221.wiff"	TERDQLAVENTVLR	R	N	99,7 %	62,1	30,0	50,9		1 642,86	3	0,00060	0,37	400	413
18220-18222_ OuelletteM_20131010	18221_medium	18221_medium	Ingel18221_MGFPeaklist (F052589)	hypothetical protein, conserved	LinJ.23.0090	hypothetical protein, conserved	100,0 %	0,755%	48 592,4	28	31	74	Locus:1.1.1.4868.7 File:"Ingel18221.wiff"	TERDQLAVENTVLR	R	N	99,7 %	62,1	30,0	49,7		1 642,86	3	0,00060	0,37	400	413
18220-18222_ OuelletteM_20131010	18221_medium	18221_medium	Ingel18221_MGFPeaklist (F052589)	hypothetical protein, conserved	LinJ.23.0090	hypothetical protein, conserved	100,0 %	0,755%	48 592,4	28	31	74	Locus:1.1.1.4631.8 File:"Ingel18221.wiff"	TETAMESEFKEK	R	K	99,7 %	36,6	29,2	31,3	Oxidation (+16)	1 444,64	3	0,0036	2,5	147	158
18220-18222_ OuelletteM_20131010	18221_medium	18221_medium	Ingel18221_MGFPeaklist (F052589)	hypothetical protein, conserved	LinJ.23.0090	hypothetical protein, conserved	100,0 %	0,755%	48 592,4	28	31	74	Locus:1.1.1.4632.2 File:"Ingel18221.wiff"	TETAMESEFKEK	R	K	99,7 %	54,7	29,2	43,3	Oxidation (+16)	1 444,64	3	0,0036	2,5	147	158
18220-18222_ OuelletteM_20131010	18221_medium	18221_medium	Ingel18221_MGFPeaklist (F052589)	hypothetical protein, conserved	LinJ.23.0090	hypothetical protein, conserved	100,0 %	0,755%	48 592,4	28	31	74	Locus:1.1.1.4699.2 File:"Ingel18221.wiff"	TISELSER	R	L	99,0 %	28,0	30,2	20,5		933,48	2	-0,00032	-0,34	171	178
18220-18222_ OuelletteM_20131010	18221_medium	18221_medium	Ingel18221_MGFPeaklist (F052589)	hypothetical protein, conserved	LinJ.23.0090	hypothetical protein, conserved	100,0 %	0,755%	48 592,4	28	31	74	Locus:1.1.1.4700.2 File:"Ingel18221.wiff"	TISELSER	R	L	99,0 %	42,6	30,2	24,8		933,48	2	-0,00032	-0,34	171	178
18220-18222_ OuelletteM_20131010	18221_medium	18221_medium	Ingel18221_MGFPeaklist (F052589)	hypothetical protein, conserved	LinJ.23.0090	hypothetical protein, conserved	100,0 %	0,755%	48 592,4	28	31	74	Locus:1.1.1.4708.6 File:"Ingel18221.wiff"	TISELSER	R	L	99,0 %	50,0	30,2	30,8		933,48	2	-0,00032	-0,34	171	178
18220-18222_ OuelletteM_20131010	18221_medium	18221_medium	Ingel18221_MGFPeaklist (F052589)	hypothetical protein, conserved	LinJ.23.0090	hypothetical protein, conserved	100,0 %	0,755%	48 592,4	28	31	74	Locus:1.1.1.4707.9 File:"Ingel18221.wiff"	TISELSER	R	L	99,0 %	53,1	30,2	37,8		933,48	2	-0,00032	-0,34	171	178
18220-18222_ OuelletteM_20131010	18221_medium	18221_medium	Ingel18221_MGFPeaklist (F052589)	hypothetical protein, conserved	LinJ.23.0090	hypothetical protein, conserved	100,0 %	0,755%	48 592,4	28	31	74	Locus:1.1.1.4716.7 File:"Ingel18221.wiff"	TISELSER	R	L	99,0 %	53,5	30,1	34,4		933,47	2	-0,0027	-2,9	171	178
18220-18222_ OuelletteM_20131010	18221_medium	18221_medium	Ingel18221_MGFPeaklist (F052589)	hypothetical protein, conserved	LinJ.23.0090	hypothetical protein, conserved	100,0 %	0,755%	48 592,4	28	31	74	Locus:1.1.1.4715.6 File:"Ingel18221.wiff"	TISELSER	R	L	99,0 %	58,9	30,2	36,3		933,48	2	-0,00072	-0,77	171	178
18220-18222_ OuelletteM_20131010	18221_medium	18221_medium	Ingel18221_MGFPeaklist (F052589)	hypothetical protein, conserved	LinJ.23.0090	hypothetical protein, conserved	100,0 %	0,755%	48 592,4	28	31	74	Locus:1.1.1.4695.12 File:"Ingel18221.wiff"	TMNEMIIR	R	K	98,5 %	24,4	28,8	15,1	Oxidation (+16), Oxidation (+16)	1 038,48	2	0,00075	0,72	56	63
18220-18222_ OuelletteM_20131010	18221_medium	18221_medium	Ingel18221_MGFPeaklist (F052589)	hypothetical protein, conserved	LinJ.23.0090	hypothetical protein, conserved	100,0 %	0,755%	48 592,4	28	31	74	Locus:1.1.1.4785.21 File:"Ingel18221.wiff"	TVELQSEADVTSHQMEEVER	K	S	99,7 %	76,8	28,5	76,8	Oxidation (+16)	2 332,05	3	0,0053	2,3	101	120
18220-18222_ OuelletteM_20131010	18221_medium	18221_medium	Ingel18221_MGFPeaklist (F052589)	hypothetical protein, conserved	LinJ.23.0090	hypothetical protein, conserved	100,0 %	0,755%	48 592,4	28	31	74	Locus:1.1.1.4786.19 File:"Ingel18221.wiff"	TVELQSEADVTSHQMEEVER	K	S	99,7 %	79,5	28,5	79,5	Oxidation (+16)	2 332,05	3	0,0053	2,3	101	120
18220-18222_ OuelletteM_20131010	18221_medium	18221_medium	Ingel18221_MGFPeaklist (F052589)	hypothetical protein, conserved	LinJ.23.0090	hypothetical protein, conserved	100,0 %	0,755%	48 592,4	28	31	74	Locus:1.1.1.4928.15 File:"Ingel18221.wiff"	VDAAEDMDERFAEAEEELRQANMR	K	Y	96,7 %	16,4	25,0	16,4	Oxidation (+16), Oxidation (+16)	2 856,22	4	-0,0051	-1,8	190	213
18220-18222_ OuelletteM_20131010	18221_medium	18221_medium	Ingel18221_MGFPeaklist (F052589)	hypothetical protein, conserved	LinJ.23.0090	hypothetical protein, conserved	100,0 %	0,755%	48 592,4	28	31	74	Locus:1.1.1.4694.10 File:"Ingel18221.wiff"	VLTVANTQNKYK	R	C	99,7 %	42,0	28,9	34,0		1 377,76	3	-0,0017	-1,2	234	245
18220-18222_ OuelletteM_20131010	18221_medium	18221_medium	Ingel18221_MGFPeaklist (F052589)	hypothetical protein, conserved	LinJ.23.0090	hypothetical protein, conserved	100,0 %	0,755%	48 592,4	28	31	74	Locus:1.1.1.4909.11 File:"Ingel18221.wiff"	VVILQNAIASR	K	E	99,7 %	66,0	26,8	58,8		1 182,71	2	0,0024	2,0	359	369
18220-18222_ OuelletteM_20131010	18221_medium	18221_medium	Ingel18221_MGFPeaklist (F052589)	hypothetical protein, conserved	LinJ.23.0090	hypothetical protein, conserved	100,0 %	0,755%	48 592,4	28	31	74	Locus:1.1.1.4908.15 File:"Ingel18221.wiff"	VVILQNAIASR	K	E	99,7 %	78,2	26,8	73,2		1 182,71	2	0,0024	2,0	359	369
18220-18222_ OuelletteM_20131010	18221_medium	18221_medium	Ingel18221_MGFPeaklist (F052589)	hypothetical protein, conserved	LinJ.23.0090	hypothetical protein, conserved	100,0 %	0,755%	48 592,4	28	31	74	Locus:1.1.1.4787.5 File:"Ingel18221.wiff"	YRELIEEVKSNER	R	I	99,6 %	29,7	29,8	25,9		1 663,85	4	-0,00087	-0,52	214	226
18220-18222_ OuelletteM_20131010	18221_medium	18221_medium	Ingel18221_MGFPeaklist (F052589)	hypothetical protein, conserved	LinJ.23.0090	hypothetical protein, conserved	100,0 %	0,755%	48 592,4	28	31	74	Locus:1.1.1.4789.3 File:"Ingel18221.wiff"	YRELIEEVKSNER	R	I	99,7 %	37,3	29,8	30,5		1 663,85	4	-0,00087	-0,52	214	226
18220-18222_ OuelletteM_20131010	18221_medium	18221_medium	Ingel18221_MGFPeaklist (F052589)	hypothetical protein, conserved	LinJ.23.0090	hypothetical protein, conserved	100,0 %	0,755%	48 592,4	28	31	74	Locus:1.1.1.4788.3 File:"Ingel18221.wiff"	YRELIEEVKSNER	R	I	99,7 %	47,7	29,8	36,8		1 663,85	4	-0,00087	-0,52	214	226
