# Supplementary material for: Mitochondrial Proteomics of Antimony and Miltefosine Resistant Leishmania infantum
Source: Proteomes. 2015 Oct 21;3(4):328–46. doi: 10.3390/proteomes3040328 (PMC5217391; doi:10.3390/proteomes3040328)
Supplement: Supplementary File 1 [file proteomes-03-00328-s001.zip › proteomes-03-00328-supplementary/Supplementary File 2/proteins/LinJ.24.1700.xls]

Experiment name	Biological sample category	Biological sample name	MS/MS sample name	Protein group	Protein accession number	Protein name	Protein identification probability	Protein percentage of total spectra	Protein molecular weight (AMU)	Number of unique peptides	Number of unique spectra	Number of total spectra	Spectrum name	Peptide sequence	Previous amino acid	Next amino acid	Peptide identification probability	Mascot Ion score	Mascot Identity score	Mascot Delta Ion score	Modifications identified by spectrum	Actual peptide mass (AMU)	Spectrum charge	Actual minus calculated peptide mass (AMU)	Actual minus calculated peptide mass (PPM)	Peptide start index	Peptide stop index
18220-18222_ OuelletteM_20131010	18222_small	18222_small	Ingel18222_MGFPeaklist (F052590)	succinate dehydrogenase flavoprotein, putative	LinJ.24.1700	succinate dehydrogenase flavoprotein, putative	100,0 %	0,148%	66 723,6	9	9	16	Locus:1.1.1.4655.20 File:"Ingel18222.wiff"	ADAGEASIADLDR	R	I	99,7 %	62,4	29,7	46,7		1 302,60	2	-0,0051	-3,9	447	459
18220-18222_ OuelletteM_20131010	18222_small	18222_small	Ingel18222_MGFPeaklist (F052590)	succinate dehydrogenase flavoprotein, putative	LinJ.24.1700	succinate dehydrogenase flavoprotein, putative	100,0 %	0,148%	66 723,6	9	9	16	Locus:1.1.1.4647.14 File:"Ingel18222.wiff"	ADAGEASIADLDR	R	I	99,7 %	72,1	30,5	57,2		1 302,64	2	0,037	28	447	459
18220-18222_ OuelletteM_20131010	18222_small	18222_small	Ingel18222_MGFPeaklist (F052590)	succinate dehydrogenase flavoprotein, putative	LinJ.24.1700	succinate dehydrogenase flavoprotein, putative	100,0 %	0,148%	66 723,6	9	9	16	Locus:1.1.1.4653.17 File:"Ingel18222.wiff"	ADAGEASIADLDR	R	I	99,7 %	92,4	29,7	75,8		1 302,60	2	-0,0051	-3,9	447	459
18220-18222_ OuelletteM_20131010	18222_small	18222_small	Ingel18222_MGFPeaklist (F052590)	succinate dehydrogenase flavoprotein, putative	LinJ.24.1700	succinate dehydrogenase flavoprotein, putative	100,0 %	0,148%	66 723,6	9	9	16	Locus:1.1.1.4556.2 File:"Ingel18222.wiff"	AFGGQSIHYGGK	R	Q	99,3 %	26,9	30,2	26,9		1 220,60	3	0,0068	5,6	132	143
18220-18222_ OuelletteM_20131010	18222_small	18222_small	Ingel18222_MGFPeaklist (F052590)	succinate dehydrogenase flavoprotein, putative	LinJ.24.1700	succinate dehydrogenase flavoprotein, putative	100,0 %	0,148%	66 723,6	9	9	16	Locus:1.1.1.4557.2 File:"Ingel18222.wiff"	AFGGQSIHYGGK	R	Q	99,7 %	35,7	30,2	35,7		1 220,60	3	0,0068	5,6	132	143
18220-18222_ OuelletteM_20131010	18222_small	18222_small	Ingel18222_MGFPeaklist (F052590)	succinate dehydrogenase flavoprotein, putative	LinJ.24.1700	succinate dehydrogenase flavoprotein, putative	100,0 %	0,148%	66 723,6	9	9	16	Locus:1.1.1.4961.20 File:"Ingel18222.wiff"	AGLPAEDMEFVQFHPTGIYGPGVLITEGAR	R	G	99,7 %	48,3	28,9	48,3	Oxidation (+16)	3 187,57	3	0,0089	2,8	242	271
18220-18222_ OuelletteM_20131010	18222_small	18222_small	Ingel18222_MGFPeaklist (F052590)	succinate dehydrogenase flavoprotein, putative	LinJ.24.1700	succinate dehydrogenase flavoprotein, putative	100,0 %	0,148%	66 723,6	9	9	16	Locus:1.1.1.4960.21 File:"Ingel18222.wiff"	AGLPAEDMEFVQFHPTGIYGPGVLITEGAR	R	G	99,7 %	60,4	28,9	60,4	Oxidation (+16)	3 187,57	3	0,0089	2,8	242	271
18220-18222_ OuelletteM_20131010	18222_small	18222_small	Ingel18222_MGFPeaklist (F052590)	succinate dehydrogenase flavoprotein, putative	LinJ.24.1700	succinate dehydrogenase flavoprotein, putative	100,0 %	0,148%	66 723,6	9	9	16	Locus:1.1.1.4688.10 File:"Ingel18222.wiff"	AITMEILAGR	R	G	99,7 %	43,4	30,4	27,9	Oxidation (+16)	1 089,58	2	-0,0033	-3,1	305	314
18220-18222_ OuelletteM_20131010	18222_small	18222_small	Ingel18222_MGFPeaklist (F052590)	succinate dehydrogenase flavoprotein, putative	LinJ.24.1700	succinate dehydrogenase flavoprotein, putative	100,0 %	0,148%	66 723,6	9	9	16	Locus:1.1.1.4689.6 File:"Ingel18222.wiff"	AITMEILAGR	R	G	99,7 %	44,0	30,4	27,5	Oxidation (+16)	1 089,58	2	-0,0033	-3,1	305	314
18220-18222_ OuelletteM_20131010	18222_small	18222_small	Ingel18222_MGFPeaklist (F052590)	succinate dehydrogenase flavoprotein, putative	LinJ.24.1700	succinate dehydrogenase flavoprotein, putative	100,0 %	0,148%	66 723,6	9	9	16	Locus:1.1.1.4651.19 File:"Ingel18222.wiff"	GEGGYLVNSEGERFMER	R	Y	99,7 %	29,8	28,1	29,8	Oxidation (+16)	1 944,86	3	0,000087	0,045	272	288
18220-18222_ OuelletteM_20131010	18222_small	18222_small	Ingel18222_MGFPeaklist (F052590)	succinate dehydrogenase flavoprotein, putative	LinJ.24.1700	succinate dehydrogenase flavoprotein, putative	100,0 %	0,148%	66 723,6	9	9	16	Locus:1.1.1.4652.15 File:"Ingel18222.wiff"	GEGGYLVNSEGERFMER	R	Y	99,7 %	66,1	28,1	66,1	Oxidation (+16)	1 944,86	3	0,000087	0,045	272	288
18220-18222_ OuelletteM_20131010	18222_small	18222_small	Ingel18222_MGFPeaklist (F052590)	succinate dehydrogenase flavoprotein, putative	LinJ.24.1700	succinate dehydrogenase flavoprotein, putative	100,0 %	0,148%	66 723,6	9	9	16	Locus:1.1.1.4541.6 File:"Ingel18222.wiff"	GVMAMSIDDGTIHR	R	F	99,7 %	55,6	29,6	44,5	Oxidation (+16), Oxidation (+16)	1 533,71	3	0,020	13	192	205
18220-18222_ OuelletteM_20131010	18222_small	18222_small	Ingel18222_MGFPeaklist (F052590)	succinate dehydrogenase flavoprotein, putative	LinJ.24.1700	succinate dehydrogenase flavoprotein, putative	100,0 %	0,148%	66 723,6	9	9	16	Locus:1.1.1.4981.14 File:"Ingel18222.wiff"	LGANSLLDIVVFGK	R	S	99,6 %	26,5	27,7	26,5		1 444,83	2	-0,0019	-1,3	412	425
18220-18222_ OuelletteM_20131010	18222_small	18222_small	Ingel18222_MGFPeaklist (F052590)	succinate dehydrogenase flavoprotein, putative	LinJ.24.1700	succinate dehydrogenase flavoprotein, putative	100,0 %	0,148%	66 723,6	9	9	16	Locus:1.1.1.4945.7 File:"Ingel18222.wiff"	NLLTNAMMTISGAVVR	R	K	99,5 %	37,4	29,8	33,3	Oxidation (+16), Oxidation (+16)	1 721,87	3	-0,011	-6,5	531	546
18220-18222_ OuelletteM_20131010	18222_small	18222_small	Ingel18222_MGFPeaklist (F052590)	succinate dehydrogenase flavoprotein, putative	LinJ.24.1700	succinate dehydrogenase flavoprotein, putative	100,0 %	0,148%	66 723,6	9	9	16	Locus:1.1.1.4820.12 File:"Ingel18222.wiff"	SCANTVIFNLTK	K	E	99,7 %	31,7	29,7	29,0	Carbamidomethyl (+57)	1 366,69	2	0,0021	1,5	426	437
18220-18222_ OuelletteM_20131010	18222_small	18222_small	Ingel18222_MGFPeaklist (F052590)	succinate dehydrogenase flavoprotein, putative	LinJ.24.1700	succinate dehydrogenase flavoprotein, putative	100,0 %	0,148%	66 723,6	9	9	16	Locus:1.1.1.4822.11 File:"Ingel18222.wiff"	SCANTVIFNLTK	K	E	99,7 %	75,5	29,7	67,0	Carbamidomethyl (+57)	1 366,69	2	0,0021	1,5	426	437
18220-18222_ OuelletteM_20131010	18220_large	18220_large	Ingel18220_MGFPeaklist (F052591)	succinate dehydrogenase flavoprotein, putative	LinJ.24.1700	succinate dehydrogenase flavoprotein, putative	100,0 %	0,191%	66 723,6	7	8	13	Locus:1.1.1.4858.19 File:"Ingel18220.wiff"	ADAGEASIADLDR	R	I	99,7 %	108	30,1	90,9		1 302,62	2	0,0097	7,4	447	459
18220-18222_ OuelletteM_20131010	18220_large	18220_large	Ingel18220_MGFPeaklist (F052591)	succinate dehydrogenase flavoprotein, putative	LinJ.24.1700	succinate dehydrogenase flavoprotein, putative	100,0 %	0,191%	66 723,6	7	8	13	Locus:1.1.1.4857.15 File:"Ingel18220.wiff"	ADAGEASIADLDR	R	I	99,7 %	108	30,1	90,4		1 302,62	2	0,0097	7,4	447	459
18220-18222_ OuelletteM_20131010	18220_large	18220_large	Ingel18220_MGFPeaklist (F052591)	succinate dehydrogenase flavoprotein, putative	LinJ.24.1700	succinate dehydrogenase flavoprotein, putative	100,0 %	0,191%	66 723,6	7	8	13	Locus:1.1.1.4760.2 File:"Ingel18220.wiff"	AFGGQSIHYGGK	R	Q	99,7 %	44,6	30,2	42,3		1 220,60	3	0,0080	6,6	132	143
18220-18222_ OuelletteM_20131010	18220_large	18220_large	Ingel18220_MGFPeaklist (F052591)	succinate dehydrogenase flavoprotein, putative	LinJ.24.1700	succinate dehydrogenase flavoprotein, putative	100,0 %	0,191%	66 723,6	7	8	13	Locus:1.1.1.4905.7 File:"Ingel18220.wiff"	AITMEILAGR	R	G	99,0 %	32,2	30,2	21,9	Oxidation (+16)	1 089,59	2	0,00026	0,24	305	314
18220-18222_ OuelletteM_20131010	18220_large	18220_large	Ingel18220_MGFPeaklist (F052591)	succinate dehydrogenase flavoprotein, putative	LinJ.24.1700	succinate dehydrogenase flavoprotein, putative	100,0 %	0,191%	66 723,6	7	8	13	Locus:1.1.1.5031.4 File:"Ingel18220.wiff"	AITMEILAGR	R	G	99,7 %	50,9	30,6	26,1		1 073,58	2	-0,0070	-6,5	305	314
18220-18222_ OuelletteM_20131010	18220_large	18220_large	Ingel18220_MGFPeaklist (F052591)	succinate dehydrogenase flavoprotein, putative	LinJ.24.1700	succinate dehydrogenase flavoprotein, putative	100,0 %	0,191%	66 723,6	7	8	13	Locus:1.1.1.4897.6 File:"Ingel18220.wiff"	AITMEILAGR	R	G	99,7 %	51,1	30,2	38,8	Oxidation (+16)	1 089,59	2	0,00026	0,24	305	314
18220-18222_ OuelletteM_20131010	18220_large	18220_large	Ingel18220_MGFPeaklist (F052591)	succinate dehydrogenase flavoprotein, putative	LinJ.24.1700	succinate dehydrogenase flavoprotein, putative	100,0 %	0,191%	66 723,6	7	8	13	Locus:1.1.1.5032.6 File:"Ingel18220.wiff"	AITMEILAGR	R	G	99,7 %	56,5	30,6	39,3		1 073,58	2	-0,0070	-6,5	305	314
18220-18222_ OuelletteM_20131010	18220_large	18220_large	Ingel18220_MGFPeaklist (F052591)	succinate dehydrogenase flavoprotein, putative	LinJ.24.1700	succinate dehydrogenase flavoprotein, putative	100,0 %	0,191%	66 723,6	7	8	13	Locus:1.1.1.4895.11 File:"Ingel18220.wiff"	AITMEILAGR	R	G	99,7 %	72,7	30,2	59,1	Oxidation (+16)	1 089,59	2	0,00026	0,24	305	314
18220-18222_ OuelletteM_20131010	18220_large	18220_large	Ingel18220_MGFPeaklist (F052591)	succinate dehydrogenase flavoprotein, putative	LinJ.24.1700	succinate dehydrogenase flavoprotein, putative	100,0 %	0,191%	66 723,6	7	8	13	Locus:1.1.1.4764.20 File:"Ingel18220.wiff"	GEGGYLVNSEGER	R	F	99,7 %	79,8	28,9	68,7		1 365,62	2	0,0025	1,8	272	284
18220-18222_ OuelletteM_20131010	18220_large	18220_large	Ingel18220_MGFPeaklist (F052591)	succinate dehydrogenase flavoprotein, putative	LinJ.24.1700	succinate dehydrogenase flavoprotein, putative	100,0 %	0,191%	66 723,6	7	8	13	Locus:1.1.1.4763.19 File:"Ingel18220.wiff"	GEGGYLVNSEGER	R	F	99,7 %	82,8	28,9	67,6		1 365,62	2	0,0025	1,8	272	284
18220-18222_ OuelletteM_20131010	18220_large	18220_large	Ingel18220_MGFPeaklist (F052591)	succinate dehydrogenase flavoprotein, putative	LinJ.24.1700	succinate dehydrogenase flavoprotein, putative	100,0 %	0,191%	66 723,6	7	8	13	Locus:1.1.1.4858.18 File:"Ingel18220.wiff"	GEGGYLVNSEGERFMER	R	Y	96,4 %	18,5	28,3	18,5	Oxidation (+16)	1 944,87	3	0,0034	1,7	272	288
18220-18222_ OuelletteM_20131010	18220_large	18220_large	Ingel18220_MGFPeaklist (F052591)	succinate dehydrogenase flavoprotein, putative	LinJ.24.1700	succinate dehydrogenase flavoprotein, putative	100,0 %	0,191%	66 723,6	7	8	13	Locus:1.1.1.5032.10 File:"Ingel18220.wiff"	SCANTVIFNLTK	K	E	99,7 %	85,9	29,5	80,8	Carbamidomethyl (+57)	1 366,71	2	0,014	9,9	426	437
18220-18222_ OuelletteM_20131010	18220_large	18220_large	Ingel18220_MGFPeaklist (F052591)	succinate dehydrogenase flavoprotein, putative	LinJ.24.1700	succinate dehydrogenase flavoprotein, putative	100,0 %	0,191%	66 723,6	7	8	13	Locus:1.1.1.4775.13 File:"Ingel18220.wiff"	VYFTTTSAK	R	S	97,3 %	23,0	30,7	20,7		1 016,52	2	0,0046	4,5	221	229
18220-18222_ OuelletteM_20131010	18221_medium	18221_medium	Ingel18221_MGFPeaklist (F052589)	succinate dehydrogenase flavoprotein, putative	LinJ.24.1700	succinate dehydrogenase flavoprotein, putative	100,0 %	0,449%	66 723,6	19	22	44	Locus:1.1.1.4834.21 File:"Ingel18221.wiff"	AAMGVAASGYDVACISK	R	L	99,7 %	81,3	29,4	76,5	Oxidation (+16), Carbamidomethyl (+57)	1 685,78	2	0,0095	5,6	36	52
18220-18222_ OuelletteM_20131010	18221_medium	18221_medium	Ingel18221_MGFPeaklist (F052589)	succinate dehydrogenase flavoprotein, putative	LinJ.24.1700	succinate dehydrogenase flavoprotein, putative	100,0 %	0,449%	66 723,6	19	22	44	Locus:1.1.1.4835.21 File:"Ingel18221.wiff"	AAMGVAASGYDVACISK	R	L	99,7 %	85,7	29,4	83,1	Oxidation (+16), Carbamidomethyl (+57)	1 685,78	2	0,0095	5,6	36	52
18220-18222_ OuelletteM_20131010	18221_medium	18221_medium	Ingel18221_MGFPeaklist (F052589)	succinate dehydrogenase flavoprotein, putative	LinJ.24.1700	succinate dehydrogenase flavoprotein, putative	100,0 %	0,449%	66 723,6	19	22	44	Locus:1.1.1.4833.18 File:"Ingel18221.wiff"	ADAGEASIADLDR	R	I	99,7 %	75,1	29,7	28,5		1 302,60	2	-0,0053	-4,1	447	459
18220-18222_ OuelletteM_20131010	18221_medium	18221_medium	Ingel18221_MGFPeaklist (F052589)	succinate dehydrogenase flavoprotein, putative	LinJ.24.1700	succinate dehydrogenase flavoprotein, putative	100,0 %	0,449%	66 723,6	19	22	44	Locus:1.1.1.4827.19 File:"Ingel18221.wiff"	ADAGEASIADLDR	R	I	99,7 %	87,8	29,7	74,5		1 302,60	2	-0,0053	-4,1	447	459
18220-18222_ OuelletteM_20131010	18221_medium	18221_medium	Ingel18221_MGFPeaklist (F052589)	succinate dehydrogenase flavoprotein, putative	LinJ.24.1700	succinate dehydrogenase flavoprotein, putative	100,0 %	0,449%	66 723,6	19	22	44	Locus:1.1.1.4825.16 File:"Ingel18221.wiff"	ADAGEASIADLDR	R	I	99,7 %	93,8	29,7	79,0		1 302,60	2	-0,0053	-4,1	447	459
18220-18222_ OuelletteM_20131010	18221_medium	18221_medium	Ingel18221_MGFPeaklist (F052589)	succinate dehydrogenase flavoprotein, putative	LinJ.24.1700	succinate dehydrogenase flavoprotein, putative	100,0 %	0,449%	66 723,6	19	22	44	Locus:1.1.1.5128.8 File:"Ingel18221.wiff"	ADAGEASIADLDRILNNKGDIPIAR	R	I	99,7 %	30,4	27,8	29,8		2 607,37	4	0,0032	1,2	447	471
18220-18222_ OuelletteM_20131010	18221_medium	18221_medium	Ingel18221_MGFPeaklist (F052589)	succinate dehydrogenase flavoprotein, putative	LinJ.24.1700	succinate dehydrogenase flavoprotein, putative	100,0 %	0,449%	66 723,6	19	22	44	Locus:1.1.1.5126.3 File:"Ingel18221.wiff"	ADAGEASIADLDRILNNKGDIPIAR	R	I	99,7 %	38,0	27,8	37,4		2 607,37	4	0,0032	1,2	447	471
18220-18222_ OuelletteM_20131010	18221_medium	18221_medium	Ingel18221_MGFPeaklist (F052589)	succinate dehydrogenase flavoprotein, putative	LinJ.24.1700	succinate dehydrogenase flavoprotein, putative	100,0 %	0,449%	66 723,6	19	22	44	Locus:1.1.1.5127.6 File:"Ingel18221.wiff"	ADAGEASIADLDRILNNKGDIPIAR	R	I	99,7 %	41,9	27,8	38,1		2 607,37	4	0,0032	1,2	447	471
18220-18222_ OuelletteM_20131010	18221_medium	18221_medium	Ingel18221_MGFPeaklist (F052589)	succinate dehydrogenase flavoprotein, putative	LinJ.24.1700	succinate dehydrogenase flavoprotein, putative	100,0 %	0,449%	66 723,6	19	22	44	Locus:1.1.1.4733.3 File:"Ingel18221.wiff"	AFGGQSIHYGGK	R	Q	99,7 %	47,5	30,2	44,3		1 220,60	3	0,0056	4,6	132	143
18220-18222_ OuelletteM_20131010	18221_medium	18221_medium	Ingel18221_MGFPeaklist (F052589)	succinate dehydrogenase flavoprotein, putative	LinJ.24.1700	succinate dehydrogenase flavoprotein, putative	100,0 %	0,449%	66 723,6	19	22	44	Locus:1.1.1.4732.2 File:"Ingel18221.wiff"	AFGGQSIHYGGK	R	Q	99,7 %	47,8	30,2	47,8		1 220,60	3	0,0056	4,6	132	143
18220-18222_ OuelletteM_20131010	18221_medium	18221_medium	Ingel18221_MGFPeaklist (F052589)	succinate dehydrogenase flavoprotein, putative	LinJ.24.1700	succinate dehydrogenase flavoprotein, putative	100,0 %	0,449%	66 723,6	19	22	44	Locus:1.1.1.5136.19 File:"Ingel18221.wiff"	AGLPAEDMEFVQFHPTGIYGPGVLITEGAR	R	G	99,7 %	40,7	29,0	40,7	Oxidation (+16)	3 187,55	3	-0,018	-5,7	242	271
18220-18222_ OuelletteM_20131010	18221_medium	18221_medium	Ingel18221_MGFPeaklist (F052589)	succinate dehydrogenase flavoprotein, putative	LinJ.24.1700	succinate dehydrogenase flavoprotein, putative	100,0 %	0,449%	66 723,6	19	22	44	Locus:1.1.1.5135.21 File:"Ingel18221.wiff"	AGLPAEDMEFVQFHPTGIYGPGVLITEGAR	R	G	99,7 %	67,2	29,0	67,2	Oxidation (+16)	3 187,55	3	-0,018	-5,7	242	271
18220-18222_ OuelletteM_20131010	18221_medium	18221_medium	Ingel18221_MGFPeaklist (F052589)	succinate dehydrogenase flavoprotein, putative	LinJ.24.1700	succinate dehydrogenase flavoprotein, putative	100,0 %	0,449%	66 723,6	19	22	44	Locus:1.1.1.4862.6 File:"Ingel18221.wiff"	AITMEILAGR	R	G	99,7 %	44,2	30,4	29,0	Oxidation (+16)	1 089,58	2	-0,0039	-3,6	305	314
18220-18222_ OuelletteM_20131010	18221_medium	18221_medium	Ingel18221_MGFPeaklist (F052589)	succinate dehydrogenase flavoprotein, putative	LinJ.24.1700	succinate dehydrogenase flavoprotein, putative	100,0 %	0,449%	66 723,6	19	22	44	Locus:1.1.1.4861.6 File:"Ingel18221.wiff"	AITMEILAGR	R	G	99,7 %	49,8	30,4	33,7	Oxidation (+16)	1 089,58	2	-0,0039	-3,6	305	314
18220-18222_ OuelletteM_20131010	18221_medium	18221_medium	Ingel18221_MGFPeaklist (F052589)	succinate dehydrogenase flavoprotein, putative	LinJ.24.1700	succinate dehydrogenase flavoprotein, putative	100,0 %	0,449%	66 723,6	19	22	44	Locus:1.1.1.4870.3 File:"Ingel18221.wiff"	AITMEILAGR	R	G	99,7 %	57,7	30,4	45,7	Oxidation (+16)	1 089,58	2	-0,0039	-3,6	305	314
18220-18222_ OuelletteM_20131010	18221_medium	18221_medium	Ingel18221_MGFPeaklist (F052589)	succinate dehydrogenase flavoprotein, putative	LinJ.24.1700	succinate dehydrogenase flavoprotein, putative	100,0 %	0,449%	66 723,6	19	22	44	Locus:1.1.1.4869.10 File:"Ingel18221.wiff"	AITMEILAGR	R	G	99,7 %	61,3	30,4	42,3	Oxidation (+16)	1 089,58	2	-0,0039	-3,6	305	314
18220-18222_ OuelletteM_20131010	18221_medium	18221_medium	Ingel18221_MGFPeaklist (F052589)	succinate dehydrogenase flavoprotein, putative	LinJ.24.1700	succinate dehydrogenase flavoprotein, putative	100,0 %	0,449%	66 723,6	19	22	44	Locus:1.1.1.4634.6 File:"Ingel18221.wiff"	AKDLASRDVVSR	K	A	97,2 %	24,5	29,9	13,7		1 315,72	3	-0,0021	-1,6	293	304
18220-18222_ OuelletteM_20131010	18221_medium	18221_medium	Ingel18221_MGFPeaklist (F052589)	succinate dehydrogenase flavoprotein, putative	LinJ.24.1700	succinate dehydrogenase flavoprotein, putative	100,0 %	0,449%	66 723,6	19	22	44	Locus:1.1.1.4976.13 File:"Ingel18221.wiff"	AYPVIDHTYDCVVVGAGGSGLR	R	A	97,0 %	19,6	29,6	16,7	Carbamidomethyl (+57)	2 305,12	3	0,0051	2,2	14	35
18220-18222_ OuelletteM_20131010	18221_medium	18221_medium	Ingel18221_MGFPeaklist (F052589)	succinate dehydrogenase flavoprotein, putative	LinJ.24.1700	succinate dehydrogenase flavoprotein, putative	100,0 %	0,449%	66 723,6	19	22	44	Locus:1.1.1.4985.12 File:"Ingel18221.wiff"	AYPVIDHTYDCVVVGAGGSGLR	R	A	99,4 %	26,5	29,6	21,2	Carbamidomethyl (+57)	2 305,12	3	0,0051	2,2	14	35
18220-18222_ OuelletteM_20131010	18221_medium	18221_medium	Ingel18221_MGFPeaklist (F052589)	succinate dehydrogenase flavoprotein, putative	LinJ.24.1700	succinate dehydrogenase flavoprotein, putative	100,0 %	0,449%	66 723,6	19	22	44	Locus:1.1.1.4984.13 File:"Ingel18221.wiff"	AYPVIDHTYDCVVVGAGGSGLR	R	A	99,7 %	38,1	29,6	35,8	Carbamidomethyl (+57)	2 305,12	3	0,0051	2,2	14	35
18220-18222_ OuelletteM_20131010	18221_medium	18221_medium	Ingel18221_MGFPeaklist (F052589)	succinate dehydrogenase flavoprotein, putative	LinJ.24.1700	succinate dehydrogenase flavoprotein, putative	100,0 %	0,449%	66 723,6	19	22	44	Locus:1.1.1.4978.16 File:"Ingel18221.wiff"	AYPVIDHTYDCVVVGAGGSGLR	R	A	99,7 %	54,2	29,6	53,0	Carbamidomethyl (+57)	2 305,12	3	0,0051	2,2	14	35
18220-18222_ OuelletteM_20131010	18221_medium	18221_medium	Ingel18221_MGFPeaklist (F052589)	succinate dehydrogenase flavoprotein, putative	LinJ.24.1700	succinate dehydrogenase flavoprotein, putative	100,0 %	0,449%	66 723,6	19	22	44	Locus:1.1.1.4674.18 File:"Ingel18221.wiff"	DLASRDVVSR	K	A	99,5 %	41,9	30,7	6,76		1 116,59	2	-0,00052	-0,47	295	304
18220-18222_ OuelletteM_20131010	18221_medium	18221_medium	Ingel18221_MGFPeaklist (F052589)	succinate dehydrogenase flavoprotein, putative	LinJ.24.1700	succinate dehydrogenase flavoprotein, putative	100,0 %	0,449%	66 723,6	19	22	44	Locus:1.1.1.4737.18 File:"Ingel18221.wiff"	GEGGYLVNSEGER	R	F	99,7 %	76,4	28,8	65,8		1 365,61	2	-0,0023	-1,7	272	284
18220-18222_ OuelletteM_20131010	18221_medium	18221_medium	Ingel18221_MGFPeaklist (F052589)	succinate dehydrogenase flavoprotein, putative	LinJ.24.1700	succinate dehydrogenase flavoprotein, putative	100,0 %	0,449%	66 723,6	19	22	44	Locus:1.1.1.4736.19 File:"Ingel18221.wiff"	GEGGYLVNSEGER	R	F	99,7 %	86,6	28,8	71,7		1 365,61	2	-0,0023	-1,7	272	284
18220-18222_ OuelletteM_20131010	18221_medium	18221_medium	Ingel18221_MGFPeaklist (F052589)	succinate dehydrogenase flavoprotein, putative	LinJ.24.1700	succinate dehydrogenase flavoprotein, putative	100,0 %	0,449%	66 723,6	19	22	44	Locus:1.1.1.4824.16 File:"Ingel18221.wiff"	GEGGYLVNSEGERFMER	R	Y	99,7 %	37,0	28,2	37,0	Oxidation (+16)	1 944,86	3	0,00099	0,51	272	288
18220-18222_ OuelletteM_20131010	18221_medium	18221_medium	Ingel18221_MGFPeaklist (F052589)	succinate dehydrogenase flavoprotein, putative	LinJ.24.1700	succinate dehydrogenase flavoprotein, putative	100,0 %	0,449%	66 723,6	19	22	44	Locus:1.1.1.4825.15 File:"Ingel18221.wiff"	GEGGYLVNSEGERFMER	R	Y	99,7 %	72,1	28,2	72,1	Oxidation (+16)	1 944,86	3	0,00099	0,51	272	288
18220-18222_ OuelletteM_20131010	18221_medium	18221_medium	Ingel18221_MGFPeaklist (F052589)	succinate dehydrogenase flavoprotein, putative	LinJ.24.1700	succinate dehydrogenase flavoprotein, putative	100,0 %	0,449%	66 723,6	19	22	44	Locus:1.1.1.4715.10 File:"Ingel18221.wiff"	GVMAMSIDDGTIHR	R	F	99,7 %	103	29,1	93,3	Oxidation (+16), Oxidation (+16)	1 533,69	3	0,0019	1,2	192	205
18220-18222_ OuelletteM_20131010	18221_medium	18221_medium	Ingel18221_MGFPeaklist (F052589)	succinate dehydrogenase flavoprotein, putative	LinJ.24.1700	succinate dehydrogenase flavoprotein, putative	100,0 %	0,449%	66 723,6	19	22	44	Locus:1.1.1.4793.6 File:"Ingel18221.wiff"	ILNNKGDIPIAR	R	I	99,7 %	117	26,4	101		1 322,77	3	0,0033	2,5	460	471
18220-18222_ OuelletteM_20131010	18221_medium	18221_medium	Ingel18221_MGFPeaklist (F052589)	succinate dehydrogenase flavoprotein, putative	LinJ.24.1700	succinate dehydrogenase flavoprotein, putative	100,0 %	0,449%	66 723,6	19	22	44	Locus:1.1.1.4792.17 File:"Ingel18221.wiff"	ILNNKGDIPIAR	R	I	99,7 %	60,3	26,6	54,3		1 322,77	2	-0,0010	-0,77	460	471
18220-18222_ OuelletteM_20131010	18221_medium	18221_medium	Ingel18221_MGFPeaklist (F052589)	succinate dehydrogenase flavoprotein, putative	LinJ.24.1700	succinate dehydrogenase flavoprotein, putative	100,0 %	0,449%	66 723,6	19	22	44	Locus:1.1.1.5158.13 File:"Ingel18221.wiff"	LGANSLLDIVVFGK	R	S	99,7 %	79,1	27,6	71,9		1 444,83	2	0,0013	0,88	412	425
18220-18222_ OuelletteM_20131010	18221_medium	18221_medium	Ingel18221_MGFPeaklist (F052589)	succinate dehydrogenase flavoprotein, putative	LinJ.24.1700	succinate dehydrogenase flavoprotein, putative	100,0 %	0,449%	66 723,6	19	22	44	Locus:1.1.1.5157.9 File:"Ingel18221.wiff"	LGANSLLDIVVFGK	R	S	99,7 %	97,4	27,6	92,8		1 444,83	2	0,0013	0,88	412	425
18220-18222_ OuelletteM_20131010	18221_medium	18221_medium	Ingel18221_MGFPeaklist (F052589)	succinate dehydrogenase flavoprotein, putative	LinJ.24.1700	succinate dehydrogenase flavoprotein, putative	100,0 %	0,449%	66 723,6	19	22	44	Locus:1.1.1.5064.19 File:"Ingel18221.wiff"	NGDDNAIVPGLLAAGECACASVHGANR	R	L	99,4 %	25,3	28,2	25,3	Carbamidomethyl (+57), Carbamidomethyl (+57)	2 708,25	3	0,0086	3,2	385	411
18220-18222_ OuelletteM_20131010	18221_medium	18221_medium	Ingel18221_MGFPeaklist (F052589)	succinate dehydrogenase flavoprotein, putative	LinJ.24.1700	succinate dehydrogenase flavoprotein, putative	100,0 %	0,449%	66 723,6	19	22	44	Locus:1.1.1.5066.10 File:"Ingel18221.wiff"	NGDDNAIVPGLLAAGECACASVHGANR	R	L	99,7 %	45,9	28,9	45,9	Carbamidomethyl (+57), Carbamidomethyl (+57)	2 708,28	4	0,040	15	385	411
18220-18222_ OuelletteM_20131010	18221_medium	18221_medium	Ingel18221_MGFPeaklist (F052589)	succinate dehydrogenase flavoprotein, putative	LinJ.24.1700	succinate dehydrogenase flavoprotein, putative	100,0 %	0,449%	66 723,6	19	22	44	Locus:1.1.1.5070.8 File:"Ingel18221.wiff"	NGDDNAIVPGLLAAGECACASVHGANR	R	L	99,7 %	73,5	28,2	73,5	Carbamidomethyl (+57), Carbamidomethyl (+57)	2 708,25	3	0,0086	3,2	385	411
18220-18222_ OuelletteM_20131010	18221_medium	18221_medium	Ingel18221_MGFPeaklist (F052589)	succinate dehydrogenase flavoprotein, putative	LinJ.24.1700	succinate dehydrogenase flavoprotein, putative	100,0 %	0,449%	66 723,6	19	22	44	Locus:1.1.1.5067.5 File:"Ingel18221.wiff"	NGDDNAIVPGLLAAGECACASVHGANR	R	L	99,7 %	78,1	28,2	78,1	Carbamidomethyl (+57), Carbamidomethyl (+57)	2 708,25	3	0,0086	3,2	385	411
18220-18222_ OuelletteM_20131010	18221_medium	18221_medium	Ingel18221_MGFPeaklist (F052589)	succinate dehydrogenase flavoprotein, putative	LinJ.24.1700	succinate dehydrogenase flavoprotein, putative	100,0 %	0,449%	66 723,6	19	22	44	Locus:1.1.1.5105.17 File:"Ingel18221.wiff"	NLLTNAMMTISGAVVR	R	K	98,7 %	20,8	29,8	20,8	Oxidation (+16), Oxidation (+16)	1 721,87	2	-0,0063	-3,6	531	546
18220-18222_ OuelletteM_20131010	18221_medium	18221_medium	Ingel18221_MGFPeaklist (F052589)	succinate dehydrogenase flavoprotein, putative	LinJ.24.1700	succinate dehydrogenase flavoprotein, putative	100,0 %	0,449%	66 723,6	19	22	44	Locus:1.1.1.5105.5 File:"Ingel18221.wiff"	NLLTNAMMTISGAVVR	R	K	99,7 %	45,3	29,8	44,6	Oxidation (+16), Oxidation (+16)	1 721,87	3	-0,012	-7,0	531	546
18220-18222_ OuelletteM_20131010	18221_medium	18221_medium	Ingel18221_MGFPeaklist (F052589)	succinate dehydrogenase flavoprotein, putative	LinJ.24.1700	succinate dehydrogenase flavoprotein, putative	100,0 %	0,449%	66 723,6	19	22	44	Locus:1.1.1.5118.14 File:"Ingel18221.wiff"	NLLTNAMMTISGAVVR	R	K	99,7 %	50,7	29,7	50,7	Oxidation (+16), Oxidation (+16)	1 721,88	2	-0,0025	-1,4	531	546
18220-18222_ OuelletteM_20131010	18221_medium	18221_medium	Ingel18221_MGFPeaklist (F052589)	succinate dehydrogenase flavoprotein, putative	LinJ.24.1700	succinate dehydrogenase flavoprotein, putative	100,0 %	0,449%	66 723,6	19	22	44	Locus:1.1.1.5104.2 File:"Ingel18221.wiff"	NLLTNAMMTISGAVVR	R	K	99,7 %	58,0	29,8	58,0	Oxidation (+16), Oxidation (+16)	1 721,87	3	-0,012	-7,0	531	546
18220-18222_ OuelletteM_20131010	18221_medium	18221_medium	Ingel18221_MGFPeaklist (F052589)	succinate dehydrogenase flavoprotein, putative	LinJ.24.1700	succinate dehydrogenase flavoprotein, putative	100,0 %	0,449%	66 723,6	19	22	44	Locus:1.1.1.4991.9 File:"Ingel18221.wiff"	SCANTVIFNLTK	K	E	99,7 %	58,3	29,7	47,3	Carbamidomethyl (+57)	1 366,70	2	0,0041	3,0	426	437
18220-18222_ OuelletteM_20131010	18221_medium	18221_medium	Ingel18221_MGFPeaklist (F052589)	succinate dehydrogenase flavoprotein, putative	LinJ.24.1700	succinate dehydrogenase flavoprotein, putative	100,0 %	0,449%	66 723,6	19	22	44	Locus:1.1.1.4992.9 File:"Ingel18221.wiff"	SCANTVIFNLTK	K	E	99,7 %	67,2	29,7	56,1	Carbamidomethyl (+57)	1 366,70	2	0,0041	3,0	426	437
18220-18222_ OuelletteM_20131010	18221_medium	18221_medium	Ingel18221_MGFPeaklist (F052589)	succinate dehydrogenase flavoprotein, putative	LinJ.24.1700	succinate dehydrogenase flavoprotein, putative	100,0 %	0,449%	66 723,6	19	22	44	Locus:1.1.1.4746.11 File:"Ingel18221.wiff"	TKDGFIYQR	R	A	99,7 %	40,4	29,6	30,4		1 126,58	2	0,0032	2,8	123	131
18220-18222_ OuelletteM_20131010	18221_medium	18221_medium	Ingel18221_MGFPeaklist (F052589)	succinate dehydrogenase flavoprotein, putative	LinJ.24.1700	succinate dehydrogenase flavoprotein, putative	100,0 %	0,449%	66 723,6	19	22	44	Locus:1.1.1.4747.14 File:"Ingel18221.wiff"	TKDGFIYQR	R	A	99,7 %	43,7	29,6	32,0		1 126,58	2	0,0032	2,8	123	131
18220-18222_ OuelletteM_20131010	18221_medium	18221_medium	Ingel18221_MGFPeaklist (F052589)	succinate dehydrogenase flavoprotein, putative	LinJ.24.1700	succinate dehydrogenase flavoprotein, putative	100,0 %	0,449%	66 723,6	19	22	44	Locus:1.1.1.4811.17 File:"Ingel18221.wiff"	YTVLCTGGYGR	K	V	99,7 %	56,6	29,9	56,6	Carbamidomethyl (+57)	1 245,58	2	-0,0019	-1,5	210	220
