# Supplementary material for: Mitochondrial Proteomics of Antimony and Miltefosine Resistant Leishmania infantum
Source: Proteomes. 2015 Oct 21;3(4):328–46. doi: 10.3390/proteomes3040328 (PMC5217391; doi:10.3390/proteomes3040328)
Supplement: Supplementary File 1 [file proteomes-03-00328-s001.zip › proteomes-03-00328-supplementary/Supplementary File 2/proteins/LinJ.25.1010.xls]

Experiment name	Biological sample category	Biological sample name	MS/MS sample name	Protein group	Protein accession number	Protein name	Protein identification probability	Protein percentage of total spectra	Protein molecular weight (AMU)	Number of unique peptides	Number of unique spectra	Number of total spectra	Spectrum name	Peptide sequence	Previous amino acid	Next amino acid	Peptide identification probability	Mascot Ion score	Mascot Identity score	Mascot Delta Ion score	Modifications identified by spectrum	Actual peptide mass (AMU)	Spectrum charge	Actual minus calculated peptide mass (AMU)	Actual minus calculated peptide mass (PPM)	Peptide start index	Peptide stop index
18220-18222_ OuelletteM_20131010	18220_large	18220_large	Ingel18220_MGFPeaklist (F052591)	dynein heavy chain, putative	LinJ.25.1010	dynein heavy chain, putative	100,0 %	0,235%	536 756,7	10	11	16	Locus:1.1.1.4767.21 File:"Ingel18220.wiff"	ANPTLDDYEAK	R	L	96,7 %	23,5	29,3	23,5		1 235,57	2	0,0063	5,1	1127	1137
18220-18222_ OuelletteM_20131010	18220_large	18220_large	Ingel18220_MGFPeaklist (F052591)	dynein heavy chain, putative	LinJ.25.1010	dynein heavy chain, putative	100,0 %	0,235%	536 756,7	10	11	16	Locus:1.1.1.5004.9 File:"Ingel18220.wiff"	FSATQAVQYLR	R	E	99,7 %	76,4	29,5	67,4		1 282,67	2	-0,00032	-0,25	324	334
18220-18222_ OuelletteM_20131010	18220_large	18220_large	Ingel18220_MGFPeaklist (F052591)	dynein heavy chain, putative	LinJ.25.1010	dynein heavy chain, putative	100,0 %	0,235%	536 756,7	10	11	16	Locus:1.1.1.5005.7 File:"Ingel18220.wiff"	FSATQAVQYLR	R	E	99,7 %	89,2	29,5	81,5		1 282,67	2	-0,00032	-0,25	324	334
18220-18222_ OuelletteM_20131010	18220_large	18220_large	Ingel18220_MGFPeaklist (F052591)	dynein heavy chain, putative	LinJ.25.1010	dynein heavy chain, putative	100,0 %	0,235%	536 756,7	10	11	16	Locus:1.1.1.4996.10 File:"Ingel18220.wiff"	GNLLLVGVGGSGK	R	Q	95,8 %	24,4	29,3	18,6	Deamidated (+1)	1 170,67	2	0,0058	4,9	2976	2988
18220-18222_ OuelletteM_20131010	18220_large	18220_large	Ingel18220_MGFPeaklist (F052591)	dynein heavy chain, putative	LinJ.25.1010	dynein heavy chain, putative	100,0 %	0,235%	536 756,7	10	11	16	Locus:1.1.1.4995.9 File:"Ingel18220.wiff"	GNLLLVGVGGSGK	R	Q	99,7 %	42,0	28,4	33,2		1 169,68	2	0,0070	6,0	2976	2988
18220-18222_ OuelletteM_20131010	18220_large	18220_large	Ingel18220_MGFPeaklist (F052591)	dynein heavy chain, putative	LinJ.25.1010	dynein heavy chain, putative	100,0 %	0,235%	536 756,7	10	11	16	Locus:1.1.1.4997.12 File:"Ingel18220.wiff"	GNLLLVGVGGSGK	R	Q	99,7 %	52,1	28,4	44,1		1 169,68	2	0,0070	6,0	2976	2988
18220-18222_ OuelletteM_20131010	18220_large	18220_large	Ingel18220_MGFPeaklist (F052591)	dynein heavy chain, putative	LinJ.25.1010	dynein heavy chain, putative	100,0 %	0,235%	536 756,7	10	11	16	Locus:1.1.1.4795.10 File:"Ingel18220.wiff"	LLEEQLQR	R	F	99,0 %	58,5	29,8	33,1		1 027,57	2	0,0041	4,0	316	323
18220-18222_ OuelletteM_20131010	18220_large	18220_large	Ingel18220_MGFPeaklist (F052591)	dynein heavy chain, putative	LinJ.25.1010	dynein heavy chain, putative	100,0 %	0,235%	536 756,7	10	11	16	Locus:1.1.1.4797.12 File:"Ingel18220.wiff"	LLEEQLQR	R	F	99,0 %	68,7	29,8	36,6		1 027,57	2	0,0041	4,0	316	323
18220-18222_ OuelletteM_20131010	18220_large	18220_large	Ingel18220_MGFPeaklist (F052591)	dynein heavy chain, putative	LinJ.25.1010	dynein heavy chain, putative	100,0 %	0,235%	536 756,7	10	11	16	Locus:1.1.1.4945.11 File:"Ingel18220.wiff"	LPVAEDDAYWR	R	M	99,7 %	51,8	30,1	45,2		1 333,63	2	0,0019	1,4	4681	4691
18220-18222_ OuelletteM_20131010	18220_large	18220_large	Ingel18220_MGFPeaklist (F052591)	dynein heavy chain, putative	LinJ.25.1010	dynein heavy chain, putative	100,0 %	0,235%	536 756,7	10	11	16	Locus:1.1.1.4951.7 File:"Ingel18220.wiff"	LVITPLTDR	R	C	99,7 %	62,3	28,6	44,0		1 026,60	2	-0,0029	-2,8	1937	1945
18220-18222_ OuelletteM_20131010	18220_large	18220_large	Ingel18220_MGFPeaklist (F052591)	dynein heavy chain, putative	LinJ.25.1010	dynein heavy chain, putative	100,0 %	0,235%	536 756,7	10	11	16	Locus:1.1.1.5150.4 File:"Ingel18220.wiff"	QAQEVLATILDVQPR	R	G	99,7 %	56,1	28,9	51,6		1 679,91	3	-0,011	-6,8	4381	4395
18220-18222_ OuelletteM_20131010	18220_large	18220_large	Ingel18220_MGFPeaklist (F052591)	dynein heavy chain, putative	LinJ.25.1010	dynein heavy chain, putative	100,0 %	0,235%	536 756,7	10	11	16	Locus:1.1.1.4961.11 File:"Ingel18220.wiff"	QLASDTNTLDVLK	R	N	99,7 %	50,2	30,3	43,1		1 416,73	2	-0,017	-12	3384	3396
18220-18222_ OuelletteM_20131010	18220_large	18220_large	Ingel18220_MGFPeaklist (F052591)	dynein heavy chain, putative	LinJ.25.1010	dynein heavy chain, putative	100,0 %	0,235%	536 756,7	10	11	16	Locus:1.1.1.4959.16 File:"Ingel18220.wiff"	QLASDTNTLDVLK	R	N	99,7 %	50,5	30,3	37,2		1 416,73	2	-0,017	-12	3384	3396
18220-18222_ OuelletteM_20131010	18220_large	18220_large	Ingel18220_MGFPeaklist (F052591)	dynein heavy chain, putative	LinJ.25.1010	dynein heavy chain, putative	100,0 %	0,235%	536 756,7	10	11	16	Locus:1.1.1.5115.4 File:"Ingel18220.wiff"	QLSIPVTPDLNIVK	K	F	99,7 %	33,2	26,2	33,2		1 535,89	2	-0,00052	-0,34	3585	3598
18220-18222_ OuelletteM_20131010	18220_large	18220_large	Ingel18220_MGFPeaklist (F052591)	dynein heavy chain, putative	LinJ.25.1010	dynein heavy chain, putative	100,0 %	0,235%	536 756,7	10	11	16	Locus:1.1.1.5108.4 File:"Ingel18220.wiff"	TVTVEQFLGGVK	K	A	98,0 %	26,9	29,2	16,8		1 276,70	2	0,0020	1,5	2604	2615
18220-18222_ OuelletteM_20131010	18220_large	18220_large	Ingel18220_MGFPeaklist (F052591)	dynein heavy chain, putative	LinJ.25.1010	dynein heavy chain, putative	100,0 %	0,235%	536 756,7	10	11	16	Locus:1.1.1.5107.4 File:"Ingel18220.wiff"	TVTVEQFLGGVK	K	A	99,7 %	38,5	29,2	28,9		1 276,70	2	0,0020	1,5	2604	2615
