# Supplementary material for: Mitochondrial Proteomics of Antimony and Miltefosine Resistant Leishmania infantum
Source: Proteomes. 2015 Oct 21;3(4):328–46. doi: 10.3390/proteomes3040328 (PMC5217391; doi:10.3390/proteomes3040328)
Supplement: Supplementary File 1 [file proteomes-03-00328-s001.zip › proteomes-03-00328-supplementary/Supplementary File 2/proteins/LinJ.25.1210.xls]

Experiment name	Biological sample category	Biological sample name	MS/MS sample name	Protein group	Protein accession number	Protein name	Protein identification probability	Protein percentage of total spectra	Protein molecular weight (AMU)	Number of unique peptides	Number of unique spectra	Number of total spectra	Spectrum name	Peptide sequence	Previous amino acid	Next amino acid	Peptide identification probability	Mascot Ion score	Mascot Identity score	Mascot Delta Ion score	Modifications identified by spectrum	Actual peptide mass (AMU)	Spectrum charge	Actual minus calculated peptide mass (AMU)	Actual minus calculated peptide mass (PPM)	Peptide start index	Peptide stop index
18220-18222_ OuelletteM_20131010	18222_small	18222_small	Ingel18222_MGFPeaklist (F052590)	ATPase beta subunit, putative	LinJ.25.1210	ATPase beta subunit, putative	100,0 %	0,538%	56 274,5	17	21	58	Locus:1.1.1.4804.13 File:"Ingel18222.wiff"	AVAESGIYPAVNPLECASR	R	I	98,9 %	35,2	30,0	34,7	Deamidated (+1), Carbamidomethyl (+57)	2 003,98	3	0,022	11	367	385
18220-18222_ OuelletteM_20131010	18222_small	18222_small	Ingel18222_MGFPeaklist (F052590)	ATPase beta subunit, putative	LinJ.25.1210	ATPase beta subunit, putative	100,0 %	0,538%	56 274,5	17	21	58	Locus:1.1.1.4813.19 File:"Ingel18222.wiff"	AVAESGIYPAVNPLECASR	R	I	99,7 %	46,5	30,0	36,6	Carbamidomethyl (+57)	2 002,98	2	0,0032	1,6	367	385
18220-18222_ OuelletteM_20131010	18222_small	18222_small	Ingel18222_MGFPeaklist (F052590)	ATPase beta subunit, putative	LinJ.25.1210	ATPase beta subunit, putative	100,0 %	0,538%	56 274,5	17	21	58	Locus:1.1.1.4808.9 File:"Ingel18222.wiff"	AVAESGIYPAVNPLECASR	R	I	99,7 %	64,9	30,0	64,8	Carbamidomethyl (+57)	2 002,98	3	-0,0012	-0,58	367	385
18220-18222_ OuelletteM_20131010	18222_small	18222_small	Ingel18222_MGFPeaklist (F052590)	ATPase beta subunit, putative	LinJ.25.1210	ATPase beta subunit, putative	100,0 %	0,538%	56 274,5	17	21	58	Locus:1.1.1.4805.20 File:"Ingel18222.wiff"	AVAESGIYPAVNPLECASR	R	I	99,7 %	87,0	30,0	83,7	Carbamidomethyl (+57)	2 002,98	2	0,0032	1,6	367	385
18220-18222_ OuelletteM_20131010	18222_small	18222_small	Ingel18222_MGFPeaklist (F052590)	ATPase beta subunit, putative	LinJ.25.1210	ATPase beta subunit, putative	100,0 %	0,538%	56 274,5	17	21	58	Locus:1.1.1.4804.20 File:"Ingel18222.wiff"	AVAESGIYPAVNPLECASR	R	I	99,7 %	87,8	30,0	83,1	Carbamidomethyl (+57)	2 002,98	2	0,0032	1,6	367	385
18220-18222_ OuelletteM_20131010	18222_small	18222_small	Ingel18222_MGFPeaklist (F052590)	ATPase beta subunit, putative	LinJ.25.1210	ATPase beta subunit, putative	100,0 %	0,538%	56 274,5	17	21	58	Locus:1.1.1.4812.21 File:"Ingel18222.wiff"	AVAESGIYPAVNPLECASR	R	I	99,7 %	99,3	30,0	89,7	Carbamidomethyl (+57)	2 002,98	2	0,0032	1,6	367	385
18220-18222_ OuelletteM_20131010	18222_small	18222_small	Ingel18222_MGFPeaklist (F052590)	ATPase beta subunit, putative	LinJ.25.1210	ATPase beta subunit, putative	100,0 %	0,538%	56 274,5	17	21	58	Locus:1.1.1.4690.13 File:"Ingel18222.wiff"	CIAMQTTDLLK	R	L	99,7 %	51,5	29,8	42,9	Carbamidomethyl (+57), Oxidation (+16)	1 308,65	2	0,0076	5,8	90	100
18220-18222_ OuelletteM_20131010	18222_small	18222_small	Ingel18222_MGFPeaklist (F052590)	ATPase beta subunit, putative	LinJ.25.1210	ATPase beta subunit, putative	100,0 %	0,538%	56 274,5	17	21	58	Locus:1.1.1.4691.15 File:"Ingel18222.wiff"	CIAMQTTDLLK	R	L	99,7 %	57,1	29,8	53,2	Carbamidomethyl (+57), Oxidation (+16)	1 308,65	2	0,0076	5,8	90	100
18220-18222_ OuelletteM_20131010	18222_small	18222_small	Ingel18222_MGFPeaklist (F052590)	ATPase beta subunit, putative	LinJ.25.1210	ATPase beta subunit, putative	100,0 %	0,538%	56 274,5	17	21	58	Locus:1.1.1.4609.21 File:"Ingel18222.wiff"	EGTDLYLEMMQSK	R	V	99,6 %	27,4	27,7	27,4	Oxidation (+16), Oxidation (+16)	1 575,68	2	0,0011	0,73	222	234
18220-18222_ OuelletteM_20131010	18222_small	18222_small	Ingel18222_MGFPeaklist (F052590)	ATPase beta subunit, putative	LinJ.25.1210	ATPase beta subunit, putative	100,0 %	0,538%	56 274,5	17	21	58	Locus:1.1.1.4610.21 File:"Ingel18222.wiff"	EGTDLYLEMMQSK	R	V	99,7 %	38,7	27,7	38,7	Oxidation (+16), Oxidation (+16)	1 575,68	2	0,0011	0,73	222	234
18220-18222_ OuelletteM_20131010	18222_small	18222_small	Ingel18222_MGFPeaklist (F052590)	ATPase beta subunit, putative	LinJ.25.1210	ATPase beta subunit, putative	100,0 %	0,538%	56 274,5	17	21	58	Locus:1.1.1.4813.11 File:"Ingel18222.wiff"	FTQANSEVSALLGR	R	I	99,7 %	124	30,1	119		1 491,77	2	0,00048	0,32	290	303
18220-18222_ OuelletteM_20131010	18222_small	18222_small	Ingel18222_MGFPeaklist (F052590)	ATPase beta subunit, putative	LinJ.25.1210	ATPase beta subunit, putative	100,0 %	0,538%	56 274,5	17	21	58	Locus:1.1.1.4812.11 File:"Ingel18222.wiff"	FTQANSEVSALLGR	R	I	99,7 %	119	30,1	112		1 491,77	2	0,00048	0,32	290	303
18220-18222_ OuelletteM_20131010	18222_small	18222_small	Ingel18222_MGFPeaklist (F052590)	ATPase beta subunit, putative	LinJ.25.1210	ATPase beta subunit, putative	100,0 %	0,538%	56 274,5	17	21	58	Locus:1.1.1.4777.3 File:"Ingel18222.wiff"	GHGGFSVFAGVGER	K	T	99,7 %	40,5	30,4	35,5		1 375,67	3	0,0077	5,6	206	219
18220-18222_ OuelletteM_20131010	18222_small	18222_small	Ingel18222_MGFPeaklist (F052590)	ATPase beta subunit, putative	LinJ.25.1210	ATPase beta subunit, putative	100,0 %	0,538%	56 274,5	17	21	58	Locus:1.1.1.4887.9 File:"Ingel18222.wiff"	IFNVLGDAIDQR	R	G	98,3 %	24,9	30,5	14,7		1 359,71	2	-0,000022	-0,016	124	135
18220-18222_ OuelletteM_20131010	18222_small	18222_small	Ingel18222_MGFPeaklist (F052590)	ATPase beta subunit, putative	LinJ.25.1210	ATPase beta subunit, putative	100,0 %	0,538%	56 274,5	17	21	58	Locus:1.1.1.4844.11 File:"Ingel18222.wiff"	IFNVLGDAIDQR	R	G	99,1 %	42,4	30,1	29,1		1 359,74	2	0,020	15	124	135
18220-18222_ OuelletteM_20131010	18222_small	18222_small	Ingel18222_MGFPeaklist (F052590)	ATPase beta subunit, putative	LinJ.25.1210	ATPase beta subunit, putative	100,0 %	0,538%	56 274,5	17	21	58	Locus:1.1.1.4877.2 File:"Ingel18222.wiff"	IFNVLGDAIDQR	R	G	99,7 %	56,5	30,5	31,8		1 359,71	3	-0,0014	-1,0	124	135
18220-18222_ OuelletteM_20131010	18222_small	18222_small	Ingel18222_MGFPeaklist (F052590)	ATPase beta subunit, putative	LinJ.25.1210	ATPase beta subunit, putative	100,0 %	0,538%	56 274,5	17	21	58	Locus:1.1.1.4876.3 File:"Ingel18222.wiff"	IFNVLGDAIDQR	R	G	99,7 %	60,9	30,5	34,9		1 359,71	3	-0,0014	-1,0	124	135
18220-18222_ OuelletteM_20131010	18222_small	18222_small	Ingel18222_MGFPeaklist (F052590)	ATPase beta subunit, putative	LinJ.25.1210	ATPase beta subunit, putative	100,0 %	0,538%	56 274,5	17	21	58	Locus:1.1.1.4841.7 File:"Ingel18222.wiff"	IFNVLGDAIDQR	R	G	99,7 %	61,7	30,1	48,8		1 359,74	2	0,020	15	124	135
18220-18222_ OuelletteM_20131010	18222_small	18222_small	Ingel18222_MGFPeaklist (F052590)	ATPase beta subunit, putative	LinJ.25.1210	ATPase beta subunit, putative	100,0 %	0,538%	56 274,5	17	21	58	Locus:1.1.1.4877.12 File:"Ingel18222.wiff"	IFNVLGDAIDQR	R	G	99,7 %	70,1	30,5	42,0		1 359,71	2	-0,000022	-0,016	124	135
18220-18222_ OuelletteM_20131010	18222_small	18222_small	Ingel18222_MGFPeaklist (F052590)	ATPase beta subunit, putative	LinJ.25.1210	ATPase beta subunit, putative	100,0 %	0,538%	56 274,5	17	21	58	Locus:1.1.1.4879.7 File:"Ingel18222.wiff"	IFNVLGDAIDQR	R	G	99,7 %	70,5	30,5	53,5		1 359,71	2	-0,000022	-0,016	124	135
18220-18222_ OuelletteM_20131010	18222_small	18222_small	Ingel18222_MGFPeaklist (F052590)	ATPase beta subunit, putative	LinJ.25.1210	ATPase beta subunit, putative	100,0 %	0,538%	56 274,5	17	21	58	Locus:1.1.1.4880.8 File:"Ingel18222.wiff"	IFNVLGDAIDQR	R	G	99,7 %	78,7	30,5	59,9		1 359,71	2	-0,000022	-0,016	124	135
18220-18222_ OuelletteM_20131010	18222_small	18222_small	Ingel18222_MGFPeaklist (F052590)	ATPase beta subunit, putative	LinJ.25.1210	ATPase beta subunit, putative	100,0 %	0,538%	56 274,5	17	21	58	Locus:1.1.1.4858.6 File:"Ingel18222.wiff"	IFNVLGDAIDQRGPVGEK	R	M	99,7 %	76,0	29,5	63,2		1 927,01	3	-0,0038	-2,0	124	141
18220-18222_ OuelletteM_20131010	18222_small	18222_small	Ingel18222_MGFPeaklist (F052590)	ATPase beta subunit, putative	LinJ.25.1210	ATPase beta subunit, putative	100,0 %	0,538%	56 274,5	17	21	58	Locus:1.1.1.4859.8 File:"Ingel18222.wiff"	IFNVLGDAIDQRGPVGEK	R	M	99,7 %	92,2	29,5	81,4		1 927,01	3	-0,0038	-2,0	124	141
18220-18222_ OuelletteM_20131010	18222_small	18222_small	Ingel18222_MGFPeaklist (F052590)	ATPase beta subunit, putative	LinJ.25.1210	ATPase beta subunit, putative	100,0 %	0,538%	56 274,5	17	21	58	Locus:1.1.1.4786.2 File:"Ingel18222.wiff"	IGLFGGAGVGK	K	T	99,4 %	31,9	30,2	18,3		974,56	2	0,0045	4,6	182	192
18220-18222_ OuelletteM_20131010	18222_small	18222_small	Ingel18222_MGFPeaklist (F052590)	ATPase beta subunit, putative	LinJ.25.1210	ATPase beta subunit, putative	100,0 %	0,538%	56 274,5	17	21	58	Locus:1.1.1.4776.4 File:"Ingel18222.wiff"	IGLFGGAGVGK	K	T	99,7 %	41,3	30,2	28,0		974,56	2	0,0025	2,5	182	192
18220-18222_ OuelletteM_20131010	18222_small	18222_small	Ingel18222_MGFPeaklist (F052590)	ATPase beta subunit, putative	LinJ.25.1210	ATPase beta subunit, putative	100,0 %	0,538%	56 274,5	17	21	58	Locus:1.1.1.4768.4 File:"Ingel18222.wiff"	IGLFGGAGVGK	K	T	99,7 %	46,5	30,2	34,2		974,56	2	0,0025	2,5	182	192
18220-18222_ OuelletteM_20131010	18222_small	18222_small	Ingel18222_MGFPeaklist (F052590)	ATPase beta subunit, putative	LinJ.25.1210	ATPase beta subunit, putative	100,0 %	0,538%	56 274,5	17	21	58	Locus:1.1.1.4767.7 File:"Ingel18222.wiff"	IGLFGGAGVGK	K	T	99,7 %	74,9	30,2	62,0		974,56	2	0,0025	2,5	182	192
18220-18222_ OuelletteM_20131010	18222_small	18222_small	Ingel18222_MGFPeaklist (F052590)	ATPase beta subunit, putative	LinJ.25.1210	ATPase beta subunit, putative	100,0 %	0,538%	56 274,5	17	21	58	Locus:1.1.1.4970.18 File:"Ingel18222.wiff"	IMDPDVIDVDHYNVAQDIVQMLTK	R	Y	99,0 %	33,4	29,2	33,4	Oxidation (+16), Oxidation (+16)	2 803,37	3	0,026	9,3	386	409
18220-18222_ OuelletteM_20131010	18222_small	18222_small	Ingel18222_MGFPeaklist (F052590)	ATPase beta subunit, putative	LinJ.25.1210	ATPase beta subunit, putative	100,0 %	0,538%	56 274,5	17	21	58	Locus:1.1.1.4927.14 File:"Ingel18222.wiff"	IPAAVGYQPTLAEDLGMLQER	R	I	99,7 %	60,5	29,6	60,5	Oxidation (+16)	2 287,15	3	0,0011	0,48	304	324
18220-18222_ OuelletteM_20131010	18222_small	18222_small	Ingel18222_MGFPeaklist (F052590)	ATPase beta subunit, putative	LinJ.25.1210	ATPase beta subunit, putative	100,0 %	0,538%	56 274,5	17	21	58	Locus:1.1.1.4919.11 File:"Ingel18222.wiff"	IPAAVGYQPTLAEDLGMLQER	R	I	99,7 %	71,8	29,6	71,5	Oxidation (+16)	2 287,15	3	0,0020	0,87	304	324
18220-18222_ OuelletteM_20131010	18222_small	18222_small	Ingel18222_MGFPeaklist (F052590)	ATPase beta subunit, putative	LinJ.25.1210	ATPase beta subunit, putative	100,0 %	0,538%	56 274,5	17	21	58	Locus:1.1.1.4927.13 File:"Ingel18222.wiff"	IPAAVGYQPTLAEDLGMLQER	R	I	99,7 %	73,0	29,6	73,0	Oxidation (+16)	2 287,15	3	0,0011	0,48	304	324
18220-18222_ OuelletteM_20131010	18222_small	18222_small	Ingel18222_MGFPeaklist (F052590)	ATPase beta subunit, putative	LinJ.25.1210	ATPase beta subunit, putative	100,0 %	0,538%	56 274,5	17	21	58	Locus:1.1.1.4934.12 File:"Ingel18222.wiff"	IPAAVGYQPTLAEDLGMLQER	R	I	99,7 %	74,7	29,6	74,7	Oxidation (+16)	2 287,15	3	0,0011	0,48	304	324
18220-18222_ OuelletteM_20131010	18222_small	18222_small	Ingel18222_MGFPeaklist (F052590)	ATPase beta subunit, putative	LinJ.25.1210	ATPase beta subunit, putative	100,0 %	0,538%	56 274,5	17	21	58	Locus:1.1.1.4935.13 File:"Ingel18222.wiff"	IPAAVGYQPTLAEDLGMLQER	R	I	99,7 %	75,4	29,6	75,4	Oxidation (+16)	2 287,15	3	0,0011	0,48	304	324
18220-18222_ OuelletteM_20131010	18222_small	18222_small	Ingel18222_MGFPeaklist (F052590)	ATPase beta subunit, putative	LinJ.25.1210	ATPase beta subunit, putative	100,0 %	0,538%	56 274,5	17	21	58	Locus:1.1.1.4918.14 File:"Ingel18222.wiff"	IPAAVGYQPTLAEDLGMLQER	R	I	99,7 %	77,3	29,6	76,9	Oxidation (+16)	2 287,15	3	0,0020	0,87	304	324
18220-18222_ OuelletteM_20131010	18222_small	18222_small	Ingel18222_MGFPeaklist (F052590)	ATPase beta subunit, putative	LinJ.25.1210	ATPase beta subunit, putative	100,0 %	0,538%	56 274,5	17	21	58	Locus:1.1.1.4926.14 File:"Ingel18222.wiff"	IPAAVGYQPTLAEDLGMLQER	R	I	99,7 %	102	29,6	101	Oxidation (+16)	2 287,15	3	0,0011	0,48	304	324
18220-18222_ OuelletteM_20131010	18222_small	18222_small	Ingel18222_MGFPeaklist (F052590)	ATPase beta subunit, putative	LinJ.25.1210	ATPase beta subunit, putative	100,0 %	0,538%	56 274,5	17	21	58	Locus:1.1.1.4799.19 File:"Ingel18222.wiff"	LADQAAEDTILTTGIK	K	V	99,6 %	29,0	29,8	29,0		1 658,88	2	0,0044	2,6	153	168
18220-18222_ OuelletteM_20131010	18222_small	18222_small	Ingel18222_MGFPeaklist (F052590)	ATPase beta subunit, putative	LinJ.25.1210	ATPase beta subunit, putative	100,0 %	0,538%	56 274,5	17	21	58	Locus:1.1.1.4789.20 File:"Ingel18222.wiff"	LADQAAEDTILTTGIK	K	V	99,7 %	50,9	29,8	42,4		1 658,88	2	0,0044	2,6	153	168
18220-18222_ OuelletteM_20131010	18222_small	18222_small	Ingel18222_MGFPeaklist (F052590)	ATPase beta subunit, putative	LinJ.25.1210	ATPase beta subunit, putative	100,0 %	0,538%	56 274,5	17	21	58	Locus:1.1.1.4790.20 File:"Ingel18222.wiff"	LADQAAEDTILTTGIK	K	V	99,7 %	102	29,8	102		1 658,88	2	0,0044	2,6	153	168
18220-18222_ OuelletteM_20131010	18222_small	18222_small	Ingel18222_MGFPeaklist (F052590)	ATPase beta subunit, putative	LinJ.25.1210	ATPase beta subunit, putative	100,0 %	0,538%	56 274,5	17	21	58	Locus:1.1.1.4791.18 File:"Ingel18222.wiff"	LADQAAEDTILTTGIK	K	V	99,7 %	103	29,8	102		1 658,88	2	0,0044	2,6	153	168
18220-18222_ OuelletteM_20131010	18222_small	18222_small	Ingel18222_MGFPeaklist (F052590)	ATPase beta subunit, putative	LinJ.25.1210	ATPase beta subunit, putative	100,0 %	0,538%	56 274,5	17	21	58	Locus:1.1.1.4613.12 File:"Ingel18222.wiff"	SKVVSTGGNISVPVGR	K	E	99,7 %	61,3	28,4	45,8		1 555,87	3	0,0062	4,0	103	118
18220-18222_ OuelletteM_20131010	18222_small	18222_small	Ingel18222_MGFPeaklist (F052590)	ATPase beta subunit, putative	LinJ.25.1210	ATPase beta subunit, putative	100,0 %	0,538%	56 274,5	17	21	58	Locus:1.1.1.4612.10 File:"Ingel18222.wiff"	SKVVSTGGNISVPVGR	K	E	99,7 %	65,8	28,4	56,6		1 555,87	3	0,0062	4,0	103	118
18220-18222_ OuelletteM_20131010	18222_small	18222_small	Ingel18222_MGFPeaklist (F052590)	ATPase beta subunit, putative	LinJ.25.1210	ATPase beta subunit, putative	100,0 %	0,538%	56 274,5	17	21	58	Locus:1.1.1.4583.14 File:"Ingel18222.wiff"	TREGTDLYLEMMQSK	R	V	99,7 %	34,0	28,6	28,7	Oxidation (+16), Oxidation (+16)	1 832,83	3	0,0022	1,2	220	234
18220-18222_ OuelletteM_20131010	18222_small	18222_small	Ingel18222_MGFPeaklist (F052590)	ATPase beta subunit, putative	LinJ.25.1210	ATPase beta subunit, putative	100,0 %	0,538%	56 274,5	17	21	58	Locus:1.1.1.4584.16 File:"Ingel18222.wiff"	TREGTDLYLEMMQSK	R	V	99,7 %	38,5	28,6	36,2	Oxidation (+16), Oxidation (+16)	1 832,83	3	0,0022	1,2	220	234
18220-18222_ OuelletteM_20131010	18222_small	18222_small	Ingel18222_MGFPeaklist (F052590)	ATPase beta subunit, putative	LinJ.25.1210	ATPase beta subunit, putative	100,0 %	0,538%	56 274,5	17	21	58	Locus:1.1.1.4978.9 File:"Ingel18222.wiff"	TVIIMELINNVAK	K	G	99,7 %	43,1	28,2	32,3		1 456,83	2	-0,0042	-2,9	193	205
18220-18222_ OuelletteM_20131010	18222_small	18222_small	Ingel18222_MGFPeaklist (F052590)	ATPase beta subunit, putative	LinJ.25.1210	ATPase beta subunit, putative	100,0 %	0,538%	56 274,5	17	21	58	Locus:1.1.1.4961.8 File:"Ingel18222.wiff"	TVIIMELINNVAK	K	G	99,7 %	45,2	28,8	32,9	Oxidation (+16)	1 472,83	2	-0,0013	-0,91	193	205
18220-18222_ OuelletteM_20131010	18222_small	18222_small	Ingel18222_MGFPeaklist (F052590)	ATPase beta subunit, putative	LinJ.25.1210	ATPase beta subunit, putative	100,0 %	0,538%	56 274,5	17	21	58	Locus:1.1.1.4979.11 File:"Ingel18222.wiff"	TVIIMELINNVAK	K	G	99,7 %	58,5	28,2	44,4		1 456,83	2	-0,0042	-2,9	193	205
18220-18222_ OuelletteM_20131010	18222_small	18222_small	Ingel18222_MGFPeaklist (F052590)	ATPase beta subunit, putative	LinJ.25.1210	ATPase beta subunit, putative	100,0 %	0,538%	56 274,5	17	21	58	Locus:1.1.1.4962.13 File:"Ingel18222.wiff"	TVIIMELINNVAK	K	G	99,7 %	66,5	28,8	58,3	Oxidation (+16)	1 472,83	2	-0,0013	-0,91	193	205
18220-18222_ OuelletteM_20131010	18222_small	18222_small	Ingel18222_MGFPeaklist (F052590)	ATPase beta subunit, putative	LinJ.25.1210	ATPase beta subunit, putative	100,0 %	0,538%	56 274,5	17	21	58	Locus:1.1.1.4739.18 File:"Ingel18222.wiff"	VAQSALTMAEYFR	R	D	99,7 %	79,1	30,2	76,5	Oxidation (+16)	1 501,73	2	0,0040	2,6	261	273
18220-18222_ OuelletteM_20131010	18222_small	18222_small	Ingel18222_MGFPeaklist (F052590)	ATPase beta subunit, putative	LinJ.25.1210	ATPase beta subunit, putative	100,0 %	0,538%	56 274,5	17	21	58	Locus:1.1.1.4738.18 File:"Ingel18222.wiff"	VAQSALTMAEYFR	R	D	99,7 %	87,5	30,2	87,5	Oxidation (+16)	1 501,73	2	0,0040	2,6	261	273
18220-18222_ OuelletteM_20131010	18222_small	18222_small	Ingel18222_MGFPeaklist (F052590)	ATPase beta subunit, putative	LinJ.25.1210	ATPase beta subunit, putative	100,0 %	0,538%	56 274,5	17	21	58	Locus:1.1.1.4915.7 File:"Ingel18222.wiff"	VIDLILPYCK	K	G	99,1 %	28,8	29,2	15,7	Carbamidomethyl (+57)	1 232,68	2	-0,0019	-1,5	169	178
18220-18222_ OuelletteM_20131010	18222_small	18222_small	Ingel18222_MGFPeaklist (F052590)	ATPase beta subunit, putative	LinJ.25.1210	ATPase beta subunit, putative	100,0 %	0,538%	56 274,5	17	21	58	Locus:1.1.1.4917.6 File:"Ingel18222.wiff"	VIDLILPYCK	K	G	99,6 %	27,7	29,2	27,7	Carbamidomethyl (+57)	1 232,68	2	-0,0011	-0,88	169	178
18220-18222_ OuelletteM_20131010	18222_small	18222_small	Ingel18222_MGFPeaklist (F052590)	ATPase beta subunit, putative	LinJ.25.1210	ATPase beta subunit, putative	100,0 %	0,538%	56 274,5	17	21	58	Locus:1.1.1.4899.8 File:"Ingel18222.wiff"	VIDLILPYCK	K	G	99,7 %	50,5	29,2	48,6	Carbamidomethyl (+57)	1 232,68	2	-0,0019	-1,5	169	178
18220-18222_ OuelletteM_20131010	18222_small	18222_small	Ingel18222_MGFPeaklist (F052590)	ATPase beta subunit, putative	LinJ.25.1210	ATPase beta subunit, putative	100,0 %	0,538%	56 274,5	17	21	58	Locus:1.1.1.4900.6 File:"Ingel18222.wiff"	VIDLILPYCK	K	G	99,7 %	70,5	29,2	63,7	Carbamidomethyl (+57)	1 232,68	2	-0,0019	-1,5	169	178
18220-18222_ OuelletteM_20131010	18222_small	18222_small	Ingel18222_MGFPeaklist (F052590)	ATPase beta subunit, putative	LinJ.25.1210	ATPase beta subunit, putative	100,0 %	0,538%	56 274,5	17	21	58	Locus:1.1.1.4908.6 File:"Ingel18222.wiff"	VIDLILPYCK	K	G	99,7 %	70,6	29,2	64,8	Carbamidomethyl (+57)	1 232,68	2	-0,0019	-1,5	169	178
18220-18222_ OuelletteM_20131010	18222_small	18222_small	Ingel18222_MGFPeaklist (F052590)	ATPase beta subunit, putative	LinJ.25.1210	ATPase beta subunit, putative	100,0 %	0,538%	56 274,5	17	21	58	Locus:1.1.1.4907.6 File:"Ingel18222.wiff"	VIDLILPYCK	K	G	99,7 %	75,4	29,2	66,7	Carbamidomethyl (+57)	1 232,68	2	-0,0019	-1,5	169	178
18220-18222_ OuelletteM_20131010	18222_small	18222_small	Ingel18222_MGFPeaklist (F052590)	ATPase beta subunit, putative	LinJ.25.1210	ATPase beta subunit, putative	100,0 %	0,538%	56 274,5	17	21	58	Locus:1.1.1.4640.13 File:"Ingel18222.wiff"	VVSTGGNISVPVGR	K	E	98,9 %	42,0	29,0	5,98		1 340,74	2	-0,0042	-3,1	105	118
18220-18222_ OuelletteM_20131010	18222_small	18222_small	Ingel18222_MGFPeaklist (F052590)	ATPase beta subunit, putative	LinJ.25.1210	ATPase beta subunit, putative	100,0 %	0,538%	56 274,5	17	21	58	Locus:1.1.1.4632.16 File:"Ingel18222.wiff"	VVSTGGNISVPVGR	K	E	99,7 %	96,0	29,0	96,0		1 340,74	2	-0,0042	-3,1	105	118
18220-18222_ OuelletteM_20131010	18222_small	18222_small	Ingel18222_MGFPeaklist (F052590)	ATPase beta subunit, putative	LinJ.25.1210	ATPase beta subunit, putative	100,0 %	0,538%	56 274,5	17	21	58	Locus:1.1.1.4633.19 File:"Ingel18222.wiff"	VVSTGGNISVPVGR	K	E	99,7 %	106	29,0	101		1 340,74	2	-0,0042	-3,1	105	118
18220-18222_ OuelletteM_20131010	18220_large	18220_large	Ingel18220_MGFPeaklist (F052591)	ATPase beta subunit, putative	LinJ.25.1210	ATPase beta subunit, putative	100,0 %	1,04%	56 274,5	18	27	71	Locus:1.1.1.5020.6 File:"Ingel18220.wiff"	AVAESGIYPAVNPLECASR	R	I	98,8 %	32,7	30,0	32,7	Deamidated (+1), Carbamidomethyl (+57)	2 003,98	3	0,017	8,4	367	385
18220-18222_ OuelletteM_20131010	18220_large	18220_large	Ingel18220_MGFPeaklist (F052591)	ATPase beta subunit, putative	LinJ.25.1210	ATPase beta subunit, putative	100,0 %	1,04%	56 274,5	18	27	71	Locus:1.1.1.5009.8 File:"Ingel18220.wiff"	AVAESGIYPAVNPLECASR	R	I	99,7 %	69,4	30,0	65,6	Carbamidomethyl (+57)	2 002,97	3	-0,0051	-2,5	367	385
18220-18222_ OuelletteM_20131010	18220_large	18220_large	Ingel18220_MGFPeaklist (F052591)	ATPase beta subunit, putative	LinJ.25.1210	ATPase beta subunit, putative	100,0 %	1,04%	56 274,5	18	27	71	Locus:1.1.1.5014.8 File:"Ingel18220.wiff"	AVAESGIYPAVNPLECASR	R	I	99,7 %	77,3	30,0	72,1	Carbamidomethyl (+57)	2 002,97	3	-0,0051	-2,5	367	385
18220-18222_ OuelletteM_20131010	18220_large	18220_large	Ingel18220_MGFPeaklist (F052591)	ATPase beta subunit, putative	LinJ.25.1210	ATPase beta subunit, putative	100,0 %	1,04%	56 274,5	18	27	71	Locus:1.1.1.5017.13 File:"Ingel18220.wiff"	AVAESGIYPAVNPLECASR	R	I	99,7 %	80,1	30,0	74,4	Carbamidomethyl (+57)	2 002,98	2	-0,0028	-1,4	367	385
18220-18222_ OuelletteM_20131010	18220_large	18220_large	Ingel18220_MGFPeaklist (F052591)	ATPase beta subunit, putative	LinJ.25.1210	ATPase beta subunit, putative	100,0 %	1,04%	56 274,5	18	27	71	Locus:1.1.1.5008.16 File:"Ingel18220.wiff"	AVAESGIYPAVNPLECASR	R	I	99,7 %	83,4	30,0	80,2	Carbamidomethyl (+57)	2 002,98	2	-0,0028	-1,4	367	385
18220-18222_ OuelletteM_20131010	18220_large	18220_large	Ingel18220_MGFPeaklist (F052591)	ATPase beta subunit, putative	LinJ.25.1210	ATPase beta subunit, putative	100,0 %	1,04%	56 274,5	18	27	71	Locus:1.1.1.5013.8 File:"Ingel18220.wiff"	AVAESGIYPAVNPLECASR	R	I	99,7 %	85,1	30,0	80,7	Carbamidomethyl (+57)	2 002,97	3	-0,0051	-2,5	367	385
18220-18222_ OuelletteM_20131010	18220_large	18220_large	Ingel18220_MGFPeaklist (F052591)	ATPase beta subunit, putative	LinJ.25.1210	ATPase beta subunit, putative	100,0 %	1,04%	56 274,5	18	27	71	Locus:1.1.1.5012.6 File:"Ingel18220.wiff"	AVAESGIYPAVNPLECASR	R	I	99,7 %	93,7	30,0	93,6	Carbamidomethyl (+57)	2 002,97	3	-0,0051	-2,5	367	385
18220-18222_ OuelletteM_20131010	18220_large	18220_large	Ingel18220_MGFPeaklist (F052591)	ATPase beta subunit, putative	LinJ.25.1210	ATPase beta subunit, putative	100,0 %	1,04%	56 274,5	18	27	71	Locus:1.1.1.5016.9 File:"Ingel18220.wiff"	AVAESGIYPAVNPLECASR	R	I	99,7 %	94,3	30,0	87,4	Carbamidomethyl (+57)	2 002,98	2	-0,0028	-1,4	367	385
18220-18222_ OuelletteM_20131010	18220_large	18220_large	Ingel18220_MGFPeaklist (F052591)	ATPase beta subunit, putative	LinJ.25.1210	ATPase beta subunit, putative	100,0 %	1,04%	56 274,5	18	27	71	Locus:1.1.1.4897.16 File:"Ingel18220.wiff"	CIAMQTTDLLK	R	L	96,7 %	21,7	29,8	17,1	Carbamidomethyl (+57), Oxidation (+16)	1 308,64	2	0,0014	1,1	90	100
18220-18222_ OuelletteM_20131010	18220_large	18220_large	Ingel18220_MGFPeaklist (F052591)	ATPase beta subunit, putative	LinJ.25.1210	ATPase beta subunit, putative	100,0 %	1,04%	56 274,5	18	27	71	Locus:1.1.1.4898.14 File:"Ingel18220.wiff"	CIAMQTTDLLK	R	L	99,6 %	37,3	29,8	29,6	Carbamidomethyl (+57), Oxidation (+16)	1 308,64	2	0,0014	1,1	90	100
18220-18222_ OuelletteM_20131010	18220_large	18220_large	Ingel18220_MGFPeaklist (F052591)	ATPase beta subunit, putative	LinJ.25.1210	ATPase beta subunit, putative	100,0 %	1,04%	56 274,5	18	27	71	Locus:1.1.1.4818.20 File:"Ingel18220.wiff"	EGTDLYLEMMQSK	R	V	99,1 %	31,8	27,9	31,8	Oxidation (+16), Oxidation (+16)	1 575,68	2	0,0031	2,0	222	234
18220-18222_ OuelletteM_20131010	18220_large	18220_large	Ingel18220_MGFPeaklist (F052591)	ATPase beta subunit, putative	LinJ.25.1210	ATPase beta subunit, putative	100,0 %	1,04%	56 274,5	18	27	71	Locus:1.1.1.5053.7 File:"Ingel18220.wiff"	FTQANSEVSALLGR	R	I	99,7 %	48,2	30,0	25,4	Deamidated (+1)	1 492,75	2	-0,0055	-3,7	290	303
18220-18222_ OuelletteM_20131010	18220_large	18220_large	Ingel18220_MGFPeaklist (F052591)	ATPase beta subunit, putative	LinJ.25.1210	ATPase beta subunit, putative	100,0 %	1,04%	56 274,5	18	27	71	Locus:1.1.1.5027.11 File:"Ingel18220.wiff"	FTQANSEVSALLGR	R	I	99,7 %	114	30,1	107		1 491,76	2	-0,0037	-2,5	290	303
18220-18222_ OuelletteM_20131010	18220_large	18220_large	Ingel18220_MGFPeaklist (F052591)	ATPase beta subunit, putative	LinJ.25.1210	ATPase beta subunit, putative	100,0 %	1,04%	56 274,5	18	27	71	Locus:1.1.1.5029.11 File:"Ingel18220.wiff"	FTQANSEVSALLGR	R	I	99,7 %	113	30,1	106		1 491,76	2	-0,0037	-2,5	290	303
18220-18222_ OuelletteM_20131010	18220_large	18220_large	Ingel18220_MGFPeaklist (F052591)	ATPase beta subunit, putative	LinJ.25.1210	ATPase beta subunit, putative	100,0 %	1,04%	56 274,5	18	27	71	Locus:1.1.1.5030.3 File:"Ingel18220.wiff"	FTQANSEVSALLGR	R	I	99,7 %	49,1	30,1	36,2		1 491,77	3	0,0044	2,9	290	303
18220-18222_ OuelletteM_20131010	18220_large	18220_large	Ingel18220_MGFPeaklist (F052591)	ATPase beta subunit, putative	LinJ.25.1210	ATPase beta subunit, putative	100,0 %	1,04%	56 274,5	18	27	71	Locus:1.1.1.5022.12 File:"Ingel18220.wiff"	FTQANSEVSALLGR	R	I	99,7 %	98,9	30,1	96,1		1 491,76	2	-0,0037	-2,5	290	303
18220-18222_ OuelletteM_20131010	18220_large	18220_large	Ingel18220_MGFPeaklist (F052591)	ATPase beta subunit, putative	LinJ.25.1210	ATPase beta subunit, putative	100,0 %	1,04%	56 274,5	18	27	71	Locus:1.1.1.5030.10 File:"Ingel18220.wiff"	FTQANSEVSALLGR	R	I	99,7 %	103	30,1	103		1 491,76	2	-0,0037	-2,5	290	303
18220-18222_ OuelletteM_20131010	18220_large	18220_large	Ingel18220_MGFPeaklist (F052591)	ATPase beta subunit, putative	LinJ.25.1210	ATPase beta subunit, putative	100,0 %	1,04%	56 274,5	18	27	71	Locus:1.1.1.5051.12 File:"Ingel18220.wiff"	IFNVLGDAIDQR	R	G	97,7 %	34,6	30,3	24,5		1 359,73	2	0,011	8,1	124	135
18220-18222_ OuelletteM_20131010	18220_large	18220_large	Ingel18220_MGFPeaklist (F052591)	ATPase beta subunit, putative	LinJ.25.1210	ATPase beta subunit, putative	100,0 %	1,04%	56 274,5	18	27	71	Locus:1.1.1.5082.2 File:"Ingel18220.wiff"	IFNVLGDAIDQR	R	G	99,7 %	52,6	30,4	33,2		1 359,72	3	0,0052	3,8	124	135
18220-18222_ OuelletteM_20131010	18220_large	18220_large	Ingel18220_MGFPeaklist (F052591)	ATPase beta subunit, putative	LinJ.25.1210	ATPase beta subunit, putative	100,0 %	1,04%	56 274,5	18	27	71	Locus:1.1.1.5091.2 File:"Ingel18220.wiff"	IFNVLGDAIDQR	R	G	99,7 %	52,9	30,4	31,5		1 359,72	3	0,0052	3,8	124	135
18220-18222_ OuelletteM_20131010	18220_large	18220_large	Ingel18220_MGFPeaklist (F052591)	ATPase beta subunit, putative	LinJ.25.1210	ATPase beta subunit, putative	100,0 %	1,04%	56 274,5	18	27	71	Locus:1.1.1.5100.4 File:"Ingel18220.wiff"	IFNVLGDAIDQR	R	G	99,7 %	53,7	30,5	39,0		1 359,71	2	-0,0010	-0,75	124	135
18220-18222_ OuelletteM_20131010	18220_large	18220_large	Ingel18220_MGFPeaklist (F052591)	ATPase beta subunit, putative	LinJ.25.1210	ATPase beta subunit, putative	100,0 %	1,04%	56 274,5	18	27	71	Locus:1.1.1.5090.2 File:"Ingel18220.wiff"	IFNVLGDAIDQR	R	G	99,7 %	67,8	30,4	44,7		1 359,72	3	0,0052	3,8	124	135
18220-18222_ OuelletteM_20131010	18220_large	18220_large	Ingel18220_MGFPeaklist (F052591)	ATPase beta subunit, putative	LinJ.25.1210	ATPase beta subunit, putative	100,0 %	1,04%	56 274,5	18	27	71	Locus:1.1.1.5083.2 File:"Ingel18220.wiff"	IFNVLGDAIDQR	R	G	99,7 %	69,7	30,4	37,9		1 359,72	3	0,0052	3,8	124	135
18220-18222_ OuelletteM_20131010	18220_large	18220_large	Ingel18220_MGFPeaklist (F052591)	ATPase beta subunit, putative	LinJ.25.1210	ATPase beta subunit, putative	100,0 %	1,04%	56 274,5	18	27	71	Locus:1.1.1.5086.7 File:"Ingel18220.wiff"	IFNVLGDAIDQR	R	G	99,7 %	79,3	30,5	60,2		1 359,71	2	-0,00062	-0,46	124	135
18220-18222_ OuelletteM_20131010	18220_large	18220_large	Ingel18220_MGFPeaklist (F052591)	ATPase beta subunit, putative	LinJ.25.1210	ATPase beta subunit, putative	100,0 %	1,04%	56 274,5	18	27	71	Locus:1.1.1.5087.5 File:"Ingel18220.wiff"	IFNVLGDAIDQR	R	G	99,7 %	79,6	30,5	59,9		1 359,71	2	-0,00062	-0,46	124	135
18220-18222_ OuelletteM_20131010	18220_large	18220_large	Ingel18220_MGFPeaklist (F052591)	ATPase beta subunit, putative	LinJ.25.1210	ATPase beta subunit, putative	100,0 %	1,04%	56 274,5	18	27	71	Locus:1.1.1.5086.6 File:"Ingel18220.wiff"	IFNVLGDAIDQRGPVGEK	R	M	99,7 %	57,3	29,4	53,3		1 927,02	3	-0,0011	-0,57	124	141
18220-18222_ OuelletteM_20131010	18220_large	18220_large	Ingel18220_MGFPeaklist (F052591)	ATPase beta subunit, putative	LinJ.25.1210	ATPase beta subunit, putative	100,0 %	1,04%	56 274,5	18	27	71	Locus:1.1.1.5077.7 File:"Ingel18220.wiff"	IFNVLGDAIDQRGPVGEK	R	M	99,7 %	78,3	29,2	72,1		1 927,02	3	0,0055	2,9	124	141
18220-18222_ OuelletteM_20131010	18220_large	18220_large	Ingel18220_MGFPeaklist (F052591)	ATPase beta subunit, putative	LinJ.25.1210	ATPase beta subunit, putative	100,0 %	1,04%	56 274,5	18	27	71	Locus:1.1.1.5078.3 File:"Ingel18220.wiff"	IFNVLGDAIDQRGPVGEK	R	M	99,7 %	91,7	29,2	86,7		1 927,02	3	0,0055	2,9	124	141
18220-18222_ OuelletteM_20131010	18220_large	18220_large	Ingel18220_MGFPeaklist (F052591)	ATPase beta subunit, putative	LinJ.25.1210	ATPase beta subunit, putative	100,0 %	1,04%	56 274,5	18	27	71	Locus:1.1.1.5067.6 File:"Ingel18220.wiff"	IFNVLGDAIDQRGPVGEK	R	M	99,7 %	101	29,2	91,8		1 927,02	3	0,0055	2,9	124	141
18220-18222_ OuelletteM_20131010	18220_large	18220_large	Ingel18220_MGFPeaklist (F052591)	ATPase beta subunit, putative	LinJ.25.1210	ATPase beta subunit, putative	100,0 %	1,04%	56 274,5	18	27	71	Locus:1.1.1.5068.7 File:"Ingel18220.wiff"	IFNVLGDAIDQRGPVGEK	R	M	99,7 %	103	29,2	96,9		1 927,02	3	0,0055	2,9	124	141
18220-18222_ OuelletteM_20131010	18220_large	18220_large	Ingel18220_MGFPeaklist (F052591)	ATPase beta subunit, putative	LinJ.25.1210	ATPase beta subunit, putative	100,0 %	1,04%	56 274,5	18	27	71	Locus:1.1.1.4997.5 File:"Ingel18220.wiff"	IGLFGGAGVGK	K	T	97,9 %	29,5	30,2	14,9		974,56	2	0,0015	1,5	182	192
18220-18222_ OuelletteM_20131010	18220_large	18220_large	Ingel18220_MGFPeaklist (F052591)	ATPase beta subunit, putative	LinJ.25.1210	ATPase beta subunit, putative	100,0 %	1,04%	56 274,5	18	27	71	Locus:1.1.1.4979.4 File:"Ingel18220.wiff"	IGLFGGAGVGK	K	T	98,5 %	33,1	30,3	24,6		974,55	2	-0,0031	-3,2	182	192
18220-18222_ OuelletteM_20131010	18220_large	18220_large	Ingel18220_MGFPeaklist (F052591)	ATPase beta subunit, putative	LinJ.25.1210	ATPase beta subunit, putative	100,0 %	1,04%	56 274,5	18	27	71	Locus:1.1.1.4980.6 File:"Ingel18220.wiff"	IGLFGGAGVGK	K	T	99,7 %	46,0	30,3	35,7		974,55	2	-0,0031	-3,2	182	192
18220-18222_ OuelletteM_20131010	18220_large	18220_large	Ingel18220_MGFPeaklist (F052591)	ATPase beta subunit, putative	LinJ.25.1210	ATPase beta subunit, putative	100,0 %	1,04%	56 274,5	18	27	71	Locus:1.1.1.4990.4 File:"Ingel18220.wiff"	IGLFGGAGVGK	K	T	99,7 %	50,3	30,3	39,8		974,55	2	-0,0031	-3,2	182	192
18220-18222_ OuelletteM_20131010	18220_large	18220_large	Ingel18220_MGFPeaklist (F052591)	ATPase beta subunit, putative	LinJ.25.1210	ATPase beta subunit, putative	100,0 %	1,04%	56 274,5	18	27	71	Locus:1.1.1.4989.5 File:"Ingel18220.wiff"	IGLFGGAGVGK	K	T	99,7 %	80,8	30,3	64,7		974,55	2	-0,0031	-3,2	182	192
18220-18222_ OuelletteM_20131010	18220_large	18220_large	Ingel18220_MGFPeaklist (F052591)	ATPase beta subunit, putative	LinJ.25.1210	ATPase beta subunit, putative	100,0 %	1,04%	56 274,5	18	27	71	Locus:1.1.1.5125.4 File:"Ingel18220.wiff"	IPAAVGYQPTLAEDLGMLQER	R	I	99,7 %	67,4	29,6	67,4	Oxidation (+16)	2 287,15	3	0,00019	0,082	304	324
18220-18222_ OuelletteM_20131010	18220_large	18220_large	Ingel18220_MGFPeaklist (F052591)	ATPase beta subunit, putative	LinJ.25.1210	ATPase beta subunit, putative	100,0 %	1,04%	56 274,5	18	27	71	Locus:1.1.1.5134.3 File:"Ingel18220.wiff"	IPAAVGYQPTLAEDLGMLQER	R	I	99,7 %	73,5	29,6	73,5	Oxidation (+16)	2 287,15	3	-0,00011	-0,049	304	324
18220-18222_ OuelletteM_20131010	18220_large	18220_large	Ingel18220_MGFPeaklist (F052591)	ATPase beta subunit, putative	LinJ.25.1210	ATPase beta subunit, putative	100,0 %	1,04%	56 274,5	18	27	71	Locus:1.1.1.5117.7 File:"Ingel18220.wiff"	IPAAVGYQPTLAEDLGMLQER	R	I	99,7 %	78,3	29,6	78,3	Oxidation (+16)	2 287,15	3	0,00019	0,082	304	324
18220-18222_ OuelletteM_20131010	18220_large	18220_large	Ingel18220_MGFPeaklist (F052591)	ATPase beta subunit, putative	LinJ.25.1210	ATPase beta subunit, putative	100,0 %	1,04%	56 274,5	18	27	71	Locus:1.1.1.5124.5 File:"Ingel18220.wiff"	IPAAVGYQPTLAEDLGMLQER	R	I	99,7 %	83,8	29,6	83,8	Oxidation (+16)	2 287,15	3	0,00019	0,082	304	324
18220-18222_ OuelletteM_20131010	18220_large	18220_large	Ingel18220_MGFPeaklist (F052591)	ATPase beta subunit, putative	LinJ.25.1210	ATPase beta subunit, putative	100,0 %	1,04%	56 274,5	18	27	71	Locus:1.1.1.5119.5 File:"Ingel18220.wiff"	IPAAVGYQPTLAEDLGMLQER	R	I	99,7 %	88,6	29,7	59,1	Deamidated (+1), Oxidation (+16)	2 288,15	3	0,014	6,2	304	324
18220-18222_ OuelletteM_20131010	18220_large	18220_large	Ingel18220_MGFPeaklist (F052591)	ATPase beta subunit, putative	LinJ.25.1210	ATPase beta subunit, putative	100,0 %	1,04%	56 274,5	18	27	71	Locus:1.1.1.5116.6 File:"Ingel18220.wiff"	IPAAVGYQPTLAEDLGMLQER	R	I	99,7 %	94,1	29,6	94,1	Oxidation (+16)	2 287,15	3	0,00049	0,21	304	324
18220-18222_ OuelletteM_20131010	18220_large	18220_large	Ingel18220_MGFPeaklist (F052591)	ATPase beta subunit, putative	LinJ.25.1210	ATPase beta subunit, putative	100,0 %	1,04%	56 274,5	18	27	71	Locus:1.1.1.4996.8 File:"Ingel18220.wiff"	LADQAAEDTILTTGIK	K	V	99,7 %	65,0	29,8	49,4		1 658,88	3	0,0025	1,5	153	168
18220-18222_ OuelletteM_20131010	18220_large	18220_large	Ingel18220_MGFPeaklist (F052591)	ATPase beta subunit, putative	LinJ.25.1210	ATPase beta subunit, putative	100,0 %	1,04%	56 274,5	18	27	71	Locus:1.1.1.5004.14 File:"Ingel18220.wiff"	LADQAAEDTILTTGIK	K	V	99,7 %	75,6	29,9	75,2		1 658,87	2	-0,00062	-0,37	153	168
18220-18222_ OuelletteM_20131010	18220_large	18220_large	Ingel18220_MGFPeaklist (F052591)	ATPase beta subunit, putative	LinJ.25.1210	ATPase beta subunit, putative	100,0 %	1,04%	56 274,5	18	27	71	Locus:1.1.1.5003.12 File:"Ingel18220.wiff"	LADQAAEDTILTTGIK	K	V	99,7 %	85,4	29,9	85,4		1 658,87	2	-0,00062	-0,37	153	168
18220-18222_ OuelletteM_20131010	18220_large	18220_large	Ingel18220_MGFPeaklist (F052591)	ATPase beta subunit, putative	LinJ.25.1210	ATPase beta subunit, putative	100,0 %	1,04%	56 274,5	18	27	71	Locus:1.1.1.4995.21 File:"Ingel18220.wiff"	LADQAAEDTILTTGIK	K	V	99,7 %	89,3	29,9	88,7		1 658,87	2	-0,00062	-0,37	153	168
18220-18222_ OuelletteM_20131010	18220_large	18220_large	Ingel18220_MGFPeaklist (F052591)	ATPase beta subunit, putative	LinJ.25.1210	ATPase beta subunit, putative	100,0 %	1,04%	56 274,5	18	27	71	Locus:1.1.1.4822.18 File:"Ingel18220.wiff"	SKVVSTGGNISVPVGR	K	E	99,7 %	59,5	28,7	52,2		1 555,87	2	0,0020	1,3	103	118
18220-18222_ OuelletteM_20131010	18220_large	18220_large	Ingel18220_MGFPeaklist (F052591)	ATPase beta subunit, putative	LinJ.25.1210	ATPase beta subunit, putative	100,0 %	1,04%	56 274,5	18	27	71	Locus:1.1.1.4881.11 File:"Ingel18220.wiff"	SKVVSTGGNISVPVGRETLGR	K	I	98,5 %	30,3	26,8	18,7		2 112,17	4	0,0036	1,7	103	123
18220-18222_ OuelletteM_20131010	18220_large	18220_large	Ingel18220_MGFPeaklist (F052591)	ATPase beta subunit, putative	LinJ.25.1210	ATPase beta subunit, putative	100,0 %	1,04%	56 274,5	18	27	71	Locus:1.1.1.4790.15 File:"Ingel18220.wiff"	TREGTDLYLEMMQSK	R	V	97,3 %	23,6	28,8	20,3	Oxidation (+16), Oxidation (+16)	1 832,84	3	0,0085	4,6	220	234
18220-18222_ OuelletteM_20131010	18220_large	18220_large	Ingel18220_MGFPeaklist (F052591)	ATPase beta subunit, putative	LinJ.25.1210	ATPase beta subunit, putative	100,0 %	1,04%	56 274,5	18	27	71	Locus:1.1.1.4791.15 File:"Ingel18220.wiff"	TREGTDLYLEMMQSK	R	V	98,1 %	31,0	28,8	23,0	Oxidation (+16), Oxidation (+16)	1 832,84	3	0,0085	4,6	220	234
18220-18222_ OuelletteM_20131010	18220_large	18220_large	Ingel18220_MGFPeaklist (F052591)	ATPase beta subunit, putative	LinJ.25.1210	ATPase beta subunit, putative	100,0 %	1,04%	56 274,5	18	27	71	Locus:1.1.1.5171.3 File:"Ingel18220.wiff"	TVIIMELINNVAK	K	G	99,7 %	50,6	27,9	31,9		1 456,83	2	0,0024	1,6	193	205
18220-18222_ OuelletteM_20131010	18220_large	18220_large	Ingel18220_MGFPeaklist (F052591)	ATPase beta subunit, putative	LinJ.25.1210	ATPase beta subunit, putative	100,0 %	1,04%	56 274,5	18	27	71	Locus:1.1.1.5153.11 File:"Ingel18220.wiff"	TVIIMELINNVAK	K	G	99,7 %	51,0	29,0	42,3	Oxidation (+16)	1 472,82	2	-0,0049	-3,3	193	205
18220-18222_ OuelletteM_20131010	18220_large	18220_large	Ingel18220_MGFPeaklist (F052591)	ATPase beta subunit, putative	LinJ.25.1210	ATPase beta subunit, putative	100,0 %	1,04%	56 274,5	18	27	71	Locus:1.1.1.5154.15 File:"Ingel18220.wiff"	TVIIMELINNVAK	K	G	99,7 %	53,5	29,0	43,2	Oxidation (+16)	1 472,82	2	-0,0049	-3,3	193	205
18220-18222_ OuelletteM_20131010	18220_large	18220_large	Ingel18220_MGFPeaklist (F052591)	ATPase beta subunit, putative	LinJ.25.1210	ATPase beta subunit, putative	100,0 %	1,04%	56 274,5	18	27	71	Locus:1.1.1.5170.2 File:"Ingel18220.wiff"	TVIIMELINNVAK	K	G	99,7 %	56,4	27,9	40,3		1 456,83	2	0,0024	1,6	193	205
18220-18222_ OuelletteM_20131010	18220_large	18220_large	Ingel18220_MGFPeaklist (F052591)	ATPase beta subunit, putative	LinJ.25.1210	ATPase beta subunit, putative	100,0 %	1,04%	56 274,5	18	27	71	Locus:1.1.1.4954.11 File:"Ingel18220.wiff"	VAQSALTMAEYFR	R	D	99,7 %	52,1	30,2	42,5	Oxidation (+16)	1 501,73	2	0,0028	1,8	261	273
18220-18222_ OuelletteM_20131010	18220_large	18220_large	Ingel18220_MGFPeaklist (F052591)	ATPase beta subunit, putative	LinJ.25.1210	ATPase beta subunit, putative	100,0 %	1,04%	56 274,5	18	27	71	Locus:1.1.1.4946.17 File:"Ingel18220.wiff"	VAQSALTMAEYFR	R	D	99,7 %	74,3	30,2	74,3	Oxidation (+16)	1 501,73	2	0,0028	1,8	261	273
18220-18222_ OuelletteM_20131010	18220_large	18220_large	Ingel18220_MGFPeaklist (F052591)	ATPase beta subunit, putative	LinJ.25.1210	ATPase beta subunit, putative	100,0 %	1,04%	56 274,5	18	27	71	Locus:1.1.1.4947.17 File:"Ingel18220.wiff"	VAQSALTMAEYFR	R	D	99,7 %	99,5	30,2	92,0	Oxidation (+16)	1 501,73	2	0,0028	1,8	261	273
18220-18222_ OuelletteM_20131010	18220_large	18220_large	Ingel18220_MGFPeaklist (F052591)	ATPase beta subunit, putative	LinJ.25.1210	ATPase beta subunit, putative	100,0 %	1,04%	56 274,5	18	27	71	Locus:1.1.1.5115.3 File:"Ingel18220.wiff"	VIDLILPYCK	K	G	99,7 %	63,0	29,2	56,2	Carbamidomethyl (+57)	1 232,68	2	-0,0015	-1,2	169	178
18220-18222_ OuelletteM_20131010	18220_large	18220_large	Ingel18220_MGFPeaklist (F052591)	ATPase beta subunit, putative	LinJ.25.1210	ATPase beta subunit, putative	100,0 %	1,04%	56 274,5	18	27	71	Locus:1.1.1.5107.3 File:"Ingel18220.wiff"	VIDLILPYCK	K	G	99,7 %	63,6	29,2	56,3	Carbamidomethyl (+57)	1 232,68	2	-0,0015	-1,2	169	178
18220-18222_ OuelletteM_20131010	18220_large	18220_large	Ingel18220_MGFPeaklist (F052591)	ATPase beta subunit, putative	LinJ.25.1210	ATPase beta subunit, putative	100,0 %	1,04%	56 274,5	18	27	71	Locus:1.1.1.5106.6 File:"Ingel18220.wiff"	VIDLILPYCK	K	G	99,7 %	74,9	29,2	67,9	Carbamidomethyl (+57)	1 232,68	2	-0,0015	-1,2	169	178
18220-18222_ OuelletteM_20131010	18220_large	18220_large	Ingel18220_MGFPeaklist (F052591)	ATPase beta subunit, putative	LinJ.25.1210	ATPase beta subunit, putative	100,0 %	1,04%	56 274,5	18	27	71	Locus:1.1.1.5114.5 File:"Ingel18220.wiff"	VIDLILPYCK	K	G	99,7 %	75,1	29,2	67,7	Carbamidomethyl (+57)	1 232,68	2	-0,0015	-1,2	169	178
18220-18222_ OuelletteM_20131010	18220_large	18220_large	Ingel18220_MGFPeaklist (F052591)	ATPase beta subunit, putative	LinJ.25.1210	ATPase beta subunit, putative	100,0 %	1,04%	56 274,5	18	27	71	Locus:1.1.1.5054.5 File:"Ingel18220.wiff"	VIDLILPYCKGGK	K	I	95,6 %	25,5	28,4	14,9	Carbamidomethyl (+57)	1 474,82	3	-0,0017	-1,1	169	181
18220-18222_ OuelletteM_20131010	18220_large	18220_large	Ingel18220_MGFPeaklist (F052591)	ATPase beta subunit, putative	LinJ.25.1210	ATPase beta subunit, putative	100,0 %	1,04%	56 274,5	18	27	71	Locus:1.1.1.5053.2 File:"Ingel18220.wiff"	VIDLILPYCKGGK	K	I	99,7 %	38,2	28,4	38,2	Carbamidomethyl (+57)	1 474,82	3	-0,0017	-1,1	169	181
18220-18222_ OuelletteM_20131010	18220_large	18220_large	Ingel18220_MGFPeaklist (F052591)	ATPase beta subunit, putative	LinJ.25.1210	ATPase beta subunit, putative	100,0 %	1,04%	56 274,5	18	27	71	Locus:1.1.1.4844.5 File:"Ingel18220.wiff"	VVSTGGNISVPVGR	K	E	95,5 %	20,5	28,8	17,2		1 340,74	3	-0,00070	-0,52	105	118
18220-18222_ OuelletteM_20131010	18220_large	18220_large	Ingel18220_MGFPeaklist (F052591)	ATPase beta subunit, putative	LinJ.25.1210	ATPase beta subunit, putative	100,0 %	1,04%	56 274,5	18	27	71	Locus:1.1.1.4850.15 File:"Ingel18220.wiff"	VVSTGGNISVPVGR	K	E	99,7 %	72,9	29,0	64,5		1 340,74	2	-0,0040	-3,0	105	118
18220-18222_ OuelletteM_20131010	18220_large	18220_large	Ingel18220_MGFPeaklist (F052591)	ATPase beta subunit, putative	LinJ.25.1210	ATPase beta subunit, putative	100,0 %	1,04%	56 274,5	18	27	71	Locus:1.1.1.4846.18 File:"Ingel18220.wiff"	VVSTGGNISVPVGR	K	E	99,7 %	87,2	29,0	81,0		1 340,74	2	-0,0040	-3,0	105	118
18220-18222_ OuelletteM_20131010	18220_large	18220_large	Ingel18220_MGFPeaklist (F052591)	ATPase beta subunit, putative	LinJ.25.1210	ATPase beta subunit, putative	100,0 %	1,04%	56 274,5	18	27	71	Locus:1.1.1.4847.9 File:"Ingel18220.wiff"	VVSTGGNISVPVGR	K	E	99,7 %	90,2	29,0	79,6		1 340,74	2	-0,0040	-3,0	105	118
18220-18222_ OuelletteM_20131010	18220_large	18220_large	Ingel18220_MGFPeaklist (F052591)	ATPase beta subunit, putative	LinJ.25.1210	ATPase beta subunit, putative	100,0 %	1,04%	56 274,5	18	27	71	Locus:1.1.1.4836.19 File:"Ingel18220.wiff"	VVSTGGNISVPVGR	K	E	99,7 %	102	29,0	95,9		1 340,74	2	-0,0040	-3,0	105	118
18220-18222_ OuelletteM_20131010	18220_large	18220_large	Ingel18220_MGFPeaklist (F052591)	ATPase beta subunit, putative	LinJ.25.1210	ATPase beta subunit, putative	100,0 %	1,04%	56 274,5	18	27	71	Locus:1.1.1.4837.17 File:"Ingel18220.wiff"	VVSTGGNISVPVGR	K	E	99,7 %	106	29,0	105		1 340,74	2	-0,0040	-3,0	105	118
18220-18222_ OuelletteM_20131010	18220_large	18220_large	Ingel18220_MGFPeaklist (F052591)	ATPase beta subunit, putative	LinJ.25.1210	ATPase beta subunit, putative	100,0 %	1,04%	56 274,5	18	27	71	Locus:1.1.1.4845.14 File:"Ingel18220.wiff"	VVSTGGNISVPVGR	K	E	99,7 %	109	29,0	102		1 340,74	2	-0,0040	-3,0	105	118
18220-18222_ OuelletteM_20131010	18220_large	18220_large	Ingel18220_MGFPeaklist (F052591)	ATPase beta subunit, putative	LinJ.25.1210	ATPase beta subunit, putative	100,0 %	1,04%	56 274,5	18	27	71	Locus:1.1.1.4904.13 File:"Ingel18220.wiff"	VVSTGGNISVPVGRETLGR	K	I	99,4 %	35,6	28,2	31,0		1 897,04	3	-0,0029	-1,5	105	123
18220-18222_ OuelletteM_20131010	18220_large	18220_large	Ingel18220_MGFPeaklist (F052591)	ATPase beta subunit, putative	LinJ.25.1210	ATPase beta subunit, putative	100,0 %	1,04%	56 274,5	18	27	71	Locus:1.1.1.4905.11 File:"Ingel18220.wiff"	VVSTGGNISVPVGRETLGR	K	I	99,7 %	36,5	28,2	36,5		1 897,04	3	-0,0029	-1,5	105	123
18220-18222_ OuelletteM_20131010	18221_medium	18221_medium	Ingel18221_MGFPeaklist (F052589)	ATPase beta subunit, putative	LinJ.25.1210	ATPase beta subunit, putative	100,0 %	1,49%	56 274,5	26	42	146	Locus:1.1.1.4980.21 File:"Ingel18221.wiff"	AVAESGIYPAVNPLECASR	R	I	99,6 %	29,5	30,0	29,5	Carbamidomethyl (+57)	2 002,98	2	-0,00079	-0,39	367	385
18220-18222_ OuelletteM_20131010	18221_medium	18221_medium	Ingel18221_MGFPeaklist (F052589)	ATPase beta subunit, putative	LinJ.25.1210	ATPase beta subunit, putative	100,0 %	1,49%	56 274,5	26	42	146	Locus:1.1.1.4976.20 File:"Ingel18221.wiff"	AVAESGIYPAVNPLECASR	R	I	99,7 %	118	30,0	114	Carbamidomethyl (+57)	2 002,98	2	-0,00079	-0,39	367	385
18220-18222_ OuelletteM_20131010	18221_medium	18221_medium	Ingel18221_MGFPeaklist (F052589)	ATPase beta subunit, putative	LinJ.25.1210	ATPase beta subunit, putative	100,0 %	1,49%	56 274,5	26	42	146	Locus:1.1.1.4977.21 File:"Ingel18221.wiff"	AVAESGIYPAVNPLECASR	R	I	99,7 %	40,5	30,0	34,9	Carbamidomethyl (+57)	2 002,98	2	-0,00079	-0,39	367	385
18220-18222_ OuelletteM_20131010	18221_medium	18221_medium	Ingel18221_MGFPeaklist (F052589)	ATPase beta subunit, putative	LinJ.25.1210	ATPase beta subunit, putative	100,0 %	1,49%	56 274,5	26	42	146	Locus:1.1.1.4978.21 File:"Ingel18221.wiff"	AVAESGIYPAVNPLECASR	R	I	99,7 %	51,7	30,0	45,8	Carbamidomethyl (+57)	2 002,98	2	-0,00079	-0,39	367	385
18220-18222_ OuelletteM_20131010	18221_medium	18221_medium	Ingel18221_MGFPeaklist (F052589)	ATPase beta subunit, putative	LinJ.25.1210	ATPase beta subunit, putative	100,0 %	1,49%	56 274,5	26	42	146	Locus:1.1.1.4994.20 File:"Ingel18221.wiff"	AVAESGIYPAVNPLECASR	R	I	99,7 %	53,0	29,9	45,5	Carbamidomethyl (+57)	2 003,01	2	0,031	16	367	385
18220-18222_ OuelletteM_20131010	18221_medium	18221_medium	Ingel18221_MGFPeaklist (F052589)	ATPase beta subunit, putative	LinJ.25.1210	ATPase beta subunit, putative	100,0 %	1,49%	56 274,5	26	42	146	Locus:1.1.1.4984.7 File:"Ingel18221.wiff"	AVAESGIYPAVNPLECASR	R	I	99,7 %	72,1	30,0	70,7	Carbamidomethyl (+57)	2 002,98	3	-0,00086	-0,43	367	385
18220-18222_ OuelletteM_20131010	18221_medium	18221_medium	Ingel18221_MGFPeaklist (F052589)	ATPase beta subunit, putative	LinJ.25.1210	ATPase beta subunit, putative	100,0 %	1,49%	56 274,5	26	42	146	Locus:1.1.1.4975.8 File:"Ingel18221.wiff"	AVAESGIYPAVNPLECASR	R	I	99,7 %	76,8	30,0	73,3	Carbamidomethyl (+57)	2 002,98	3	-0,00086	-0,43	367	385
18220-18222_ OuelletteM_20131010	18221_medium	18221_medium	Ingel18221_MGFPeaklist (F052589)	ATPase beta subunit, putative	LinJ.25.1210	ATPase beta subunit, putative	100,0 %	1,49%	56 274,5	26	42	146	Locus:1.1.1.4975.21 File:"Ingel18221.wiff"	AVAESGIYPAVNPLECASR	R	I	99,7 %	78,8	30,0	76,2	Carbamidomethyl (+57)	2 002,98	2	-0,00079	-0,39	367	385
18220-18222_ OuelletteM_20131010	18221_medium	18221_medium	Ingel18221_MGFPeaklist (F052589)	ATPase beta subunit, putative	LinJ.25.1210	ATPase beta subunit, putative	100,0 %	1,49%	56 274,5	26	42	146	Locus:1.1.1.4975.20 File:"Ingel18221.wiff"	AVAESGIYPAVNPLECASR	R	I	99,7 %	85,5	30,0	84,8	Carbamidomethyl (+57)	2 002,98	2	-0,00079	-0,39	367	385
18220-18222_ OuelletteM_20131010	18221_medium	18221_medium	Ingel18221_MGFPeaklist (F052589)	ATPase beta subunit, putative	LinJ.25.1210	ATPase beta subunit, putative	100,0 %	1,49%	56 274,5	26	42	146	Locus:1.1.1.4982.21 File:"Ingel18221.wiff"	AVAESGIYPAVNPLECASR	R	I	99,7 %	87,9	30,0	82,8	Carbamidomethyl (+57)	2 002,98	2	-0,00079	-0,39	367	385
18220-18222_ OuelletteM_20131010	18221_medium	18221_medium	Ingel18221_MGFPeaklist (F052589)	ATPase beta subunit, putative	LinJ.25.1210	ATPase beta subunit, putative	100,0 %	1,49%	56 274,5	26	42	146	Locus:1.1.1.4981.21 File:"Ingel18221.wiff"	AVAESGIYPAVNPLECASR	R	I	99,7 %	88,5	30,0	84,1	Carbamidomethyl (+57)	2 002,98	2	-0,00079	-0,39	367	385
18220-18222_ OuelletteM_20131010	18221_medium	18221_medium	Ingel18221_MGFPeaklist (F052589)	ATPase beta subunit, putative	LinJ.25.1210	ATPase beta subunit, putative	100,0 %	1,49%	56 274,5	26	42	146	Locus:1.1.1.4978.20 File:"Ingel18221.wiff"	AVAESGIYPAVNPLECASR	R	I	99,7 %	89,2	30,0	83,3	Carbamidomethyl (+57)	2 002,98	2	-0,00079	-0,39	367	385
18220-18222_ OuelletteM_20131010	18221_medium	18221_medium	Ingel18221_MGFPeaklist (F052589)	ATPase beta subunit, putative	LinJ.25.1210	ATPase beta subunit, putative	100,0 %	1,49%	56 274,5	26	42	146	Locus:1.1.1.4985.20 File:"Ingel18221.wiff"	AVAESGIYPAVNPLECASR	R	I	99,7 %	95,6	30,0	90,7	Carbamidomethyl (+57)	2 002,98	2	-0,00079	-0,39	367	385
18220-18222_ OuelletteM_20131010	18221_medium	18221_medium	Ingel18221_MGFPeaklist (F052589)	ATPase beta subunit, putative	LinJ.25.1210	ATPase beta subunit, putative	100,0 %	1,49%	56 274,5	26	42	146	Locus:1.1.1.4977.20 File:"Ingel18221.wiff"	AVAESGIYPAVNPLECASR	R	I	99,7 %	104	30,0	95,0	Carbamidomethyl (+57)	2 002,98	2	-0,00079	-0,39	367	385
18220-18222_ OuelletteM_20131010	18221_medium	18221_medium	Ingel18221_MGFPeaklist (F052589)	ATPase beta subunit, putative	LinJ.25.1210	ATPase beta subunit, putative	100,0 %	1,49%	56 274,5	26	42	146	Locus:1.1.1.4875.9 File:"Ingel18221.wiff"	CIAMQTTDLLK	R	L	99,7 %	40,7	29,7	33,6	Carbamidomethyl (+57), Oxidation (+16)	1 308,64	2	-0,0020	-1,5	90	100
18220-18222_ OuelletteM_20131010	18221_medium	18221_medium	Ingel18221_MGFPeaklist (F052589)	ATPase beta subunit, putative	LinJ.25.1210	ATPase beta subunit, putative	100,0 %	1,49%	56 274,5	26	42	146	Locus:1.1.1.4950.10 File:"Ingel18221.wiff"	CIAMQTTDLLK	R	L	99,7 %	48,7	29,8	42,3	Carbamidomethyl (+57)	1 292,65	2	0,0055	4,3	90	100
18220-18222_ OuelletteM_20131010	18221_medium	18221_medium	Ingel18221_MGFPeaklist (F052589)	ATPase beta subunit, putative	LinJ.25.1210	ATPase beta subunit, putative	100,0 %	1,49%	56 274,5	26	42	146	Locus:1.1.1.4874.3 File:"Ingel18221.wiff"	CIAMQTTDLLK	R	L	99,7 %	54,5	29,7	49,9	Carbamidomethyl (+57), Oxidation (+16)	1 308,64	2	-0,0020	-1,5	90	100
18220-18222_ OuelletteM_20131010	18221_medium	18221_medium	Ingel18221_MGFPeaklist (F052589)	ATPase beta subunit, putative	LinJ.25.1210	ATPase beta subunit, putative	100,0 %	1,49%	56 274,5	26	42	146	Locus:1.1.1.4866.11 File:"Ingel18221.wiff"	CIAMQTTDLLK	R	L	99,7 %	62,1	29,7	58,8	Carbamidomethyl (+57), Oxidation (+16)	1 308,64	2	-0,0020	-1,5	90	100
18220-18222_ OuelletteM_20131010	18221_medium	18221_medium	Ingel18221_MGFPeaklist (F052589)	ATPase beta subunit, putative	LinJ.25.1210	ATPase beta subunit, putative	100,0 %	1,49%	56 274,5	26	42	146	Locus:1.1.1.4867.12 File:"Ingel18221.wiff"	CIAMQTTDLLK	R	L	99,7 %	78,1	29,7	64,4	Carbamidomethyl (+57), Oxidation (+16)	1 308,64	2	-0,0020	-1,5	90	100
18220-18222_ OuelletteM_20131010	18221_medium	18221_medium	Ingel18221_MGFPeaklist (F052589)	ATPase beta subunit, putative	LinJ.25.1210	ATPase beta subunit, putative	100,0 %	1,49%	56 274,5	26	42	146	Locus:1.1.1.4830.19 File:"Ingel18221.wiff"	CVLVYGQMNEPPGAR	K	A	99,7 %	42,8	29,7	34,5	Carbamidomethyl (+57), Oxidation (+16)	1 705,80	2	0,0061	3,6	244	258
18220-18222_ OuelletteM_20131010	18221_medium	18221_medium	Ingel18221_MGFPeaklist (F052589)	ATPase beta subunit, putative	LinJ.25.1210	ATPase beta subunit, putative	100,0 %	1,49%	56 274,5	26	42	146	Locus:1.1.1.4798.18 File:"Ingel18221.wiff"	CVLVYGQMNEPPGAR	K	A	99,7 %	74,8	29,6	62,7	Carbamidomethyl (+57), Oxidation (+16)	1 705,79	2	0,0015	0,88	244	258
18220-18222_ OuelletteM_20131010	18221_medium	18221_medium	Ingel18221_MGFPeaklist (F052589)	ATPase beta subunit, putative	LinJ.25.1210	ATPase beta subunit, putative	100,0 %	1,49%	56 274,5	26	42	146	Locus:1.1.1.4797.20 File:"Ingel18221.wiff"	CVLVYGQMNEPPGAR	K	A	99,7 %	75,7	29,6	60,9	Carbamidomethyl (+57), Oxidation (+16)	1 705,79	2	0,0015	0,88	244	258
18220-18222_ OuelletteM_20131010	18221_medium	18221_medium	Ingel18221_MGFPeaklist (F052589)	ATPase beta subunit, putative	LinJ.25.1210	ATPase beta subunit, putative	100,0 %	1,49%	56 274,5	26	42	146	Locus:1.1.1.5137.15 File:"Ingel18221.wiff"	DEPLTLEIVQHLDANTGR	R	C	99,7 %	60,3	29,7	42,0	Deamidated (+1)	2 020,98	2	-0,023	-12	72	89
18220-18222_ OuelletteM_20131010	18221_medium	18221_medium	Ingel18221_MGFPeaklist (F052589)	ATPase beta subunit, putative	LinJ.25.1210	ATPase beta subunit, putative	100,0 %	1,49%	56 274,5	26	42	146	Locus:1.1.1.5136.4 File:"Ingel18221.wiff"	DEPLTLEIVQHLDANTGR	R	C	99,7 %	89,5	29,8	84,6		2 020,01	3	-0,017	-8,5	72	89
18220-18222_ OuelletteM_20131010	18221_medium	18221_medium	Ingel18221_MGFPeaklist (F052589)	ATPase beta subunit, putative	LinJ.25.1210	ATPase beta subunit, putative	100,0 %	1,49%	56 274,5	26	42	146	Locus:1.1.1.4782.21 File:"Ingel18221.wiff"	EGTDLYLEMMQSK	R	V	99,5 %	24,5	27,7	24,5	Oxidation (+16), Oxidation (+16)	1 575,68	2	-0,00065	-0,41	222	234
18220-18222_ OuelletteM_20131010	18221_medium	18221_medium	Ingel18221_MGFPeaklist (F052589)	ATPase beta subunit, putative	LinJ.25.1210	ATPase beta subunit, putative	100,0 %	1,49%	56 274,5	26	42	146	Locus:1.1.1.4791.18 File:"Ingel18221.wiff"	EGTDLYLEMMQSK	R	V	99,7 %	30,7	27,7	30,7	Oxidation (+16), Oxidation (+16)	1 575,68	2	-0,00065	-0,41	222	234
18220-18222_ OuelletteM_20131010	18221_medium	18221_medium	Ingel18221_MGFPeaklist (F052589)	ATPase beta subunit, putative	LinJ.25.1210	ATPase beta subunit, putative	100,0 %	1,49%	56 274,5	26	42	146	Locus:1.1.1.4783.21 File:"Ingel18221.wiff"	EGTDLYLEMMQSK	R	V	99,7 %	32,1	27,7	32,1	Oxidation (+16), Oxidation (+16)	1 575,68	2	-0,00065	-0,41	222	234
18220-18222_ OuelletteM_20131010	18221_medium	18221_medium	Ingel18221_MGFPeaklist (F052589)	ATPase beta subunit, putative	LinJ.25.1210	ATPase beta subunit, putative	100,0 %	1,49%	56 274,5	26	42	146	Locus:1.1.1.4790.20 File:"Ingel18221.wiff"	EGTDLYLEMMQSK	R	V	99,7 %	35,1	27,7	35,1	Oxidation (+16), Oxidation (+16)	1 575,68	2	-0,00065	-0,41	222	234
18220-18222_ OuelletteM_20131010	18221_medium	18221_medium	Ingel18221_MGFPeaklist (F052589)	ATPase beta subunit, putative	LinJ.25.1210	ATPase beta subunit, putative	100,0 %	1,49%	56 274,5	26	42	146	Locus:1.1.1.5020.10 File:"Ingel18221.wiff"	FTQANSEVSALLGR	R	I	94,8 %	66,1	29,9	2,38	Deamidated (+1)	1 492,77	2	0,019	13	290	303
18220-18222_ OuelletteM_20131010	18221_medium	18221_medium	Ingel18221_MGFPeaklist (F052589)	ATPase beta subunit, putative	LinJ.25.1210	ATPase beta subunit, putative	100,0 %	1,49%	56 274,5	26	42	146	Locus:1.1.1.5001.15 File:"Ingel18221.wiff"	FTQANSEVSALLGR	R	I	99,5 %	28,1	30,1	25,1		1 491,77	2	0,0027	1,8	290	303
18220-18222_ OuelletteM_20131010	18221_medium	18221_medium	Ingel18221_MGFPeaklist (F052589)	ATPase beta subunit, putative	LinJ.25.1210	ATPase beta subunit, putative	100,0 %	1,49%	56 274,5	26	42	146	Locus:1.1.1.4985.11 File:"Ingel18221.wiff"	FTQANSEVSALLGR	R	I	99,6 %	136	30,1	127		1 491,76	2	-0,0033	-2,2	290	303
18220-18222_ OuelletteM_20131010	18221_medium	18221_medium	Ingel18221_MGFPeaklist (F052589)	ATPase beta subunit, putative	LinJ.25.1210	ATPase beta subunit, putative	100,0 %	1,49%	56 274,5	26	42	146	Locus:1.1.1.4988.11 File:"Ingel18221.wiff"	FTQANSEVSALLGR	R	I	99,7 %	114	30,1	110		1 491,76	2	-0,0033	-2,2	290	303
18220-18222_ OuelletteM_20131010	18221_medium	18221_medium	Ingel18221_MGFPeaklist (F052589)	ATPase beta subunit, putative	LinJ.25.1210	ATPase beta subunit, putative	100,0 %	1,49%	56 274,5	26	42	146	Locus:1.1.1.4973.13 File:"Ingel18221.wiff"	FTQANSEVSALLGR	R	I	99,7 %	44,2	30,1	44,2	Deamidated (+1), Deamidated (+1)	1 493,75	2	0,015	10	290	303
18220-18222_ OuelletteM_20131010	18221_medium	18221_medium	Ingel18221_MGFPeaklist (F052589)	ATPase beta subunit, putative	LinJ.25.1210	ATPase beta subunit, putative	100,0 %	1,49%	56 274,5	26	42	146	Locus:1.1.1.5023.12 File:"Ingel18221.wiff"	FTQANSEVSALLGR	R	I	99,7 %	49,1	30,1	49,1		1 491,77	2	0,0055	3,7	290	303
18220-18222_ OuelletteM_20131010	18221_medium	18221_medium	Ingel18221_MGFPeaklist (F052589)	ATPase beta subunit, putative	LinJ.25.1210	ATPase beta subunit, putative	100,0 %	1,49%	56 274,5	26	42	146	Locus:1.1.1.4997.15 File:"Ingel18221.wiff"	FTQANSEVSALLGR	R	I	99,7 %	60,1	30,2	58,2		1 491,76	2	-0,0061	-4,1	290	303
18220-18222_ OuelletteM_20131010	18221_medium	18221_medium	Ingel18221_MGFPeaklist (F052589)	ATPase beta subunit, putative	LinJ.25.1210	ATPase beta subunit, putative	100,0 %	1,49%	56 274,5	26	42	146	Locus:1.1.1.5000.16 File:"Ingel18221.wiff"	FTQANSEVSALLGR	R	I	99,7 %	61,8	30,1	61,8		1 491,77	2	0,0027	1,8	290	303
18220-18222_ OuelletteM_20131010	18221_medium	18221_medium	Ingel18221_MGFPeaklist (F052589)	ATPase beta subunit, putative	LinJ.25.1210	ATPase beta subunit, putative	100,0 %	1,49%	56 274,5	26	42	146	Locus:1.1.1.4974.10 File:"Ingel18221.wiff"	FTQANSEVSALLGR	R	I	99,7 %	66,9	30,0	30,4	Deamidated (+1)	1 492,74	2	-0,0091	-6,1	290	303
18220-18222_ OuelletteM_20131010	18221_medium	18221_medium	Ingel18221_MGFPeaklist (F052589)	ATPase beta subunit, putative	LinJ.25.1210	ATPase beta subunit, putative	100,0 %	1,49%	56 274,5	26	42	146	Locus:1.1.1.4992.3 File:"Ingel18221.wiff"	FTQANSEVSALLGR	R	I	99,7 %	67,2	30,1	58,3		1 491,77	3	-0,0019	-1,3	290	303
18220-18222_ OuelletteM_20131010	18221_medium	18221_medium	Ingel18221_MGFPeaklist (F052589)	ATPase beta subunit, putative	LinJ.25.1210	ATPase beta subunit, putative	100,0 %	1,49%	56 274,5	26	42	146	Locus:1.1.1.4972.16 File:"Ingel18221.wiff"	FTQANSEVSALLGR	R	I	99,7 %	74,6	30,0	32,7	Deamidated (+1)	1 492,74	2	-0,0091	-6,1	290	303
18220-18222_ OuelletteM_20131010	18221_medium	18221_medium	Ingel18221_MGFPeaklist (F052589)	ATPase beta subunit, putative	LinJ.25.1210	ATPase beta subunit, putative	100,0 %	1,49%	56 274,5	26	42	146	Locus:1.1.1.4983.11 File:"Ingel18221.wiff"	FTQANSEVSALLGR	R	I	99,7 %	82,7	30,1	81,7		1 491,76	2	-0,0033	-2,2	290	303
18220-18222_ OuelletteM_20131010	18221_medium	18221_medium	Ingel18221_MGFPeaklist (F052589)	ATPase beta subunit, putative	LinJ.25.1210	ATPase beta subunit, putative	100,0 %	1,49%	56 274,5	26	42	146	Locus:1.1.1.4999.16 File:"Ingel18221.wiff"	FTQANSEVSALLGR	R	I	99,7 %	84,7	30,1	79,2		1 491,77	2	-0,00032	-0,22	290	303
18220-18222_ OuelletteM_20131010	18221_medium	18221_medium	Ingel18221_MGFPeaklist (F052589)	ATPase beta subunit, putative	LinJ.25.1210	ATPase beta subunit, putative	100,0 %	1,49%	56 274,5	26	42	146	Locus:1.1.1.4991.2 File:"Ingel18221.wiff"	FTQANSEVSALLGR	R	I	99,7 %	86,3	30,1	71,0		1 491,77	3	-0,0019	-1,3	290	303
18220-18222_ OuelletteM_20131010	18221_medium	18221_medium	Ingel18221_MGFPeaklist (F052589)	ATPase beta subunit, putative	LinJ.25.1210	ATPase beta subunit, putative	100,0 %	1,49%	56 274,5	26	42	146	Locus:1.1.1.4984.12 File:"Ingel18221.wiff"	FTQANSEVSALLGR	R	I	99,7 %	97,7	30,1	93,2		1 491,76	2	-0,0033	-2,2	290	303
18220-18222_ OuelletteM_20131010	18221_medium	18221_medium	Ingel18221_MGFPeaklist (F052589)	ATPase beta subunit, putative	LinJ.25.1210	ATPase beta subunit, putative	100,0 %	1,49%	56 274,5	26	42	146	Locus:1.1.1.4986.13 File:"Ingel18221.wiff"	FTQANSEVSALLGR	R	I	99,7 %	108	30,1	102		1 491,76	2	-0,0033	-2,2	290	303
18220-18222_ OuelletteM_20131010	18221_medium	18221_medium	Ingel18221_MGFPeaklist (F052589)	ATPase beta subunit, putative	LinJ.25.1210	ATPase beta subunit, putative	100,0 %	1,49%	56 274,5	26	42	146	Locus:1.1.1.5149.15 File:"Ingel18221.wiff"	FTQANSEVSALLGRIPAAVGYQPTLAEDLGMLQER	R	I	99,7 %	40,4	26,7	40,4	Oxidation (+16)	3 760,92	4	0,0087	2,3	290	324
18220-18222_ OuelletteM_20131010	18221_medium	18221_medium	Ingel18221_MGFPeaklist (F052589)	ATPase beta subunit, putative	LinJ.25.1210	ATPase beta subunit, putative	100,0 %	1,49%	56 274,5	26	42	146	Locus:1.1.1.4954.3 File:"Ingel18221.wiff"	GHGGFSVFAGVGER	K	T	99,7 %	49,1	30,4	36,8		1 375,66	3	-0,0058	-4,2	206	219
18220-18222_ OuelletteM_20131010	18221_medium	18221_medium	Ingel18221_MGFPeaklist (F052589)	ATPase beta subunit, putative	LinJ.25.1210	ATPase beta subunit, putative	100,0 %	1,49%	56 274,5	26	42	146	Locus:1.1.1.4946.2 File:"Ingel18221.wiff"	GHGGFSVFAGVGER	K	T	99,7 %	52,9	30,4	44,6		1 375,66	3	-0,0058	-4,2	206	219
18220-18222_ OuelletteM_20131010	18221_medium	18221_medium	Ingel18221_MGFPeaklist (F052589)	ATPase beta subunit, putative	LinJ.25.1210	ATPase beta subunit, putative	100,0 %	1,49%	56 274,5	26	42	146	Locus:1.1.1.4947.2 File:"Ingel18221.wiff"	GHGGFSVFAGVGER	K	T	99,7 %	57,2	30,4	47,1		1 375,66	3	-0,0058	-4,2	206	219
18220-18222_ OuelletteM_20131010	18221_medium	18221_medium	Ingel18221_MGFPeaklist (F052589)	ATPase beta subunit, putative	LinJ.25.1210	ATPase beta subunit, putative	100,0 %	1,49%	56 274,5	26	42	146	Locus:1.1.1.4955.2 File:"Ingel18221.wiff"	GHGGFSVFAGVGER	K	T	99,7 %	63,7	30,4	58,5		1 375,66	3	-0,0058	-4,2	206	219
18220-18222_ OuelletteM_20131010	18221_medium	18221_medium	Ingel18221_MGFPeaklist (F052589)	ATPase beta subunit, putative	LinJ.25.1210	ATPase beta subunit, putative	100,0 %	1,49%	56 274,5	26	42	146	Locus:1.1.1.5130.21 File:"Ingel18221.wiff"	GSITSVQAVYVPADDITDPAPATTFSHLDATTVLDR	K	A	99,7 %	59,9	28,3	55,4		3 743,84	3	-0,013	-3,6	331	366
18220-18222_ OuelletteM_20131010	18221_medium	18221_medium	Ingel18221_MGFPeaklist (F052589)	ATPase beta subunit, putative	LinJ.25.1210	ATPase beta subunit, putative	100,0 %	1,49%	56 274,5	26	42	146	Locus:1.1.1.5129.16 File:"Ingel18221.wiff"	GSITSVQAVYVPADDITDPAPATTFSHLDATTVLDR	K	A	99,7 %	71,5	28,0	71,5		3 743,87	4	0,015	4,1	331	366
18220-18222_ OuelletteM_20131010	18221_medium	18221_medium	Ingel18221_MGFPeaklist (F052589)	ATPase beta subunit, putative	LinJ.25.1210	ATPase beta subunit, putative	100,0 %	1,49%	56 274,5	26	42	146	Locus:1.1.1.5058.8 File:"Ingel18221.wiff"	IFNVLGDAIDQR	R	G	99,7 %	35,4	30,5	30,7		1 359,71	2	-0,0040	-3,0	124	135
18220-18222_ OuelletteM_20131010	18221_medium	18221_medium	Ingel18221_MGFPeaklist (F052589)	ATPase beta subunit, putative	LinJ.25.1210	ATPase beta subunit, putative	100,0 %	1,49%	56 274,5	26	42	146	Locus:1.1.1.5063.8 File:"Ingel18221.wiff"	IFNVLGDAIDQR	R	G	99,7 %	52,7	30,5	40,6		1 359,71	2	-0,0010	-0,75	124	135
18220-18222_ OuelletteM_20131010	18221_medium	18221_medium	Ingel18221_MGFPeaklist (F052589)	ATPase beta subunit, putative	LinJ.25.1210	ATPase beta subunit, putative	100,0 %	1,49%	56 274,5	26	42	146	Locus:1.1.1.5064.8 File:"Ingel18221.wiff"	IFNVLGDAIDQR	R	G	99,7 %	64,8	30,5	53,5		1 359,71	2	-0,0012	-0,90	124	135
18220-18222_ OuelletteM_20131010	18221_medium	18221_medium	Ingel18221_MGFPeaklist (F052589)	ATPase beta subunit, putative	LinJ.25.1210	ATPase beta subunit, putative	100,0 %	1,49%	56 274,5	26	42	146	Locus:1.1.1.5054.8 File:"Ingel18221.wiff"	IFNVLGDAIDQR	R	G	99,7 %	74,3	30,5	57,6		1 359,71	2	-0,0038	-2,8	124	135
18220-18222_ OuelletteM_20131010	18221_medium	18221_medium	Ingel18221_MGFPeaklist (F052589)	ATPase beta subunit, putative	LinJ.25.1210	ATPase beta subunit, putative	100,0 %	1,49%	56 274,5	26	42	146	Locus:1.1.1.5046.2 File:"Ingel18221.wiff"	IFNVLGDAIDQR	R	G	99,7 %	74,8	30,5	48,5		1 359,71	3	-0,0041	-3,0	124	135
18220-18222_ OuelletteM_20131010	18221_medium	18221_medium	Ingel18221_MGFPeaklist (F052589)	ATPase beta subunit, putative	LinJ.25.1210	ATPase beta subunit, putative	100,0 %	1,49%	56 274,5	26	42	146	Locus:1.1.1.5017.6 File:"Ingel18221.wiff"	IFNVLGDAIDQR	R	G	99,7 %	80,2	30,6	62,8		1 359,71	2	-0,0066	-4,9	124	135
18220-18222_ OuelletteM_20131010	18221_medium	18221_medium	Ingel18221_MGFPeaklist (F052589)	ATPase beta subunit, putative	LinJ.25.1210	ATPase beta subunit, putative	100,0 %	1,49%	56 274,5	26	42	146	Locus:1.1.1.5051.6 File:"Ingel18221.wiff"	IFNVLGDAIDQR	R	G	99,7 %	80,4	30,5	60,5		1 359,71	2	-0,0038	-2,8	124	135
18220-18222_ OuelletteM_20131010	18221_medium	18221_medium	Ingel18221_MGFPeaklist (F052589)	ATPase beta subunit, putative	LinJ.25.1210	ATPase beta subunit, putative	100,0 %	1,49%	56 274,5	26	42	146	Locus:1.1.1.5062.7 File:"Ingel18221.wiff"	IFNVLGDAIDQR	R	G	99,7 %	85,8	30,5	60,4		1 359,71	2	-0,0040	-3,0	124	135
18220-18222_ OuelletteM_20131010	18221_medium	18221_medium	Ingel18221_MGFPeaklist (F052589)	ATPase beta subunit, putative	LinJ.25.1210	ATPase beta subunit, putative	100,0 %	1,49%	56 274,5	26	42	146	Locus:1.1.1.5048.2 File:"Ingel18221.wiff"	IFNVLGDAIDQR	R	G	99,7 %	88,2	30,5	60,3		1 359,71	3	-0,0041	-3,0	124	135
18220-18222_ OuelletteM_20131010	18221_medium	18221_medium	Ingel18221_MGFPeaklist (F052589)	ATPase beta subunit, putative	LinJ.25.1210	ATPase beta subunit, putative	100,0 %	1,49%	56 274,5	26	42	146	Locus:1.1.1.5018.3 File:"Ingel18221.wiff"	IFNVLGDAIDQR	R	G	99,7 %	88,9	30,6	68,5		1 359,71	2	-0,0066	-4,9	124	135
18220-18222_ OuelletteM_20131010	18221_medium	18221_medium	Ingel18221_MGFPeaklist (F052589)	ATPase beta subunit, putative	LinJ.25.1210	ATPase beta subunit, putative	100,0 %	1,49%	56 274,5	26	42	146	Locus:1.1.1.5055.3 File:"Ingel18221.wiff"	IFNVLGDAIDQR	R	G	99,7 %	89,0	30,5	68,3		1 359,71	2	-0,0038	-2,8	124	135
18220-18222_ OuelletteM_20131010	18221_medium	18221_medium	Ingel18221_MGFPeaklist (F052589)	ATPase beta subunit, putative	LinJ.25.1210	ATPase beta subunit, putative	100,0 %	1,49%	56 274,5	26	42	146	Locus:1.1.1.5029.3 File:"Ingel18221.wiff"	IFNVLGDAIDQRGPVGEK	R	M	99,7 %	58,3	29,2	55,9		1 927,02	3	0,0019	0,99	124	141
18220-18222_ OuelletteM_20131010	18221_medium	18221_medium	Ingel18221_MGFPeaklist (F052589)	ATPase beta subunit, putative	LinJ.25.1210	ATPase beta subunit, putative	100,0 %	1,49%	56 274,5	26	42	146	Locus:1.1.1.5030.8 File:"Ingel18221.wiff"	IFNVLGDAIDQRGPVGEK	R	M	99,7 %	72,9	29,2	65,8		1 927,02	3	0,0019	0,99	124	141
18220-18222_ OuelletteM_20131010	18221_medium	18221_medium	Ingel18221_MGFPeaklist (F052589)	ATPase beta subunit, putative	LinJ.25.1210	ATPase beta subunit, putative	100,0 %	1,49%	56 274,5	26	42	146	Locus:1.1.1.5034.9 File:"Ingel18221.wiff"	IFNVLGDAIDQRGPVGEK	R	M	99,7 %	76,4	29,2	71,2		1 927,02	3	0,0019	0,99	124	141
18220-18222_ OuelletteM_20131010	18221_medium	18221_medium	Ingel18221_MGFPeaklist (F052589)	ATPase beta subunit, putative	LinJ.25.1210	ATPase beta subunit, putative	100,0 %	1,49%	56 274,5	26	42	146	Locus:1.1.1.5039.4 File:"Ingel18221.wiff"	IFNVLGDAIDQRGPVGEK	R	M	99,7 %	92,7	29,2	78,2		1 927,02	3	0,0019	0,99	124	141
18220-18222_ OuelletteM_20131010	18221_medium	18221_medium	Ingel18221_MGFPeaklist (F052589)	ATPase beta subunit, putative	LinJ.25.1210	ATPase beta subunit, putative	100,0 %	1,49%	56 274,5	26	42	146	Locus:1.1.1.5031.5 File:"Ingel18221.wiff"	IFNVLGDAIDQRGPVGEK	R	M	99,7 %	95,9	29,2	89,6		1 927,02	3	0,0019	0,99	124	141
18220-18222_ OuelletteM_20131010	18221_medium	18221_medium	Ingel18221_MGFPeaklist (F052589)	ATPase beta subunit, putative	LinJ.25.1210	ATPase beta subunit, putative	100,0 %	1,49%	56 274,5	26	42	146	Locus:1.1.1.5038.2 File:"Ingel18221.wiff"	IFNVLGDAIDQRGPVGEK	R	M	99,7 %	97,1	29,2	92,7		1 927,02	3	0,0019	0,99	124	141
18220-18222_ OuelletteM_20131010	18221_medium	18221_medium	Ingel18221_MGFPeaklist (F052589)	ATPase beta subunit, putative	LinJ.25.1210	ATPase beta subunit, putative	100,0 %	1,49%	56 274,5	26	42	146	Locus:1.1.1.4993.13 File:"Ingel18221.wiff"	IFNVLGDAIDQRGPVGEKMR	R	M	99,7 %	58,8	29,3	58,8	Oxidation (+16)	2 230,16	3	0,0046	2,1	124	143
18220-18222_ OuelletteM_20131010	18221_medium	18221_medium	Ingel18221_MGFPeaklist (F052589)	ATPase beta subunit, putative	LinJ.25.1210	ATPase beta subunit, putative	100,0 %	1,49%	56 274,5	26	42	146	Locus:1.1.1.4995.4 File:"Ingel18221.wiff"	IFNVLGDAIDQRGPVGEKMR	R	M	99,7 %	61,0	29,5	61,0	Oxidation (+16)	2 230,15	4	-0,0051	-2,3	124	143
18220-18222_ OuelletteM_20131010	18221_medium	18221_medium	Ingel18221_MGFPeaklist (F052589)	ATPase beta subunit, putative	LinJ.25.1210	ATPase beta subunit, putative	100,0 %	1,49%	56 274,5	26	42	146	Locus:1.1.1.4994.4 File:"Ingel18221.wiff"	IFNVLGDAIDQRGPVGEKMR	R	M	99,7 %	70,0	29,5	66,9	Oxidation (+16)	2 230,15	4	-0,0051	-2,3	124	143
18220-18222_ OuelletteM_20131010	18221_medium	18221_medium	Ingel18221_MGFPeaklist (F052589)	ATPase beta subunit, putative	LinJ.25.1210	ATPase beta subunit, putative	100,0 %	1,49%	56 274,5	26	42	146	Locus:1.1.1.4998.6 File:"Ingel18221.wiff"	IFNVLGDAIDQRGPVGEKMR	R	M	99,7 %	72,7	29,5	72,7	Oxidation (+16)	2 230,15	4	-0,0051	-2,3	124	143
18220-18222_ OuelletteM_20131010	18221_medium	18221_medium	Ingel18221_MGFPeaklist (F052589)	ATPase beta subunit, putative	LinJ.25.1210	ATPase beta subunit, putative	100,0 %	1,49%	56 274,5	26	42	146	Locus:1.1.1.4996.5 File:"Ingel18221.wiff"	IFNVLGDAIDQRGPVGEKMR	R	M	99,7 %	77,9	29,5	77,9	Oxidation (+16)	2 230,15	4	-0,0051	-2,3	124	143
18220-18222_ OuelletteM_20131010	18221_medium	18221_medium	Ingel18221_MGFPeaklist (F052589)	ATPase beta subunit, putative	LinJ.25.1210	ATPase beta subunit, putative	100,0 %	1,49%	56 274,5	26	42	146	Locus:1.1.1.4999.7 File:"Ingel18221.wiff"	IFNVLGDAIDQRGPVGEKMR	R	M	99,7 %	91,5	29,5	91,5	Oxidation (+16)	2 230,15	4	-0,0051	-2,3	124	143
18220-18222_ OuelletteM_20131010	18221_medium	18221_medium	Ingel18221_MGFPeaklist (F052589)	ATPase beta subunit, putative	LinJ.25.1210	ATPase beta subunit, putative	100,0 %	1,49%	56 274,5	26	42	146	Locus:1.1.1.4943.2 File:"Ingel18221.wiff"	IGLFGGAGVGK	K	T	99,7 %	35,5	30,3	25,0		974,55	2	-0,0017	-1,8	182	192
18220-18222_ OuelletteM_20131010	18221_medium	18221_medium	Ingel18221_MGFPeaklist (F052589)	ATPase beta subunit, putative	LinJ.25.1210	ATPase beta subunit, putative	100,0 %	1,49%	56 274,5	26	42	146	Locus:1.1.1.4968.2 File:"Ingel18221.wiff"	IGLFGGAGVGK	K	T	99,7 %	49,0	30,4	35,5		974,55	2	-0,0081	-8,3	182	192
18220-18222_ OuelletteM_20131010	18221_medium	18221_medium	Ingel18221_MGFPeaklist (F052589)	ATPase beta subunit, putative	LinJ.25.1210	ATPase beta subunit, putative	100,0 %	1,49%	56 274,5	26	42	146	Locus:1.1.1.4960.2 File:"Ingel18221.wiff"	IGLFGGAGVGK	K	T	99,7 %	50,4	30,3	38,0		974,55	2	-0,0019	-2,0	182	192
18220-18222_ OuelletteM_20131010	18221_medium	18221_medium	Ingel18221_MGFPeaklist (F052589)	ATPase beta subunit, putative	LinJ.25.1210	ATPase beta subunit, putative	100,0 %	1,49%	56 274,5	26	42	146	Locus:1.1.1.4967.2 File:"Ingel18221.wiff"	IGLFGGAGVGK	K	T	99,7 %	51,1	30,4	37,5		974,55	2	-0,0081	-8,3	182	192
18220-18222_ OuelletteM_20131010	18221_medium	18221_medium	Ingel18221_MGFPeaklist (F052589)	ATPase beta subunit, putative	LinJ.25.1210	ATPase beta subunit, putative	100,0 %	1,49%	56 274,5	26	42	146	Locus:1.1.1.4952.2 File:"Ingel18221.wiff"	IGLFGGAGVGK	K	T	99,7 %	51,1	30,3	40,6		974,55	2	-0,0017	-1,8	182	192
18220-18222_ OuelletteM_20131010	18221_medium	18221_medium	Ingel18221_MGFPeaklist (F052589)	ATPase beta subunit, putative	LinJ.25.1210	ATPase beta subunit, putative	100,0 %	1,49%	56 274,5	26	42	146	Locus:1.1.1.4951.3 File:"Ingel18221.wiff"	IGLFGGAGVGK	K	T	99,7 %	51,3	30,3	40,6		974,55	2	-0,0017	-1,8	182	192
18220-18222_ OuelletteM_20131010	18221_medium	18221_medium	Ingel18221_MGFPeaklist (F052589)	ATPase beta subunit, putative	LinJ.25.1210	ATPase beta subunit, putative	100,0 %	1,49%	56 274,5	26	42	146	Locus:1.1.1.4959.2 File:"Ingel18221.wiff"	IGLFGGAGVGK	K	T	99,7 %	57,0	30,3	48,8		974,55	2	-0,0017	-1,8	182	192
18220-18222_ OuelletteM_20131010	18221_medium	18221_medium	Ingel18221_MGFPeaklist (F052589)	ATPase beta subunit, putative	LinJ.25.1210	ATPase beta subunit, putative	100,0 %	1,49%	56 274,5	26	42	146	Locus:1.1.1.4944.2 File:"Ingel18221.wiff"	IGLFGGAGVGK	K	T	99,7 %	59,1	30,3	47,4		974,55	2	-0,0017	-1,8	182	192
18220-18222_ OuelletteM_20131010	18221_medium	18221_medium	Ingel18221_MGFPeaklist (F052589)	ATPase beta subunit, putative	LinJ.25.1210	ATPase beta subunit, putative	100,0 %	1,49%	56 274,5	26	42	146	Locus:1.1.1.5145.16 File:"Ingel18221.wiff"	IMDPDVIDVDHYNVAQDIVQMLTK	R	Y	99,5 %	26,5	28,9	26,5	Oxidation (+16), Oxidation (+16)	2 803,34	3	-0,0059	-2,1	386	409
18220-18222_ OuelletteM_20131010	18221_medium	18221_medium	Ingel18221_MGFPeaklist (F052589)	ATPase beta subunit, putative	LinJ.25.1210	ATPase beta subunit, putative	100,0 %	1,49%	56 274,5	26	42	146	Locus:1.1.1.5124.10 File:"Ingel18221.wiff"	IPAAVGYQPTLAEDLGMLQER	R	I	99,7 %	39,7	29,6	39,7	Oxidation (+16)	2 287,10	3	-0,048	-21	304	324
18220-18222_ OuelletteM_20131010	18221_medium	18221_medium	Ingel18221_MGFPeaklist (F052589)	ATPase beta subunit, putative	LinJ.25.1210	ATPase beta subunit, putative	100,0 %	1,49%	56 274,5	26	42	146	Locus:1.1.1.5096.3 File:"Ingel18221.wiff"	IPAAVGYQPTLAEDLGMLQER	R	I	99,7 %	46,9	29,7	44,7	Oxidation (+16)	2 287,14	4	-0,011	-4,9	304	324
18220-18222_ OuelletteM_20131010	18221_medium	18221_medium	Ingel18221_MGFPeaklist (F052589)	ATPase beta subunit, putative	LinJ.25.1210	ATPase beta subunit, putative	100,0 %	1,49%	56 274,5	26	42	146	Locus:1.1.1.5105.14 File:"Ingel18221.wiff"	IPAAVGYQPTLAEDLGMLQER	R	I	99,7 %	64,6	29,7	63,6	Oxidation (+16)	2 287,15	3	-0,0049	-2,1	304	324
18220-18222_ OuelletteM_20131010	18221_medium	18221_medium	Ingel18221_MGFPeaklist (F052589)	ATPase beta subunit, putative	LinJ.25.1210	ATPase beta subunit, putative	100,0 %	1,49%	56 274,5	26	42	146	Locus:1.1.1.5097.5 File:"Ingel18221.wiff"	IPAAVGYQPTLAEDLGMLQER	R	I	99,7 %	64,8	29,7	64,8	Oxidation (+16)	2 287,14	4	-0,011	-4,9	304	324
18220-18222_ OuelletteM_20131010	18221_medium	18221_medium	Ingel18221_MGFPeaklist (F052589)	ATPase beta subunit, putative	LinJ.25.1210	ATPase beta subunit, putative	100,0 %	1,49%	56 274,5	26	42	146	Locus:1.1.1.5098.4 File:"Ingel18221.wiff"	IPAAVGYQPTLAEDLGMLQER	R	I	99,7 %	67,1	29,7	67,1	Oxidation (+16)	2 287,15	4	-0,0017	-0,74	304	324
18220-18222_ OuelletteM_20131010	18221_medium	18221_medium	Ingel18221_MGFPeaklist (F052589)	ATPase beta subunit, putative	LinJ.25.1210	ATPase beta subunit, putative	100,0 %	1,49%	56 274,5	26	42	146	Locus:1.1.1.5103.2 File:"Ingel18221.wiff"	IPAAVGYQPTLAEDLGMLQER	R	I	99,7 %	67,6	29,6	67,6	Oxidation (+16)	2 287,15	4	-0,00049	-0,21	304	324
18220-18222_ OuelletteM_20131010	18221_medium	18221_medium	Ingel18221_MGFPeaklist (F052589)	ATPase beta subunit, putative	LinJ.25.1210	ATPase beta subunit, putative	100,0 %	1,49%	56 274,5	26	42	146	Locus:1.1.1.5100.12 File:"Ingel18221.wiff"	IPAAVGYQPTLAEDLGMLQER	R	I	99,7 %	70,4	29,7	69,8	Oxidation (+16)	2 287,15	3	-0,0049	-2,1	304	324
18220-18222_ OuelletteM_20131010	18221_medium	18221_medium	Ingel18221_MGFPeaklist (F052589)	ATPase beta subunit, putative	LinJ.25.1210	ATPase beta subunit, putative	100,0 %	1,49%	56 274,5	26	42	146	Locus:1.1.1.5108.11 File:"Ingel18221.wiff"	IPAAVGYQPTLAEDLGMLQER	R	I	99,7 %	72,3	29,7	72,3	Oxidation (+16)	2 287,15	3	-0,0049	-2,1	304	324
18220-18222_ OuelletteM_20131010	18221_medium	18221_medium	Ingel18221_MGFPeaklist (F052589)	ATPase beta subunit, putative	LinJ.25.1210	ATPase beta subunit, putative	100,0 %	1,49%	56 274,5	26	42	146	Locus:1.1.1.5104.21 File:"Ingel18221.wiff"	IPAAVGYQPTLAEDLGMLQER	R	I	99,7 %	72,8	29,6	72,8	Oxidation (+16)	2 287,16	2	0,0033	1,4	304	324
18220-18222_ OuelletteM_20131010	18221_medium	18221_medium	Ingel18221_MGFPeaklist (F052589)	ATPase beta subunit, putative	LinJ.25.1210	ATPase beta subunit, putative	100,0 %	1,49%	56 274,5	26	42	146	Locus:1.1.1.5101.10 File:"Ingel18221.wiff"	IPAAVGYQPTLAEDLGMLQER	R	I	99,7 %	74,6	29,7	74,6	Oxidation (+16)	2 287,15	3	-0,0049	-2,1	304	324
18220-18222_ OuelletteM_20131010	18221_medium	18221_medium	Ingel18221_MGFPeaklist (F052589)	ATPase beta subunit, putative	LinJ.25.1210	ATPase beta subunit, putative	100,0 %	1,49%	56 274,5	26	42	146	Locus:1.1.1.5109.12 File:"Ingel18221.wiff"	IPAAVGYQPTLAEDLGMLQER	R	I	99,7 %	76,6	29,7	76,6	Oxidation (+16)	2 287,15	3	-0,0049	-2,1	304	324
18220-18222_ OuelletteM_20131010	18221_medium	18221_medium	Ingel18221_MGFPeaklist (F052589)	ATPase beta subunit, putative	LinJ.25.1210	ATPase beta subunit, putative	100,0 %	1,49%	56 274,5	26	42	146	Locus:1.1.1.5092.7 File:"Ingel18221.wiff"	IPAAVGYQPTLAEDLGMLQER	R	I	99,7 %	81,3	29,7	80,6	Oxidation (+16)	2 287,15	3	-0,0052	-2,3	304	324
18220-18222_ OuelletteM_20131010	18221_medium	18221_medium	Ingel18221_MGFPeaklist (F052589)	ATPase beta subunit, putative	LinJ.25.1210	ATPase beta subunit, putative	100,0 %	1,49%	56 274,5	26	42	146	Locus:1.1.1.5094.3 File:"Ingel18221.wiff"	IPAAVGYQPTLAEDLGMLQER	R	I	99,7 %	89,0	29,7	89,0	Oxidation (+16)	2 287,15	3	-0,0052	-2,3	304	324
18220-18222_ OuelletteM_20131010	18221_medium	18221_medium	Ingel18221_MGFPeaklist (F052589)	ATPase beta subunit, putative	LinJ.25.1210	ATPase beta subunit, putative	100,0 %	1,49%	56 274,5	26	42	146	Locus:1.1.1.5121.11 File:"Ingel18221.wiff"	ITSTTKGSITSVQAVYVPADDITDPAPATTFSHLDATTVLDR	R	A	99,7 %	34,8	25,8	34,8		4 375,21	5	-0,000050	-0,011	325	366
18220-18222_ OuelletteM_20131010	18221_medium	18221_medium	Ingel18221_MGFPeaklist (F052589)	ATPase beta subunit, putative	LinJ.25.1210	ATPase beta subunit, putative	100,0 %	1,49%	56 274,5	26	42	146	Locus:1.1.1.5118.17 File:"Ingel18221.wiff"	ITSTTKGSITSVQAVYVPADDITDPAPATTFSHLDATTVLDR	R	A	99,7 %	55,1	25,7	55,1		4 375,21	4	0,0072	1,7	325	366
18220-18222_ OuelletteM_20131010	18221_medium	18221_medium	Ingel18221_MGFPeaklist (F052589)	ATPase beta subunit, putative	LinJ.25.1210	ATPase beta subunit, putative	100,0 %	1,49%	56 274,5	26	42	146	Locus:1.1.1.5121.18 File:"Ingel18221.wiff"	ITSTTKGSITSVQAVYVPADDITDPAPATTFSHLDATTVLDR	R	A	99,7 %	67,6	25,7	67,6		4 375,21	4	0,0072	1,7	325	366
18220-18222_ OuelletteM_20131010	18221_medium	18221_medium	Ingel18221_MGFPeaklist (F052589)	ATPase beta subunit, putative	LinJ.25.1210	ATPase beta subunit, putative	100,0 %	1,49%	56 274,5	26	42	146	Locus:1.1.1.5120.20 File:"Ingel18221.wiff"	ITSTTKGSITSVQAVYVPADDITDPAPATTFSHLDATTVLDR	R	A	99,7 %	68,7	25,7	67,6		4 375,21	4	0,0072	1,7	325	366
18220-18222_ OuelletteM_20131010	18221_medium	18221_medium	Ingel18221_MGFPeaklist (F052589)	ATPase beta subunit, putative	LinJ.25.1210	ATPase beta subunit, putative	100,0 %	1,49%	56 274,5	26	42	146	Locus:1.1.1.4979.17 File:"Ingel18221.wiff"	LADQAAEDTILTTGIK	K	V	95,6 %	21,8	29,9	10,1		1 658,87	2	0,0012	0,71	153	168
18220-18222_ OuelletteM_20131010	18221_medium	18221_medium	Ingel18221_MGFPeaklist (F052589)	ATPase beta subunit, putative	LinJ.25.1210	ATPase beta subunit, putative	100,0 %	1,49%	56 274,5	26	42	146	Locus:1.1.1.4981.19 File:"Ingel18221.wiff"	LADQAAEDTILTTGIK	K	V	97,0 %	29,7	29,9	0,000		1 658,87	2	0,0012	0,71	153	168
18220-18222_ OuelletteM_20131010	18221_medium	18221_medium	Ingel18221_MGFPeaklist (F052589)	ATPase beta subunit, putative	LinJ.25.1210	ATPase beta subunit, putative	100,0 %	1,49%	56 274,5	26	42	146	Locus:1.1.1.4971.18 File:"Ingel18221.wiff"	LADQAAEDTILTTGIK	K	V	99,7 %	122	29,9	116		1 658,87	2	-0,00022	-0,13	153	168
18220-18222_ OuelletteM_20131010	18221_medium	18221_medium	Ingel18221_MGFPeaklist (F052589)	ATPase beta subunit, putative	LinJ.25.1210	ATPase beta subunit, putative	100,0 %	1,49%	56 274,5	26	42	146	Locus:1.1.1.4962.19 File:"Ingel18221.wiff"	LADQAAEDTILTTGIK	K	V	99,7 %	84,5	29,9	82,8		1 658,87	2	-0,00022	-0,13	153	168
18220-18222_ OuelletteM_20131010	18221_medium	18221_medium	Ingel18221_MGFPeaklist (F052589)	ATPase beta subunit, putative	LinJ.25.1210	ATPase beta subunit, putative	100,0 %	1,49%	56 274,5	26	42	146	Locus:1.1.1.4968.4 File:"Ingel18221.wiff"	LADQAAEDTILTTGIK	K	V	99,7 %	98,8	29,9	82,9		1 658,87	3	-0,0041	-2,5	153	168
18220-18222_ OuelletteM_20131010	18221_medium	18221_medium	Ingel18221_MGFPeaklist (F052589)	ATPase beta subunit, putative	LinJ.25.1210	ATPase beta subunit, putative	100,0 %	1,49%	56 274,5	26	42	146	Locus:1.1.1.4969.2 File:"Ingel18221.wiff"	LADQAAEDTILTTGIK	K	V	99,7 %	102	29,9	86,1		1 658,87	3	-0,0041	-2,5	153	168
18220-18222_ OuelletteM_20131010	18221_medium	18221_medium	Ingel18221_MGFPeaklist (F052589)	ATPase beta subunit, putative	LinJ.25.1210	ATPase beta subunit, putative	100,0 %	1,49%	56 274,5	26	42	146	Locus:1.1.1.4964.19 File:"Ingel18221.wiff"	LADQAAEDTILTTGIK	K	V	99,7 %	108	29,9	105		1 658,87	2	-0,00022	-0,13	153	168
18220-18222_ OuelletteM_20131010	18221_medium	18221_medium	Ingel18221_MGFPeaklist (F052589)	ATPase beta subunit, putative	LinJ.25.1210	ATPase beta subunit, putative	100,0 %	1,49%	56 274,5	26	42	146	Locus:1.1.1.4970.16 File:"Ingel18221.wiff"	LADQAAEDTILTTGIK	K	V	99,7 %	108	29,9	107		1 658,87	2	-0,00022	-0,13	153	168
18220-18222_ OuelletteM_20131010	18221_medium	18221_medium	Ingel18221_MGFPeaklist (F052589)	ATPase beta subunit, putative	LinJ.25.1210	ATPase beta subunit, putative	100,0 %	1,49%	56 274,5	26	42	146	Locus:1.1.1.4787.20 File:"Ingel18221.wiff"	SKVVSTGGNISVPVGR	K	E	99,7 %	49,8	28,7	45,1		1 555,87	2	0,00038	0,24	103	118
18220-18222_ OuelletteM_20131010	18221_medium	18221_medium	Ingel18221_MGFPeaklist (F052589)	ATPase beta subunit, putative	LinJ.25.1210	ATPase beta subunit, putative	100,0 %	1,49%	56 274,5	26	42	146	Locus:1.1.1.4794.12 File:"Ingel18221.wiff"	SKVVSTGGNISVPVGR	K	E	99,7 %	60,3	28,7	53,7		1 555,87	2	0,00038	0,24	103	118
18220-18222_ OuelletteM_20131010	18221_medium	18221_medium	Ingel18221_MGFPeaklist (F052589)	ATPase beta subunit, putative	LinJ.25.1210	ATPase beta subunit, putative	100,0 %	1,49%	56 274,5	26	42	146	Locus:1.1.1.4787.9 File:"Ingel18221.wiff"	SKVVSTGGNISVPVGR	K	E	99,7 %	67,7	28,8	57,7		1 555,86	3	-0,0034	-2,2	103	118
18220-18222_ OuelletteM_20131010	18221_medium	18221_medium	Ingel18221_MGFPeaklist (F052589)	ATPase beta subunit, putative	LinJ.25.1210	ATPase beta subunit, putative	100,0 %	1,49%	56 274,5	26	42	146	Locus:1.1.1.4786.9 File:"Ingel18221.wiff"	SKVVSTGGNISVPVGR	K	E	99,7 %	81,6	28,8	73,7		1 555,86	3	-0,0034	-2,2	103	118
18220-18222_ OuelletteM_20131010	18221_medium	18221_medium	Ingel18221_MGFPeaklist (F052589)	ATPase beta subunit, putative	LinJ.25.1210	ATPase beta subunit, putative	100,0 %	1,49%	56 274,5	26	42	146	Locus:1.1.1.4791.17 File:"Ingel18221.wiff"	SKVVSTGGNISVPVGR	K	E	99,7 %	95,5	28,7	83,2		1 555,87	2	0,00038	0,24	103	118
18220-18222_ OuelletteM_20131010	18221_medium	18221_medium	Ingel18221_MGFPeaklist (F052589)	ATPase beta subunit, putative	LinJ.25.1210	ATPase beta subunit, putative	100,0 %	1,49%	56 274,5	26	42	146	Locus:1.1.1.4848.17 File:"Ingel18221.wiff"	SKVVSTGGNISVPVGRETLGR	K	I	99,4 %	25,7	27,3	25,3		2 112,16	3	-0,0047	-2,2	103	123
18220-18222_ OuelletteM_20131010	18221_medium	18221_medium	Ingel18221_MGFPeaklist (F052589)	ATPase beta subunit, putative	LinJ.25.1210	ATPase beta subunit, putative	100,0 %	1,49%	56 274,5	26	42	146	Locus:1.1.1.4850.4 File:"Ingel18221.wiff"	SKVVSTGGNISVPVGRETLGR	K	I	99,7 %	40,8	27,9	39,6		2 112,15	4	-0,014	-6,4	103	123
18220-18222_ OuelletteM_20131010	18221_medium	18221_medium	Ingel18221_MGFPeaklist (F052589)	ATPase beta subunit, putative	LinJ.25.1210	ATPase beta subunit, putative	100,0 %	1,49%	56 274,5	26	42	146	Locus:1.1.1.4851.6 File:"Ingel18221.wiff"	SKVVSTGGNISVPVGRETLGR	K	I	99,7 %	60,2	27,9	56,7		2 112,15	4	-0,014	-6,4	103	123
18220-18222_ OuelletteM_20131010	18221_medium	18221_medium	Ingel18221_MGFPeaklist (F052589)	ATPase beta subunit, putative	LinJ.25.1210	ATPase beta subunit, putative	100,0 %	1,49%	56 274,5	26	42	146	Locus:1.1.1.4755.17 File:"Ingel18221.wiff"	TREGTDLYLEMMQSK	R	V	99,6 %	29,6	28,5	28,8	Oxidation (+16), Oxidation (+16)	1 832,83	3	-0,0017	-0,94	220	234
18220-18222_ OuelletteM_20131010	18221_medium	18221_medium	Ingel18221_MGFPeaklist (F052589)	ATPase beta subunit, putative	LinJ.25.1210	ATPase beta subunit, putative	100,0 %	1,49%	56 274,5	26	42	146	Locus:1.1.1.4765.16 File:"Ingel18221.wiff"	TREGTDLYLEMMQSK	R	V	99,6 %	30,3	28,5	26,0	Oxidation (+16), Oxidation (+16)	1 832,83	3	-0,0017	-0,94	220	234
18220-18222_ OuelletteM_20131010	18221_medium	18221_medium	Ingel18221_MGFPeaklist (F052589)	ATPase beta subunit, putative	LinJ.25.1210	ATPase beta subunit, putative	100,0 %	1,49%	56 274,5	26	42	146	Locus:1.1.1.4757.16 File:"Ingel18221.wiff"	TREGTDLYLEMMQSK	R	V	99,7 %	35,8	28,5	30,2	Oxidation (+16), Oxidation (+16)	1 832,83	3	-0,0017	-0,94	220	234
18220-18222_ OuelletteM_20131010	18221_medium	18221_medium	Ingel18221_MGFPeaklist (F052589)	ATPase beta subunit, putative	LinJ.25.1210	ATPase beta subunit, putative	100,0 %	1,49%	56 274,5	26	42	146	Locus:1.1.1.4764.16 File:"Ingel18221.wiff"	TREGTDLYLEMMQSK	R	V	99,7 %	37,2	28,5	30,8	Oxidation (+16), Oxidation (+16)	1 832,83	3	-0,0017	-0,94	220	234
18220-18222_ OuelletteM_20131010	18221_medium	18221_medium	Ingel18221_MGFPeaklist (F052589)	ATPase beta subunit, putative	LinJ.25.1210	ATPase beta subunit, putative	100,0 %	1,49%	56 274,5	26	42	146	Locus:1.1.1.4756.19 File:"Ingel18221.wiff"	TREGTDLYLEMMQSK	R	V	99,7 %	42,6	28,5	37,3	Oxidation (+16), Oxidation (+16)	1 832,83	3	-0,0017	-0,94	220	234
18220-18222_ OuelletteM_20131010	18221_medium	18221_medium	Ingel18221_MGFPeaklist (F052589)	ATPase beta subunit, putative	LinJ.25.1210	ATPase beta subunit, putative	100,0 %	1,49%	56 274,5	26	42	146	Locus:1.1.1.5155.9 File:"Ingel18221.wiff"	TVIIMELINNVAK	K	G	99,7 %	56,2	28,0	39,9		1 456,83	2	-0,000022	-0,015	193	205
18220-18222_ OuelletteM_20131010	18221_medium	18221_medium	Ingel18221_MGFPeaklist (F052589)	ATPase beta subunit, putative	LinJ.25.1210	ATPase beta subunit, putative	100,0 %	1,49%	56 274,5	26	42	146	Locus:1.1.1.5156.9 File:"Ingel18221.wiff"	TVIIMELINNVAK	K	G	99,7 %	56,4	28,0	39,3		1 456,83	2	-0,000022	-0,015	193	205
18220-18222_ OuelletteM_20131010	18221_medium	18221_medium	Ingel18221_MGFPeaklist (F052589)	ATPase beta subunit, putative	LinJ.25.1210	ATPase beta subunit, putative	100,0 %	1,49%	56 274,5	26	42	146	Locus:1.1.1.5136.6 File:"Ingel18221.wiff"	TVIIMELINNVAK	K	G	99,7 %	61,2	29,1	52,9	Oxidation (+16)	1 472,82	2	-0,0055	-3,8	193	205
18220-18222_ OuelletteM_20131010	18221_medium	18221_medium	Ingel18221_MGFPeaklist (F052589)	ATPase beta subunit, putative	LinJ.25.1210	ATPase beta subunit, putative	100,0 %	1,49%	56 274,5	26	42	146	Locus:1.1.1.5138.6 File:"Ingel18221.wiff"	TVIIMELINNVAK	K	G	99,7 %	63,8	29,1	55,7	Oxidation (+16)	1 472,82	2	-0,0055	-3,8	193	205
18220-18222_ OuelletteM_20131010	18221_medium	18221_medium	Ingel18221_MGFPeaklist (F052589)	ATPase beta subunit, putative	LinJ.25.1210	ATPase beta subunit, putative	100,0 %	1,49%	56 274,5	26	42	146	Locus:1.1.1.4921.18 File:"Ingel18221.wiff"	VAQSALTMAEYFR	R	D	99,7 %	64,5	30,1	64,5	Oxidation (+16)	1 501,72	2	-0,0010	-0,69	261	273
18220-18222_ OuelletteM_20131010	18221_medium	18221_medium	Ingel18221_MGFPeaklist (F052589)	ATPase beta subunit, putative	LinJ.25.1210	ATPase beta subunit, putative	100,0 %	1,49%	56 274,5	26	42	146	Locus:1.1.1.4913.16 File:"Ingel18221.wiff"	VAQSALTMAEYFR	R	D	99,7 %	97,6	30,1	88,2	Oxidation (+16)	1 501,72	2	-0,0010	-0,69	261	273
18220-18222_ OuelletteM_20131010	18221_medium	18221_medium	Ingel18221_MGFPeaklist (F052589)	ATPase beta subunit, putative	LinJ.25.1210	ATPase beta subunit, putative	100,0 %	1,49%	56 274,5	26	42	146	Locus:1.1.1.4914.16 File:"Ingel18221.wiff"	VAQSALTMAEYFR	R	D	99,7 %	105	30,1	102	Oxidation (+16)	1 501,72	2	-0,0010	-0,69	261	273
18220-18222_ OuelletteM_20131010	18221_medium	18221_medium	Ingel18221_MGFPeaklist (F052589)	ATPase beta subunit, putative	LinJ.25.1210	ATPase beta subunit, putative	100,0 %	1,49%	56 274,5	26	42	146	Locus:1.1.1.5100.5 File:"Ingel18221.wiff"	VIDLILPYCK	K	G	99,6 %	29,6	29,1	29,1	Carbamidomethyl (+57)	1 232,69	2	0,0023	1,9	169	178
18220-18222_ OuelletteM_20131010	18221_medium	18221_medium	Ingel18221_MGFPeaklist (F052589)	ATPase beta subunit, putative	LinJ.25.1210	ATPase beta subunit, putative	100,0 %	1,49%	56 274,5	26	42	146	Locus:1.1.1.5065.6 File:"Ingel18221.wiff"	VIDLILPYCK	K	G	99,7 %	49,1	29,2	43,5	Carbamidomethyl (+57)	1 232,68	2	-0,00089	-0,72	169	178
18220-18222_ OuelletteM_20131010	18221_medium	18221_medium	Ingel18221_MGFPeaklist (F052589)	ATPase beta subunit, putative	LinJ.25.1210	ATPase beta subunit, putative	100,0 %	1,49%	56 274,5	26	42	146	Locus:1.1.1.5073.3 File:"Ingel18221.wiff"	VIDLILPYCK	K	G	99,7 %	54,4	29,2	47,5	Carbamidomethyl (+57)	1 232,68	2	-0,00089	-0,72	169	178
18220-18222_ OuelletteM_20131010	18221_medium	18221_medium	Ingel18221_MGFPeaklist (F052589)	ATPase beta subunit, putative	LinJ.25.1210	ATPase beta subunit, putative	100,0 %	1,49%	56 274,5	26	42	146	Locus:1.1.1.5082.3 File:"Ingel18221.wiff"	VIDLILPYCK	K	G	99,7 %	65,6	29,2	59,2	Carbamidomethyl (+57)	1 232,68	2	-0,00089	-0,72	169	178
18220-18222_ OuelletteM_20131010	18221_medium	18221_medium	Ingel18221_MGFPeaklist (F052589)	ATPase beta subunit, putative	LinJ.25.1210	ATPase beta subunit, putative	100,0 %	1,49%	56 274,5	26	42	146	Locus:1.1.1.5081.3 File:"Ingel18221.wiff"	VIDLILPYCK	K	G	99,7 %	71,1	29,2	62,8	Carbamidomethyl (+57)	1 232,68	2	-0,00089	-0,72	169	178
18220-18222_ OuelletteM_20131010	18221_medium	18221_medium	Ingel18221_MGFPeaklist (F052589)	ATPase beta subunit, putative	LinJ.25.1210	ATPase beta subunit, putative	100,0 %	1,49%	56 274,5	26	42	146	Locus:1.1.1.5066.8 File:"Ingel18221.wiff"	VIDLILPYCK	K	G	99,7 %	75,3	29,2	68,2	Carbamidomethyl (+57)	1 232,68	2	-0,00089	-0,72	169	178
18220-18222_ OuelletteM_20131010	18221_medium	18221_medium	Ingel18221_MGFPeaklist (F052589)	ATPase beta subunit, putative	LinJ.25.1210	ATPase beta subunit, putative	100,0 %	1,49%	56 274,5	26	42	146	Locus:1.1.1.5074.5 File:"Ingel18221.wiff"	VIDLILPYCK	K	G	99,7 %	75,8	29,2	70,3	Carbamidomethyl (+57)	1 232,68	2	-0,00089	-0,72	169	178
18220-18222_ OuelletteM_20131010	18221_medium	18221_medium	Ingel18221_MGFPeaklist (F052589)	ATPase beta subunit, putative	LinJ.25.1210	ATPase beta subunit, putative	100,0 %	1,49%	56 274,5	26	42	146	Locus:1.1.1.5006.4 File:"Ingel18221.wiff"	VIDLILPYCKGGK	K	I	96,7 %	26,9	27,6	26,9	Carbamidomethyl (+57)	1 474,84	2	0,016	11	169	181
18220-18222_ OuelletteM_20131010	18221_medium	18221_medium	Ingel18221_MGFPeaklist (F052589)	ATPase beta subunit, putative	LinJ.25.1210	ATPase beta subunit, putative	100,0 %	1,49%	56 274,5	26	42	146	Locus:1.1.1.5005.3 File:"Ingel18221.wiff"	VIDLILPYCKGGK	K	I	99,5 %	32,8	28,2	32,8	Carbamidomethyl (+57)	1 474,83	2	0,0049	3,3	169	181
18220-18222_ OuelletteM_20131010	18221_medium	18221_medium	Ingel18221_MGFPeaklist (F052589)	ATPase beta subunit, putative	LinJ.25.1210	ATPase beta subunit, putative	100,0 %	1,49%	56 274,5	26	42	146	Locus:1.1.1.4824.17 File:"Ingel18221.wiff"	VVSTGGNISVPVGR	K	E	99,7 %	67,0	29,0	67,0		1 340,73	2	-0,0070	-5,2	105	118
18220-18222_ OuelletteM_20131010	18221_medium	18221_medium	Ingel18221_MGFPeaklist (F052589)	ATPase beta subunit, putative	LinJ.25.1210	ATPase beta subunit, putative	100,0 %	1,49%	56 274,5	26	42	146	Locus:1.1.1.4815.10 File:"Ingel18221.wiff"	VVSTGGNISVPVGR	K	E	99,7 %	77,0	29,0	73,7		1 340,74	2	-0,0034	-2,6	105	118
18220-18222_ OuelletteM_20131010	18221_medium	18221_medium	Ingel18221_MGFPeaklist (F052589)	ATPase beta subunit, putative	LinJ.25.1210	ATPase beta subunit, putative	100,0 %	1,49%	56 274,5	26	42	146	Locus:1.1.1.4817.9 File:"Ingel18221.wiff"	VVSTGGNISVPVGR	K	E	99,7 %	97,2	29,0	93,2		1 340,74	2	-0,0034	-2,6	105	118
18220-18222_ OuelletteM_20131010	18221_medium	18221_medium	Ingel18221_MGFPeaklist (F052589)	ATPase beta subunit, putative	LinJ.25.1210	ATPase beta subunit, putative	100,0 %	1,49%	56 274,5	26	42	146	Locus:1.1.1.4806.16 File:"Ingel18221.wiff"	VVSTGGNISVPVGR	K	E	99,7 %	106	29,0	104		1 340,74	2	-0,0034	-2,6	105	118
18220-18222_ OuelletteM_20131010	18221_medium	18221_medium	Ingel18221_MGFPeaklist (F052589)	ATPase beta subunit, putative	LinJ.25.1210	ATPase beta subunit, putative	100,0 %	1,49%	56 274,5	26	42	146	Locus:1.1.1.4807.15 File:"Ingel18221.wiff"	VVSTGGNISVPVGR	K	E	99,7 %	106	29,0	104		1 340,74	2	-0,0034	-2,6	105	118
18220-18222_ OuelletteM_20131010	18221_medium	18221_medium	Ingel18221_MGFPeaklist (F052589)	ATPase beta subunit, putative	LinJ.25.1210	ATPase beta subunit, putative	100,0 %	1,49%	56 274,5	26	42	146	Locus:1.1.1.4808.18 File:"Ingel18221.wiff"	VVSTGGNISVPVGR	K	E	99,7 %	106	29,0	98,4		1 340,74	2	-0,0034	-2,6	105	118
18220-18222_ OuelletteM_20131010	18221_medium	18221_medium	Ingel18221_MGFPeaklist (F052589)	ATPase beta subunit, putative	LinJ.25.1210	ATPase beta subunit, putative	100,0 %	1,49%	56 274,5	26	42	146	Locus:1.1.1.4869.4 File:"Ingel18221.wiff"	VVSTGGNISVPVGRETLGR	K	I	99,6 %	31,5	28,0	24,1		1 897,04	4	-0,00057	-0,30	105	123
18220-18222_ OuelletteM_20131010	18221_medium	18221_medium	Ingel18221_MGFPeaklist (F052589)	ATPase beta subunit, putative	LinJ.25.1210	ATPase beta subunit, putative	100,0 %	1,49%	56 274,5	26	42	146	Locus:1.1.1.4866.10 File:"Ingel18221.wiff"	VVSTGGNISVPVGRETLGR	K	I	99,7 %	53,8	27,9	53,8		1 897,04	3	0,0037	2,0	105	123
18220-18222_ OuelletteM_20131010	18221_medium	18221_medium	Ingel18221_MGFPeaklist (F052589)	ATPase beta subunit, putative	LinJ.25.1210	ATPase beta subunit, putative	100,0 %	1,49%	56 274,5	26	42	146	Locus:1.1.1.4867.11 File:"Ingel18221.wiff"	VVSTGGNISVPVGRETLGR	K	I	99,7 %	58,0	27,9	58,0		1 897,04	3	0,0037	2,0	105	123
