# Supplementary material for: Mitochondrial Proteomics of Antimony and Miltefosine Resistant Leishmania infantum
Source: Proteomes. 2015 Oct 21;3(4):328–46. doi: 10.3390/proteomes3040328 (PMC5217391; doi:10.3390/proteomes3040328)
Supplement: Supplementary File 1 [file proteomes-03-00328-s001.zip › proteomes-03-00328-supplementary/Supplementary File 2/proteins/LinJ.26.1530.xls]

Experiment name	Biological sample category	Biological sample name	MS/MS sample name	Protein group	Protein accession number	Protein name	Protein identification probability	Protein percentage of total spectra	Protein molecular weight (AMU)	Number of unique peptides	Number of unique spectra	Number of total spectra	Spectrum name	Peptide sequence	Previous amino acid	Next amino acid	Peptide identification probability	Mascot Ion score	Mascot Identity score	Mascot Delta Ion score	Modifications identified by spectrum	Actual peptide mass (AMU)	Spectrum charge	Actual minus calculated peptide mass (AMU)	Actual minus calculated peptide mass (PPM)	Peptide start index	Peptide stop index
18220-18222_ OuelletteM_20131010	18222_small	18222_small	Ingel18222_MGFPeaklist (F052590)	trifunctional enzyme alpha subunit, mitochondrial precursor-like protein	LinJ.26.1530	trifunctional enzyme alpha subunit, mitochondrial precursor-like protein	100,0 %	0,00928%	79 270,6	1	1	1	Locus:1.1.1.4974.11 File:"Ingel18222.wiff"	GIANVVAALEQLQR	R	K	99,7 %	61,1	28,8	42,7		1 480,81	2	-0,022	-15	670	683
18220-18222_ OuelletteM_20131010	18220_large	18220_large	Ingel18220_MGFPeaklist (F052591)	trifunctional enzyme alpha subunit, mitochondrial precursor-like protein	LinJ.26.1530	trifunctional enzyme alpha subunit, mitochondrial precursor-like protein	100,0 %	0,118%	79 270,6	6	6	8	Locus:1.1.1.4922.18 File:"Ingel18220.wiff"	AESSANALGEEFVK	R	N	95,1 %	43,4	29,4	10,5		1 450,69	2	-0,0081	-5,6	4	17
18220-18222_ OuelletteM_20131010	18220_large	18220_large	Ingel18220_MGFPeaklist (F052591)	trifunctional enzyme alpha subunit, mitochondrial precursor-like protein	LinJ.26.1530	trifunctional enzyme alpha subunit, mitochondrial precursor-like protein	100,0 %	0,118%	79 270,6	6	6	8	Locus:1.1.1.4952.10 File:"Ingel18220.wiff"	FFPTRPYVPYQER	R	H	97,7 %	19,5	30,3	19,5		1 698,86	3	0,0044	2,6	706	718
18220-18222_ OuelletteM_20131010	18220_large	18220_large	Ingel18220_MGFPeaklist (F052591)	trifunctional enzyme alpha subunit, mitochondrial precursor-like protein	LinJ.26.1530	trifunctional enzyme alpha subunit, mitochondrial precursor-like protein	100,0 %	0,118%	79 270,6	6	6	8	Locus:1.1.1.5028.9 File:"Ingel18220.wiff"	GFAELLCSPEAK	R	N	99,7 %	50,0	30,2	47,6	Carbamidomethyl (+57)	1 320,64	2	0,0057	4,3	267	278
18220-18222_ OuelletteM_20131010	18220_large	18220_large	Ingel18220_MGFPeaklist (F052591)	trifunctional enzyme alpha subunit, mitochondrial precursor-like protein	LinJ.26.1530	trifunctional enzyme alpha subunit, mitochondrial precursor-like protein	100,0 %	0,118%	79 270,6	6	6	8	Locus:1.1.1.5026.10 File:"Ingel18220.wiff"	GFAELLCSPEAK	R	N	99,7 %	61,4	30,2	48,7	Carbamidomethyl (+57)	1 320,65	2	0,0093	7,0	267	278
18220-18222_ OuelletteM_20131010	18220_large	18220_large	Ingel18220_MGFPeaklist (F052591)	trifunctional enzyme alpha subunit, mitochondrial precursor-like protein	LinJ.26.1530	trifunctional enzyme alpha subunit, mitochondrial precursor-like protein	100,0 %	0,118%	79 270,6	6	6	8	Locus:1.1.1.4862.15 File:"Ingel18220.wiff"	ILGVYMAEAGR	R	L	96,3 %	34,5	28,5	32,9	Oxidation (+16)	1 194,66	2	0,056	47	498	508
18220-18222_ OuelletteM_20131010	18220_large	18220_large	Ingel18220_MGFPeaklist (F052591)	trifunctional enzyme alpha subunit, mitochondrial precursor-like protein	LinJ.26.1530	trifunctional enzyme alpha subunit, mitochondrial precursor-like protein	100,0 %	0,118%	79 270,6	6	6	8	Locus:1.1.1.4911.17 File:"Ingel18220.wiff"	MALVTGGTTNEVFR	K	G	99,3 %	36,2	30,0	28,2	Oxidation (+16)	1 510,74	2	-0,0036	-2,4	372	385
18220-18222_ OuelletteM_20131010	18220_large	18220_large	Ingel18220_MGFPeaklist (F052591)	trifunctional enzyme alpha subunit, mitochondrial precursor-like protein	LinJ.26.1530	trifunctional enzyme alpha subunit, mitochondrial precursor-like protein	100,0 %	0,118%	79 270,6	6	6	8	Locus:1.1.1.4792.8 File:"Ingel18220.wiff"	VLESTTFGR	R	R	99,7 %	43,0	29,1	31,3		1 008,53	2	0,00098	0,97	212	220
18220-18222_ OuelletteM_20131010	18220_large	18220_large	Ingel18220_MGFPeaklist (F052591)	trifunctional enzyme alpha subunit, mitochondrial precursor-like protein	LinJ.26.1530	trifunctional enzyme alpha subunit, mitochondrial precursor-like protein	100,0 %	0,118%	79 270,6	6	6	8	Locus:1.1.1.4791.10 File:"Ingel18220.wiff"	VLESTTFGR	R	R	99,7 %	53,1	29,1	38,8		1 008,53	2	0,00098	0,97	212	220
18220-18222_ OuelletteM_20131010	18221_medium	18221_medium	Ingel18221_MGFPeaklist (F052589)	trifunctional enzyme alpha subunit, mitochondrial precursor-like protein	LinJ.26.1530	trifunctional enzyme alpha subunit, mitochondrial precursor-like protein	100,0 %	0,112%	79 270,6	7	7	11	Locus:1.1.1.4859.4 File:"Ingel18221.wiff"	DGPGFLVNR	K	I	95,2 %	30,7	30,9	12,7		973,49	2	-0,0066	-6,8	489	497
18220-18222_ OuelletteM_20131010	18221_medium	18221_medium	Ingel18221_MGFPeaklist (F052589)	trifunctional enzyme alpha subunit, mitochondrial precursor-like protein	LinJ.26.1530	trifunctional enzyme alpha subunit, mitochondrial precursor-like protein	100,0 %	0,112%	79 270,6	7	7	11	Locus:1.1.1.5153.8 File:"Ingel18221.wiff"	GIANVVAALEQLQR	R	K	99,7 %	54,5	27,7	48,7		1 480,84	2	-0,000022	-0,015	670	683
18220-18222_ OuelletteM_20131010	18221_medium	18221_medium	Ingel18221_MGFPeaklist (F052589)	trifunctional enzyme alpha subunit, mitochondrial precursor-like protein	LinJ.26.1530	trifunctional enzyme alpha subunit, mitochondrial precursor-like protein	100,0 %	0,112%	79 270,6	7	7	11	Locus:1.1.1.5152.9 File:"Ingel18221.wiff"	GIANVVAALEQLQR	R	K	99,7 %	77,1	27,7	74,5		1 480,84	2	-0,000022	-0,015	670	683
18220-18222_ OuelletteM_20131010	18221_medium	18221_medium	Ingel18221_MGFPeaklist (F052589)	trifunctional enzyme alpha subunit, mitochondrial precursor-like protein	LinJ.26.1530	trifunctional enzyme alpha subunit, mitochondrial precursor-like protein	100,0 %	0,112%	79 270,6	7	7	11	Locus:1.1.1.4835.13 File:"Ingel18221.wiff"	ILGVYMAEAGR	R	L	99,7 %	54,8	29,5	48,4	Oxidation (+16)	1 194,61	2	0,0031	2,6	498	508
18220-18222_ OuelletteM_20131010	18221_medium	18221_medium	Ingel18221_MGFPeaklist (F052589)	trifunctional enzyme alpha subunit, mitochondrial precursor-like protein	LinJ.26.1530	trifunctional enzyme alpha subunit, mitochondrial precursor-like protein	100,0 %	0,112%	79 270,6	7	7	11	Locus:1.1.1.4827.17 File:"Ingel18221.wiff"	ILGVYMAEAGR	R	L	99,7 %	55,7	29,5	51,8	Oxidation (+16)	1 194,61	2	0,0031	2,6	498	508
18220-18222_ OuelletteM_20131010	18221_medium	18221_medium	Ingel18221_MGFPeaklist (F052589)	trifunctional enzyme alpha subunit, mitochondrial precursor-like protein	LinJ.26.1530	trifunctional enzyme alpha subunit, mitochondrial precursor-like protein	100,0 %	0,112%	79 270,6	7	7	11	Locus:1.1.1.4828.16 File:"Ingel18221.wiff"	ILGVYMAEAGR	R	L	99,7 %	75,7	29,5	69,1	Oxidation (+16)	1 194,61	2	0,0031	2,6	498	508
18220-18222_ OuelletteM_20131010	18221_medium	18221_medium	Ingel18221_MGFPeaklist (F052589)	trifunctional enzyme alpha subunit, mitochondrial precursor-like protein	LinJ.26.1530	trifunctional enzyme alpha subunit, mitochondrial precursor-like protein	100,0 %	0,112%	79 270,6	7	7	11	Locus:1.1.1.4681.7 File:"Ingel18221.wiff"	MVTAELDGK	R	M	97,4 %	31,7	29,6	25,1	Oxidation (+16)	978,48	2	0,0097	9,9	363	371
18220-18222_ OuelletteM_20131010	18221_medium	18221_medium	Ingel18221_MGFPeaklist (F052589)	trifunctional enzyme alpha subunit, mitochondrial precursor-like protein	LinJ.26.1530	trifunctional enzyme alpha subunit, mitochondrial precursor-like protein	100,0 %	0,112%	79 270,6	7	7	11	Locus:1.1.1.5145.5 File:"Ingel18221.wiff"	STSAEAAAAIFNLALK	K	T	98,4 %	27,2	29,3	27,2		1 576,85	2	0,0084	5,3	464	479
18220-18222_ OuelletteM_20131010	18221_medium	18221_medium	Ingel18221_MGFPeaklist (F052589)	trifunctional enzyme alpha subunit, mitochondrial precursor-like protein	LinJ.26.1530	trifunctional enzyme alpha subunit, mitochondrial precursor-like protein	100,0 %	0,112%	79 270,6	7	7	11	Locus:1.1.1.4678.5 File:"Ingel18221.wiff"	TGVPKDTVMPVNR	K	V	96,8 %	20,5	30,4	13,8	Oxidation (+16)	1 428,74	3	0,0020	1,4	297	309
18220-18222_ OuelletteM_20131010	18221_medium	18221_medium	Ingel18221_MGFPeaklist (F052589)	trifunctional enzyme alpha subunit, mitochondrial precursor-like protein	LinJ.26.1530	trifunctional enzyme alpha subunit, mitochondrial precursor-like protein	100,0 %	0,112%	79 270,6	7	7	11	Locus:1.1.1.4763.10 File:"Ingel18221.wiff"	VLESTTFGR	R	R	99,7 %	48,5	29,1	38,4		1 008,53	2	0,0038	3,7	212	220
18220-18222_ OuelletteM_20131010	18221_medium	18221_medium	Ingel18221_MGFPeaklist (F052589)	trifunctional enzyme alpha subunit, mitochondrial precursor-like protein	LinJ.26.1530	trifunctional enzyme alpha subunit, mitochondrial precursor-like protein	100,0 %	0,112%	79 270,6	7	7	11	Locus:1.1.1.4764.9 File:"Ingel18221.wiff"	VLESTTFGR	R	R	99,7 %	52,6	29,1	37,1		1 008,53	2	0,0038	3,7	212	220
