# Supplementary material for: Mitochondrial Proteomics of Antimony and Miltefosine Resistant Leishmania infantum
Source: Proteomes. 2015 Oct 21;3(4):328–46. doi: 10.3390/proteomes3040328 (PMC5217391; doi:10.3390/proteomes3040328)
Supplement: Supplementary File 1 [file proteomes-03-00328-s001.zip › proteomes-03-00328-supplementary/Supplementary File 2/proteins/LinJ.26.1690.xls]

Experiment name	Biological sample category	Biological sample name	MS/MS sample name	Protein group	Protein accession number	Protein name	Protein identification probability	Protein percentage of total spectra	Protein molecular weight (AMU)	Number of unique peptides	Number of unique spectra	Number of total spectra	Spectrum name	Peptide sequence	Previous amino acid	Next amino acid	Peptide identification probability	Mascot Ion score	Mascot Identity score	Mascot Delta Ion score	Modifications identified by spectrum	Actual peptide mass (AMU)	Spectrum charge	Actual minus calculated peptide mass (AMU)	Actual minus calculated peptide mass (PPM)	Peptide start index	Peptide stop index
18220-18222_ OuelletteM_20131010	18222_small	18222_small	Ingel18222_MGFPeaklist (F052590)	cytochrome c oxidase subunit V, putative	LinJ.26.1690	cytochrome c oxidase subunit V, putative	100,0 %	0,223%	22 265,6	7	9	24	Locus:1.1.1.4915.5 File:"Ingel18222.wiff"	GAASLLESLYR	R	G	99,7 %	55,7	29,4	42,4		1 178,63	2	0,0027	2,3	157	167
18220-18222_ OuelletteM_20131010	18222_small	18222_small	Ingel18222_MGFPeaklist (F052590)	cytochrome c oxidase subunit V, putative	LinJ.26.1690	cytochrome c oxidase subunit V, putative	100,0 %	0,223%	22 265,6	7	9	24	Locus:1.1.1.4933.7 File:"Ingel18222.wiff"	GAASLLESLYR	R	G	99,7 %	73,9	29,4	59,2		1 178,63	2	0,0053	4,5	157	167
18220-18222_ OuelletteM_20131010	18222_small	18222_small	Ingel18222_MGFPeaklist (F052590)	cytochrome c oxidase subunit V, putative	LinJ.26.1690	cytochrome c oxidase subunit V, putative	100,0 %	0,223%	22 265,6	7	9	24	Locus:1.1.1.4924.6 File:"Ingel18222.wiff"	GAASLLESLYR	R	G	99,7 %	76,1	29,4	59,0		1 178,63	2	0,0027	2,3	157	167
18220-18222_ OuelletteM_20131010	18222_small	18222_small	Ingel18222_MGFPeaklist (F052590)	cytochrome c oxidase subunit V, putative	LinJ.26.1690	cytochrome c oxidase subunit V, putative	100,0 %	0,223%	22 265,6	7	9	24	Locus:1.1.1.4923.3 File:"Ingel18222.wiff"	GAASLLESLYR	R	G	99,7 %	76,3	29,4	56,3		1 178,63	2	0,0027	2,3	157	167
18220-18222_ OuelletteM_20131010	18222_small	18222_small	Ingel18222_MGFPeaklist (F052590)	cytochrome c oxidase subunit V, putative	LinJ.26.1690	cytochrome c oxidase subunit V, putative	100,0 %	0,223%	22 265,6	7	9	24	Locus:1.1.1.4931.5 File:"Ingel18222.wiff"	GAASLLESLYR	R	G	99,7 %	78,7	29,4	65,0		1 178,63	2	0,0027	2,3	157	167
18220-18222_ OuelletteM_20131010	18222_small	18222_small	Ingel18222_MGFPeaklist (F052590)	cytochrome c oxidase subunit V, putative	LinJ.26.1690	cytochrome c oxidase subunit V, putative	100,0 %	0,223%	22 265,6	7	9	24	Locus:1.1.1.4916.6 File:"Ingel18222.wiff"	GAASLLESLYR	R	G	99,7 %	82,8	29,4	68,5		1 178,63	2	0,0027	2,3	157	167
18220-18222_ OuelletteM_20131010	18222_small	18222_small	Ingel18222_MGFPeaklist (F052590)	cytochrome c oxidase subunit V, putative	LinJ.26.1690	cytochrome c oxidase subunit V, putative	100,0 %	0,223%	22 265,6	7	9	24	Locus:1.1.1.4800.8 File:"Ingel18222.wiff"	GAEIPDHVFQTPAVIER	R	L	99,7 %	39,7	29,8	35,3	Deamidated (+1)	1 878,97	3	0,018	9,6	168	184
18220-18222_ OuelletteM_20131010	18222_small	18222_small	Ingel18222_MGFPeaklist (F052590)	cytochrome c oxidase subunit V, putative	LinJ.26.1690	cytochrome c oxidase subunit V, putative	100,0 %	0,223%	22 265,6	7	9	24	Locus:1.1.1.4802.9 File:"Ingel18222.wiff"	GAEIPDHVFQTPAVIER	R	L	99,7 %	63,7	29,8	60,7		1 877,96	3	-0,0042	-2,2	168	184
18220-18222_ OuelletteM_20131010	18222_small	18222_small	Ingel18222_MGFPeaklist (F052590)	cytochrome c oxidase subunit V, putative	LinJ.26.1690	cytochrome c oxidase subunit V, putative	100,0 %	0,223%	22 265,6	7	9	24	Locus:1.1.1.4794.12 File:"Ingel18222.wiff"	GAEIPDHVFQTPAVIER	R	L	99,7 %	79,4	29,8	73,3		1 877,96	3	-0,0042	-2,2	168	184
18220-18222_ OuelletteM_20131010	18222_small	18222_small	Ingel18222_MGFPeaklist (F052590)	cytochrome c oxidase subunit V, putative	LinJ.26.1690	cytochrome c oxidase subunit V, putative	100,0 %	0,223%	22 265,6	7	9	24	Locus:1.1.1.4795.12 File:"Ingel18222.wiff"	GAEIPDHVFQTPAVIER	R	L	99,7 %	87,6	29,8	87,6		1 877,96	3	-0,0042	-2,2	168	184
18220-18222_ OuelletteM_20131010	18222_small	18222_small	Ingel18222_MGFPeaklist (F052590)	cytochrome c oxidase subunit V, putative	LinJ.26.1690	cytochrome c oxidase subunit V, putative	100,0 %	0,223%	22 265,6	7	9	24	Locus:1.1.1.4907.16 File:"Ingel18222.wiff"	GWDNAALDTIYSSMLR	K	K	99,7 %	51,5	29,4	39,5	Oxidation (+16)	1 827,86	2	0,018	10	22	37
18220-18222_ OuelletteM_20131010	18222_small	18222_small	Ingel18222_MGFPeaklist (F052590)	cytochrome c oxidase subunit V, putative	LinJ.26.1690	cytochrome c oxidase subunit V, putative	100,0 %	0,223%	22 265,6	7	9	24	Locus:1.1.1.4908.19 File:"Ingel18222.wiff"	GWDNAALDTIYSSMLR	K	K	99,7 %	51,8	29,4	44,9	Oxidation (+16)	1 827,86	2	0,018	10	22	37
18220-18222_ OuelletteM_20131010	18222_small	18222_small	Ingel18222_MGFPeaklist (F052590)	cytochrome c oxidase subunit V, putative	LinJ.26.1690	cytochrome c oxidase subunit V, putative	100,0 %	0,223%	22 265,6	7	9	24	Locus:1.1.1.4471.10 File:"Ingel18222.wiff"	IRTQYASTMDPR	R	D	98,9 %	23,8	29,6	16,5	Oxidation (+16)	1 453,70	3	0,0026	1,8	45	56
18220-18222_ OuelletteM_20131010	18222_small	18222_small	Ingel18222_MGFPeaklist (F052590)	cytochrome c oxidase subunit V, putative	LinJ.26.1690	cytochrome c oxidase subunit V, putative	100,0 %	0,223%	22 265,6	7	9	24	Locus:1.1.1.4472.6 File:"Ingel18222.wiff"	IRTQYASTMDPR	R	D	99,7 %	37,2	29,6	28,1	Oxidation (+16)	1 453,70	3	0,0026	1,8	45	56
18220-18222_ OuelletteM_20131010	18222_small	18222_small	Ingel18222_MGFPeaklist (F052590)	cytochrome c oxidase subunit V, putative	LinJ.26.1690	cytochrome c oxidase subunit V, putative	100,0 %	0,223%	22 265,6	7	9	24	Locus:1.1.1.4705.7 File:"Ingel18222.wiff"	SLLETMKWEATPR	K	G	99,7 %	38,3	30,3	27,7	Oxidation (+16)	1 576,79	3	0,0020	1,3	144	156
18220-18222_ OuelletteM_20131010	18222_small	18222_small	Ingel18222_MGFPeaklist (F052590)	cytochrome c oxidase subunit V, putative	LinJ.26.1690	cytochrome c oxidase subunit V, putative	100,0 %	0,223%	22 265,6	7	9	24	Locus:1.1.1.4700.21 File:"Ingel18222.wiff"	SLLETMKWEATPR	K	G	99,7 %	45,7	30,3	45,7	Oxidation (+16)	1 576,79	2	-0,0050	-3,2	144	156
18220-18222_ OuelletteM_20131010	18222_small	18222_small	Ingel18222_MGFPeaklist (F052590)	cytochrome c oxidase subunit V, putative	LinJ.26.1690	cytochrome c oxidase subunit V, putative	100,0 %	0,223%	22 265,6	7	9	24	Locus:1.1.1.4703.6 File:"Ingel18222.wiff"	SLLETMKWEATPR	K	G	99,7 %	57,3	30,3	48,1	Oxidation (+16)	1 576,79	3	0,0020	1,3	144	156
18220-18222_ OuelletteM_20131010	18222_small	18222_small	Ingel18222_MGFPeaklist (F052590)	cytochrome c oxidase subunit V, putative	LinJ.26.1690	cytochrome c oxidase subunit V, putative	100,0 %	0,223%	22 265,6	7	9	24	Locus:1.1.1.4703.20 File:"Ingel18222.wiff"	SLLETMKWEATPR	K	G	99,7 %	61,3	30,3	57,6	Oxidation (+16)	1 576,79	2	-0,0050	-3,2	144	156
18220-18222_ OuelletteM_20131010	18222_small	18222_small	Ingel18222_MGFPeaklist (F052590)	cytochrome c oxidase subunit V, putative	LinJ.26.1690	cytochrome c oxidase subunit V, putative	100,0 %	0,223%	22 265,6	7	9	24	Locus:1.1.1.4682.4 File:"Ingel18222.wiff"	VFLPPHLGDPHR	R	L	99,7 %	37,4	29,6	25,0		1 383,74	3	-0,0030	-2,2	77	88
18220-18222_ OuelletteM_20131010	18222_small	18222_small	Ingel18222_MGFPeaklist (F052590)	cytochrome c oxidase subunit V, putative	LinJ.26.1690	cytochrome c oxidase subunit V, putative	100,0 %	0,223%	22 265,6	7	9	24	Locus:1.1.1.4689.3 File:"Ingel18222.wiff"	VFLPPHLGDPHR	R	L	99,7 %	35,3	29,6	32,4		1 383,74	3	0,00030	0,22	77	88
18220-18222_ OuelletteM_20131010	18222_small	18222_small	Ingel18222_MGFPeaklist (F052590)	cytochrome c oxidase subunit V, putative	LinJ.26.1690	cytochrome c oxidase subunit V, putative	100,0 %	0,223%	22 265,6	7	9	24	Locus:1.1.1.4698.2 File:"Ingel18222.wiff"	VFLPPHLGDPHR	R	L	99,7 %	37,2	29,5	37,2		1 383,74	3	0,00090	0,65	77	88
18220-18222_ OuelletteM_20131010	18222_small	18222_small	Ingel18222_MGFPeaklist (F052590)	cytochrome c oxidase subunit V, putative	LinJ.26.1690	cytochrome c oxidase subunit V, putative	100,0 %	0,223%	22 265,6	7	9	24	Locus:1.1.1.4690.2 File:"Ingel18222.wiff"	VFLPPHLGDPHR	R	L	99,7 %	44,4	29,6	40,8		1 383,74	3	-0,0030	-2,2	77	88
18220-18222_ OuelletteM_20131010	18222_small	18222_small	Ingel18222_MGFPeaklist (F052590)	cytochrome c oxidase subunit V, putative	LinJ.26.1690	cytochrome c oxidase subunit V, putative	100,0 %	0,223%	22 265,6	7	9	24	Locus:1.1.1.4681.4 File:"Ingel18222.wiff"	VFLPPHLGDPHR	R	L	99,7 %	44,5	29,6	40,3		1 383,74	3	-0,0030	-2,2	77	88
18220-18222_ OuelletteM_20131010	18222_small	18222_small	Ingel18222_MGFPeaklist (F052590)	cytochrome c oxidase subunit V, putative	LinJ.26.1690	cytochrome c oxidase subunit V, putative	100,0 %	0,223%	22 265,6	7	9	24	Locus:1.1.1.4832.3 File:"Ingel18222.wiff"	VVIPHMELVEYLAK	K	S	99,7 %	38,1	29,1	38,1	Oxidation (+16)	1 655,90	3	0,0056	3,4	130	143
