# Supplementary material for: Mitochondrial Proteomics of Antimony and Miltefosine Resistant Leishmania infantum
Source: Proteomes. 2015 Oct 21;3(4):328–46. doi: 10.3390/proteomes3040328 (PMC5217391; doi:10.3390/proteomes3040328)
Supplement: Supplementary File 1 [file proteomes-03-00328-s001.zip › proteomes-03-00328-supplementary/Supplementary File 2/proteins/LinJ.26.1960.xls]

Experiment name	Biological sample category	Biological sample name	MS/MS sample name	Protein group	Protein accession number	Protein name	Protein identification probability	Protein percentage of total spectra	Protein molecular weight (AMU)	Number of unique peptides	Number of unique spectra	Number of total spectra	Spectrum name	Peptide sequence	Previous amino acid	Next amino acid	Peptide identification probability	Mascot Ion score	Mascot Identity score	Mascot Delta Ion score	Modifications identified by spectrum	Actual peptide mass (AMU)	Spectrum charge	Actual minus calculated peptide mass (AMU)	Actual minus calculated peptide mass (PPM)	Peptide start index	Peptide stop index
18220-18222_ OuelletteM_20131010	18222_small	18222_small	Ingel18222_MGFPeaklist (F052590)	hypothetical protein, conserved	LinJ.26.1960	hypothetical protein, conserved	100,0 %	0,584%	89 003,5	27	30	63	Locus:1.1.1.4929.14 File:"Ingel18222.wiff"	AFITIPPLREDYDDVAVR	K	G	99,2 %	20,3	29,5	20,3		2 089,08	3	-0,0034	-1,6	665	682
18220-18222_ OuelletteM_20131010	18222_small	18222_small	Ingel18222_MGFPeaklist (F052590)	hypothetical protein, conserved	LinJ.26.1960	hypothetical protein, conserved	100,0 %	0,584%	89 003,5	27	30	63	Locus:1.1.1.4927.9 File:"Ingel18222.wiff"	AFITIPPLREDYDDVAVR	K	G	99,7 %	46,3	29,5	46,3		2 089,08	3	-0,0034	-1,6	665	682
18220-18222_ OuelletteM_20131010	18222_small	18222_small	Ingel18222_MGFPeaklist (F052590)	hypothetical protein, conserved	LinJ.26.1960	hypothetical protein, conserved	100,0 %	0,584%	89 003,5	27	30	63	Locus:1.1.1.4727.18 File:"Ingel18222.wiff"	AWINAQLSCSEASR	R	E	99,7 %	80,8	29,9	73,6	Carbamidomethyl (+57)	1 591,76	2	0,015	9,4	285	298
18220-18222_ OuelletteM_20131010	18222_small	18222_small	Ingel18222_MGFPeaklist (F052590)	hypothetical protein, conserved	LinJ.26.1960	hypothetical protein, conserved	100,0 %	0,584%	89 003,5	27	30	63	Locus:1.1.1.4523.6 File:"Ingel18222.wiff"	EALRENLAQESAK	R	E	98,1 %	20,9	30,3	15,3		1 457,75	3	0,0015	1,0	107	119
18220-18222_ OuelletteM_20131010	18222_small	18222_small	Ingel18222_MGFPeaklist (F052590)	hypothetical protein, conserved	LinJ.26.1960	hypothetical protein, conserved	100,0 %	0,584%	89 003,5	27	30	63	Locus:1.1.1.4524.6 File:"Ingel18222.wiff"	EALRENLAQESAK	R	E	98,4 %	23,6	30,3	15,1		1 457,75	3	0,0015	1,0	107	119
18220-18222_ OuelletteM_20131010	18222_small	18222_small	Ingel18222_MGFPeaklist (F052590)	hypothetical protein, conserved	LinJ.26.1960	hypothetical protein, conserved	100,0 %	0,584%	89 003,5	27	30	63	Locus:1.1.1.4512.5 File:"Ingel18222.wiff"	EALRENLAQESAKEK	R	A	99,7 %	37,4	29,8	33,8		1 714,89	4	0,0062	3,6	107	121
18220-18222_ OuelletteM_20131010	18222_small	18222_small	Ingel18222_MGFPeaklist (F052590)	hypothetical protein, conserved	LinJ.26.1960	hypothetical protein, conserved	100,0 %	0,584%	89 003,5	27	30	63	Locus:1.1.1.4773.5 File:"Ingel18222.wiff"	EAVIHNFGHIAEEDAEGYVR	R	L	99,7 %	45,7	29,2	44,6		2 255,06	4	0,0021	0,94	384	403
18220-18222_ OuelletteM_20131010	18222_small	18222_small	Ingel18222_MGFPeaklist (F052590)	hypothetical protein, conserved	LinJ.26.1960	hypothetical protein, conserved	100,0 %	0,584%	89 003,5	27	30	63	Locus:1.1.1.4772.7 File:"Ingel18222.wiff"	EAVIHNFGHIAEEDAEGYVR	R	L	99,7 %	56,1	29,2	52,1		2 255,06	4	0,0021	0,94	384	403
18220-18222_ OuelletteM_20131010	18222_small	18222_small	Ingel18222_MGFPeaklist (F052590)	hypothetical protein, conserved	LinJ.26.1960	hypothetical protein, conserved	100,0 %	0,584%	89 003,5	27	30	63	Locus:1.1.1.4774.18 File:"Ingel18222.wiff"	EAVIHNFGHIAEEDAEGYVR	R	L	99,7 %	76,2	29,2	76,2		2 255,06	3	0,0021	0,93	384	403
18220-18222_ OuelletteM_20131010	18222_small	18222_small	Ingel18222_MGFPeaklist (F052590)	hypothetical protein, conserved	LinJ.26.1960	hypothetical protein, conserved	100,0 %	0,584%	89 003,5	27	30	63	Locus:1.1.1.4773.18 File:"Ingel18222.wiff"	EAVIHNFGHIAEEDAEGYVR	R	L	99,7 %	97,8	29,2	97,8		2 255,06	3	0,0021	0,93	384	403
18220-18222_ OuelletteM_20131010	18222_small	18222_small	Ingel18222_MGFPeaklist (F052590)	hypothetical protein, conserved	LinJ.26.1960	hypothetical protein, conserved	100,0 %	0,584%	89 003,5	27	30	63	Locus:1.1.1.4776.3 File:"Ingel18222.wiff"	EITLAIKRPEFCYTR	R	L	99,7 %	35,4	29,1	35,4	Carbamidomethyl (+57)	1 895,99	4	0,0012	0,61	499	513
18220-18222_ OuelletteM_20131010	18222_small	18222_small	Ingel18222_MGFPeaklist (F052590)	hypothetical protein, conserved	LinJ.26.1960	hypothetical protein, conserved	100,0 %	0,584%	89 003,5	27	30	63	Locus:1.1.1.4818.12 File:"Ingel18222.wiff"	EVPVKEWSLLR	R	K	99,7 %	45,0	29,1	37,4		1 354,75	2	-0,014	-10,0	161	171
18220-18222_ OuelletteM_20131010	18222_small	18222_small	Ingel18222_MGFPeaklist (F052590)	hypothetical protein, conserved	LinJ.26.1960	hypothetical protein, conserved	100,0 %	0,584%	89 003,5	27	30	63	Locus:1.1.1.4820.2 File:"Ingel18222.wiff"	EVPVKEWSLLR	R	K	99,7 %	72,1	28,6	63,5		1 354,76	3	0,0022	1,6	161	171
18220-18222_ OuelletteM_20131010	18222_small	18222_small	Ingel18222_MGFPeaklist (F052590)	hypothetical protein, conserved	LinJ.26.1960	hypothetical protein, conserved	100,0 %	0,584%	89 003,5	27	30	63	Locus:1.1.1.4648.14 File:"Ingel18222.wiff"	FNGPAPISGMGIK	R	Q	94,7 %	28,1	30,4	28,1	Oxidation (+16)	1 303,64	2	-0,022	-17	623	635
18220-18222_ OuelletteM_20131010	18222_small	18222_small	Ingel18222_MGFPeaklist (F052590)	hypothetical protein, conserved	LinJ.26.1960	hypothetical protein, conserved	100,0 %	0,584%	89 003,5	27	30	63	Locus:1.1.1.4652.16 File:"Ingel18222.wiff"	FNGPAPISGMGIK	R	Q	96,6 %	23,8	30,4	23,6	Oxidation (+16)	1 303,65	2	-0,011	-8,3	623	635
18220-18222_ OuelletteM_20131010	18222_small	18222_small	Ingel18222_MGFPeaklist (F052590)	hypothetical protein, conserved	LinJ.26.1960	hypothetical protein, conserved	100,0 %	0,584%	89 003,5	27	30	63	Locus:1.1.1.4771.2 File:"Ingel18222.wiff"	FVQEIILR	R	E	98,7 %	21,4	29,1	17,4		1 016,60	2	-0,00012	-0,12	376	383
18220-18222_ OuelletteM_20131010	18222_small	18222_small	Ingel18222_MGFPeaklist (F052590)	hypothetical protein, conserved	LinJ.26.1960	hypothetical protein, conserved	100,0 %	0,584%	89 003,5	27	30	63	Locus:1.1.1.4772.5 File:"Ingel18222.wiff"	FVQEIILR	R	E	99,0 %	33,3	29,1	27,4		1 016,60	2	-0,00012	-0,12	376	383
18220-18222_ OuelletteM_20131010	18222_small	18222_small	Ingel18222_MGFPeaklist (F052590)	hypothetical protein, conserved	LinJ.26.1960	hypothetical protein, conserved	100,0 %	0,584%	89 003,5	27	30	63	Locus:1.1.1.4780.5 File:"Ingel18222.wiff"	FVQEIILR	R	E	99,0 %	42,0	29,1	33,3		1 016,60	2	-0,00012	-0,12	376	383
18220-18222_ OuelletteM_20131010	18222_small	18222_small	Ingel18222_MGFPeaklist (F052590)	hypothetical protein, conserved	LinJ.26.1960	hypothetical protein, conserved	100,0 %	0,584%	89 003,5	27	30	63	Locus:1.1.1.4774.6 File:"Ingel18222.wiff"	FVQEIILR	R	E	99,0 %	58,5	29,1	49,2		1 016,60	2	-0,00012	-0,12	376	383
18220-18222_ OuelletteM_20131010	18222_small	18222_small	Ingel18222_MGFPeaklist (F052590)	hypothetical protein, conserved	LinJ.26.1960	hypothetical protein, conserved	100,0 %	0,584%	89 003,5	27	30	63	Locus:1.1.1.4781.3 File:"Ingel18222.wiff"	FVQEIILR	R	E	99,0 %	65,2	29,1	51,0		1 016,60	2	-0,00012	-0,12	376	383
18220-18222_ OuelletteM_20131010	18222_small	18222_small	Ingel18222_MGFPeaklist (F052590)	hypothetical protein, conserved	LinJ.26.1960	hypothetical protein, conserved	100,0 %	0,584%	89 003,5	27	30	63	Locus:1.1.1.4584.8 File:"Ingel18222.wiff"	IADLYACGR	R	G	99,7 %	37,5	28,9	26,7	Carbamidomethyl (+57)	1 037,50	2	0,00011	0,11	487	495
18220-18222_ OuelletteM_20131010	18222_small	18222_small	Ingel18222_MGFPeaklist (F052590)	hypothetical protein, conserved	LinJ.26.1960	hypothetical protein, conserved	100,0 %	0,584%	89 003,5	27	30	63	Locus:1.1.1.4593.11 File:"Ingel18222.wiff"	IADLYACGR	R	G	99,7 %	39,7	28,9	32,0	Carbamidomethyl (+57)	1 037,50	2	0,00011	0,11	487	495
18220-18222_ OuelletteM_20131010	18222_small	18222_small	Ingel18222_MGFPeaklist (F052590)	hypothetical protein, conserved	LinJ.26.1960	hypothetical protein, conserved	100,0 %	0,584%	89 003,5	27	30	63	Locus:1.1.1.4592.9 File:"Ingel18222.wiff"	IADLYACGR	R	G	99,7 %	54,7	28,9	47,1	Carbamidomethyl (+57)	1 037,50	2	0,00011	0,11	487	495
18220-18222_ OuelletteM_20131010	18222_small	18222_small	Ingel18222_MGFPeaklist (F052590)	hypothetical protein, conserved	LinJ.26.1960	hypothetical protein, conserved	100,0 %	0,584%	89 003,5	27	30	63	Locus:1.1.1.4585.14 File:"Ingel18222.wiff"	IADLYACGR	R	G	99,7 %	57,1	28,9	43,6	Carbamidomethyl (+57)	1 037,50	2	0,00011	0,11	487	495
18220-18222_ OuelletteM_20131010	18222_small	18222_small	Ingel18222_MGFPeaklist (F052590)	hypothetical protein, conserved	LinJ.26.1960	hypothetical protein, conserved	100,0 %	0,584%	89 003,5	27	30	63	Locus:1.1.1.4602.13 File:"Ingel18222.wiff"	IVALCAGKDVEGAPSK	R	K	99,7 %	77,6	30,2	73,2	Carbamidomethyl (+57)	1 613,82	3	-0,022	-14	233	248
18220-18222_ OuelletteM_20131010	18222_small	18222_small	Ingel18222_MGFPeaklist (F052590)	hypothetical protein, conserved	LinJ.26.1960	hypothetical protein, conserved	100,0 %	0,584%	89 003,5	27	30	63	Locus:1.1.1.4600.15 File:"Ingel18222.wiff"	IVALCAGKDVEGAPSK	R	K	99,7 %	92,0	30,2	75,9	Carbamidomethyl (+57)	1 613,82	3	-0,022	-14	233	248
18220-18222_ OuelletteM_20131010	18222_small	18222_small	Ingel18222_MGFPeaklist (F052590)	hypothetical protein, conserved	LinJ.26.1960	hypothetical protein, conserved	100,0 %	0,584%	89 003,5	27	30	63	Locus:1.1.1.4716.7 File:"Ingel18222.wiff"	KSCLPSAEIIGVMR	R	S	99,7 %	52,3	30,1	32,0	Carbamidomethyl (+57), Oxidation (+16)	1 575,81	3	0,00012	0,077	172	185
18220-18222_ OuelletteM_20131010	18222_small	18222_small	Ingel18222_MGFPeaklist (F052590)	hypothetical protein, conserved	LinJ.26.1960	hypothetical protein, conserved	100,0 %	0,584%	89 003,5	27	30	63	Locus:1.1.1.4775.9 File:"Ingel18222.wiff"	LNPTQVELLR	R	D	99,3 %	21,9	27,5	18,9		1 181,68	2	0,0011	0,91	404	413
18220-18222_ OuelletteM_20131010	18222_small	18222_small	Ingel18222_MGFPeaklist (F052590)	hypothetical protein, conserved	LinJ.26.1960	hypothetical protein, conserved	100,0 %	0,584%	89 003,5	27	30	63	Locus:1.1.1.4774.11 File:"Ingel18222.wiff"	LNPTQVELLR	R	D	99,7 %	51,0	27,5	46,1		1 181,68	2	0,0011	0,91	404	413
18220-18222_ OuelletteM_20131010	18222_small	18222_small	Ingel18222_MGFPeaklist (F052590)	hypothetical protein, conserved	LinJ.26.1960	hypothetical protein, conserved	100,0 %	0,584%	89 003,5	27	30	63	Locus:1.1.1.4773.7 File:"Ingel18222.wiff"	LNPTQVELLR	R	D	99,7 %	58,3	27,5	53,4		1 181,68	2	0,0011	0,91	404	413
18220-18222_ OuelletteM_20131010	18222_small	18222_small	Ingel18222_MGFPeaklist (F052590)	hypothetical protein, conserved	LinJ.26.1960	hypothetical protein, conserved	100,0 %	0,584%	89 003,5	27	30	63	Locus:1.1.1.4774.10 File:"Ingel18222.wiff"	LNPTQVELLR	R	D	99,7 %	60,1	27,5	53,2		1 181,68	2	0,0011	0,91	404	413
18220-18222_ OuelletteM_20131010	18222_small	18222_small	Ingel18222_MGFPeaklist (F052590)	hypothetical protein, conserved	LinJ.26.1960	hypothetical protein, conserved	100,0 %	0,584%	89 003,5	27	30	63	Locus:1.1.1.4840.11 File:"Ingel18222.wiff"	MSGDWETILSDPER	R	Y	99,7 %	73,4	30,4	73,4	Oxidation (+16)	1 650,81	2	0,086	52	518	531
18220-18222_ OuelletteM_20131010	18222_small	18222_small	Ingel18222_MGFPeaklist (F052590)	hypothetical protein, conserved	LinJ.26.1960	hypothetical protein, conserved	100,0 %	0,584%	89 003,5	27	30	63	Locus:1.1.1.4937.18 File:"Ingel18222.wiff"	NAILGIDDAPKPIMPLDAYPTDTVFYKR	K	S	98,0 %	16,9	27,8	16,9	Oxidation (+16)	3 149,61	4	-0,0020	-0,63	340	367
18220-18222_ OuelletteM_20131010	18222_small	18222_small	Ingel18222_MGFPeaklist (F052590)	hypothetical protein, conserved	LinJ.26.1960	hypothetical protein, conserved	100,0 %	0,584%	89 003,5	27	30	63	Locus:1.1.1.4933.12 File:"Ingel18222.wiff"	NAILGIDDAPKPIMPLDAYPTDTVFYKR	K	S	99,7 %	29,2	27,8	29,0	Oxidation (+16)	3 149,61	4	-0,0020	-0,63	340	367
18220-18222_ OuelletteM_20131010	18222_small	18222_small	Ingel18222_MGFPeaklist (F052590)	hypothetical protein, conserved	LinJ.26.1960	hypothetical protein, conserved	100,0 %	0,584%	89 003,5	27	30	63	Locus:1.1.1.4934.14 File:"Ingel18222.wiff"	NAILGIDDAPKPIMPLDAYPTDTVFYKR	K	S	99,7 %	43,6	27,8	43,6	Oxidation (+16)	3 149,61	4	-0,0020	-0,63	340	367
18220-18222_ OuelletteM_20131010	18222_small	18222_small	Ingel18222_MGFPeaklist (F052590)	hypothetical protein, conserved	LinJ.26.1960	hypothetical protein, conserved	100,0 %	0,584%	89 003,5	27	30	63	Locus:1.1.1.4935.16 File:"Ingel18222.wiff"	NAILGIDDAPKPIMPLDAYPTDTVFYKR	K	S	99,7 %	50,4	27,8	50,4	Oxidation (+16)	3 149,61	4	-0,0020	-0,63	340	367
18220-18222_ OuelletteM_20131010	18222_small	18222_small	Ingel18222_MGFPeaklist (F052590)	hypothetical protein, conserved	LinJ.26.1960	hypothetical protein, conserved	100,0 %	0,584%	89 003,5	27	30	63	Locus:1.1.1.4936.10 File:"Ingel18222.wiff"	NAILGIDDAPKPIMPLDAYPTDTVFYKR	K	S	99,7 %	57,9	27,8	57,9	Oxidation (+16)	3 149,61	4	-0,0020	-0,63	340	367
18220-18222_ OuelletteM_20131010	18222_small	18222_small	Ingel18222_MGFPeaklist (F052590)	hypothetical protein, conserved	LinJ.26.1960	hypothetical protein, conserved	100,0 %	0,584%	89 003,5	27	30	63	Locus:1.1.1.4733.16 File:"Ingel18222.wiff"	QMATGDKVTVSLENLDNAR	R	R	99,7 %	34,3	30,0	34,3	Oxidation (+16)	2 077,02	3	0,012	5,7	138	156
18220-18222_ OuelletteM_20131010	18222_small	18222_small	Ingel18222_MGFPeaklist (F052590)	hypothetical protein, conserved	LinJ.26.1960	hypothetical protein, conserved	100,0 %	0,584%	89 003,5	27	30	63	Locus:1.1.1.4736.15 File:"Ingel18222.wiff"	QMATGDKVTVSLENLDNAR	R	R	99,7 %	36,6	30,0	33,0	Oxidation (+16)	2 077,02	3	0,012	5,7	138	156
18220-18222_ OuelletteM_20131010	18222_small	18222_small	Ingel18222_MGFPeaklist (F052590)	hypothetical protein, conserved	LinJ.26.1960	hypothetical protein, conserved	100,0 %	0,584%	89 003,5	27	30	63	Locus:1.1.1.4735.15 File:"Ingel18222.wiff"	QMATGDKVTVSLENLDNAR	R	R	99,7 %	45,9	30,0	42,3	Oxidation (+16)	2 077,02	3	0,012	5,7	138	156
18220-18222_ OuelletteM_20131010	18222_small	18222_small	Ingel18222_MGFPeaklist (F052590)	hypothetical protein, conserved	LinJ.26.1960	hypothetical protein, conserved	100,0 %	0,584%	89 003,5	27	30	63	Locus:1.1.1.4734.14 File:"Ingel18222.wiff"	QMATGDKVTVSLENLDNAR	R	R	99,7 %	55,1	30,0	50,5	Oxidation (+16)	2 077,02	3	0,012	5,7	138	156
18220-18222_ OuelletteM_20131010	18222_small	18222_small	Ingel18222_MGFPeaklist (F052590)	hypothetical protein, conserved	LinJ.26.1960	hypothetical protein, conserved	100,0 %	0,584%	89 003,5	27	30	63	Locus:1.1.1.4700.6 File:"Ingel18222.wiff"	QMATGDKVTVSLENLDNARR	R	G	99,7 %	45,2	29,9	41,2	Oxidation (+16)	2 233,11	4	-0,00099	-0,44	138	157
18220-18222_ OuelletteM_20131010	18222_small	18222_small	Ingel18222_MGFPeaklist (F052590)	hypothetical protein, conserved	LinJ.26.1960	hypothetical protein, conserved	100,0 %	0,584%	89 003,5	27	30	63	Locus:1.1.1.4701.7 File:"Ingel18222.wiff"	QMATGDKVTVSLENLDNARR	R	G	99,7 %	56,8	29,9	51,8	Oxidation (+16)	2 233,11	4	-0,00099	-0,44	138	157
18220-18222_ OuelletteM_20131010	18222_small	18222_small	Ingel18222_MGFPeaklist (F052590)	hypothetical protein, conserved	LinJ.26.1960	hypothetical protein, conserved	100,0 %	0,584%	89 003,5	27	30	63	Locus:1.1.1.4752.18 File:"Ingel18222.wiff"	SCLPSAEIIGVMR	K	S	99,7 %	64,3	30,5	57,5	Carbamidomethyl (+57), Oxidation (+16)	1 447,72	2	0,0082	5,7	173	185
18220-18222_ OuelletteM_20131010	18222_small	18222_small	Ingel18222_MGFPeaklist (F052590)	hypothetical protein, conserved	LinJ.26.1960	hypothetical protein, conserved	100,0 %	0,584%	89 003,5	27	30	63	Locus:1.1.1.4753.18 File:"Ingel18222.wiff"	SCLPSAEIIGVMR	K	S	99,7 %	71,5	30,5	66,1	Carbamidomethyl (+57), Oxidation (+16)	1 447,72	2	0,0082	5,7	173	185
18220-18222_ OuelletteM_20131010	18222_small	18222_small	Ingel18222_MGFPeaklist (F052590)	hypothetical protein, conserved	LinJ.26.1960	hypothetical protein, conserved	100,0 %	0,584%	89 003,5	27	30	63	Locus:1.1.1.4605.17 File:"Ingel18222.wiff"	SPSCPLVVAAK	R	S	99,7 %	49,8	30,1	43,2	Carbamidomethyl (+57)	1 127,61	2	0,0055	4,9	259	269
18220-18222_ OuelletteM_20131010	18222_small	18222_small	Ingel18222_MGFPeaklist (F052590)	hypothetical protein, conserved	LinJ.26.1960	hypothetical protein, conserved	100,0 %	0,584%	89 003,5	27	30	63	Locus:1.1.1.4604.14 File:"Ingel18222.wiff"	SPSCPLVVAAK	R	S	99,7 %	61,6	30,1	58,4	Carbamidomethyl (+57)	1 127,61	2	0,0055	4,9	259	269
18220-18222_ OuelletteM_20131010	18222_small	18222_small	Ingel18222_MGFPeaklist (F052590)	hypothetical protein, conserved	LinJ.26.1960	hypothetical protein, conserved	100,0 %	0,584%	89 003,5	27	30	63	Locus:1.1.1.4573.8 File:"Ingel18222.wiff"	SRSPSCPLVVAAK	R	S	99,7 %	42,0	29,9	32,9	Carbamidomethyl (+57)	1 370,74	3	0,0026	1,9	257	269
18220-18222_ OuelletteM_20131010	18222_small	18222_small	Ingel18222_MGFPeaklist (F052590)	hypothetical protein, conserved	LinJ.26.1960	hypothetical protein, conserved	100,0 %	0,584%	89 003,5	27	30	63	Locus:1.1.1.4572.7 File:"Ingel18222.wiff"	SRSPSCPLVVAAK	R	S	99,7 %	47,3	29,9	44,6	Carbamidomethyl (+57)	1 370,74	3	0,0026	1,9	257	269
18220-18222_ OuelletteM_20131010	18222_small	18222_small	Ingel18222_MGFPeaklist (F052590)	hypothetical protein, conserved	LinJ.26.1960	hypothetical protein, conserved	100,0 %	0,584%	89 003,5	27	30	63	Locus:1.1.1.4588.18 File:"Ingel18222.wiff"	SSNSSNVAILDK	K	S	99,7 %	110	30,3	96,2		1 233,62	2	0,0032	2,6	270	281
18220-18222_ OuelletteM_20131010	18222_small	18222_small	Ingel18222_MGFPeaklist (F052590)	hypothetical protein, conserved	LinJ.26.1960	hypothetical protein, conserved	100,0 %	0,584%	89 003,5	27	30	63	Locus:1.1.1.4589.17 File:"Ingel18222.wiff"	SSNSSNVAILDK	K	S	99,7 %	88,6	30,3	75,1		1 233,62	2	0,0032	2,6	270	281
18220-18222_ OuelletteM_20131010	18222_small	18222_small	Ingel18222_MGFPeaklist (F052590)	hypothetical protein, conserved	LinJ.26.1960	hypothetical protein, conserved	100,0 %	0,584%	89 003,5	27	30	63	Locus:1.1.1.4918.8 File:"Ingel18222.wiff"	SYPDADSRFVQEIILR	R	E	99,7 %	32,7	29,8	31,4		1 907,97	3	-0,0012	-0,63	368	383
18220-18222_ OuelletteM_20131010	18222_small	18222_small	Ingel18222_MGFPeaklist (F052590)	hypothetical protein, conserved	LinJ.26.1960	hypothetical protein, conserved	100,0 %	0,584%	89 003,5	27	30	63	Locus:1.1.1.4920.7 File:"Ingel18222.wiff"	SYPDADSRFVQEIILR	R	E	99,7 %	91,1	29,8	83,2		1 907,97	3	-0,0012	-0,63	368	383
18220-18222_ OuelletteM_20131010	18222_small	18222_small	Ingel18222_MGFPeaklist (F052590)	hypothetical protein, conserved	LinJ.26.1960	hypothetical protein, conserved	100,0 %	0,584%	89 003,5	27	30	63	Locus:1.1.1.4806.3 File:"Ingel18222.wiff"	TDLHVGDFVGFQR	R	I	99,7 %	37,9	30,4	37,9		1 489,73	3	-0,0017	-1,1	32	44
18220-18222_ OuelletteM_20131010	18222_small	18222_small	Ingel18222_MGFPeaklist (F052590)	hypothetical protein, conserved	LinJ.26.1960	hypothetical protein, conserved	100,0 %	0,584%	89 003,5	27	30	63	Locus:1.1.1.4807.13 File:"Ingel18222.wiff"	TDLHVGDFVGFQR	R	I	99,7 %	39,8	30,4	35,1		1 489,74	2	0,0071	4,7	32	44
18220-18222_ OuelletteM_20131010	18222_small	18222_small	Ingel18222_MGFPeaklist (F052590)	hypothetical protein, conserved	LinJ.26.1960	hypothetical protein, conserved	100,0 %	0,584%	89 003,5	27	30	63	Locus:1.1.1.4803.11 File:"Ingel18222.wiff"	TSPLNTSQQQLAYDLEQR	K	F	99,7 %	64,6	29,8	51,7		2 091,03	3	0,0093	4,4	605	622
18220-18222_ OuelletteM_20131010	18222_small	18222_small	Ingel18222_MGFPeaklist (F052590)	hypothetical protein, conserved	LinJ.26.1960	hypothetical protein, conserved	100,0 %	0,584%	89 003,5	27	30	63	Locus:1.1.1.4804.15 File:"Ingel18222.wiff"	TSPLNTSQQQLAYDLEQR	K	F	99,7 %	66,5	29,8	64,1		2 091,03	3	0,0093	4,4	605	622
18220-18222_ OuelletteM_20131010	18222_small	18222_small	Ingel18222_MGFPeaklist (F052590)	hypothetical protein, conserved	LinJ.26.1960	hypothetical protein, conserved	100,0 %	0,584%	89 003,5	27	30	63	Locus:1.1.1.4720.21 File:"Ingel18222.wiff"	VAHFDAVNETTVTQDPISEQMVR	K	Q	99,7 %	69,9	28,9	69,9	Oxidation (+16)	2 602,23	3	-0,0082	-3,2	69	91
18220-18222_ OuelletteM_20131010	18222_small	18222_small	Ingel18222_MGFPeaklist (F052590)	hypothetical protein, conserved	LinJ.26.1960	hypothetical protein, conserved	100,0 %	0,584%	89 003,5	27	30	63	Locus:1.1.1.4721.20 File:"Ingel18222.wiff"	VAHFDAVNETTVTQDPISEQMVR	K	Q	99,7 %	77,6	28,9	77,6	Oxidation (+16)	2 602,23	3	-0,0022	-0,85	69	91
18220-18222_ OuelletteM_20131010	18222_small	18222_small	Ingel18222_MGFPeaklist (F052590)	hypothetical protein, conserved	LinJ.26.1960	hypothetical protein, conserved	100,0 %	0,584%	89 003,5	27	30	63	Locus:1.1.1.4903.13 File:"Ingel18222.wiff"	VGISFIEVQMLEMK	R	N	99,7 %	39,1	30,3	35,8	Oxidation (+16), Oxidation (+16)	1 654,84	2	0,011	6,9	326	339
18220-18222_ OuelletteM_20131010	18222_small	18222_small	Ingel18222_MGFPeaklist (F052590)	hypothetical protein, conserved	LinJ.26.1960	hypothetical protein, conserved	100,0 %	0,584%	89 003,5	27	30	63	Locus:1.1.1.4904.6 File:"Ingel18222.wiff"	VGISFIEVQMLEMK	R	N	99,7 %	45,1	30,3	44,3	Oxidation (+16), Oxidation (+16)	1 654,84	2	0,011	6,9	326	339
18220-18222_ OuelletteM_20131010	18222_small	18222_small	Ingel18222_MGFPeaklist (F052590)	hypothetical protein, conserved	LinJ.26.1960	hypothetical protein, conserved	100,0 %	0,584%	89 003,5	27	30	63	Locus:1.1.1.4837.3 File:"Ingel18222.wiff"	VIALPTTLTVK	K	V	99,7 %	51,8	25,0	40,3		1 154,73	2	0,0036	3,1	58	68
18220-18222_ OuelletteM_20131010	18222_small	18222_small	Ingel18222_MGFPeaklist (F052590)	hypothetical protein, conserved	LinJ.26.1960	hypothetical protein, conserved	100,0 %	0,584%	89 003,5	27	30	63	Locus:1.1.1.4839.3 File:"Ingel18222.wiff"	VIALPTTLTVK	K	V	99,7 %	75,0	25,0	52,2		1 154,73	2	0,0036	3,1	58	68
18220-18222_ OuelletteM_20131010	18220_large	18220_large	Ingel18220_MGFPeaklist (F052591)	hypothetical protein, conserved	LinJ.26.1960	hypothetical protein, conserved	100,0 %	0,573%	89 003,5	14	14	39	Locus:1.1.1.4697.4 File:"Ingel18220.wiff"	DAVVSANVR	R	H	99,2 %	38,8	31,3	20,2		929,49	2	0,00028	0,30	414	422
18220-18222_ OuelletteM_20131010	18220_large	18220_large	Ingel18220_MGFPeaklist (F052591)	hypothetical protein, conserved	LinJ.26.1960	hypothetical protein, conserved	100,0 %	0,573%	89 003,5	14	14	39	Locus:1.1.1.4698.2 File:"Ingel18220.wiff"	DAVVSANVR	R	H	99,7 %	46,7	31,3	26,9		929,49	2	0,00028	0,30	414	422
18220-18222_ OuelletteM_20131010	18220_large	18220_large	Ingel18220_MGFPeaklist (F052591)	hypothetical protein, conserved	LinJ.26.1960	hypothetical protein, conserved	100,0 %	0,573%	89 003,5	14	14	39	Locus:1.1.1.4985.11 File:"Ingel18220.wiff"	EAVIHNFGHIAEEDAEGYVR	R	L	96,2 %	19,3	29,1	16,9		2 255,06	4	0,00013	0,056	384	403
18220-18222_ OuelletteM_20131010	18220_large	18220_large	Ingel18220_MGFPeaklist (F052591)	hypothetical protein, conserved	LinJ.26.1960	hypothetical protein, conserved	100,0 %	0,573%	89 003,5	14	14	39	Locus:1.1.1.4984.7 File:"Ingel18220.wiff"	EAVIHNFGHIAEEDAEGYVR	R	L	98,9 %	30,2	29,1	18,0		2 255,06	4	0,00013	0,056	384	403
18220-18222_ OuelletteM_20131010	18220_large	18220_large	Ingel18220_MGFPeaklist (F052591)	hypothetical protein, conserved	LinJ.26.1960	hypothetical protein, conserved	100,0 %	0,573%	89 003,5	14	14	39	Locus:1.1.1.5033.4 File:"Ingel18220.wiff"	EVPVKEWSLLR	R	K	99,2 %	33,6	28,7	25,2		1 354,76	3	-0,0011	-0,81	161	171
18220-18222_ OuelletteM_20131010	18220_large	18220_large	Ingel18220_MGFPeaklist (F052591)	hypothetical protein, conserved	LinJ.26.1960	hypothetical protein, conserved	100,0 %	0,573%	89 003,5	14	14	39	Locus:1.1.1.5032.3 File:"Ingel18220.wiff"	EVPVKEWSLLR	R	K	99,7 %	73,0	28,7	64,3		1 354,76	3	-0,0011	-0,81	161	171
18220-18222_ OuelletteM_20131010	18220_large	18220_large	Ingel18220_MGFPeaklist (F052591)	hypothetical protein, conserved	LinJ.26.1960	hypothetical protein, conserved	100,0 %	0,573%	89 003,5	14	14	39	Locus:1.1.1.5002.3 File:"Ingel18220.wiff"	FVQEIILR	R	E	98,7 %	30,2	29,1	18,5		1 016,60	2	0,00068	0,67	376	383
18220-18222_ OuelletteM_20131010	18220_large	18220_large	Ingel18220_MGFPeaklist (F052591)	hypothetical protein, conserved	LinJ.26.1960	hypothetical protein, conserved	100,0 %	0,573%	89 003,5	14	14	39	Locus:1.1.1.4999.3 File:"Ingel18220.wiff"	FVQEIILR	R	E	99,0 %	48,1	29,3	41,7		1 016,60	2	-0,0031	-3,1	376	383
18220-18222_ OuelletteM_20131010	18220_large	18220_large	Ingel18220_MGFPeaklist (F052591)	hypothetical protein, conserved	LinJ.26.1960	hypothetical protein, conserved	100,0 %	0,573%	89 003,5	14	14	39	Locus:1.1.1.5009.4 File:"Ingel18220.wiff"	FVQEIILR	R	E	99,0 %	48,2	28,7	42,1		1 016,61	2	0,0055	5,4	376	383
18220-18222_ OuelletteM_20131010	18220_large	18220_large	Ingel18220_MGFPeaklist (F052591)	hypothetical protein, conserved	LinJ.26.1960	hypothetical protein, conserved	100,0 %	0,573%	89 003,5	14	14	39	Locus:1.1.1.4991.7 File:"Ingel18220.wiff"	FVQEIILR	R	E	99,0 %	48,3	28,8	36,3		1 016,60	2	0,0025	2,4	376	383
18220-18222_ OuelletteM_20131010	18220_large	18220_large	Ingel18220_MGFPeaklist (F052591)	hypothetical protein, conserved	LinJ.26.1960	hypothetical protein, conserved	100,0 %	0,573%	89 003,5	14	14	39	Locus:1.1.1.4983.3 File:"Ingel18220.wiff"	FVQEIILR	R	E	99,0 %	52,0	28,8	39,9		1 016,60	2	0,0025	2,4	376	383
18220-18222_ OuelletteM_20131010	18220_large	18220_large	Ingel18220_MGFPeaklist (F052591)	hypothetical protein, conserved	LinJ.26.1960	hypothetical protein, conserved	100,0 %	0,573%	89 003,5	14	14	39	Locus:1.1.1.4992.5 File:"Ingel18220.wiff"	FVQEIILR	R	E	99,0 %	52,2	28,8	45,1		1 016,60	2	0,0025	2,4	376	383
18220-18222_ OuelletteM_20131010	18220_large	18220_large	Ingel18220_MGFPeaklist (F052591)	hypothetical protein, conserved	LinJ.26.1960	hypothetical protein, conserved	100,0 %	0,573%	89 003,5	14	14	39	Locus:1.1.1.4984.5 File:"Ingel18220.wiff"	FVQEIILR	R	E	99,0 %	52,3	28,8	45,4		1 016,60	2	0,0025	2,4	376	383
18220-18222_ OuelletteM_20131010	18220_large	18220_large	Ingel18220_MGFPeaklist (F052591)	hypothetical protein, conserved	LinJ.26.1960	hypothetical protein, conserved	100,0 %	0,573%	89 003,5	14	14	39	Locus:1.1.1.4799.9 File:"Ingel18220.wiff"	IADLYACGR	R	G	99,7 %	44,6	28,9	35,1	Carbamidomethyl (+57)	1 037,49	2	-0,0033	-3,2	487	495
18220-18222_ OuelletteM_20131010	18220_large	18220_large	Ingel18220_MGFPeaklist (F052591)	hypothetical protein, conserved	LinJ.26.1960	hypothetical protein, conserved	100,0 %	0,573%	89 003,5	14	14	39	Locus:1.1.1.4801.11 File:"Ingel18220.wiff"	IADLYACGR	R	G	99,7 %	46,3	28,9	40,7	Carbamidomethyl (+57)	1 037,49	2	-0,0033	-3,2	487	495
18220-18222_ OuelletteM_20131010	18220_large	18220_large	Ingel18220_MGFPeaklist (F052591)	hypothetical protein, conserved	LinJ.26.1960	hypothetical protein, conserved	100,0 %	0,573%	89 003,5	14	14	39	Locus:1.1.1.4791.12 File:"Ingel18220.wiff"	IADLYACGR	R	G	99,7 %	47,8	28,9	43,0	Carbamidomethyl (+57)	1 037,49	2	-0,0033	-3,2	487	495
18220-18222_ OuelletteM_20131010	18220_large	18220_large	Ingel18220_MGFPeaklist (F052591)	hypothetical protein, conserved	LinJ.26.1960	hypothetical protein, conserved	100,0 %	0,573%	89 003,5	14	14	39	Locus:1.1.1.4792.9 File:"Ingel18220.wiff"	IADLYACGR	R	G	99,7 %	54,3	28,9	50,3	Carbamidomethyl (+57)	1 037,49	2	-0,0033	-3,2	487	495
18220-18222_ OuelletteM_20131010	18220_large	18220_large	Ingel18220_MGFPeaklist (F052591)	hypothetical protein, conserved	LinJ.26.1960	hypothetical protein, conserved	100,0 %	0,573%	89 003,5	14	14	39	Locus:1.1.1.4989.21 File:"Ingel18220.wiff"	ILSWDCTATPMSLSR	R	R	99,7 %	37,4	29,3	37,4	Carbamidomethyl (+57), Oxidation (+16)	1 752,82	2	0,0044	2,5	215	229
18220-18222_ OuelletteM_20131010	18220_large	18220_large	Ingel18220_MGFPeaklist (F052591)	hypothetical protein, conserved	LinJ.26.1960	hypothetical protein, conserved	100,0 %	0,573%	89 003,5	14	14	39	Locus:1.1.1.4988.13 File:"Ingel18220.wiff"	ILSWDCTATPMSLSR	R	R	99,7 %	80,8	29,3	80,8	Carbamidomethyl (+57), Oxidation (+16)	1 752,82	2	0,0044	2,5	215	229
18220-18222_ OuelletteM_20131010	18220_large	18220_large	Ingel18220_MGFPeaklist (F052591)	hypothetical protein, conserved	LinJ.26.1960	hypothetical protein, conserved	100,0 %	0,573%	89 003,5	14	14	39	Locus:1.1.1.4807.12 File:"Ingel18220.wiff"	IVALCAGKDVEGAPSK	R	K	99,7 %	65,3	30,1	57,0	Carbamidomethyl (+57)	1 613,84	3	-0,0087	-5,4	233	248
18220-18222_ OuelletteM_20131010	18220_large	18220_large	Ingel18220_MGFPeaklist (F052591)	hypothetical protein, conserved	LinJ.26.1960	hypothetical protein, conserved	100,0 %	0,573%	89 003,5	14	14	39	Locus:1.1.1.4809.14 File:"Ingel18220.wiff"	IVALCAGKDVEGAPSK	R	K	99,7 %	71,4	30,1	67,0	Carbamidomethyl (+57)	1 613,84	3	-0,0087	-5,4	233	248
18220-18222_ OuelletteM_20131010	18220_large	18220_large	Ingel18220_MGFPeaklist (F052591)	hypothetical protein, conserved	LinJ.26.1960	hypothetical protein, conserved	100,0 %	0,573%	89 003,5	14	14	39	Locus:1.1.1.4982.5 File:"Ingel18220.wiff"	LNPTQVELLR	R	D	99,7 %	43,9	27,7	37,7		1 181,67	2	-0,0025	-2,1	404	413
18220-18222_ OuelletteM_20131010	18220_large	18220_large	Ingel18220_MGFPeaklist (F052591)	hypothetical protein, conserved	LinJ.26.1960	hypothetical protein, conserved	100,0 %	0,573%	89 003,5	14	14	39	Locus:1.1.1.4976.6 File:"Ingel18220.wiff"	LNPTQVELLR	R	D	99,7 %	52,0	27,7	44,6		1 181,67	2	-0,0025	-2,1	404	413
18220-18222_ OuelletteM_20131010	18220_large	18220_large	Ingel18220_MGFPeaklist (F052591)	hypothetical protein, conserved	LinJ.26.1960	hypothetical protein, conserved	100,0 %	0,573%	89 003,5	14	14	39	Locus:1.1.1.4984.11 File:"Ingel18220.wiff"	LNPTQVELLR	R	D	99,7 %	58,8	27,7	55,2		1 181,67	2	-0,0025	-2,1	404	413
18220-18222_ OuelletteM_20131010	18220_large	18220_large	Ingel18220_MGFPeaklist (F052591)	hypothetical protein, conserved	LinJ.26.1960	hypothetical protein, conserved	100,0 %	0,573%	89 003,5	14	14	39	Locus:1.1.1.4977.9 File:"Ingel18220.wiff"	LNPTQVELLR	R	D	99,7 %	62,3	27,7	55,9		1 181,67	2	-0,0025	-2,1	404	413
18220-18222_ OuelletteM_20131010	18220_large	18220_large	Ingel18220_MGFPeaklist (F052591)	hypothetical protein, conserved	LinJ.26.1960	hypothetical protein, conserved	100,0 %	0,573%	89 003,5	14	14	39	Locus:1.1.1.4985.13 File:"Ingel18220.wiff"	LNPTQVELLR	R	D	99,7 %	84,3	27,7	74,5		1 181,67	2	-0,0025	-2,1	404	413
18220-18222_ OuelletteM_20131010	18220_large	18220_large	Ingel18220_MGFPeaklist (F052591)	hypothetical protein, conserved	LinJ.26.1960	hypothetical protein, conserved	100,0 %	0,573%	89 003,5	14	14	39	Locus:1.1.1.4815.18 File:"Ingel18220.wiff"	SPSCPLVVAAK	R	S	99,7 %	44,9	30,1	41,9	Carbamidomethyl (+57)	1 127,61	2	0,0041	3,6	259	269
18220-18222_ OuelletteM_20131010	18220_large	18220_large	Ingel18220_MGFPeaklist (F052591)	hypothetical protein, conserved	LinJ.26.1960	hypothetical protein, conserved	100,0 %	0,573%	89 003,5	14	14	39	Locus:1.1.1.4814.19 File:"Ingel18220.wiff"	SPSCPLVVAAK	R	S	99,7 %	54,8	30,1	54,8	Carbamidomethyl (+57)	1 127,61	2	0,0041	3,6	259	269
18220-18222_ OuelletteM_20131010	18220_large	18220_large	Ingel18220_MGFPeaklist (F052591)	hypothetical protein, conserved	LinJ.26.1960	hypothetical protein, conserved	100,0 %	0,573%	89 003,5	14	14	39	Locus:1.1.1.4780.5 File:"Ingel18220.wiff"	SRSPSCPLVVAAK	R	S	99,7 %	41,0	29,9	34,5	Carbamidomethyl (+57)	1 370,73	3	-0,00036	-0,26	257	269
18220-18222_ OuelletteM_20131010	18220_large	18220_large	Ingel18220_MGFPeaklist (F052591)	hypothetical protein, conserved	LinJ.26.1960	hypothetical protein, conserved	100,0 %	0,573%	89 003,5	14	14	39	Locus:1.1.1.4781.8 File:"Ingel18220.wiff"	SRSPSCPLVVAAK	R	S	99,7 %	52,6	29,9	46,5	Carbamidomethyl (+57)	1 370,73	3	-0,00036	-0,26	257	269
18220-18222_ OuelletteM_20131010	18220_large	18220_large	Ingel18220_MGFPeaklist (F052591)	hypothetical protein, conserved	LinJ.26.1960	hypothetical protein, conserved	100,0 %	0,573%	89 003,5	14	14	39	Locus:1.1.1.4797.18 File:"Ingel18220.wiff"	SSNSSNVAILDK	K	S	99,7 %	88,7	30,3	67,8		1 233,62	2	0,0018	1,4	270	281
18220-18222_ OuelletteM_20131010	18220_large	18220_large	Ingel18220_MGFPeaklist (F052591)	hypothetical protein, conserved	LinJ.26.1960	hypothetical protein, conserved	100,0 %	0,573%	89 003,5	14	14	39	Locus:1.1.1.4796.17 File:"Ingel18220.wiff"	SSNSSNVAILDK	K	S	99,7 %	89,3	30,3	71,4		1 233,62	2	0,0018	1,4	270	281
18220-18222_ OuelletteM_20131010	18220_large	18220_large	Ingel18220_MGFPeaklist (F052591)	hypothetical protein, conserved	LinJ.26.1960	hypothetical protein, conserved	100,0 %	0,573%	89 003,5	14	14	39	Locus:1.1.1.5019.2 File:"Ingel18220.wiff"	TDLHVGDFVGFQR	R	I	98,7 %	26,1	30,4	21,6		1 489,73	3	0,0013	0,87	32	44
18220-18222_ OuelletteM_20131010	18220_large	18220_large	Ingel18220_MGFPeaklist (F052591)	hypothetical protein, conserved	LinJ.26.1960	hypothetical protein, conserved	100,0 %	0,573%	89 003,5	14	14	39	Locus:1.1.1.5018.3 File:"Ingel18220.wiff"	TDLHVGDFVGFQR	R	I	99,0 %	29,7	30,4	26,7		1 489,73	3	0,0013	0,87	32	44
18220-18222_ OuelletteM_20131010	18220_large	18220_large	Ingel18220_MGFPeaklist (F052591)	hypothetical protein, conserved	LinJ.26.1960	hypothetical protein, conserved	100,0 %	0,573%	89 003,5	14	14	39	Locus:1.1.1.4928.21 File:"Ingel18220.wiff"	VAHFDAVNETTVTQDPISEQMVR	K	Q	99,7 %	72,6	29,1	69,1	Oxidation (+16)	2 602,24	3	0,0095	3,6	69	91
18220-18222_ OuelletteM_20131010	18220_large	18220_large	Ingel18220_MGFPeaklist (F052591)	hypothetical protein, conserved	LinJ.26.1960	hypothetical protein, conserved	100,0 %	0,573%	89 003,5	14	14	39	Locus:1.1.1.4927.20 File:"Ingel18220.wiff"	VAHFDAVNETTVTQDPISEQMVR	K	Q	99,7 %	81,4	29,1	79,4	Oxidation (+16)	2 602,24	3	0,0095	3,6	69	91
18220-18222_ OuelletteM_20131010	18220_large	18220_large	Ingel18220_MGFPeaklist (F052591)	hypothetical protein, conserved	LinJ.26.1960	hypothetical protein, conserved	100,0 %	0,573%	89 003,5	14	14	39	Locus:1.1.1.5052.4 File:"Ingel18220.wiff"	VIALPTTLTVK	K	V	96,3 %	25,6	25,2	12,1		1 154,73	2	-0,000022	-0,019	58	68
18220-18222_ OuelletteM_20131010	18220_large	18220_large	Ingel18220_MGFPeaklist (F052591)	hypothetical protein, conserved	LinJ.26.1960	hypothetical protein, conserved	100,0 %	0,573%	89 003,5	14	14	39	Locus:1.1.1.5045.4 File:"Ingel18220.wiff"	VIALPTTLTVK	K	V	99,7 %	56,9	25,2	35,5		1 154,73	2	-0,000022	-0,019	58	68
18220-18222_ OuelletteM_20131010	18220_large	18220_large	Ingel18220_MGFPeaklist (F052591)	hypothetical protein, conserved	LinJ.26.1960	hypothetical protein, conserved	100,0 %	0,573%	89 003,5	14	14	39	Locus:1.1.1.5044.4 File:"Ingel18220.wiff"	VIALPTTLTVK	K	V	99,7 %	57,7	25,2	39,1		1 154,73	2	-0,000022	-0,019	58	68
18220-18222_ OuelletteM_20131010	18221_medium	18221_medium	Ingel18221_MGFPeaklist (F052589)	hypothetical protein, conserved	LinJ.26.1960	hypothetical protein, conserved	100,0 %	0,785%	89 003,5	28	35	77	Locus:1.1.1.4903.16 File:"Ingel18221.wiff"	AWINAQLSCSEASR	R	E	99,7 %	80,0	29,5	69,7	Carbamidomethyl (+57)	1 591,74	2	-0,0012	-0,75	285	298
18220-18222_ OuelletteM_20131010	18221_medium	18221_medium	Ingel18221_MGFPeaklist (F052589)	hypothetical protein, conserved	LinJ.26.1960	hypothetical protein, conserved	100,0 %	0,785%	89 003,5	28	35	77	Locus:1.1.1.4904.19 File:"Ingel18221.wiff"	AWINAQLSCSEASR	R	E	99,7 %	93,5	29,5	87,7	Carbamidomethyl (+57)	1 591,74	2	-0,0012	-0,75	285	298
18220-18222_ OuelletteM_20131010	18221_medium	18221_medium	Ingel18221_MGFPeaklist (F052589)	hypothetical protein, conserved	LinJ.26.1960	hypothetical protein, conserved	100,0 %	0,785%	89 003,5	28	35	77	Locus:1.1.1.4671.6 File:"Ingel18221.wiff"	DAVVSANVR	R	H	99,7 %	39,1	31,3	19,2		929,49	2	0,0011	1,2	414	422
18220-18222_ OuelletteM_20131010	18221_medium	18221_medium	Ingel18221_MGFPeaklist (F052589)	hypothetical protein, conserved	LinJ.26.1960	hypothetical protein, conserved	100,0 %	0,785%	89 003,5	28	35	77	Locus:1.1.1.4680.6 File:"Ingel18221.wiff"	DAVVSANVR	R	H	99,7 %	41,5	31,3	19,7		929,49	2	0,0011	1,2	414	422
18220-18222_ OuelletteM_20131010	18221_medium	18221_medium	Ingel18221_MGFPeaklist (F052589)	hypothetical protein, conserved	LinJ.26.1960	hypothetical protein, conserved	100,0 %	0,785%	89 003,5	28	35	77	Locus:1.1.1.4672.8 File:"Ingel18221.wiff"	DAVVSANVR	R	H	99,7 %	50,4	31,3	31,1		929,49	2	0,0011	1,2	414	422
18220-18222_ OuelletteM_20131010	18221_medium	18221_medium	Ingel18221_MGFPeaklist (F052589)	hypothetical protein, conserved	LinJ.26.1960	hypothetical protein, conserved	100,0 %	0,785%	89 003,5	28	35	77	Locus:1.1.1.4679.8 File:"Ingel18221.wiff"	DAVVSANVR	R	H	99,7 %	55,2	31,3	26,8		929,49	2	0,0011	1,2	414	422
18220-18222_ OuelletteM_20131010	18221_medium	18221_medium	Ingel18221_MGFPeaklist (F052589)	hypothetical protein, conserved	LinJ.26.1960	hypothetical protein, conserved	100,0 %	0,785%	89 003,5	28	35	77	Locus:1.1.1.4918.7 File:"Ingel18221.wiff"	DAVVSANVRHDAEEMEELLAR	R	K	98,8 %	34,0	29,3	30,8	Oxidation (+16)	2 369,11	4	-0,015	-6,5	414	434
18220-18222_ OuelletteM_20131010	18221_medium	18221_medium	Ingel18221_MGFPeaklist (F052589)	hypothetical protein, conserved	LinJ.26.1960	hypothetical protein, conserved	100,0 %	0,785%	89 003,5	28	35	77	Locus:1.1.1.4921.6 File:"Ingel18221.wiff"	DAVVSANVRHDAEEMEELLAR	R	K	99,7 %	49,3	29,3	41,8	Oxidation (+16)	2 369,11	4	-0,015	-6,5	414	434
18220-18222_ OuelletteM_20131010	18221_medium	18221_medium	Ingel18221_MGFPeaklist (F052589)	hypothetical protein, conserved	LinJ.26.1960	hypothetical protein, conserved	100,0 %	0,785%	89 003,5	28	35	77	Locus:1.1.1.4701.6 File:"Ingel18221.wiff"	EALRENLAQESAK	R	E	98,7 %	29,5	30,3	24,8		1 457,74	3	-0,0075	-5,1	107	119
18220-18222_ OuelletteM_20131010	18221_medium	18221_medium	Ingel18221_MGFPeaklist (F052589)	hypothetical protein, conserved	LinJ.26.1960	hypothetical protein, conserved	100,0 %	0,785%	89 003,5	28	35	77	Locus:1.1.1.4699.11 File:"Ingel18221.wiff"	EALRENLAQESAK	R	E	99,7 %	75,5	30,2	61,5		1 457,75	2	0,0060	4,1	107	119
18220-18222_ OuelletteM_20131010	18221_medium	18221_medium	Ingel18221_MGFPeaklist (F052589)	hypothetical protein, conserved	LinJ.26.1960	hypothetical protein, conserved	100,0 %	0,785%	89 003,5	28	35	77	Locus:1.1.1.4688.3 File:"Ingel18221.wiff"	EALRENLAQESAKEK	R	A	99,1 %	26,1	29,9	26,1		1 714,88	4	-0,0058	-3,4	107	121
18220-18222_ OuelletteM_20131010	18221_medium	18221_medium	Ingel18221_MGFPeaklist (F052589)	hypothetical protein, conserved	LinJ.26.1960	hypothetical protein, conserved	100,0 %	0,785%	89 003,5	28	35	77	Locus:1.1.1.4687.4 File:"Ingel18221.wiff"	EALRENLAQESAKEK	R	A	99,2 %	27,4	29,9	26,7		1 714,88	4	-0,0058	-3,4	107	121
18220-18222_ OuelletteM_20131010	18221_medium	18221_medium	Ingel18221_MGFPeaklist (F052589)	hypothetical protein, conserved	LinJ.26.1960	hypothetical protein, conserved	100,0 %	0,785%	89 003,5	28	35	77	Locus:1.1.1.4946.6 File:"Ingel18221.wiff"	EAVIHNFGHIAEEDAEGYVR	R	L	99,7 %	39,5	29,2	38,8		2 255,06	4	0,0033	1,5	384	403
18220-18222_ OuelletteM_20131010	18221_medium	18221_medium	Ingel18221_MGFPeaklist (F052589)	hypothetical protein, conserved	LinJ.26.1960	hypothetical protein, conserved	100,0 %	0,785%	89 003,5	28	35	77	Locus:1.1.1.4947.7 File:"Ingel18221.wiff"	EAVIHNFGHIAEEDAEGYVR	R	L	99,7 %	60,3	29,2	60,3		2 255,06	4	0,0033	1,5	384	403
18220-18222_ OuelletteM_20131010	18221_medium	18221_medium	Ingel18221_MGFPeaklist (F052589)	hypothetical protein, conserved	LinJ.26.1960	hypothetical protein, conserved	100,0 %	0,785%	89 003,5	28	35	77	Locus:1.1.1.4951.15 File:"Ingel18221.wiff"	EAVIHNFGHIAEEDAEGYVR	R	L	99,7 %	64,3	29,1	64,3		2 255,06	3	0,00090	0,40	384	403
18220-18222_ OuelletteM_20131010	18221_medium	18221_medium	Ingel18221_MGFPeaklist (F052589)	hypothetical protein, conserved	LinJ.26.1960	hypothetical protein, conserved	100,0 %	0,785%	89 003,5	28	35	77	Locus:1.1.1.4949.7 File:"Ingel18221.wiff"	EITLAIKRPEFCYTR	R	L	98,6 %	35,1	28,8	32,3	Carbamidomethyl (+57)	1 896,01	3	0,016	8,5	499	513
18220-18222_ OuelletteM_20131010	18221_medium	18221_medium	Ingel18221_MGFPeaklist (F052589)	hypothetical protein, conserved	LinJ.26.1960	hypothetical protein, conserved	100,0 %	0,785%	89 003,5	28	35	77	Locus:1.1.1.4950.9 File:"Ingel18221.wiff"	EITLAIKRPEFCYTR	R	L	99,7 %	45,0	28,8	38,8	Carbamidomethyl (+57)	1 896,01	3	0,016	8,5	499	513
18220-18222_ OuelletteM_20131010	18221_medium	18221_medium	Ingel18221_MGFPeaklist (F052589)	hypothetical protein, conserved	LinJ.26.1960	hypothetical protein, conserved	100,0 %	0,785%	89 003,5	28	35	77	Locus:1.1.1.4950.3 File:"Ingel18221.wiff"	EITLAIKRPEFCYTR	R	L	99,7 %	50,0	29,1	44,6	Carbamidomethyl (+57)	1 896,00	4	0,0040	2,1	499	513
18220-18222_ OuelletteM_20131010	18221_medium	18221_medium	Ingel18221_MGFPeaklist (F052589)	hypothetical protein, conserved	LinJ.26.1960	hypothetical protein, conserved	100,0 %	0,785%	89 003,5	28	35	77	Locus:1.1.1.4993.6 File:"Ingel18221.wiff"	EVPVKEWSLLR	R	K	99,0 %	37,5	29,0	22,0		1 354,75	2	-0,0099	-7,3	161	171
18220-18222_ OuelletteM_20131010	18221_medium	18221_medium	Ingel18221_MGFPeaklist (F052589)	hypothetical protein, conserved	LinJ.26.1960	hypothetical protein, conserved	100,0 %	0,785%	89 003,5	28	35	77	Locus:1.1.1.4990.9 File:"Ingel18221.wiff"	EVPVKEWSLLR	R	K	99,3 %	38,0	29,0	31,5		1 354,75	2	-0,0099	-7,3	161	171
18220-18222_ OuelletteM_20131010	18221_medium	18221_medium	Ingel18221_MGFPeaklist (F052589)	hypothetical protein, conserved	LinJ.26.1960	hypothetical protein, conserved	100,0 %	0,785%	89 003,5	28	35	77	Locus:1.1.1.4989.2 File:"Ingel18221.wiff"	EVPVKEWSLLR	R	K	99,7 %	66,5	28,6	55,3		1 354,76	3	-0,00020	-0,15	161	171
18220-18222_ OuelletteM_20131010	18221_medium	18221_medium	Ingel18221_MGFPeaklist (F052589)	hypothetical protein, conserved	LinJ.26.1960	hypothetical protein, conserved	100,0 %	0,785%	89 003,5	28	35	77	Locus:1.1.1.4948.2 File:"Ingel18221.wiff"	FVQEIILR	R	E	99,0 %	41,0	29,1	32,8		1 016,60	2	-0,0013	-1,3	376	383
18220-18222_ OuelletteM_20131010	18221_medium	18221_medium	Ingel18221_MGFPeaklist (F052589)	hypothetical protein, conserved	LinJ.26.1960	hypothetical protein, conserved	100,0 %	0,785%	89 003,5	28	35	77	Locus:1.1.1.4957.3 File:"Ingel18221.wiff"	FVQEIILR	R	E	99,0 %	51,4	29,1	44,2		1 016,60	2	-0,0013	-1,3	376	383
18220-18222_ OuelletteM_20131010	18221_medium	18221_medium	Ingel18221_MGFPeaklist (F052589)	hypothetical protein, conserved	LinJ.26.1960	hypothetical protein, conserved	100,0 %	0,785%	89 003,5	28	35	77	Locus:1.1.1.4949.2 File:"Ingel18221.wiff"	FVQEIILR	R	E	99,0 %	53,0	29,1	45,4		1 016,60	2	-0,0013	-1,3	376	383
18220-18222_ OuelletteM_20131010	18221_medium	18221_medium	Ingel18221_MGFPeaklist (F052589)	hypothetical protein, conserved	LinJ.26.1960	hypothetical protein, conserved	100,0 %	0,785%	89 003,5	28	35	77	Locus:1.1.1.4956.3 File:"Ingel18221.wiff"	FVQEIILR	R	E	99,0 %	58,6	29,1	49,9		1 016,60	2	-0,0013	-1,3	376	383
18220-18222_ OuelletteM_20131010	18221_medium	18221_medium	Ingel18221_MGFPeaklist (F052589)	hypothetical protein, conserved	LinJ.26.1960	hypothetical protein, conserved	100,0 %	0,785%	89 003,5	28	35	77	Locus:1.1.1.4759.14 File:"Ingel18221.wiff"	IADLYACGR	R	G	99,7 %	36,1	28,9	29,0	Carbamidomethyl (+57)	1 037,50	2	0,00071	0,69	487	495
18220-18222_ OuelletteM_20131010	18221_medium	18221_medium	Ingel18221_MGFPeaklist (F052589)	hypothetical protein, conserved	LinJ.26.1960	hypothetical protein, conserved	100,0 %	0,785%	89 003,5	28	35	77	Locus:1.1.1.4760.9 File:"Ingel18221.wiff"	IADLYACGR	R	G	99,7 %	50,4	28,9	46,2	Carbamidomethyl (+57)	1 037,50	2	0,00071	0,69	487	495
18220-18222_ OuelletteM_20131010	18221_medium	18221_medium	Ingel18221_MGFPeaklist (F052589)	hypothetical protein, conserved	LinJ.26.1960	hypothetical protein, conserved	100,0 %	0,785%	89 003,5	28	35	77	Locus:1.1.1.4770.10 File:"Ingel18221.wiff"	IADLYACGR	R	G	99,7 %	53,5	28,9	42,1	Carbamidomethyl (+57)	1 037,50	2	0,00071	0,69	487	495
18220-18222_ OuelletteM_20131010	18221_medium	18221_medium	Ingel18221_MGFPeaklist (F052589)	hypothetical protein, conserved	LinJ.26.1960	hypothetical protein, conserved	100,0 %	0,785%	89 003,5	28	35	77	Locus:1.1.1.4761.11 File:"Ingel18221.wiff"	IADLYACGR	R	G	99,7 %	54,0	28,9	45,8	Carbamidomethyl (+57)	1 037,50	2	0,00071	0,69	487	495
18220-18222_ OuelletteM_20131010	18221_medium	18221_medium	Ingel18221_MGFPeaklist (F052589)	hypothetical protein, conserved	LinJ.26.1960	hypothetical protein, conserved	100,0 %	0,785%	89 003,5	28	35	77	Locus:1.1.1.4768.12 File:"Ingel18221.wiff"	IADLYACGR	R	G	99,7 %	60,3	28,9	52,0	Carbamidomethyl (+57)	1 037,50	2	0,00071	0,69	487	495
18220-18222_ OuelletteM_20131010	18221_medium	18221_medium	Ingel18221_MGFPeaklist (F052589)	hypothetical protein, conserved	LinJ.26.1960	hypothetical protein, conserved	100,0 %	0,785%	89 003,5	28	35	77	Locus:1.1.1.4960.5 File:"Ingel18221.wiff"	ILSWDCTATPMSLSR	R	R	99,7 %	35,0	29,1	24,1	Carbamidomethyl (+57), Oxidation (+16)	1 752,81	3	-0,0055	-3,1	215	229
18220-18222_ OuelletteM_20131010	18221_medium	18221_medium	Ingel18221_MGFPeaklist (F052589)	hypothetical protein, conserved	LinJ.26.1960	hypothetical protein, conserved	100,0 %	0,785%	89 003,5	28	35	77	Locus:1.1.1.4958.17 File:"Ingel18221.wiff"	ILSWDCTATPMSLSR	R	R	99,7 %	37,2	29,1	37,2	Carbamidomethyl (+57), Oxidation (+16)	1 752,82	2	-0,0022	-1,3	215	229
18220-18222_ OuelletteM_20131010	18221_medium	18221_medium	Ingel18221_MGFPeaklist (F052589)	hypothetical protein, conserved	LinJ.26.1960	hypothetical protein, conserved	100,0 %	0,785%	89 003,5	28	35	77	Locus:1.1.1.4959.20 File:"Ingel18221.wiff"	ILSWDCTATPMSLSR	R	R	99,7 %	55,3	29,1	55,3	Carbamidomethyl (+57), Oxidation (+16)	1 752,82	2	-0,0022	-1,3	215	229
18220-18222_ OuelletteM_20131010	18221_medium	18221_medium	Ingel18221_MGFPeaklist (F052589)	hypothetical protein, conserved	LinJ.26.1960	hypothetical protein, conserved	100,0 %	0,785%	89 003,5	28	35	77	Locus:1.1.1.4954.19 File:"Ingel18221.wiff"	ILSWDCTATPMSLSR	R	R	99,7 %	62,8	29,1	54,5	Carbamidomethyl (+57), Oxidation (+16)	1 752,82	2	-0,0022	-1,3	215	229
18220-18222_ OuelletteM_20131010	18221_medium	18221_medium	Ingel18221_MGFPeaklist (F052589)	hypothetical protein, conserved	LinJ.26.1960	hypothetical protein, conserved	100,0 %	0,785%	89 003,5	28	35	77	Locus:1.1.1.4775.13 File:"Ingel18221.wiff"	IVALCAGKDVEGAPSK	R	K	99,7 %	58,4	30,1	50,5	Carbamidomethyl (+57)	1 613,84	3	-0,0057	-3,5	233	248
18220-18222_ OuelletteM_20131010	18221_medium	18221_medium	Ingel18221_MGFPeaklist (F052589)	hypothetical protein, conserved	LinJ.26.1960	hypothetical protein, conserved	100,0 %	0,785%	89 003,5	28	35	77	Locus:1.1.1.4894.5 File:"Ingel18221.wiff"	KSCLPSAEIIGVMR	R	S	99,5 %	28,1	30,1	18,8	Carbamidomethyl (+57), Oxidation (+16)	1 575,81	3	0,00042	0,27	172	185
18220-18222_ OuelletteM_20131010	18221_medium	18221_medium	Ingel18221_MGFPeaklist (F052589)	hypothetical protein, conserved	LinJ.26.1960	hypothetical protein, conserved	100,0 %	0,785%	89 003,5	28	35	77	Locus:1.1.1.4665.2 File:"Ingel18221.wiff"	LLAARDQTVTR	R	Q	99,7 %	43,8	29,9	27,9		1 242,70	3	-0,0052	-4,2	127	137
18220-18222_ OuelletteM_20131010	18221_medium	18221_medium	Ingel18221_MGFPeaklist (F052589)	hypothetical protein, conserved	LinJ.26.1960	hypothetical protein, conserved	100,0 %	0,785%	89 003,5	28	35	77	Locus:1.1.1.4953.4 File:"Ingel18221.wiff"	LNPTQVELLR	R	D	99,7 %	32,4	27,5	28,1		1 181,68	2	0,0013	1,1	404	413
18220-18222_ OuelletteM_20131010	18221_medium	18221_medium	Ingel18221_MGFPeaklist (F052589)	hypothetical protein, conserved	LinJ.26.1960	hypothetical protein, conserved	100,0 %	0,785%	89 003,5	28	35	77	Locus:1.1.1.4950.6 File:"Ingel18221.wiff"	LNPTQVELLR	R	D	99,7 %	32,8	27,5	27,7		1 181,68	2	0,0013	1,1	404	413
18220-18222_ OuelletteM_20131010	18221_medium	18221_medium	Ingel18221_MGFPeaklist (F052589)	hypothetical protein, conserved	LinJ.26.1960	hypothetical protein, conserved	100,0 %	0,785%	89 003,5	28	35	77	Locus:1.1.1.4952.5 File:"Ingel18221.wiff"	LNPTQVELLR	R	D	99,7 %	52,8	27,5	51,3		1 181,68	2	0,0013	1,1	404	413
18220-18222_ OuelletteM_20131010	18221_medium	18221_medium	Ingel18221_MGFPeaklist (F052589)	hypothetical protein, conserved	LinJ.26.1960	hypothetical protein, conserved	100,0 %	0,785%	89 003,5	28	35	77	Locus:1.1.1.4945.7 File:"Ingel18221.wiff"	LNPTQVELLR	R	D	99,7 %	61,0	27,5	57,3		1 181,68	2	0,0013	1,1	404	413
18220-18222_ OuelletteM_20131010	18221_medium	18221_medium	Ingel18221_MGFPeaklist (F052589)	hypothetical protein, conserved	LinJ.26.1960	hypothetical protein, conserved	100,0 %	0,785%	89 003,5	28	35	77	Locus:1.1.1.4944.7 File:"Ingel18221.wiff"	LNPTQVELLR	R	D	99,7 %	81,5	27,5	72,1		1 181,68	2	0,0013	1,1	404	413
18220-18222_ OuelletteM_20131010	18221_medium	18221_medium	Ingel18221_MGFPeaklist (F052589)	hypothetical protein, conserved	LinJ.26.1960	hypothetical protein, conserved	100,0 %	0,785%	89 003,5	28	35	77	Locus:1.1.1.5019.8 File:"Ingel18221.wiff"	MSGDWETILSDPER	R	Y	99,7 %	43,3	28,9	43,3	Oxidation (+16)	1 650,73	2	0,014	8,4	518	531
18220-18222_ OuelletteM_20131010	18221_medium	18221_medium	Ingel18221_MGFPeaklist (F052589)	hypothetical protein, conserved	LinJ.26.1960	hypothetical protein, conserved	100,0 %	0,785%	89 003,5	28	35	77	Locus:1.1.1.5015.8 File:"Ingel18221.wiff"	MSGDWETILSDPER	R	Y	99,7 %	93,1	28,9	81,9	Oxidation (+16)	1 650,73	2	0,014	8,4	518	531
18220-18222_ OuelletteM_20131010	18221_medium	18221_medium	Ingel18221_MGFPeaklist (F052589)	hypothetical protein, conserved	LinJ.26.1960	hypothetical protein, conserved	100,0 %	0,785%	89 003,5	28	35	77	Locus:1.1.1.5107.13 File:"Ingel18221.wiff"	NAILGIDDAPKPIMPLDAYPTDTVFYKR	K	S	99,7 %	37,3	27,8	37,0	Oxidation (+16)	3 149,61	4	-0,00039	-0,12	340	367
18220-18222_ OuelletteM_20131010	18221_medium	18221_medium	Ingel18221_MGFPeaklist (F052589)	hypothetical protein, conserved	LinJ.26.1960	hypothetical protein, conserved	100,0 %	0,785%	89 003,5	28	35	77	Locus:1.1.1.5109.14 File:"Ingel18221.wiff"	NAILGIDDAPKPIMPLDAYPTDTVFYKR	K	S	99,7 %	50,5	27,8	50,5	Oxidation (+16)	3 149,61	4	-0,00039	-0,12	340	367
18220-18222_ OuelletteM_20131010	18221_medium	18221_medium	Ingel18221_MGFPeaklist (F052589)	hypothetical protein, conserved	LinJ.26.1960	hypothetical protein, conserved	100,0 %	0,785%	89 003,5	28	35	77	Locus:1.1.1.5108.13 File:"Ingel18221.wiff"	NAILGIDDAPKPIMPLDAYPTDTVFYKR	K	S	99,7 %	58,7	27,8	58,7	Oxidation (+16)	3 149,61	4	-0,00039	-0,12	340	367
18220-18222_ OuelletteM_20131010	18221_medium	18221_medium	Ingel18221_MGFPeaklist (F052589)	hypothetical protein, conserved	LinJ.26.1960	hypothetical protein, conserved	100,0 %	0,785%	89 003,5	28	35	77	Locus:1.1.1.4877.12 File:"Ingel18221.wiff"	QMATGDKVTVSLENLDNARR	R	G	97,7 %	32,1	29,6	32,1	Oxidation (+16)	2 233,14	3	0,024	11	138	157
18220-18222_ OuelletteM_20131010	18221_medium	18221_medium	Ingel18221_MGFPeaklist (F052589)	hypothetical protein, conserved	LinJ.26.1960	hypothetical protein, conserved	100,0 %	0,785%	89 003,5	28	35	77	Locus:1.1.1.4875.3 File:"Ingel18221.wiff"	QMATGDKVTVSLENLDNARR	R	G	98,8 %	24,6	30,0	17,2	Oxidation (+16)	2 233,11	4	-0,0062	-2,8	138	157
18220-18222_ OuelletteM_20131010	18221_medium	18221_medium	Ingel18221_MGFPeaklist (F052589)	hypothetical protein, conserved	LinJ.26.1960	hypothetical protein, conserved	100,0 %	0,785%	89 003,5	28	35	77	Locus:1.1.1.4876.2 File:"Ingel18221.wiff"	QMATGDKVTVSLENLDNARR	R	G	99,7 %	49,9	30,0	49,9	Oxidation (+16)	2 233,11	4	-0,0062	-2,8	138	157
18220-18222_ OuelletteM_20131010	18221_medium	18221_medium	Ingel18221_MGFPeaklist (F052589)	hypothetical protein, conserved	LinJ.26.1960	hypothetical protein, conserved	100,0 %	0,785%	89 003,5	28	35	77	Locus:1.1.1.4927.17 File:"Ingel18221.wiff"	SCLPSAEIIGVMR	K	S	99,7 %	55,4	30,5	50,3	Carbamidomethyl (+57), Oxidation (+16)	1 447,72	2	0,0044	3,0	173	185
18220-18222_ OuelletteM_20131010	18221_medium	18221_medium	Ingel18221_MGFPeaklist (F052589)	hypothetical protein, conserved	LinJ.26.1960	hypothetical protein, conserved	100,0 %	0,785%	89 003,5	28	35	77	Locus:1.1.1.4928.16 File:"Ingel18221.wiff"	SCLPSAEIIGVMR	K	S	99,7 %	59,8	30,5	51,9	Carbamidomethyl (+57), Oxidation (+16)	1 447,72	2	0,0044	3,0	173	185
18220-18222_ OuelletteM_20131010	18221_medium	18221_medium	Ingel18221_MGFPeaklist (F052589)	hypothetical protein, conserved	LinJ.26.1960	hypothetical protein, conserved	100,0 %	0,785%	89 003,5	28	35	77	Locus:1.1.1.4779.17 File:"Ingel18221.wiff"	SPSCPLVVAAK	R	S	99,7 %	52,1	30,2	45,6	Carbamidomethyl (+57)	1 127,59	2	-0,0065	-5,7	259	269
18220-18222_ OuelletteM_20131010	18221_medium	18221_medium	Ingel18221_MGFPeaklist (F052589)	hypothetical protein, conserved	LinJ.26.1960	hypothetical protein, conserved	100,0 %	0,785%	89 003,5	28	35	77	Locus:1.1.1.4780.12 File:"Ingel18221.wiff"	SPSCPLVVAAK	R	S	99,7 %	52,3	30,2	48,2	Carbamidomethyl (+57)	1 127,59	2	-0,0065	-5,7	259	269
18220-18222_ OuelletteM_20131010	18221_medium	18221_medium	Ingel18221_MGFPeaklist (F052589)	hypothetical protein, conserved	LinJ.26.1960	hypothetical protein, conserved	100,0 %	0,785%	89 003,5	28	35	77	Locus:1.1.1.4749.7 File:"Ingel18221.wiff"	SRSPSCPLVVAAK	R	S	99,7 %	35,4	29,9	32,0	Carbamidomethyl (+57)	1 370,74	3	0,0023	1,7	257	269
18220-18222_ OuelletteM_20131010	18221_medium	18221_medium	Ingel18221_MGFPeaklist (F052589)	hypothetical protein, conserved	LinJ.26.1960	hypothetical protein, conserved	100,0 %	0,785%	89 003,5	28	35	77	Locus:1.1.1.4750.6 File:"Ingel18221.wiff"	SRSPSCPLVVAAK	R	S	99,7 %	45,8	29,9	37,1	Carbamidomethyl (+57)	1 370,74	3	0,0023	1,7	257	269
18220-18222_ OuelletteM_20131010	18221_medium	18221_medium	Ingel18221_MGFPeaklist (F052589)	hypothetical protein, conserved	LinJ.26.1960	hypothetical protein, conserved	100,0 %	0,785%	89 003,5	28	35	77	Locus:1.1.1.4772.14 File:"Ingel18221.wiff"	SSNSSNVAILDK	K	S	99,7 %	71,1	30,3	61,7		1 233,62	2	0,00058	0,47	270	281
18220-18222_ OuelletteM_20131010	18221_medium	18221_medium	Ingel18221_MGFPeaklist (F052589)	hypothetical protein, conserved	LinJ.26.1960	hypothetical protein, conserved	100,0 %	0,785%	89 003,5	28	35	77	Locus:1.1.1.4763.15 File:"Ingel18221.wiff"	SSNSSNVAILDK	K	S	99,7 %	85,5	30,3	74,8		1 233,62	2	0,00058	0,47	270	281
18220-18222_ OuelletteM_20131010	18221_medium	18221_medium	Ingel18221_MGFPeaklist (F052589)	hypothetical protein, conserved	LinJ.26.1960	hypothetical protein, conserved	100,0 %	0,785%	89 003,5	28	35	77	Locus:1.1.1.4764.17 File:"Ingel18221.wiff"	SSNSSNVAILDK	K	S	99,7 %	88,8	30,3	71,8		1 233,62	2	0,00058	0,47	270	281
18220-18222_ OuelletteM_20131010	18221_medium	18221_medium	Ingel18221_MGFPeaklist (F052589)	hypothetical protein, conserved	LinJ.26.1960	hypothetical protein, conserved	100,0 %	0,785%	89 003,5	28	35	77	Locus:1.1.1.4771.16 File:"Ingel18221.wiff"	SSNSSNVAILDK	K	S	99,7 %	89,0	30,3	72,6		1 233,62	2	0,00058	0,47	270	281
18220-18222_ OuelletteM_20131010	18221_medium	18221_medium	Ingel18221_MGFPeaklist (F052589)	hypothetical protein, conserved	LinJ.26.1960	hypothetical protein, conserved	100,0 %	0,785%	89 003,5	28	35	77	Locus:1.1.1.4791.9 File:"Ingel18221.wiff"	SSNSSNVAILDKSVR	K	A	99,7 %	49,0	30,0	48,5		1 575,82	3	-0,0043	-2,7	270	284
18220-18222_ OuelletteM_20131010	18221_medium	18221_medium	Ingel18221_MGFPeaklist (F052589)	hypothetical protein, conserved	LinJ.26.1960	hypothetical protein, conserved	100,0 %	0,785%	89 003,5	28	35	77	Locus:1.1.1.4792.6 File:"Ingel18221.wiff"	SSNSSNVAILDKSVR	K	A	99,7 %	63,5	29,9	55,1		1 575,83	3	0,0059	3,7	270	284
18220-18222_ OuelletteM_20131010	18221_medium	18221_medium	Ingel18221_MGFPeaklist (F052589)	hypothetical protein, conserved	LinJ.26.1960	hypothetical protein, conserved	100,0 %	0,785%	89 003,5	28	35	77	Locus:1.1.1.4793.9 File:"Ingel18221.wiff"	SSNSSNVAILDKSVR	K	A	99,7 %	67,9	29,9	60,5		1 575,83	3	0,0059	3,7	270	284
18220-18222_ OuelletteM_20131010	18221_medium	18221_medium	Ingel18221_MGFPeaklist (F052589)	hypothetical protein, conserved	LinJ.26.1960	hypothetical protein, conserved	100,0 %	0,785%	89 003,5	28	35	77	Locus:1.1.1.4795.5 File:"Ingel18221.wiff"	SSNSSNVAILDKSVR	K	A	99,7 %	68,8	30,0	63,7		1 575,82	3	-0,0043	-2,7	270	284
18220-18222_ OuelletteM_20131010	18221_medium	18221_medium	Ingel18221_MGFPeaklist (F052589)	hypothetical protein, conserved	LinJ.26.1960	hypothetical protein, conserved	100,0 %	0,785%	89 003,5	28	35	77	Locus:1.1.1.5096.4 File:"Ingel18221.wiff"	SYPDADSRFVQEIILR	R	E	99,7 %	70,6	29,8	70,6		1 907,97	3	-0,0066	-3,5	368	383
18220-18222_ OuelletteM_20131010	18221_medium	18221_medium	Ingel18221_MGFPeaklist (F052589)	hypothetical protein, conserved	LinJ.26.1960	hypothetical protein, conserved	100,0 %	0,785%	89 003,5	28	35	77	Locus:1.1.1.5097.7 File:"Ingel18221.wiff"	SYPDADSRFVQEIILR	R	E	99,7 %	90,4	29,8	86,9		1 907,97	3	-0,0066	-3,5	368	383
18220-18222_ OuelletteM_20131010	18221_medium	18221_medium	Ingel18221_MGFPeaklist (F052589)	hypothetical protein, conserved	LinJ.26.1960	hypothetical protein, conserved	100,0 %	0,785%	89 003,5	28	35	77	Locus:1.1.1.4979.3 File:"Ingel18221.wiff"	TDLHVGDFVGFQR	R	I	99,7 %	40,2	30,4	34,8		1 489,73	3	-0,0011	-0,74	32	44
18220-18222_ OuelletteM_20131010	18221_medium	18221_medium	Ingel18221_MGFPeaklist (F052589)	hypothetical protein, conserved	LinJ.26.1960	hypothetical protein, conserved	100,0 %	0,785%	89 003,5	28	35	77	Locus:1.1.1.4980.5 File:"Ingel18221.wiff"	TDLHVGDFVGFQR	R	I	99,7 %	41,3	30,4	40,8		1 489,73	3	-0,0011	-0,74	32	44
18220-18222_ OuelletteM_20131010	18221_medium	18221_medium	Ingel18221_MGFPeaklist (F052589)	hypothetical protein, conserved	LinJ.26.1960	hypothetical protein, conserved	100,0 %	0,785%	89 003,5	28	35	77	Locus:1.1.1.4902.21 File:"Ingel18221.wiff"	VAHFDAVNETTVTQDPISEQMVR	K	Q	99,7 %	44,2	28,9	43,9	Oxidation (+16)	2 602,23	3	-0,0019	-0,73	69	91
18220-18222_ OuelletteM_20131010	18221_medium	18221_medium	Ingel18221_MGFPeaklist (F052589)	hypothetical protein, conserved	LinJ.26.1960	hypothetical protein, conserved	100,0 %	0,785%	89 003,5	28	35	77	Locus:1.1.1.4894.20 File:"Ingel18221.wiff"	VAHFDAVNETTVTQDPISEQMVR	K	Q	99,7 %	51,6	28,9	51,6	Oxidation (+16)	2 602,23	3	-0,0019	-0,73	69	91
18220-18222_ OuelletteM_20131010	18221_medium	18221_medium	Ingel18221_MGFPeaklist (F052589)	hypothetical protein, conserved	LinJ.26.1960	hypothetical protein, conserved	100,0 %	0,785%	89 003,5	28	35	77	Locus:1.1.1.4898.11 File:"Ingel18221.wiff"	VAHFDAVNETTVTQDPISEQMVR	K	Q	99,7 %	54,3	29,0	54,1	Oxidation (+16)	2 602,23	4	0,00021	0,081	69	91
18220-18222_ OuelletteM_20131010	18221_medium	18221_medium	Ingel18221_MGFPeaklist (F052589)	hypothetical protein, conserved	LinJ.26.1960	hypothetical protein, conserved	100,0 %	0,785%	89 003,5	28	35	77	Locus:1.1.1.4895.21 File:"Ingel18221.wiff"	VAHFDAVNETTVTQDPISEQMVR	K	Q	99,7 %	74,9	28,9	72,7	Oxidation (+16)	2 602,23	3	-0,0019	-0,73	69	91
18220-18222_ OuelletteM_20131010	18221_medium	18221_medium	Ingel18221_MGFPeaklist (F052589)	hypothetical protein, conserved	LinJ.26.1960	hypothetical protein, conserved	100,0 %	0,785%	89 003,5	28	35	77	Locus:1.1.1.4894.19 File:"Ingel18221.wiff"	VAHFDAVNETTVTQDPISEQMVR	K	Q	99,7 %	78,4	28,9	78,4	Oxidation (+16)	2 602,23	3	-0,0019	-0,73	69	91
18220-18222_ OuelletteM_20131010	18221_medium	18221_medium	Ingel18221_MGFPeaklist (F052589)	hypothetical protein, conserved	LinJ.26.1960	hypothetical protein, conserved	100,0 %	0,785%	89 003,5	28	35	77	Locus:1.1.1.5077.7 File:"Ingel18221.wiff"	VGISFIEVQMLEMK	R	N	99,7 %	41,1	30,3	39,8	Oxidation (+16), Oxidation (+16)	1 654,84	2	0,0084	5,1	326	339
18220-18222_ OuelletteM_20131010	18221_medium	18221_medium	Ingel18221_MGFPeaklist (F052589)	hypothetical protein, conserved	LinJ.26.1960	hypothetical protein, conserved	100,0 %	0,785%	89 003,5	28	35	77	Locus:1.1.1.5078.3 File:"Ingel18221.wiff"	VGISFIEVQMLEMK	R	N	99,7 %	41,9	30,3	40,8	Oxidation (+16), Oxidation (+16)	1 654,84	2	0,0084	5,1	326	339
18220-18222_ OuelletteM_20131010	18221_medium	18221_medium	Ingel18221_MGFPeaklist (F052589)	hypothetical protein, conserved	LinJ.26.1960	hypothetical protein, conserved	100,0 %	0,785%	89 003,5	28	35	77	Locus:1.1.1.5007.2 File:"Ingel18221.wiff"	VIALPTTLTVK	K	V	99,7 %	62,1	25,3	38,6		1 154,72	2	-0,0030	-2,6	58	68
18220-18222_ OuelletteM_20131010	18221_medium	18221_medium	Ingel18221_MGFPeaklist (F052589)	hypothetical protein, conserved	LinJ.26.1960	hypothetical protein, conserved	100,0 %	0,785%	89 003,5	28	35	77	Locus:1.1.1.5006.2 File:"Ingel18221.wiff"	VIALPTTLTVK	K	V	99,7 %	69,1	25,3	48,8		1 154,72	2	-0,0030	-2,6	58	68
