# Supplementary material for: Mitochondrial Proteomics of Antimony and Miltefosine Resistant Leishmania infantum
Source: Proteomes. 2015 Oct 21;3(4):328–46. doi: 10.3390/proteomes3040328 (PMC5217391; doi:10.3390/proteomes3040328)
Supplement: Supplementary File 1 [file proteomes-03-00328-s001.zip › proteomes-03-00328-supplementary/Supplementary File 2/proteins/LinJ.27.1100.xls]

Experiment name	Biological sample category	Biological sample name	MS/MS sample name	Protein group	Protein accession number	Protein name	Protein identification probability	Protein percentage of total spectra	Protein molecular weight (AMU)	Number of unique peptides	Number of unique spectra	Number of total spectra	Spectrum name	Peptide sequence	Previous amino acid	Next amino acid	Peptide identification probability	Mascot Ion score	Mascot Identity score	Mascot Delta Ion score	Modifications identified by spectrum	Actual peptide mass (AMU)	Spectrum charge	Actual minus calculated peptide mass (AMU)	Actual minus calculated peptide mass (PPM)	Peptide start index	Peptide stop index
18220-18222_ OuelletteM_20131010	18222_small	18222_small	Ingel18222_MGFPeaklist (F052590)	hypothetical protein, conserved	LinJ.27.1100	hypothetical protein, conserved	100,0 %	0,0742%	46 370,9	7	7	8	Locus:1.1.1.4810.7 File:"Ingel18222.wiff"	EINDLYDSHLVANLR	K	M	99,7 %	53,0	30,0	47,1		1 770,90	3	0,0054	3,0	321	335
18220-18222_ OuelletteM_20131010	18222_small	18222_small	Ingel18222_MGFPeaklist (F052590)	hypothetical protein, conserved	LinJ.27.1100	hypothetical protein, conserved	100,0 %	0,0742%	46 370,9	7	7	8	Locus:1.1.1.4728.21 File:"Ingel18222.wiff"	LAAILQETTDAESQR	R	A	99,7 %	57,6	30,4	31,2		1 644,81	2	-0,023	-14	188	202
18220-18222_ OuelletteM_20131010	18222_small	18222_small	Ingel18222_MGFPeaklist (F052590)	hypothetical protein, conserved	LinJ.27.1100	hypothetical protein, conserved	100,0 %	0,0742%	46 370,9	7	7	8	Locus:1.1.1.4908.18 File:"Ingel18222.wiff"	LAAILQETTDAESQRAEAVEVLAER	R	K	99,7 %	35,8	28,4	35,8		2 712,38	3	-0,0085	-3,1	188	212
18220-18222_ OuelletteM_20131010	18222_small	18222_small	Ingel18222_MGFPeaklist (F052590)	hypothetical protein, conserved	LinJ.27.1100	hypothetical protein, conserved	100,0 %	0,0742%	46 370,9	7	7	8	Locus:1.1.1.4504.16 File:"Ingel18222.wiff"	NAVAVYQQR	K	E	97,9 %	30,2	30,4	12,1		1 047,55	2	0,0032	3,0	163	171
18220-18222_ OuelletteM_20131010	18222_small	18222_small	Ingel18222_MGFPeaklist (F052590)	hypothetical protein, conserved	LinJ.27.1100	hypothetical protein, conserved	100,0 %	0,0742%	46 370,9	7	7	8	Locus:1.1.1.4503.12 File:"Ingel18222.wiff"	NAVAVYQQR	K	E	99,7 %	45,7	30,4	36,7		1 047,55	2	0,0032	3,0	163	171
18220-18222_ OuelletteM_20131010	18222_small	18222_small	Ingel18222_MGFPeaklist (F052590)	hypothetical protein, conserved	LinJ.27.1100	hypothetical protein, conserved	100,0 %	0,0742%	46 370,9	7	7	8	Locus:1.1.1.4586.6 File:"Ingel18222.wiff"	NQHGLTSEDYIR	R	H	96,2 %	30,4	30,4	20,6		1 431,70	3	0,023	16	240	251
18220-18222_ OuelletteM_20131010	18222_small	18222_small	Ingel18222_MGFPeaklist (F052590)	hypothetical protein, conserved	LinJ.27.1100	hypothetical protein, conserved	100,0 %	0,0742%	46 370,9	7	7	8	Locus:1.1.1.4961.10 File:"Ingel18222.wiff"	SGTAGGTSISLPQDFIDDLAQKR	R	S	99,7 %	60,7	29,6	60,7		2 376,19	3	-0,0044	-1,9	70	92
18220-18222_ OuelletteM_20131010	18222_small	18222_small	Ingel18222_MGFPeaklist (F052590)	hypothetical protein, conserved	LinJ.27.1100	hypothetical protein, conserved	100,0 %	0,0742%	46 370,9	7	7	8	Locus:1.1.1.4897.11 File:"Ingel18222.wiff"	VSNGQTIMQLQDELETLHR	R	S	99,7 %	77,3	29,7	64,2	Oxidation (+16)	2 227,12	3	0,028	13	387	405
18220-18222_ OuelletteM_20131010	18221_medium	18221_medium	Ingel18221_MGFPeaklist (F052589)	hypothetical protein, conserved	LinJ.27.1100	hypothetical protein, conserved	100,0 %	0,500%	46 370,9	19	22	49	Locus:1.1.1.4811.18 File:"Ingel18221.wiff"	ALRNEVEYLR	K	A	98,8 %	31,1	30,2	23,2		1 261,67	2	-0,0070	-5,6	22	31
18220-18222_ OuelletteM_20131010	18221_medium	18221_medium	Ingel18221_MGFPeaklist (F052589)	hypothetical protein, conserved	LinJ.27.1100	hypothetical protein, conserved	100,0 %	0,500%	46 370,9	19	22	49	Locus:1.1.1.4812.14 File:"Ingel18221.wiff"	ALRNEVEYLR	K	A	99,7 %	44,7	30,2	30,0		1 261,67	2	-0,0070	-5,6	22	31
18220-18222_ OuelletteM_20131010	18221_medium	18221_medium	Ingel18221_MGFPeaklist (F052589)	hypothetical protein, conserved	LinJ.27.1100	hypothetical protein, conserved	100,0 %	0,500%	46 370,9	19	22	49	Locus:1.1.1.4684.7 File:"Ingel18221.wiff"	ASALQHAKESTVVEMGR	R	V	99,7 %	43,9	30,2	33,1	Oxidation (+16)	1 828,90	4	-0,0057	-3,1	350	366
18220-18222_ OuelletteM_20131010	18221_medium	18221_medium	Ingel18221_MGFPeaklist (F052589)	hypothetical protein, conserved	LinJ.27.1100	hypothetical protein, conserved	100,0 %	0,500%	46 370,9	19	22	49	Locus:1.1.1.4980.6 File:"Ingel18221.wiff"	EINDLYDSHLVANLR	K	M	99,7 %	37,0	30,1	34,4		1 770,87	3	-0,016	-8,8	321	335
18220-18222_ OuelletteM_20131010	18221_medium	18221_medium	Ingel18221_MGFPeaklist (F052589)	hypothetical protein, conserved	LinJ.27.1100	hypothetical protein, conserved	100,0 %	0,500%	46 370,9	19	22	49	Locus:1.1.1.4982.6 File:"Ingel18221.wiff"	EINDLYDSHLVANLR	K	M	99,7 %	61,4	30,1	55,8		1 770,87	3	-0,016	-8,8	321	335
18220-18222_ OuelletteM_20131010	18221_medium	18221_medium	Ingel18221_MGFPeaklist (F052589)	hypothetical protein, conserved	LinJ.27.1100	hypothetical protein, conserved	100,0 %	0,500%	46 370,9	19	22	49	Locus:1.1.1.4749.16 File:"Ingel18221.wiff"	EKIADRNQHGLTSEDYIR	R	H	98,9 %	31,7	30,0	31,7		2 144,07	4	0,012	5,6	234	251
18220-18222_ OuelletteM_20131010	18221_medium	18221_medium	Ingel18221_MGFPeaklist (F052589)	hypothetical protein, conserved	LinJ.27.1100	hypothetical protein, conserved	100,0 %	0,500%	46 370,9	19	22	49	Locus:1.1.1.4750.11 File:"Ingel18221.wiff"	EKIADRNQHGLTSEDYIR	R	H	99,0 %	32,7	30,0	32,7		2 144,07	4	0,012	5,6	234	251
18220-18222_ OuelletteM_20131010	18221_medium	18221_medium	Ingel18221_MGFPeaklist (F052589)	hypothetical protein, conserved	LinJ.27.1100	hypothetical protein, conserved	100,0 %	0,500%	46 370,9	19	22	49	Locus:1.1.1.4760.5 File:"Ingel18221.wiff"	IADRNQHGLTSEDYIR	K	H	98,8 %	23,3	30,2	20,1		1 886,92	4	-0,0080	-4,2	236	251
18220-18222_ OuelletteM_20131010	18221_medium	18221_medium	Ingel18221_MGFPeaklist (F052589)	hypothetical protein, conserved	LinJ.27.1100	hypothetical protein, conserved	100,0 %	0,500%	46 370,9	19	22	49	Locus:1.1.1.4763.16 File:"Ingel18221.wiff"	IADRNQHGLTSEDYIR	K	H	99,7 %	47,3	30,3	47,3		1 886,92	3	-0,0022	-1,2	236	251
18220-18222_ OuelletteM_20131010	18221_medium	18221_medium	Ingel18221_MGFPeaklist (F052589)	hypothetical protein, conserved	LinJ.27.1100	hypothetical protein, conserved	100,0 %	0,500%	46 370,9	19	22	49	Locus:1.1.1.4762.18 File:"Ingel18221.wiff"	IADRNQHGLTSEDYIR	K	H	99,7 %	84,9	30,3	83,0		1 886,92	3	-0,0022	-1,2	236	251
18220-18222_ OuelletteM_20131010	18221_medium	18221_medium	Ingel18221_MGFPeaklist (F052589)	hypothetical protein, conserved	LinJ.27.1100	hypothetical protein, conserved	100,0 %	0,500%	46 370,9	19	22	49	Locus:1.1.1.4901.11 File:"Ingel18221.wiff"	LAAILQETTDAESQR	R	A	99,7 %	40,7	30,4	38,1		1 644,83	3	-0,000098	-0,060	188	202
18220-18222_ OuelletteM_20131010	18221_medium	18221_medium	Ingel18221_MGFPeaklist (F052589)	hypothetical protein, conserved	LinJ.27.1100	hypothetical protein, conserved	100,0 %	0,500%	46 370,9	19	22	49	Locus:1.1.1.4902.7 File:"Ingel18221.wiff"	LAAILQETTDAESQR	R	A	99,7 %	55,1	30,4	50,3		1 644,83	3	-0,000098	-0,060	188	202
18220-18222_ OuelletteM_20131010	18221_medium	18221_medium	Ingel18221_MGFPeaklist (F052589)	hypothetical protein, conserved	LinJ.27.1100	hypothetical protein, conserved	100,0 %	0,500%	46 370,9	19	22	49	Locus:1.1.1.5084.19 File:"Ingel18221.wiff"	LAAILQETTDAESQRAEAVEVLAER	R	K	99,7 %	58,8	28,3	58,8		2 712,39	3	-0,00040	-0,15	188	212
18220-18222_ OuelletteM_20131010	18221_medium	18221_medium	Ingel18221_MGFPeaklist (F052589)	hypothetical protein, conserved	LinJ.27.1100	hypothetical protein, conserved	100,0 %	0,500%	46 370,9	19	22	49	Locus:1.1.1.5082.10 File:"Ingel18221.wiff"	LAAILQETTDAESQRAEAVEVLAER	R	K	99,7 %	63,4	28,3	63,3		2 712,39	3	-0,00040	-0,15	188	212
18220-18222_ OuelletteM_20131010	18221_medium	18221_medium	Ingel18221_MGFPeaklist (F052589)	hypothetical protein, conserved	LinJ.27.1100	hypothetical protein, conserved	100,0 %	0,500%	46 370,9	19	22	49	Locus:1.1.1.5085.8 File:"Ingel18221.wiff"	LAAILQETTDAESQRAEAVEVLAER	R	K	99,7 %	68,0	28,2	66,1		2 712,40	4	0,0025	0,93	188	212
18220-18222_ OuelletteM_20131010	18221_medium	18221_medium	Ingel18221_MGFPeaklist (F052589)	hypothetical protein, conserved	LinJ.27.1100	hypothetical protein, conserved	100,0 %	0,500%	46 370,9	19	22	49	Locus:1.1.1.5083.7 File:"Ingel18221.wiff"	LAAILQETTDAESQRAEAVEVLAER	R	K	99,7 %	79,0	28,2	78,3		2 712,40	4	0,0025	0,93	188	212
18220-18222_ OuelletteM_20131010	18221_medium	18221_medium	Ingel18221_MGFPeaklist (F052589)	hypothetical protein, conserved	LinJ.27.1100	hypothetical protein, conserved	100,0 %	0,500%	46 370,9	19	22	49	Locus:1.1.1.5054.10 File:"Ingel18221.wiff"	LAAILQETTDAESQRAEAVEVLAERK	R	T	99,7 %	60,7	27,8	59,9		2 840,48	4	-0,0097	-3,4	188	213
18220-18222_ OuelletteM_20131010	18221_medium	18221_medium	Ingel18221_MGFPeaklist (F052589)	hypothetical protein, conserved	LinJ.27.1100	hypothetical protein, conserved	100,0 %	0,500%	46 370,9	19	22	49	Locus:1.1.1.5055.6 File:"Ingel18221.wiff"	LAAILQETTDAESQRAEAVEVLAERK	R	T	99,7 %	64,5	27,8	64,5		2 840,48	4	-0,0097	-3,4	188	213
18220-18222_ OuelletteM_20131010	18221_medium	18221_medium	Ingel18221_MGFPeaklist (F052589)	hypothetical protein, conserved	LinJ.27.1100	hypothetical protein, conserved	100,0 %	0,500%	46 370,9	19	22	49	Locus:1.1.1.4697.4 File:"Ingel18221.wiff"	NAVAVYQQR	K	E	95,9 %	38,9	30,5	28,0		1 047,52	2	-0,026	-25	163	171
18220-18222_ OuelletteM_20131010	18221_medium	18221_medium	Ingel18221_MGFPeaklist (F052589)	hypothetical protein, conserved	LinJ.27.1100	hypothetical protein, conserved	100,0 %	0,500%	46 370,9	19	22	49	Locus:1.1.1.4677.10 File:"Ingel18221.wiff"	NAVAVYQQR	K	E	99,7 %	41,6	30,4	32,5		1 047,54	2	-0,0028	-2,7	163	171
18220-18222_ OuelletteM_20131010	18221_medium	18221_medium	Ingel18221_MGFPeaklist (F052589)	hypothetical protein, conserved	LinJ.27.1100	hypothetical protein, conserved	100,0 %	0,500%	46 370,9	19	22	49	Locus:1.1.1.4669.14 File:"Ingel18221.wiff"	NAVAVYQQR	K	E	99,7 %	43,2	30,4	38,5		1 047,54	2	-0,0028	-2,7	163	171
18220-18222_ OuelletteM_20131010	18221_medium	18221_medium	Ingel18221_MGFPeaklist (F052589)	hypothetical protein, conserved	LinJ.27.1100	hypothetical protein, conserved	100,0 %	0,500%	46 370,9	19	22	49	Locus:1.1.1.4685.12 File:"Ingel18221.wiff"	NAVAVYQQR	K	E	99,7 %	44,3	30,5	39,3		1 047,55	2	-0,000022	-0,021	163	171
18220-18222_ OuelletteM_20131010	18221_medium	18221_medium	Ingel18221_MGFPeaklist (F052589)	hypothetical protein, conserved	LinJ.27.1100	hypothetical protein, conserved	100,0 %	0,500%	46 370,9	19	22	49	Locus:1.1.1.4678.11 File:"Ingel18221.wiff"	NAVAVYQQR	K	E	99,7 %	56,2	30,4	35,7		1 047,54	2	-0,0028	-2,7	163	171
18220-18222_ OuelletteM_20131010	18221_medium	18221_medium	Ingel18221_MGFPeaklist (F052589)	hypothetical protein, conserved	LinJ.27.1100	hypothetical protein, conserved	100,0 %	0,500%	46 370,9	19	22	49	Locus:1.1.1.4670.16 File:"Ingel18221.wiff"	NAVAVYQQR	K	E	99,7 %	56,8	30,4	42,9		1 047,54	2	-0,0028	-2,7	163	171
18220-18222_ OuelletteM_20131010	18221_medium	18221_medium	Ingel18221_MGFPeaklist (F052589)	hypothetical protein, conserved	LinJ.27.1100	hypothetical protein, conserved	100,0 %	0,500%	46 370,9	19	22	49	Locus:1.1.1.4700.5 File:"Ingel18221.wiff"	NAVAVYQQRENVR	K	I	99,7 %	33,0	30,0	33,0		1 545,80	3	-0,0012	-0,77	163	175
18220-18222_ OuelletteM_20131010	18221_medium	18221_medium	Ingel18221_MGFPeaklist (F052589)	hypothetical protein, conserved	LinJ.27.1100	hypothetical protein, conserved	100,0 %	0,500%	46 370,9	19	22	49	Locus:1.1.1.4701.11 File:"Ingel18221.wiff"	NAVAVYQQRENVR	K	I	99,7 %	34,2	30,0	29,4		1 545,80	3	-0,0012	-0,77	163	175
18220-18222_ OuelletteM_20131010	18221_medium	18221_medium	Ingel18221_MGFPeaklist (F052589)	hypothetical protein, conserved	LinJ.27.1100	hypothetical protein, conserved	100,0 %	0,500%	46 370,9	19	22	49	Locus:1.1.1.4763.7 File:"Ingel18221.wiff"	NQHGLTSEDYIR	R	H	98,5 %	25,2	30,1	16,9		1 431,68	3	0,0055	3,8	240	251
18220-18222_ OuelletteM_20131010	18221_medium	18221_medium	Ingel18221_MGFPeaklist (F052589)	hypothetical protein, conserved	LinJ.27.1100	hypothetical protein, conserved	100,0 %	0,500%	46 370,9	19	22	49	Locus:1.1.1.4762.6 File:"Ingel18221.wiff"	NQHGLTSEDYIR	R	H	99,1 %	27,3	30,1	18,2		1 431,68	3	0,0055	3,8	240	251
18220-18222_ OuelletteM_20131010	18221_medium	18221_medium	Ingel18221_MGFPeaklist (F052589)	hypothetical protein, conserved	LinJ.27.1100	hypothetical protein, conserved	100,0 %	0,500%	46 370,9	19	22	49	Locus:1.1.1.4670.19 File:"Ingel18221.wiff"	QLMQLDNQAK	K	A	99,6 %	32,6	30,8	22,4	Oxidation (+16)	1 203,59	2	-0,0025	-2,1	12	21
18220-18222_ OuelletteM_20131010	18221_medium	18221_medium	Ingel18221_MGFPeaklist (F052589)	hypothetical protein, conserved	LinJ.27.1100	hypothetical protein, conserved	100,0 %	0,500%	46 370,9	19	22	49	Locus:1.1.1.4671.17 File:"Ingel18221.wiff"	QLMQLDNQAK	K	A	99,7 %	36,1	30,8	24,5	Oxidation (+16)	1 203,59	2	-0,0025	-2,1	12	21
18220-18222_ OuelletteM_20131010	18221_medium	18221_medium	Ingel18221_MGFPeaklist (F052589)	hypothetical protein, conserved	LinJ.27.1100	hypothetical protein, conserved	100,0 %	0,500%	46 370,9	19	22	49	Locus:1.1.1.4663.15 File:"Ingel18221.wiff"	QLMQLDNQAK	K	A	99,7 %	45,1	30,8	34,8	Oxidation (+16)	1 203,59	2	-0,0025	-2,1	12	21
18220-18222_ OuelletteM_20131010	18221_medium	18221_medium	Ingel18221_MGFPeaklist (F052589)	hypothetical protein, conserved	LinJ.27.1100	hypothetical protein, conserved	100,0 %	0,500%	46 370,9	19	22	49	Locus:1.1.1.4662.20 File:"Ingel18221.wiff"	QLMQLDNQAK	K	A	99,7 %	45,5	30,8	35,1	Oxidation (+16)	1 203,59	2	-0,0025	-2,1	12	21
18220-18222_ OuelletteM_20131010	18221_medium	18221_medium	Ingel18221_MGFPeaklist (F052589)	hypothetical protein, conserved	LinJ.27.1100	hypothetical protein, conserved	100,0 %	0,500%	46 370,9	19	22	49	Locus:1.1.1.5129.11 File:"Ingel18221.wiff"	RSGTAGGTSISLPQDFIDDLAQKR	R	S	99,7 %	51,1	29,5	43,5		2 532,29	3	-0,0065	-2,6	69	92
18220-18222_ OuelletteM_20131010	18221_medium	18221_medium	Ingel18221_MGFPeaklist (F052589)	hypothetical protein, conserved	LinJ.27.1100	hypothetical protein, conserved	100,0 %	0,500%	46 370,9	19	22	49	Locus:1.1.1.5129.7 File:"Ingel18221.wiff"	RSGTAGGTSISLPQDFIDDLAQKR	R	S	99,7 %	86,4	29,5	77,6		2 532,29	4	-0,0060	-2,4	69	92
18220-18222_ OuelletteM_20131010	18221_medium	18221_medium	Ingel18221_MGFPeaklist (F052589)	hypothetical protein, conserved	LinJ.27.1100	hypothetical protein, conserved	100,0 %	0,500%	46 370,9	19	22	49	Locus:1.1.1.5128.7 File:"Ingel18221.wiff"	RSGTAGGTSISLPQDFIDDLAQKR	R	S	99,7 %	95,7	29,5	84,4		2 532,29	4	-0,0060	-2,4	69	92
18220-18222_ OuelletteM_20131010	18221_medium	18221_medium	Ingel18221_MGFPeaklist (F052589)	hypothetical protein, conserved	LinJ.27.1100	hypothetical protein, conserved	100,0 %	0,500%	46 370,9	19	22	49	Locus:1.1.1.5137.6 File:"Ingel18221.wiff"	SGTAGGTSISLPQDFIDDLAQKR	R	S	99,7 %	52,0	29,7	33,3		2 376,18	3	-0,016	-6,9	70	92
18220-18222_ OuelletteM_20131010	18221_medium	18221_medium	Ingel18221_MGFPeaklist (F052589)	hypothetical protein, conserved	LinJ.27.1100	hypothetical protein, conserved	100,0 %	0,500%	46 370,9	19	22	49	Locus:1.1.1.5136.9 File:"Ingel18221.wiff"	SGTAGGTSISLPQDFIDDLAQKR	R	S	99,7 %	65,2	29,7	63,1		2 376,18	3	-0,016	-6,9	70	92
18220-18222_ OuelletteM_20131010	18221_medium	18221_medium	Ingel18221_MGFPeaklist (F052589)	hypothetical protein, conserved	LinJ.27.1100	hypothetical protein, conserved	100,0 %	0,500%	46 370,9	19	22	49	Locus:1.1.1.5138.7 File:"Ingel18221.wiff"	SGTAGGTSISLPQDFIDDLAQKR	R	S	99,7 %	85,4	29,7	84,7		2 376,18	3	-0,016	-6,9	70	92
18220-18222_ OuelletteM_20131010	18221_medium	18221_medium	Ingel18221_MGFPeaklist (F052589)	hypothetical protein, conserved	LinJ.27.1100	hypothetical protein, conserved	100,0 %	0,500%	46 370,9	19	22	49	Locus:1.1.1.4651.14 File:"Ingel18221.wiff"	SLEVSNTTEGK	R	L	99,7 %	48,8	29,9	28,2		1 163,57	2	0,0024	2,0	36	46
18220-18222_ OuelletteM_20131010	18221_medium	18221_medium	Ingel18221_MGFPeaklist (F052589)	hypothetical protein, conserved	LinJ.27.1100	hypothetical protein, conserved	100,0 %	0,500%	46 370,9	19	22	49	Locus:1.1.1.4652.19 File:"Ingel18221.wiff"	SLEVSNTTEGK	R	L	99,7 %	62,9	29,9	49,2		1 163,57	2	0,0024	2,0	36	46
18220-18222_ OuelletteM_20131010	18221_medium	18221_medium	Ingel18221_MGFPeaklist (F052589)	hypothetical protein, conserved	LinJ.27.1100	hypothetical protein, conserved	100,0 %	0,500%	46 370,9	19	22	49	Locus:1.1.1.4733.17 File:"Ingel18221.wiff"	SLEVSNTTEGKLSEMRDSTGSTAK	R	S	99,1 %	20,7	29,5	20,7	Oxidation (+16)	2 543,21	4	0,0066	2,6	36	59
18220-18222_ OuelletteM_20131010	18221_medium	18221_medium	Ingel18221_MGFPeaklist (F052589)	hypothetical protein, conserved	LinJ.27.1100	hypothetical protein, conserved	100,0 %	0,500%	46 370,9	19	22	49	Locus:1.1.1.4734.15 File:"Ingel18221.wiff"	SLEVSNTTEGKLSEMRDSTGSTAK	R	S	99,7 %	36,9	29,5	36,9	Oxidation (+16)	2 543,21	4	0,0066	2,6	36	59
18220-18222_ OuelletteM_20131010	18221_medium	18221_medium	Ingel18221_MGFPeaklist (F052589)	hypothetical protein, conserved	LinJ.27.1100	hypothetical protein, conserved	100,0 %	0,500%	46 370,9	19	22	49	Locus:1.1.1.4746.5 File:"Ingel18221.wiff"	TKLEALRHECDTIAR	K	A	99,7 %	44,2	29,6	36,2	Carbamidomethyl (+57)	1 811,94	4	0,011	5,9	214	228
18220-18222_ OuelletteM_20131010	18221_medium	18221_medium	Ingel18221_MGFPeaklist (F052589)	hypothetical protein, conserved	LinJ.27.1100	hypothetical protein, conserved	100,0 %	0,500%	46 370,9	19	22	49	Locus:1.1.1.4747.7 File:"Ingel18221.wiff"	TKLEALRHECDTIAR	K	A	99,7 %	47,7	29,6	39,0	Carbamidomethyl (+57)	1 811,94	4	0,011	5,9	214	228
18220-18222_ OuelletteM_20131010	18221_medium	18221_medium	Ingel18221_MGFPeaklist (F052589)	hypothetical protein, conserved	LinJ.27.1100	hypothetical protein, conserved	100,0 %	0,500%	46 370,9	19	22	49	Locus:1.1.1.4745.6 File:"Ingel18221.wiff"	TKLEALRHECDTIAR	K	A	99,7 %	78,2	29,6	68,3	Carbamidomethyl (+57)	1 811,94	4	0,011	5,9	214	228
18220-18222_ OuelletteM_20131010	18221_medium	18221_medium	Ingel18221_MGFPeaklist (F052589)	hypothetical protein, conserved	LinJ.27.1100	hypothetical protein, conserved	100,0 %	0,500%	46 370,9	19	22	49	Locus:1.1.1.4913.6 File:"Ingel18221.wiff"	VALHELSKEDNLIKQNNLAIR	R	Y	99,7 %	63,7	25,7	63,7		2 417,33	4	-0,014	-5,8	259	279
18220-18222_ OuelletteM_20131010	18221_medium	18221_medium	Ingel18221_MGFPeaklist (F052589)	hypothetical protein, conserved	LinJ.27.1100	hypothetical protein, conserved	100,0 %	0,500%	46 370,9	19	22	49	Locus:1.1.1.4914.7 File:"Ingel18221.wiff"	VALHELSKEDNLIKQNNLAIR	R	Y	99,7 %	76,7	25,7	70,2		2 417,33	4	-0,014	-5,8	259	279
18220-18222_ OuelletteM_20131010	18221_medium	18221_medium	Ingel18221_MGFPeaklist (F052589)	hypothetical protein, conserved	LinJ.27.1100	hypothetical protein, conserved	100,0 %	0,500%	46 370,9	19	22	49	Locus:1.1.1.5065.11 File:"Ingel18221.wiff"	VSNGQTIMQLQDELETLHR	R	S	99,7 %	115	29,5	109	Oxidation (+16)	2 227,07	3	-0,019	-8,5	387	405
18220-18222_ OuelletteM_20131010	18221_medium	18221_medium	Ingel18221_MGFPeaklist (F052589)	hypothetical protein, conserved	LinJ.27.1100	hypothetical protein, conserved	100,0 %	0,500%	46 370,9	19	22	49	Locus:1.1.1.5066.11 File:"Ingel18221.wiff"	VSNGQTIMQLQDELETLHR	R	S	99,7 %	103	29,5	92,0	Oxidation (+16)	2 227,07	3	-0,019	-8,5	387	405
